# Supplementary material for: Comparative maternal protein profiling of mouse biparental and uniparental embryos
Source: Gigascience. 2022 Sep 3;11:giac084. doi: 10.1093/gigascience/giac084 (PMC9440387; doi:10.1093/gigascience/giac084)
Supplement: giac084_Supplemental_Figures_and_Tables [file giac084_supplemental_figures_and_tables.zip › Table S1.xlsx]

## Sheet: proteinGroups
Protein ID	Protein Name	Gene Name	Function	ProteinGroup	UniquePeptides	MolWeight	LFQ intensity Blastocyst-1	LFQ intensity Blastocyst-2	LFQ intensity Blastocyst-3	LFQ intensity Morula-1	LFQ intensity Morula-2	LFQ intensity Morula-3	LFQ intensity 8-cell-1	LFQ intensity 8-cell-2	LFQ intensity 8-cell-3	LFQ intensity 4-cell-1	LFQ intensity 4-cell-2	LFQ intensity 4-cell-3	LFQ intensity 2-cell-1	LFQ intensity 2-cell-2	LFQ intensity 2-cell-3	LFQ intensity PA-1	LFQ intensity PA-2	LFQ intensity PA-3
A2A432	Cullin-4B	Cul4b	Core component of multiple cullin-RING-based E3 ubiquitin-protein ligase complexes which mediate the ubiquitination and subsequent proteasomal degradation of target proteins. The functional specificity of the E3 ubiquitin-protein ligase complex depends on the variable substrate recognition subunit. CUL4B may act within the complex as a scaffold protein, contributing to catalysis through positioni…	A2A432	5	110.7	40721000	7782800	10786000	16280000	14712000	11893000	12726000	10924000	25656000	35554000	12052000	8063700	22491000	17905000	8761000	18123000	23636000	10039000
A2A6M5	Calcium-binding and coiled-coil domain-containing protein 2	Calcoco2	Xenophagy-specific receptor required for autophagy-mediated intracellular bacteria degradation (By similarity). Acts as an effector protein of galectin-sensed membrane damage that restricts the proliferation of infecting pathogens upon entry into the cytosol by targeting LGALS8-associated bacteria for autophagy (By similarity). Initially orchestrates bacteria targeting to autophagosomes and subse…	A2A6M5	5	40.136	26242000	14102000	4592000	13409000	13698000	9603600	1771900			4369400	6917100			4439700
A2AGT5	Cytoskeleton-associated protein 5	Ckap5	Binds to the plus end of microtubules and regulates microtubule dynamics and microtubule organization. Acts as processive microtubule polymerase. Promotes cytoplasmic microtubule nucleation and elongation. Plays a major role in organizing spindle poles. In spindle formation protects kinetochore microtubules from depolymerization by KIF2C and has an essential role in centrosomal microtubule assemb…	A2AGT5	12	225.63	15638000	8092800	10390000	11306000	11715000	9331000	13600000	14894000	5011700	23889000	14823000	15260000	18196000	19830000	10777000	46957000	45933000	42401000
A2AI08	Taperin	Tprn		A2AI08	1	80.088		863450	346640	526300
A2AN08	E3 ubiquitin-protein ligase UBR4	Ubr4	E3 ubiquitin-protein ligase which is a component of the N-end rule pathway. Recognizes and binds to proteins bearing specific N-terminal residues that are destabilizing according to the N-end rule, leading to their ubiquitination and subsequent degradation. Together with clathrin, forms meshwork structures involved in membrane morphogenesis and cytoskeletal organization. Regulates integrin-mediat…	A2AN08	34	572.28	73852000	73345000	43325000	75354000	60085000	67865000	103970000	94928000	107710000	88380000	110210000	120240000	101950000	83374000	89179000	105180000	112420000	122640000
A2ARV4	Low-density lipoprotein receptor-related protein 2	Lrp2	Multiligand endocytic receptor. Acts together with CUBN to mediate endocytosis of high-density lipoproteins (PubMed:10766831). Mediates receptor-mediated uptake of polybasic drugs such as aprotinin, aminoglycosides and polymyxin B (By similarity). In the kidney, mediates the tubular uptake and clearance of leptin (PubMed:22841573). Also mediates transport of leptin across the blood-brain barrier …	A2ARV4	33	519.2	141640000	243130000	404940000	18747000	19206000	24683000	21709000	30394000	4016900	4165300		19502000	46127000	76147000	36371000	33805000	40073000	29173000
A2ASS6	Titin	Ttn	Key component in the assembly and functioning of vertebrate striated muscles. By providing connections at the level of individual microfilaments, it contributes to the fine balance of forces between the two halves of the sarcomere. The size and extensibility of the cross-links are the main determinants of sarcomere extensibility properties of muscle. In non-muscle cells, seems to play a role in c…	A2ASS6	7	3906.4	41085000	20705000	28589000	12294000	17303000	23424000	32492000	50716000	26401000	37778000	16504000	31034000	29895000	76956000	18226000	16119000	22763000	16078000
A2ASZ8	Calcium-binding mitochondrial carrier protein SCaMC-2	Slc25a25	Calcium-dependent mitochondrial solute carrier. Mitochondrial solute carriers shuttle metabolites, nucleotides, and cofactors through the mitochondrial inner membrane. May act as a ATP-Mg/Pi exchanger that mediates the transport of Mg-ATP in exchange for phosphate, catalyzing the net uptake or efflux of adenine nucleotides into or from the mitochondria (By similarity).	A2ASZ8	2	52.62					4114900	1936500		3029400	2667400		2259000						2292500
A2BDX3	Adenylyltransferase and sulfurtransferase MOCS3	Mocs3	Plays a central role in 2-thiolation of mcm(5)S(2)U at tRNA wobble positions of cytosolic tRNA(Lys), tRNA(Glu) and tRNA(Gln). Also essential during biosynthesis of the molybdenum cofactor. Acts by mediating the C-terminal thiocarboxylation of sulfur carriers URM1 and MOCS2A. Its N-terminus first activates URM1 and MOCS2A as acyl-adenylates (-COAMP), then the persulfide sulfur on the catalytic cys…	A2BDX3	1	49.374	77897000	84185000	930470	41349000	34414000		9782700		1378000			1829600		1340300		13957000		12731000
A2BE28	Ribosomal biogenesis protein LAS1L	Las1l	Involved in the biogenesis of the 60S ribosomal subunit. Required for maturation of the 28S rRNA (By similarity). Functions as a component of the Five Friends of Methylated CHTOP (5FMC) complex; the 5FMC complex is recruited to ZNF148 by methylated CHTOP, leading to desumoylation of ZNF148 and subsequent transactivation of ZNF148 target genes.	A2BE28	2	89.413	19354000	1597500	7333700		2318300	2441500											858660
B1AXP6	Mitochondrial import receptor subunit TOM5 homolog	Tomm5		B1AXP6	1	6.0372		7311900	8923300	7610600	4977800	4869800		2151500	4665100	1483800
B1AZI6	THO complex subunit 2	Thoc2	Required for efficient export of polyadenylated RNA and spliced mRNA. Acts as component of the THO subcomplex of the TREX complex which is thought to couple mRNA transcription, processing and nuclear export, and which specifically associates with spliced mRNA and not with unspliced pre-mRNA. TREX is recruited to spliced mRNAs by a transcription-independent mechanism, binds to mRNA upstream of the…	B1AZI6	1	182.77		2673900	3116000						1359600
B1AZP2	Disks large-associated protein 4	Dlgap4	May play a role in the molecular organization of synapses and neuronal cell signaling. Could be an adapter protein linking ion channel to the subsynaptic cytoskeleton. May induce enrichment of PSD-95/SAP90 at the plasma membrane (By similarity).	B1AZP2	1	108.04				1177400	1308200				2217800		4142300		2015600		936680
B2RQC6	CAD protein	Cad	This protein is a 'fusion' protein encoding four enzymatic activities of the pyrimidine pathway (GATase, CPSase, ATCase and DHOase).	B2RQC6	3	243.24	2623200	890030	3426000	1864200	3827200	8262900						1565200
B2RWS6	Histone acetyltransferase p300	Ep300	Functions as histone acetyltransferase and regulates transcription via chromatin remodeling (By similarity). Acetylates all four core histones in nucleosomes (By similarity). Histone acetylation gives an epigenetic tag for transcriptional activation (By similarity). Mediates cAMP-gene regulation by binding specifically to phosphorylated CREB protein (PubMed:18486321, PubMed:24216764). Mediates ac…	B2RWS6	1	263.3																6949400
B2RXC1	Trafficking protein particle complex subunit 11	Trappc11	Involved in endoplasmic reticulum to Golgi apparatus trafficking at a very early stage.	B2RXC1	2	128.39		4781100	2630200	4450700	3227300	2548800	3668800	6840600	10116000	4686000	7510400	6160200	5296100	5072000	4535700	7694800	6375700	5103500
B2RXR6	Serine/threonine-protein phosphatase 6 regulatory ankyrin repeat subunit B	Ankrd44	Putative regulatory subunit of protein phosphatase 6 (PP6) that may be involved in the recognition of phosphoprotein substrates.	B2RXR6	1	107.38
B2RXS4	Plexin-B2	Plxnb2	Cell surface receptor for SEMA4C, SEMA4D and SEMA4G that plays an important role in cell-cell signaling (PubMed:17554007). Plays a role in glutamatergic synapse development and is required for SEMA4A-mediated excitatory synapse development (PubMed:29981480). Binding to class 4 semaphorins promotes downstream activation of RHOA and phosphorylation of ERBB2 at 'Tyr-1248' (PubMed:17554007). Required…	B2RXS4	18	206.23	25911000	40013000	26534000	54643000	45305000	37932000	77259000	67398000	111090000	68958000	94898000	89955000	85877000	111500000	97296000	51117000	97189000	58057000
B2RY56	RNA-binding protein 25	Rbm25	RNA-binding protein that acts as a regulator of alternative pre-mRNA splicing. Involved in apoptotic cell death through the regulation of the apoptotic factor BCL2L1 isoform expression. Modulates the ratio of proapoptotic BCL2L1 isoform S to antiapoptotic BCL2L1 isoform L mRNA expression. When overexpressed, stimulates proapoptotic BCL2L1 isoform S 5'-splice site (5'-ss) selection, whereas its de…	B2RY56	5	99.551	2937600	31271000	33773000	7642200	6032900	5974200	5115400	2632800		5412700	1801400	4864700		1013200		1797700	5334300	5273100
B9EJ86	Oxysterol-binding protein-related protein 8	Osbpl8	Lipid transporter involved in lipid countertransport between the endoplasmic reticulum and the plasma membrane: specifically exchanges phosphatidylserine with phosphatidylinositol 4-phosphate (PI4P), delivering phosphatidylserine to the plasma membrane in exchange for PI4P, which is degraded by the SAC1/SACM1L phosphatase in the endoplasmic reticulum. Binds phosphatidylserine and PI4P in a mutual…	B9EJ86	5	101.27	8652700	10026000	5563900	3408600	7000300	4746200	3487600	5403000		12534000	10159000	14373000	8994800	23597000	4601000	19942000	18018000	22028000
C0HKE9	Histone H2A type 1-P	Hist1h2ap	Core component of nucleosome. Nucleosomes wrap and compact DNA into chromatin, limiting DNA accessibility to the cellular machineries which require DNA as a template. Histones thereby play a central role in transcription regulation, DNA repair, DNA replication and chromosomal stability. DNA accessibility is regulated via a complex set of post-translational modifications of histones, also called h…	C0HKE9;C0HKE8;C0HKE7;C0HKE6;C0HKE5;C0HKE4;C0HKE3;C0HKE2;C0HKE1;Q8CGP6;Q8CGP7;Q8CGP5;Q8BFU2	1	14.135	38661000	131330000	4111800	17750000	23047000	28780000	12171000	19440000	11226000	6900600	15413000	4973100	5429900		9292800	14997000
D3YZP9	Coiled-coil domain-containing protein 6	Ccdc6		D3YZP9	3	52.938					3142100	2022900	3242500	2263900		8078000	2838500		7686600	2937900		2383800
D3Z7P3	Glutaminase kidney isoform, mitochondrial	Gls	Catalyzes the first reaction in the primary pathway for the renal catabolism of glutamine. Plays a role in maintaining acid-base homeostasis. Regulates the levels of the neurotransmitter glutamate, the main excitatory neurotransmitter in the brain.	D3Z7P3	2	73.963	22008000	10566000	19220000
E9PVA8	eIF-2-alpha kinase activator GCN1	Gcn1	Acts as a positive activator of the GCN2 protein kinase activity in response to amino acid starvation (PubMed:15937339). Forms a complex with EIF2AK4/GCN2 on translating ribosomes; during this process, GCN1 seems to act as a chaperone to facilitate delivery of uncharged tRNAs that enter the A site of ribosomes to the tRNA-binding domain of EIF2AK4/GCN2, and hence stimulating EIF2AK4/GCN2 kinase a…	E9PVA8	3	293.02	13246000	18722000	13105000	8520400	24724000	20652000	37967000	35194000	43710000	8962600	25097000	13876000	25441000	49635000	37018000	14649000	20286000	22424000
E9PVX6	Proliferation marker protein Ki-67	Mki67	Required to maintain individual mitotic chromosomes dispersed in the cytoplasm following nuclear envelope disassembly (PubMed:27362226). Associates with the surface of the mitotic chromosome, the perichromosomal layer, and covers a substantial fraction of the chromosome surface (PubMed:27362226). Prevents chromosomes from collapsing into a single chromatin mass by forming a steric and electrostat…	E9PVX6	2	350.86	2444600	5973700	2494100	1456300	1999600	2012200			6395200			2751200
E9PYK3	Protein mono-ADP-ribosyltransferase PARP4	Parp4	Mono-ADP-ribosyltransferase that mediates mono-ADP-ribosylation of target proteins.	E9PYK3	2	216.13		355100	415340		679260		1734100	1180400	1169800	1492500	1089100	843950	761700		794470	1563700
E9Q557	Desmoplakin	Dsp	Major high molecular weight protein of desmosomes. Involved in the organization of the desmosomal cadherin-plakoglobin complexes into discrete plasma membrane domains and in the anchoring of intermediate filaments to the desmosomes.	E9Q557	24	332.91	57932000	120060000	124250000	97584000	18872000	13486000	28737000	14844000	6023500		47376000		23330000	16836000	48253000	11885000	14923000	19477000
E9Q5C9	Nucleolar and coiled-body phosphoprotein 1	Nolc1	Nucleolar protein that acts as a regulator of RNA polymerase I by connecting RNA polymerase I with enzymes responsible for ribosomal processing and modification (By similarity). Required for neural crest specification: following monoubiquitination by the BCR(KBTBD8) complex, associates with TCOF1 and acts as a platform to connect RNA polymerase I with enzymes responsible for ribosomal processing …	E9Q5C9	13	73.697	99869000	115620000	146040000	103330000	41616000	24602000	35778000	11357000		30055000		16148000
E9Q5G3	Kinesin-like protein KIF23	Kif23	Component of the centralspindlin complex that serves as a microtubule-dependent and Rho-mediated signaling required for the myosin contractile ring formation during the cell cycle cytokinesis. Essential for cytokinesis in Rho-mediated signaling. Required for the localization of ECT2 to the central spindle. Plus-end-directed motor enzyme that moves antiparallel microtubules in vitro (By similarity…	E9Q5G3	12	108.77	26187000	35841000	34099000	71177000	55497000	37825000	73443000	52462000	48906000	41271000	64331000	75296000	55268000	43442000	35262000	18836000	16744000	29076000
E9Q5G7	Oogenesin-1	Oog1	May act as a Ras-mediated signaling protein in early embryogenesis.	E9Q5G7	1	56.632				3187000	1274600								7883300	5520100	6225200
E9Q7G0	Nuclear mitotic apparatus protein 1	Numa1	Microtubule (MT)-binding protein that plays a role in the formation and maintenance of the spindle poles and the alignement and the segregation of chromosomes during mitotic cell division (PubMed:19255246, PubMed:24109598, PubMed:26765568). Functions to tether the minus ends of MTs at the spindle poles, which is critical for the establishment and maintenance of the spindle poles (PubMed:26765568)…	E9Q7G0	24	235.63	74482000	122130000	161530000	7254700	11649000	6923100	6165900	2831500	4892800	3781600	9184400	4516900	11134000	27605000	7382700	9187300	2380400	8321300
E9Q8D0	DnaJ homolog subfamily C member 21	Dnajc21	May act as a co-chaperone for HSP70. May play a role in ribosomal RNA (rRNA) biogenesis, possibly in the maturation of the 60S subunit. Binds the precursor 45S rRNA.	E9Q8D0	1	61.734		5431700	3960700	4043400	3723800	3444500				2333000		4620700
F6ZDS4	Nucleoprotein TPR	Tpr	Component of the nuclear pore complex (NPC), a complex required for the trafficking across the nuclear envelope. Functions as a scaffolding element in the nuclear phase of the NPC essential for normal nucleocytoplasmic transport of proteins and mRNAs, plays a role in the establishment of nuclear-peripheral chromatin compartmentalization in interphase, and in the mitotic spindle checkpoint signali…	F6ZDS4	30	273.99	156310000	162410000	138470000	82517000	99838000	96630000	32516000	87532000	17565000	34064000	71986000	71059000	53701000	3671900	5110100	9772400	29669000	12984000
F8VQB6	Unconventional myosin-X	Myo10	Myosins are actin-based motor molecules with ATPase activity. Unconventional myosins serve in intracellular movements. MYO10 binds to actin filaments and actin bundles and functions as plus end-directed motor. The tail domain binds to membranous compartments containing phosphatidylinositol 3,4,5-trisphosphate or integrins, and mediates cargo transport along actin filaments (By similarity). Regula…	F8VQB6	5	237.32	4289100	3169800	3891800	1821600	4276400	1581600	4409800	5156000	4082800	3483400	5393100	4605000	5528400	2607800	2817700	4436300	2820200	3042700
G5E829	Plasma membrane calcium-transporting ATPase 1	Atp2b1	Catalyzes the hydrolysis of ATP coupled with the transport of calcium from the cytoplasm to the extracellular space thereby maintaining intracellular calcium homeostasis (PubMed:22311909, PubMed:16956963, PubMed:28827723, PubMed:26392310, PubMed:29950683, PubMed:24805951, PubMed:23266958). Plays a role in blood pressure regulation through regulation of intracellular calcium concentration and nitr…	G5E829;Q9R0K7;Q6Q477	6	134.75	5315000	14378000	10924000	4789500	6737500	10404000	10967000	10825000	16301000	12419000	19645000	14460000	18434000	9348800	12641000	17691000	24936000	14782000
G5E870	E3 ubiquitin-protein ligase TRIP12	Trip12	E3 ubiquitin-protein ligase involved in ubiquitin fusion degradation (UFD) pathway and regulation of DNA repair. Part of the ubiquitin fusion degradation (UFD) pathway, a process that mediates ubiquitination of protein at their N-terminus, regardless of the presence of lysine residues in target proteins. Acts as a key regulator of DNA damage response by acting as a suppressor of RNF168, an E3 ubi…	G5E870	6	224.13	6081900	12831000	27747000	869560	1257100	2932900	7845100					1439100		771230		1248100
L7N1X6	F-box/WD repeat-containing protein 15	Fbxw15	Substrate-recognition component of an SCF (SKP1-CUL1-F-box protein)-type E3 ubiquitin ligase complex. Promotes KAT7 ubiquitination and subsequent degradation in collaboration with MAP2K1 kinase, leading to reduced histone H3K14 acetylation and increased cell proliferation.	L7N1X6	5	53.585	283760000			27843000	17129000	21009000	12627000	30673000	22666000	27103000	26934000	33832000	30891000	47460000	42481000	27464000	36015000	27432000
O08528	Hexokinase-2	Hk2	Catalyzes the phosphorylation of hexose, such as D-glucose and D-fructose, to hexose 6-phosphate (D-glucose 6-phosphate and D-fructose 6-phosphate, respectively) (By similarity). Mediates the initial step of glycolysis by catalyzing phosphorylation of D-glucose to D-glucose 6-phosphate (By similarity). Plays a key role in maintaining the integrity of the outer mitochondrial membrane by preventing…	O08528	6	102.53	111020000	157270000	74643000							32544000			23623000
O08547	Vesicle-trafficking protein SEC22b	Sec22b	SNARE involved in targeting and fusion of ER-derived transport vesicles with the Golgi complex as well as Golgi-derived retrograde transport vesicles with the ER.	O08547	6	24.74	56924000	46925000	61486000	44232000	38186000	47428000	75640000	46763000	55360000	56182000	84686000	101880000	90970000	97595000	59967000	134990000	101060000	127060000
O08553	Dihydropyrimidinase-related protein 2	Dpysl2	Plays a role in neuronal development and polarity, as well as in axon growth and guidance, neuronal growth cone collapse and cell migration. Necessary for signaling by class 3 semaphorins and subsequent remodeling of the cytoskeleton. May play a role in endocytosis.	O08553	1	62.277									51732000
O08579	Emerin	Emd	Stabilizes and promotes the formation of a nuclear actin cortical network. Stimulates actin polymerization in vitro by binding and stabilizing the pointed end of growing filaments. Inhibits beta-catenin activity by preventing its accumulation in the nucleus. Acts by influencing the nuclear accumulation of beta-catenin through a CRM1-dependent export pathway. Links centrosomes to the nuclear envel…	O08579	2	29.435	4361900	8290800	8422300	2939300		4502700
Q9JJW6	Aly/REF export factor 2	Alyref2	Export adapter involved in spliced and unspliced mRNA nuclear export. Binds mRNA which is transferred to the NXF1-NXT1 heterodimer for export (TAP/NFX1 pathway); enhances NXF1-NXT1 RNA-binding activity.	Q9JJW6;O08583	1	23.73		31384000	28042000	2769900	4635800	19432000	2982700	3285400	2362200	1629500	1304800	2909900			3875100	1530300
O08585	Clathrin light chain A	Clta	Clathrin is the major protein of the polyhedral coat of coated pits and vesicles. Acts as component of the TACC3/ch-TOG/clathrin complex proposed to contribute to stabilization of kinetochore fibers of the mitotic spindle by acting as inter-microtubule bridge (By similarity).	O08585	7	25.604	291080000	133320000	199280000	243760000	179540000	118930000	108800000	201720000	253310000	212410000	320390000	333420000	142740000	205100000	250250000	158770000	92987000	167280000
Q9JI58	Retinoic acid early-inducible protein 1-delta	Raet1d	Acts as a ligand for KLRK1.	Q9JI58;Q9CZQ6;O08604;O08603;O08602	1	27.884
O08638	Myosin-11	Myh11	Muscle contraction.	O08638	39	227.03	31335000	18866000	19310000	123190000	167220000	197170000	307720000	310590000	188030000	268450000	339220000	283140000	313990000	227200000	291630000	290770000	306640000	247930000
O08663	Methionine aminopeptidase 2	Metap2	Cotranslationally removes the N-terminal methionine from nascent proteins. The N-terminal methionine is often cleaved when the second residue in the primary sequence is small and uncharged (Met-Ala-, Cys, Gly, Pro, Ser, Thr, or Val).	O08663	2	52.921		3848100		10168000	4173800	4090200
O08691	Arginase-2, mitochondrial	Arg2	May play a role in the regulation of extra-urea cycle arginine metabolism and also in down-regulation of nitric oxide synthesis. Extrahepatic arginase functions to regulate L-arginine bioavailability to nitric oxid synthase (NOS). Arginine metabolism is a critical regulator of innate and adaptive immune responses. Seems to be involved in negative regulation of the survival capacity of activated C…	O08691	6	38.878	16673000	28843000	202210000	5027500000	8477800000	3002000000	2127900000	61961000	9684500000	83844000	1350500000	3174200000	417410000	1068000000	605700000	1426900000	430780000	3597200000
O08709	Peroxiredoxin-6	Prdx6	Thiol-specific peroxidase that catalyzes the reduction of hydrogen peroxide and organic hydroperoxides to water and alcohols, respectively. Can reduce H(2)O(2) and short chain organic, fatty acid, and phospholipid hydroperoxides. Also has phospholipase activity, and can therefore either reduce the oxidized sn-2 fatty acyl grup of phospholipids (peroxidase activity) or hydrolyze the sn-2 ester bon…	O08709	3	24.87		7700300	16923000	7939800	6838900	5365400	6045300	3194300	3376000	4844000			3760600	2439800		1574800	2664400	16122000
O08715	A-kinase anchor protein 1, mitochondrial	Akap1	Differentially targeted protein that binds to type I and II regulatory subunits of protein kinase A. Anchors them to the cytoplasmic face of the mitochondrial outer membrane or allows them to reside in the endoplasmic reticulum. Does not contain the classic KDEL endoplasmic reticulum-targeting sequence. This explains how it is able to switch its localization, either being in the endoplasmic retic…	O08715	5	92.194	3064200	3694100	3347200	2477600	3523600	2359800				2631800	2055000	3194400	2992400	1766800	1575400	6851700	4337200	6228600
O08749	Dihydrolipoyl dehydrogenase, mitochondrial	Dld	Lipoamide dehydrogenase is a component of the glycine cleavage system as well as an E3 component of three alpha-ketoacid dehydrogenase complexes (pyruvate-, alpha-ketoglutarate-, and branched-chain amino acid-dehydrogenase complex) (By similarity). The 2-oxoglutarate dehydrogenase complex is mainly active in the mitochondrion (By similarity). A fraction of the 2-oxoglutarate dehydrogenase complex…	O08749	10	54.272	304760000	178280000	235320000	216530000	282130000	276280000	300540000	365880000	370990000	307840000	319310000	253530000	328430000	253530000	422940000	344290000	331960000	346170000
O08756	3-hydroxyacyl-CoA dehydrogenase type-2	Hsd17b10	Mitochondrial dehydrogenase that catalyzes the beta-oxidation at position 17 of androgens and estrogens and has 3-alpha-hydroxysteroid dehydrogenase activity with androsterone (By similarity). Catalyzes the third step in the beta-oxidation of fatty acids (By similarity). Carries out oxidative conversions of 7-alpha-OH and 7-beta-OH bile acids (By similarity). Also exhibits 20-beta-OH and 21-OH de…	O08756	4	27.418		8089500	14868000	20198000	10345000	45386000	82631000	28224000	52403000	8204900	24334000	27771000	29919000	39239000	18442000	34856000	22140000	52228000
O08788	Dynactin subunit 1	Dctn1	Plays a key role in dynein-mediated retrograde transport of vesicles and organelles along microtubules by recruiting and tethering dynein to microtubules. Binds to both dynein and microtubules providing a link between specific cargos, microtubules and dynein. Essential for targeting dynein to microtubule plus ends, recruiting dynein to membranous cargos and enhancing dynein processivity (the abil…	O08788	7	141.67	7260700	7196400	6694700	7041600	9323900	5406300	5671100	12112000	12407000	7918700	10736000	6728700	9788500	8905000	6661600	12268000	7823500	12382000
O08795	Glucosidase 2 subunit beta	Prkcsh	Regulatory subunit of glucosidase II that cleaves sequentially the 2 innermost alpha-1,3-linked glucose residues from the Glc(2)Man(9)GlcNAc(2) oligosaccharide precursor of immature glycoproteins (PubMed:27462106, PubMed:9148925). Required for efficient PKD1/Polycystin-1 biogenesis and trafficking to the plasma membrane of the primary cilia (PubMed:21685914).	O08795	13	58.792	20496000	35622000	36366000	15210000	31343000	20610000	24806000	46977000	38172000	37461000	61883000	34988000	69597000	66820000	76692000	102570000	100950000	98798000
O08796	Eukaryotic elongation factor 2 kinase	Eef2k	Threonine kinase that regulates protein synthesis by controlling the rate of peptide chain elongation. Upon activation by a variety of upstream kinases including AMPK or TRPM7, phosphorylates the elongation factor EEF2 at a single site, renders it unable to bind ribosomes and thus inactive. In turn, the rate of protein synthesis is reduced.	O08796	2	81.738				2533200			2407000	1533700		12637000	1664600		1522100	2787500
O08807	Peroxiredoxin-4	Prdx4	Thiol-specific peroxidase that catalyzes the reduction of hydrogen peroxide and organic hydroperoxides to water and alcohols, respectively. Plays a role in cell protection against oxidative stress by detoxifying peroxides and as sensor of hydrogen peroxide-mediated signaling events (PubMed:11229364). Regulates the activation of NF-kappa-B in the cytosol by a modulation of I-kappa-B-alpha phosphor…	O08807	4	31.052	7580700	36748000	53100000	106180000	66325000	212650000	118060000	77825000	53961000	36648000	109370000	67191000	196250000	104900000	95266000	173300000	202890000	155330000
O08810	116 kDa U5 small nuclear ribonucleoprotein component	Eftud2	Required for pre-mRNA splicing as component of the spliceosome, including pre-catalytic, catalytic and post-catalytic spliceosomal complexes (By similarity). Component of the U5 snRNP and the U4/U6-U5 tri-snRNP complex, a building block of the spliceosome (By similarity).	O08810	2	109.36	5364500	12253000	10441000	2789700	3378100	4053300	3913500	2014100	4222000	2114400	1942300	2961100	1197900	1318300	1442300	3113700	2530900	1810000
O08914	Fatty-acid amide hydrolase 1	Faah	Degrades bioactive fatty acid amides like oleamide, the endogenous cannabinoid, anandamide and myristic amide to their corresponding acids, thereby serving to terminate the signaling functions of these molecules. Hydrolyzes polyunsaturated substrate anandamide preferentially as compared to monounsaturated substrates (By similarity).	O08914	2	63.221				3291400	662820	1625700	3662400	12299000	21984000	15927000	10849000	7799400	5246000	15929000	12420000	5939900	9451000	9252100
O08992	Syntenin-1	Sdcbp	Multifunctional adapter protein involved in diverse array of functions including trafficking of transmembrane proteins, neuro and immunomodulation, exosome biogenesis, and tumorigenesis. Positively regulates TGFB1-mediated SMAD2/3 activation and TGFB1-induced epithelial-to-mesenchymal transition (EMT) and cell migration in various cell types. May increase TGFB1 signaling by enhancing cell-surface…	O08992	1	32.379															982850
O09044	Synaptosomal-associated protein 23	Snap23	Essential component of the high affinity receptor for the general membrane fusion machinery and an important regulator of transport vesicle docking and fusion.	O09044;P60879	2	23.261		6042000	8555300							2469200	1831600			1547600	1017800
O09061	Proteasome subunit beta type-1	Psmb1	Component of the 20S core proteasome complex involved in the proteolytic degradation of most intracellular proteins. This complex plays numerous essential roles within the cell by associating with different regulatory particles. Associated with two 19S regulatory particles, forms the 26S proteasome and thus participates in the ATP-dependent degradation of ubiquitinated proteins. The 26S proteasom…	O09061	2	26.372	6793300	8825400	7270200	9473000	8332400	6777400	7823700			4522600			4200100		4768700	835270	4993700
O09106	Histone deacetylase 1	Hdac1	Responsible for the deacetylation of lysine residues on the N-terminal part of the core histones (H2A, H2B, H3 and H4). Histone deacetylation gives a tag for epigenetic repression and plays an important role in transcriptional regulation, cell cycle progression and developmental events. Histone deacetylases act via the formation of large multiprotein complexes. Deacetylates SP proteins, SP1 and S…	O09106;P70288	3	55.074		5204400	8570600	1073700	2600200	9691900			5334100	3741200	1745500					2447100		2787700
O09111	NADH dehydrogenase [ubiquinone] 1 beta subcomplex subunit 11, mitochondrial	Ndufb11	Accessory subunit of the mitochondrial membrane respiratory chain NADH dehydrogenase (Complex I), that is believed not to be involved in catalysis. Complex I functions in the transfer of electrons from NADH to the respiratory chain. The immediate electron acceptor for the enzyme is believed to be ubiquinone.	O09111	1	17.444	23792000	24457000	13828000		10164000	8586400	12423000	9377500	21769000	10968000	15712000	19632000	12514000	6010500		12882000	26122000	14030000
O09117	Synaptophysin-like protein 1	Sypl1		O09117	3	28.899	192330000	117850000	135600000	230310000	248870000	237100000	372310000	351440000	194540000	280050000	304120000	327570000	320190000	334710000	267150000	282270000	365600000	223170000
O09173	Homogentisate 1,2-dioxygenase	Hgd		O09173	3	49.959																		21819000
O35074	Prostacyclin synthase	Ptgis	Catalyzes the isomerization of prostaglandin H2 to prostacyclin (= prostaglandin I2).	O35074	2	57.046				8838100	6274700	4941400	7847700	12037000	41267000	7320400	5917500	2868800	7591800	7404900	22710000	8268800	5462000	13577000
O35114	Lysosome membrane protein 2	Scarb2	Acts as a lysosomal receptor for glucosylceramidase (GBA) targeting.	O35114	2	54.043	4275400	10121000	12003000		2452200	2675200		994950					2778000	2879700	1389500	2547800	2654700	1942200
O35129	Prohibitin-2	Phb2	Acts as a mediator of transcriptional repression by nuclear hormone receptors via recruitment of histone deacetylases. Functions as an estrogen receptor (ER)-selective coregulator that potentiates the inhibitory activities of antiestrogens and represses the activity of estrogens. Competes with NCOA1 for modulation of ER transcriptional activity. In mitochondria, regulates cytochrome-c oxidase ass…	O35129	14	33.296	468210000	420910000	809750000	505320000	520450000	594350000	425110000	433380000	477120000	565270000	437000000	481810000	650260000	581910000	581510000	442090000	380930000	325780000
O35130	Ribosomal RNA small subunit methyltransferase NEP1	Emg1	S-adenosyl-L-methionine-dependent pseudouridine N(1)-methyltransferase that methylates pseudouridine at position 1248 (Psi1248) in 18S rRNA. Involved the biosynthesis of the hypermodified N1-methyl-N3-(3-amino-3-carboxypropyl) pseudouridine (m1acp3-Psi) conserved in eukaryotic 18S rRNA. Is not able to methylate uridine at this position. Has also an essential role in 40S ribosomal subunit biogenes…	O35130	1	26.974	913290	1831800	1244200		791020
O35134	DNA-directed RNA polymerase I subunit RPA1	Polr1a	DNA-dependent RNA polymerase catalyzes the transcription of DNA into RNA using the four ribonucleoside triphosphates as substrates. Largest and catalytic core component of RNA polymerase I which synthesizes ribosomal RNA precursors. Forms the polymerase active center together with the second largest subunit. A single stranded DNA template strand of the promoter is positioned within the central ac…	O35134	1	194.11
O35143	ATPase inhibitor, mitochondrial	ATP5IF1	Endogenous F(1)F(o)-ATPase inhibitor limiting ATP depletion when the mitochondrial membrane potential falls below a threshold and the F(1)F(o)-ATP synthase starts hydrolyzing ATP to pump protons out of the mitochondrial matrix. Required to avoid the consumption of cellular ATP when the F(1)F(o)-ATP synthase enzyme acts as an ATP hydrolase (By similarity). Indirectly acts as a regulator of heme sy…	O35143	4	12.159	8764600	17811000	33610000	20341000	14696000	7292200	27148000	27569000	21634000	26772000	47248000	56332000	26474000	31973000	30865000	36406000	20430000	20382000
O35166	Golgi SNAP receptor complex member 2	Gosr2	Involved in transport of proteins from the cis/medial-Golgi to the trans-Golgi network.	O35166	2	24.725			1613400	3627100	2000100	2836500		2937000		2458300	2371800	1198200	2076700	1901100	1821000	2510300		2611900
O35215	D-dopachrome decarboxylase	Ddt	Tautomerization of D-dopachrome with decarboxylation to give 5,6-dihydroxyindole (DHI).	O35215	2	13.077						11393000	3687000										46685000	27338000
O35286	Pre-mRNA-splicing factor ATP-dependent RNA helicase DHX15	Dhx15	Pre-mRNA processing factor involved in disassembly of spliceosomes after the release of mature mRNA. In cooperation with TFIP11 seem to be involved in the transition of the U2, U5 and U6 snRNP-containing IL complex to the snRNP-free IS complex leading to efficient debranching and turnover of excised introns (By similarity).	O35286	7	91.006	12092000	34726000	36132000	7902600	14991000	6338500	3951100	3038900			3710000	6268100		2186700		2724300
O35326	Serine/arginine-rich splicing factor 5	Srsf5	May be required for progression through G1 and entry into S phase of cell growth. May play a regulatory role in pre-mRNA splicing. Autoregulates its own expression. Plays a role in constitutive splicing and can modulate the selection of alternative splice sites (By similarity).	O35326	2	30.891	6347700	15614000	5692500	11658000	6592600	8129700	4993500			5438900								11666000
O35379	Multidrug resistance-associated protein 1	Abcc1	Mediates export of organic anions and drugs from the cytoplasm. Mediates ATP-dependent transport of glutathione and glutathione conjugates, leukotriene C4, estradiol-17-beta-o-glucuronide, methotrexate, antiviral drugs and other xenobiotics. Confers resistance to anticancer drugs by decreasing accumulation of drug in cells, and by mediating ATP- and GSH-dependent drug export (PubMed:9281595, PubM…	O35379	2	171.18	190460000		24747000	11879000	7779000		13149000	15999000	20422000		8253300	18966000		14056000	10948000
Q64G17	Putative acidic leucine-rich nuclear phosphoprotein 32 family member C	Anp32c		Q64G17;O35381	1	14.066		495630	42629000	11556000	1709500	1462000		839300		15485000	598120					488660
O35405	5-3 exonuclease PLD3	Pld3	5'->3' DNA exonuclease which digests single-stranded DNA (ssDNA) (PubMed:30111894). Regulates inflammatory cytokine responses via the degradation of nucleic acids, by reducing the concentration of ssDNA able to stimulate TLR9, a nucleotide-sensing receptor in collaboration with PLD4 (PubMed:30111894). May be important in myotube formation. Plays a role in lysosomal homeostasis. Involved in the re…	O35405	2	54.388	4947300	15406000	7138700	9738700	10051000	10631000	11113000	9386900	9074200	6029000	6448800	5033300	7516000	7373000	7505300	6171500	8561500	9302700
O35435	Dihydroorotate dehydrogenase (quinone), mitochondrial	Dhodh	Catalyzes the conversion of dihydroorotate to orotate with quinone as electron acceptor.	O35435	4	42.699	15200000	13301000	6864600	6761900	14057000	13986000	12236000	8697600			12125000	19013000	10553000	13987000	14742000	14921000	7926200	16301000
O35465	Peptidyl-prolyl cis-trans isomerase FKBP8	Fkbp8	Constitutively inactive PPiase, which becomes active when bound to calmodulin and calcium. Seems to act as a chaperone for BCL2, targets it to the mitochondria and modulates its phosphorylation state. The BCL2/FKBP8/calmodulin/calcium complex probably interferes with the binding of BCL2 to its targets. The active form of FKBP8 may therefore play a role in the regulation of apoptosis (By similarit…	O35465	3	43.528	5506100	3212500	6470600	6378500	3208800	5200000	4291500	2965700			4965600		3761100	3094100		6445500	4740700	10983000
O35490	Betaine--homocysteine S-methyltransferase 1	Bhmt	Involved in the regulation of homocysteine metabolism. Converts betaine and homocysteine to dimethylglycine and methionine, respectively. This reaction is also required for the irreversible oxidation of choline.	O35490;Q91WS4	6	45.02	17140000	26385000	18796000	16668000	18867000	21731000	20853000		22508000	65892000	7215000	10024000			17021000
O35566	CD151 antigen	Cd151	Essential for the proper assembly of the glomerular and tubular basement membranes in kidney.	O35566	4	28.246	7442900	36235000	19242000	36299000	16227000	24192000	11921000	28932000	9523900	31177000	44536000	34658000	23823000	8040400	77837000	25860000	14914000	13332000
O35593	26S proteasome non-ATPase regulatory subunit 14	Psmd14	Component of the 26S proteasome, a multiprotein complex involved in the ATP-dependent degradation of ubiquitinated proteins. This complex plays a key role in the maintenance of protein homeostasis by removing misfolded or damaged proteins, which could impair cellular functions, and by removing proteins whose functions are no longer required. Therefore, the proteasome participates in numerous cell…	O35593	3	34.577	23671000	46554000	27588000	11748000	12153000	19954000	10741000	7990900	14894000	4077800	8097700		9826600		7410600	6824800	4964700	6463600
O35598	Disintegrin and metalloproteinase domain-containing protein 10	Adam10	Cleaves the membrane-bound precursor of TNF-alpha to its mature soluble form. Responsible for the proteolytical release of soluble JAM3 from endothelial cells surface (By similarity). Responsible for the proteolytic release of several other cell-surface proteins, including heparin-binding epidermal growth-like factor, ephrin-A2, CD44, CDH2 and for constitutive and regulated alpha-secretase cleava…	O35598	3	83.967	5935600	12052000	4340600	2362100	3447300	13545000	34157000	23333000	3626400	5348700	21113000	14521000	9367500	18592000	28310000	26244000	29575000	27809000
O35604	NPC intracellular cholesterol transporter 1	Npc1	Intracellular cholesterol transporter which acts in concert with NPC2 and plays an important role in the egress of cholesterol from the endosomal/lysosomal compartment (PubMed:21896731, PubMed:22048958, PubMed:27551080). Unesterified cholesterol that has been released from LDLs in the lumen of the late endosomes/lysosomes is transferred by NPC2 to the cholesterol-binding pocket in the N-terminal …	O35604	2	142.88	1693900	11044000	6030600	5544600	5190400	11689000	7806600	5577500		9384600	11209000	12750000	5440200	7359000	9332800	4709300	10801000	11416000
O35609	Secretory carrier-associated membrane protein 3	Scamp3	Functions in post-Golgi recycling pathways. Acts as a recycling carrier to the cell surface.	O35609	2	38.458		16684000	7251800	16330000	12218000	14617000	18198000	15199000		8976100	16432000		31844000	17441000	19969000	25827000	26146000	32773000
O35643	AP-1 complex subunit beta-1	Ap1b1	Subunit of clathrin-associated adaptor protein complex 1 that plays a role in protein sorting in the late-Golgi/trans-Golgi network (TGN) and/or endosomes. The AP complexes mediate both the recruitment of clathrin to membranes and the recognition of sorting signals within the cytosolic tails of transmembrane cargo molecules.	O35643	2	103.93	44082000	31517000	32044000	15662000	20278000	17789000	20901000	16249000	42569000	21673000	17966000	19295000	20005000	26329000	15317000	31639000	12262000	13968000
O35685	Nuclear migration protein nudC	Nudc	Plays a role in neurogenesis and neuronal migration. Necessary for correct formation of mitotic spindles and chromosome separation during mitosis (By similarity).	O35685	11	38.358	33460000	10642000	11692000	36096000	42037000	33811000	96633000	59041000	20652000	145000000	35898000	46884000	56680000	57759000	32829000	75007000	76939000	52165000
O35691	Pinin	Pnn	Transcriptional activator binding to the E-box 1 core sequence of the E-cadherin promoter gene; the core-binding sequence is 5'CAGGTG-3'. Capable of reversing CTBP1-mediated transcription repression. Auxiliary component of the splicing-dependent multiprotein exon junction complex (EJC) deposited at splice junction on mRNAs. The EJC is a dynamic structure consisting of core proteins and several pe…	O35691	5	82.435	31567000	36295000	32377000	27934000	8824400	17276000		5040300	8925800	5695000	5607000	4158800	4031600	5503300	4534900
O35728	Cytochrome P450 4A14	Cyp4a14	A cytochrome P450 monooxygenase involved in the metabolism of fatty acids (PubMed:17112342). Mechanistically, uses molecular oxygen inserting one oxygen atom into a substrate, and reducing the second into a water molecule, with two electrons provided by NADPH via cytochrome P450 reductase (CPR; NADPH-ferrihemoprotein reductase) (PubMed:17112342). Catalyzes the hydroxylation of saturated carbon hy…	O35728	1	58.719	5009400	12781000	7537600	47157000	50442000	10433000	25599000	39293000	27136000	47534000	42291000	93864000	97874000	103000000	5532500	143470000	92749000	140660000
O35857	Mitochondrial import inner membrane translocase subunit TIM44	Timm44	Essential component of the PAM complex, a complex required for the translocation of transit peptide-containing proteins from the inner membrane into the mitochondrial matrix in an ATP-dependent manner. Recruits mitochondrial HSP70 to drive protein translocation into the matrix using ATP as an energy source.	O35857	15	51.091	129720000	72376000	89753000	115460000	83112000	94043000	87130000	82076000	75565000	89502000	116610000	123890000	65618000	77907000	90454000	77822000	72868000	83836000
O35864	COP9 signalosome complex subunit 5	Cops5	Probable protease subunit of the COP9 signalosome complex (CSN), a complex involved in various cellular and developmental processes. The CSN complex is an essential regulator of the ubiquitin (Ubl) conjugation pathway by mediating the deneddylation of the cullin subunits of the SCF-type E3 ligase complexes, leading to decrease the Ubl ligase activity of SCF-type complexes such as SCF, CSA or DDB2…	O35864	2	37.548		2506500	2450500	14316000	8124300	1003800	2522100		22712000	7959700	4982400	2828600		4144500	3972500		8901500	5446000
O35887	Calumenin	Calu	Involved in regulation of vitamin K-dependent carboxylation of multiple N-terminal glutamate residues. Seems to inhibit gamma-carboxylase GGCX. Binds 7 calcium ions with a low affinity (By similarity).	O35887	3	37.063		11907000	12393000	2268300	6534300		6308300	3294300	6896100	5689100	8513800	9650200	3328300	7907000	12556000	16372000	4983400	6813900
O35972	39S ribosomal protein L23, mitochondrial	Mrpl23		O35972	2	17.121		2680200	6656200		968730	672380
O54692	Centromere/kinetochore protein zw10 homolog	Zw10	Essential component of the mitotic checkpoint, which prevents cells from prematurely exiting mitosis. Required for the assembly of the dynein-dynactin and MAD1-MAD2 complexes onto kinetochores. Its function related to the spindle assembly machinery is proposed to depend on its association in the mitotic RZZ complex. Involved in regulation of membrane traffic between the Golgi and the endoplasmic …	O54692	3	88.062	4270600	4222700	2497400	5767200	4080100	2811700	661730	5267000	7117400	3322100	8206800		3400000	3528700	5100300	3030400	2973500	2875800
O54734	Dolichyl-diphosphooligosaccharide--protein glycosyltransferase 48 kDa subunit	Ddost	Subunit of the oligosaccharyl transferase (OST) complex that catalyzes the initial transfer of a defined glycan (Glc(3)Man(9)GlcNAc(2) in eukaryotes) from the lipid carrier dolichol-pyrophosphate to an asparagine residue within an Asn-X-Ser/Thr consensus motif in nascent polypeptide chains, the first step in protein N-glycosylation. N-glycosylation occurs cotranslationally and the complex associa…	O54734	6	49.027	22263000	39176000	9484600	15346000	22500000	31425000	24654000	29855000	26375000	39315000	59524000	60988000	52122000	31690000	45224000	82797000	45073000	65014000
O54781	SRSF protein kinase 2	Srpk2	Serine/arginine-rich protein-specific kinase which specifically phosphorylates its substrates at serine residues located in regions rich in arginine/serine dipeptides, known as RS domains and is involved in the phosphorylation of SR splicing factors and the regulation of splicing. Promotes neuronal apoptosis by up-regulating cyclin-D1 (CCND1) expression. This is done by the phosphorylation of SRS…	O54781	1	76.756		2327000	2761900	1625300	1628200	1141900
O54825	Bystin	Bysl	Required for processing of 20S pre-rRNA precursor and biogenesis of 40S ribosomal subunits.	O54825	1	49.783		3521500	5759000	4133300		2873600
O54918	Bcl-2-like protein 11	Bcl2l11	Induces apoptosis and anoikis. The isoforms vary in cytotoxicity with isoform BimS being the most potent and isoform BimEL being the least potent.	O54918	1	22.066		2055900			633560	1142700			2135700		1853000	996950
O54941	SWI/SNF-related matrix-associated actin-dependent regulator of chromatin subfamily E member 1	Smarce1	Involved in transcriptional activation and repression of select genes by chromatin remodeling (alteration of DNA-nucleosome topology). Component of SWI/SNF chromatin remodeling complexes that carry out key enzymatic activities, changing chromatin structure by altering DNA-histone contacts within a nucleosome in an ATP-dependent manner (PubMed:12110891). Belongs to the neural progenitors-specific …	O54941	3	46.638	10451000	6080400	12388000	4286800	3162500	5963000							2210400	1179000	1177700
O54946	DnaJ homolog subfamily B member 6	Dnajb6	Plays an indispensable role in the organization of KRT8/KRT18 filaments. Acts as an endogenous molecular chaperone for neuronal proteins including huntingtin. Suppresses aggregation and toxicity of polyglutamine-containing, aggregation-prone proteins (By similarity). Has a stimulatory effect on the ATPase activity of HSP70 in a dose-dependent and time-dependent manner and hence acts as a co-chape…	O54946;Q9QYI8;Q9QYI5	4	39.807	12772000	10270000	10126000	10452000	12313000	17120000	15637000	3358500	21190000	8958600	10008000	11697000	13073000	7216500	10152000	18459000	15038000	4147700
O54962	Barrier-to-autointegration factor	Banf1	Plays fundamental roles in nuclear assembly, chromatin organization, gene expression and gonad development. May potently compress chromatin structure and be involved in membrane recruitment and chromatin decondensation during nuclear assembly. Contains 2 non-specific dsDNA-binding sites which may promote DNA cross-bridging.	O54962	2	10.102	33500000	85601000	49413000	70014000	58659000	65072000	50851000	64871000	34637000	49628000	83121000	106180000	69966000	59473000	56021000	57922000	50378000	83705000
O55003	BCL2/adenovirus E1B 19 kDa protein-interacting protein 3	Bnip3	Apoptosis-inducing protein that can overcome BCL2 suppression. May play a role in repartitioning calcium between the two major intracellular calcium stores in association with BCL2 (By similarity). Involved in mitochondrial quality control via its interaction with SPATA18/MIEAP: in response to mitochondrial damage, participates in mitochondrial protein catabolic process (also named MALM) leading …	O55003	2	20.978		5359200	2636700	5709100	7842500	7057700
O55013	Trafficking protein particle complex subunit 3	Trappc3	May play a role in vesicular transport from endoplasmic reticulum to Golgi.	O55013	4	20.302	7075700	11058000	7966400	6714100	8795000	13024000	15220000	11270000	20290000	13473000	16015000	17090000	12637000	19925000	11030000	15191000	17863000	20134000
O55022	Membrane-associated progesterone receptor component 1	Pgrmc1	Component of a progesterone-binding protein complex. Binds progesterone. Has many reported cellular functions (heme homeostasis, interaction with CYPs).	O55022	3	21.694	5678600	10587000	15797000	5449400	4638500	3407400	9429700	7139600	7885000	8494800	7764200	4695300		5401600	4367100	4577400	4992900
O55026	Ectonucleoside triphosphate diphosphohydrolase 2	Entpd2	In the nervous system, could hydrolyze ATP and other nucleotides to regulate purinergic neurotransmission. Hydrolyzes ADP only to a marginal extent (By similarity).	O55026	1	54.319				4297000	3019500	1302400	6527000	6849000			6825800	8090300		4516300	2767800	5312500	5461200	5920100
O55029	Coatomer subunit beta	Copb2	The coatomer is a cytosolic protein complex that binds to dilysine motifs and reversibly associates with Golgi non-clathrin-coated vesicles, which further mediate biosynthetic protein transport from the ER, via the Golgi up to the trans Golgi network. Coatomer complex is required for budding from Golgi membranes, and is essential for the retrograde Golgi-to-ER transport of dilysine-tagged protein…	O55029	6	102.45	414470000	22843000	15185000	16971000	11303000	17628000	15076000	14720000	21612000	15673000	24343000	5577600	23448000	17507000	14952000	11892000	15329000	20771000
O55100	Synaptogyrin-1	Syngr1	May play a role in regulated exocytosis. Modulates the localization of synaptophysin/SYP into synaptic-like microvesicles and may therefore play a role in synaptic-like microvesicle formation and/or maturation (By similarity). Involved in the regulation of short-term and long-term synaptic plasticity (PubMed:10595519).	O55100	2	25.652	3216200	4350000	2593500		1867600
O55106	Striatin	Strn	Binds calmodulin in a calcium dependent manner. May function as scaffolding or signaling protein.	O55106	3	85.965		3152800		3363000		5474800				4915400	2969500		5080600	2783500	6367000	8975100	5104500	1642300
O55111	Desmoglein-2	Dsg2	Component of intercellular desmosome junctions. Involved in the interaction of plaque proteins and intermediate filaments mediating cell-cell adhesion.	O55111	1	122.38	1396500		2314300
O55125	Protein NipSnap homolog 1	Nipsnap1		O55125	5	33.363		71825000	11420000	74460000	31128000	20422000	102800000	72560000	87828000	45310000	77964000	44150000	55186000	56977000	38980000	59495000	61525000	46657000
O55126	Protein NipSnap homolog 2	Nipsnap2	May act as a positive regulator of L-type calcium channels.	O55126	6	32.932	17477000	108470000	104020000	89792000	104730000	133600000	185100000	191320000	230170000	127640000	109040000	80807000	59914000	144350000	158570000	88841000	50525000	73061000
O55128	Histone deacetylase complex subunit SAP18	Sap18	Component of the SIN3-repressing complex. Enhances the ability of SIN3-HDAC1-mediated transcriptional repression. When tethered to the promoter, it can direct the formation of a repressive complex to core histone proteins. Auxiliary component of the splicing-dependent multiprotein exon junction complex (EJC) deposited at splice junction on mRNAs. The EJC is a dynamic structure consisting of core …	O55128	3	17.595	8495000	11208000	29449000	19708000	10774000	20485000			4826300	3013600	3912700	1654400	2962500	1444300	2583800	1929000		4195000
O55131	Septin-7	Septin7	Filament-forming cytoskeletal GTPase. Required for normal organization of the actin cytoskeleton. Required for normal progress through mitosis. Involved in cytokinesis. Required for normal association of CENPE with the kinetochore. Plays a role in ciliogenesis and collective cell movements. Forms a filamentous structure with SEPTIN12, SEPTIN6, SEPTIN2 and probably SEPTIN4 at the sperm annulus whi…	O55131	2	50.549			1218000			282170		516200		696840	491360		559480	452280	451610	1697900	845730
O55135	Eukaryotic translation initiation factor 6	Eif6	Binds to the 60S ribosomal subunit and prevents its association with the 40S ribosomal subunit to form the 80S initiation complex in the cytoplasm. Behaves as a stimulatory translation initiation factor downstream insulin/growth factors. Is also involved in ribosome biogenesis. Associates with pre-60S subunits in the nucleus and is involved in its nuclear export. Cytoplasmic release of TIF6 from …	O55135	3	26.511		16624000	10275000	10242000	49460000	16315000	4374900	6585500	7200000	3942500	4403500	3207900	1036200	709520	549710	2171100	1380300
Q32Q92	Acyl-coenzyme A thioesterase 6	Acot6	Acyl-CoA thioesterases are a group of enzymes that catalyze the hydrolysis of acyl-CoAs to the free fatty acid and coenzyme A (CoASH), providing the potential to regulate intracellular levels of acyl-CoAs, free fatty acids and CoASH (PubMed:17613526). Acyl-coenzyme A thioesterase 6/ACOT6 catalyzes the hydrolysis of phytanoyl-CoA and pristanoyl-CoA, two methyl-branched fatty acids derived from phy…	Q32Q92;O55137;Q8BWN8;Q6Q2Z6;Q9QYR7;Q9QYR9	1	46.768		10338000			5071300			7120500			3508700		3979600	5208700			5072200
O55142	60S ribosomal protein L35a	Rpl35a	Required for the proliferation and viability of hematopoietic cells. Plays a role in 60S ribosomal subunit formation. The protein was found to bind to both initiator and elongator tRNAs and consequently was assigned to the P site or P and A site.	O55142	5	12.554	73820000	174200000	463340000	59913000	192980000	195800000	17584000	28088000	28408000	52583000	14189000	35386000	46136000	60984000	39835000	51761000	15424000	3413400
O55143	Sarcoplasmic/endoplasmic reticulum calcium ATPase 2	Atp2a2	This magnesium-dependent enzyme catalyzes the hydrolysis of ATP coupled with the translocation of calcium from the cytosol to the sarcoplasmic reticulum lumen. Isoform SERCA2A is involved in the regulation of the contraction/relaxation cycle. Acts as a regulator of TNFSF11-mediated Ca(2+) signaling pathways via its interaction with TMEM64 which is critical for the TNFSF11-induced CREB1 activation…	O55143;Q8R429;Q64518	23	114.86	171270000	192950000	133540000	238610000	164020000	157420000	304560000	296530000	273650000	230380000	299840000	304830000	295310000	255190000	264070000	243210000	239830000	231700000
O55201	Transcription elongation factor SPT5	Supt5h	Component of the DRB sensitivity-inducing factor complex (DSIF complex), which regulates mRNA processing and transcription elongation by RNA polymerase II. DSIF positively regulates mRNA capping by stimulating the mRNA guanylyltransferase activity of RNGTT/CAP1A. DSIF also acts cooperatively with the negative elongation factor complex (NELF complex) to enhance transcriptional pausing at sites pro…	O55201	2	120.66		1104200	2793700	968650	1387500			1046400		1337700		1151200
O55234	Proteasome subunit beta type-5	Psmb5	Component of the 20S core proteasome complex involved in the proteolytic degradation of most intracellular proteins. This complex plays numerous essential roles within the cell by associating with different regulatory particles. Associated with two 19S regulatory particles, forms the 26S proteasome and thus participates in the ATP-dependent degradation of ubiquitinated proteins. The 26S proteasom…	O55234	3	28.532	11075000	56422000	26984000	15988000	13306000	21378000	12937000		31941000		8179300	18802000		17780000		20999000		5111000
O55242	Sigma non-opioid intracellular receptor 1	Sigmar1	Functions in lipid transport from the endoplasmic reticulum and is involved in a wide array of cellular functions probably through regulation of the biogenesis of lipid microdomains at the plasma membrane (PubMed:12730355). Involved in the regulation of different receptors it plays a role in BDNF signaling and EGF signaling. Also regulates ion channels like the potassium channel and could modulat…	O55242	1	25.25	12456000	3797100	3077700	2267200	1099700		22748000							38556000
O70133	ATP-dependent RNA helicase A	Dhx9	Multifunctional ATP-dependent nucleic acid helicase that unwinds DNA and RNA in a 3' to 5' direction and that plays important roles in many processes, such as DNA replication, transcriptional activation, post-transcriptional RNA regulation, mRNA translation and RNA-mediated gene silencing. Requires a 3'-single-stranded tail as entry site for acid nuclei unwinding activities as well as the binding…	O70133	12	149.47	175700000	322750000	170160000	82198000	89543000	107590000	54931000	43268000	39898000	22906000	29727000	45275000	19508000	19295000	10865000	19913000	18638000	25195000
O70152	Dolichol-phosphate mannosyltransferase subunit 1	Dpm1	Transfers mannose from GDP-mannose to dolichol monophosphate to form dolichol phosphate mannose (Dol-P-Man) which is the mannosyl donor in pathways leading to N-glycosylation, glycosyl phosphatidylinositol membrane anchoring, and O-mannosylation of proteins; catalytic subunit of the dolichol-phosphate mannose (DPM) synthase complex.	O70152	2	29.174	1537500	5249000	4361200		2536100		3594500	2099900			3212000	4644500	3584500	1904500	3518500	2398400	2181200	2112200
O70194	Eukaryotic translation initiation factor 3 subunit D	Eif3d	mRNA cap-binding component of the eukaryotic translation initiation factor 3 (eIF-3) complex, a complex required for several steps in the initiation of protein synthesis of a specialized repertoire of mRNAs. The eIF-3 complex associates with the 40S ribosome and facilitates the recruitment of eIF-1, eIF-1A, eIF-2:GTP:methionyl-tRNAi and eIF-5 to form the 43S pre-initiation complex (43S PIC). The …	O70194	5	63.988	20377000	50404000	31491000	45450000	42174000	31663000	36117000	5786200	22070000	9396800	12472000	9788000	24687000	4223900	7180600	12200000	6375800	28285000
O70228	Probable phospholipid-transporting ATPase IIA	Atp9a		O70228	2	118.61	7792900			11941000	12036000	8591500	9362000	10780000	9720900	9655500	7935700	9033000	8904300	9710200	10857000	4111200		10373000
O70252	Heme oxygenase 2	Hmox2	Heme oxygenase cleaves the heme ring at the alpha methene bridge to form biliverdin. Biliverdin is subsequently converted to bilirubin by biliverdin reductase. Under physiological conditions, the activity of heme oxygenase is highest in the spleen, where senescent erythrocytes are sequestrated and destroyed. Heme oxygenase 2 could be implicated in the production of carbon monoxide in brain where …	O70252	2	35.738	7628400	9834900	8172300	5988200	10256000	11842000	14058000	13016000	20888000	13685000	15524000	24722000	12469000	14204000	8447300	16013000	16246000	10501000
O70318	Band 4.1-like protein 2	Epb41l2	Required for dynein-dynactin complex and NUMA1 recruitment at the mitotic cell cortex during anaphase.	O70318	4	109.94		33717000	1043200		64538000		5413400	6814400		4541900	7700700	5961500	8137300	8213300	4227200	6277800	6921500	29660000
O70325	Phospholipid hydroperoxide glutathione peroxidase	Gpx4	Essential antioxidant peroxidase that directly reduces phospholipid hydroperoxide even if they are incorporated in membranes and lipoproteins (PubMed:29290465). Can also reduce fatty acid hydroperoxide, cholesterol hydroperoxide and thymine hydroperoxide (By similarity). Plays a key role in protecting cells from oxidative damage by preventing membrane lipid peroxidation (PubMed:12566075). Require…	O70325	1	22.228		2410900	21909000	10482000	2426400	1645000	1061300		1450000	2151300	1779300
O70401	Tetraspanin-6	Tspan6		O70401	3	27.333		13505000	10227000	17435000	11536000	9728600	7323600	8059100	16364000	11368000	14433000	17714000	10044000	9662200	8638000	5352100	7185700	6861500
O70404	Vesicle-associated membrane protein 8	Vamp8	SNAREs, soluble N-ethylmaleimide-sensitive factor-attachment protein receptors, are essential proteins for fusion of cellular membranes. SNAREs localized on opposing membranes assemble to form a trans-SNARE complex, an extended, parallel four alpha-helical bundle that drives membrane fusion. VAMP8 is a SNARE involved in autophagy through the direct control of autophagosome membrane fusion with th…	O70404	4	11.451	11576000	39199000	18786000	12997000	13733000	13244000	13347000	17525000	23602000	16827000	49175000	39144000	30095000	23700000	15124000	30666000	32986000	19174000
O70435	Proteasome subunit alpha type-3	Psma3	Component of the 20S core proteasome complex involved in the proteolytic degradation of most intracellular proteins. This complex plays numerous essential roles within the cell by associating with different regulatory particles. Associated with two 19S regulatory particles, forms the 26S proteasome and thus participates in the ATP-dependent degradation of ubiquitinated proteins. The 26S proteasom…	O70435	3	28.405	27103000	15580000	6470700	11249000	7307400	7595500	6755200	4780900	12084000	8559300	6161400	4669400	6166600				4090600
O70439	Syntaxin-7	Stx7	May be involved in protein trafficking from the plasma membrane to the early endosome (EE) as well as in homotypic fusion of endocytic organelles. Mediates the endocytic trafficking from early endosomes to late endosomes and lysosomes (By similarity).	O70439	2	29.82		4482900	10754000	3969300	4335400	4044200			2595600	5550100	1784800	5341600	1570400		2173600	1136800	2043800	2526400
O70456	14-3-3 protein sigma	Sfn	Adapter protein implicated in the regulation of a large spectrum of both general and specialized signaling pathways. Binds to a large number of partners, usually by recognition of a phosphoserine or phosphothreonine motif. Binding generally results in the modulation of the activity of the binding partner. When bound to KRT17, regulates protein synthesis and epithelial cell growth by stimulating A…	O70456	6	27.706	15154000	36730000	65834000	435010000	225780000	343810000	71463000	385740000	120960000	338940000	296510000	102630000	471430000	305720000	137080000	223380000	95944000	156320000
O70480	Vesicle-associated membrane protein 4	Vamp4	Involved in the pathway that functions to remove an inhibitor (probably synaptotagmin-4) of calcium-triggered exocytosis during the maturation of secretory granules. May be a marker for this sorting pathway that is critical for remodeling the secretory response of granule (By similarity).	O70480	2	16.353			1919100	1969800	3111100	2153400	4374700	4114400	5326300	3798200	4189100	4510700	6183400	5168200	3983900	8348500	5248700	3965300
O70492	Sorting nexin-3	Snx3	Phosphoinositide-binding protein required for multivesicular body formation. Specifically binds phosphatidylinositol 3-phosphate (PtdIns(P3)). Also can bind phosphatidylinositol 4-phosphate (PtdIns(P4)), phosphatidylinositol 5-phosphate (PtdIns(P5)) and phosphatidylinositol 3,5-biphosphate (PtdIns(3,5)P2) (PubMed:19576982). Plays a role in protein transport between cellular compartments. Together…	O70492	1	18.757	7721500	6151200	4575800	3319200		1463400	9091900	2950100			3842700	3069700			2240700	2102000
O70503	Very-long-chain 3-oxoacyl-CoA reductase	Hsd17b12	Catalyzes the second of the four reactions of the long-chain fatty acids elongation cycle. This endoplasmic reticulum-bound enzymatic process, allows the addition of two carbons to the chain of long- and very long-chain fatty acids/VLCFAs per cycle. This enzyme has a 3-ketoacyl-CoA reductase activity, reducing 3-ketoacyl-CoA to 3-hydroxyacyl-CoA, within each cycle of fatty acid elongation. Thereb…	O70503	3	34.741	24385000	43541000	8068700	6864100	7032800	9250200	10804000	39130000	27125000	7674700	6707400	20708000	5942300	8070500	9538200	8756200	10879000
O70551	SRSF protein kinase 1	Srpk1	Serine/arginine-rich protein-specific kinase which specifically phosphorylates its substrates at serine residues located in regions rich in arginine/serine dipeptides, known as RS domains and is involved in the phosphorylation of SR splicing factors and the regulation of splicing. Plays a central role in the regulatory network for splicing, controlling the intranuclear distribution of splicing fa…	O70551	3	73.088			1671900	1320500		1651300		2475000	857690				872760			1161400	1002000
O70579	Peroxisomal membrane protein PMP34	Slc25a17	Peroxisomal transporter for multiple cofactors like coenzyme A (CoA), flavin adenine dinucleotide (FAD), flavin mononucleotide (FMN) and nucleotide adenosine monophosphate (AMP), and to a lesser extent for nicotinamide adenine dinucleotide (NAD(+)), adenosine diphosphate (ADP) and adenosine 3',5'-diphosphate (PAP). May catalyze the transport of free CoA, FAD and NAD(+) from the cytosol into the p…	O70579	1	34.412												1188700					4561700
O70584	Homeobox protein Nkx-2.8	Nkx2-8	Possible role in the specification of a distinct subset of neurons.	O70584	1	26.132		1058400	4606500		1750500				3308200					6184300		8041600
O88271	Craniofacial development protein 1	Cfdp1	May play a role during embryogenesis. May modulate tooth organogenesis since alterations of this protein function affect tooth organs size as well as individual cell fate and survival. In embryonic cells, blockage of the function results in increased number of apoptotic cells, reduced proliferation, alterations in cell shape and fibronection matrix synthesis.	O88271	2	32.921			6953000	1972700		1355400				2308500					6364600
O88342	WD repeat-containing protein 1	Wdr1	Induces disassembly of actin filaments in conjunction with ADF/cofilin family proteins (By similarity). Enhances cofilin-mediated actin severing (PubMed:25915128). Involved in cytokinesis. Involved in chemotactic cell migration by restricting lamellipodial membrane protrusions (By similarity). Involved in myocardium sarcomere organization. Required for cardiomyocyte growth at the postnatal and ma…	O88342	3	66.406	23501000	9193300	7224700	6848100	11534000	15662000	4793100	21208000		11503000	12020000	4948200	12177000	14317000	12587000	4408800	16682000	11285000
O88384	Vesicle transport through interaction with t-SNAREs homolog 1B	Vti1b	V-SNARE that mediates vesicle transport pathways through interactions with t-SNAREs on the target membrane. These interactions are proposed to mediate aspects of the specificity of vesicle trafficking and to promote fusion of the lipid bilayers.	O88384	4	26.713	9984400	14591000	18897000	10601000	17583000	7194500	24573000	14890000	27477000	14782000	21079000	21255000	18231000	20984000	16499000	10585000	20558000	18625000
O88441	Metaxin-2	Mtx2	Involved in transport of proteins into the mitochondrion.	O88441	2	29.758	12873000	18959000	13179000	16661000	25056000	23144000	25961000	18465000	34976000	22340000	22527000	24751000	16493000	14093000	14473000	14588000	14181000
O88455	7-dehydrocholesterol reductase	Dhcr7	Production of cholesterol by reduction of C7-C8 double bond of 7-dehydrocholesterol (7-DHC).	O88455	2	53.918	5952100	28579000	19895000	11577000	9260400	8697300	4994500	7230200	3704300	7123600	8689300	7235100	1671500	3543700	6340200	2273300
O88477	Insulin-like growth factor 2 mRNA-binding protein 1	Igf2bp1	RNA-binding factor that recruits target transcripts to cytoplasmic protein-RNA complexes (mRNPs). This transcript 'caging' into mRNPs allows mRNA transport and transient storage. It also modulates the rate and location at which target transcripts encounter the translational apparatus and shields them from endonuclease attacks or microRNA-mediated degradation. Regulates localized beta-actin/ACTB m…	O88477	12	63.45	165900000	165030000	122860000	45848000	87506000	47477000	18649000	5389200	6259400	6062200	1493700	11118000	9278800	12829000		13802000	2390100	18726000
O88487	Cytoplasmic dynein 1 intermediate chain 2	Dync1i2	Acts as one of several non-catalytic accessory components of the cytoplasmic dynein 1 complex that are thought to be involved in linking dynein to cargos and to adapter proteins that regulate dynein function. Cytoplasmic dynein 1 acts as a motor for the intracellular retrograde motility of vesicles and organelles along microtubules. The intermediate chains mediate the binding of dynein to dynacti…	O88487;O88485	6	68.393	17733000	22513000	13567000	26470000	16195000	18063000	17164000	13472000	11876000	20972000	14232000	23369000	29203000	32653000	16016000	21715000	27405000	27262000
O88532	Zinc finger RNA-binding protein	Zfr	Involved in postimplantation and gastrulation stages of development. Binds to DNA and RNA. Involved in the nucleocytoplasmic shuttling of STAU2 (By similarity).	O88532	3	116.86	7283900	2255100	9764700	3063400	2368500
O88543	COP9 signalosome complex subunit 3	Cops3	Component of the COP9 signalosome complex (CSN), a complex involved in various cellular and developmental processes (By similarity). The CSN complex is an essential regulator of the ubiquitin (Ubl) conjugation pathway by mediating the deneddylation of the cullin subunits of SCF-type E3 ligase complexes, leading to decrease the Ubl ligase activity of SCF-type complexes such as SCF, CSA or DDB2 (By…	O88543	5	47.832	10005000		4419800	52619000	16011000	18752000	46026000	34743000	6954300	269260000	24359000	20621000	45956000	28997000	27550000	80512000	65227000	28594000
O88544	COP9 signalosome complex subunit 4	Cops4	Component of the COP9 signalosome complex (CSN), a complex involved in various cellular and developmental processes (By similarity). The CSN complex is an essential regulator of the ubiquitin (Ubl) conjugation pathway by mediating the deneddylation of the cullin subunits of SCF-type E3 ligase complexes, leading to decrease the Ubl ligase activity of SCF-type complexes such as SCF, CSA or DDB2 (By…	O88544	3	46.284		16184000	13512000	36677000	14110000	31278000	11728000	53454000	64898000	137770000	33654000	31483000	18795000	17978000	22807000	36238000	49596000	49539000
O88545	COP9 signalosome complex subunit 6	Cops6	Component of the COP9 signalosome complex (CSN), a complex involved in various cellular and developmental processes (By similarity). The CSN complex is an essential regulator of the ubiquitin (Ubl) conjugation pathway by mediating the deneddylation of the cullin subunits of SCF-type E3 ligase complexes, leading to decrease the Ubl ligase activity of SCF-type complexes such as SCF, CSA or DDB2 (By…	O88545	2	35.88			953120	6022400	4710900	7074500	2705400	1447600	8343000	4221200	8832800		4388100	5639600	4555200	7951000	6849900	4952900
O88559	Menin	Men1	Essential component of a MLL/SET1 histone methyltransferase (HMT) complex, a complex that specifically methylates 'Lys-4' of histone H3 (H3K4). Functions as a transcriptional regulator. Binds to the TERT promoter and represses telomerase expression. Plays a role in TGFB1-mediated inhibition of cell-proliferation, possibly regulating SMAD3 transcriptional activity. Represses JUND-mediated transcri…	O88559	2	67.5	2810900	1658400	2798200		1766000	1536900				2349000	1008700		1260700	1412700				1905100
O88569	Heterogeneous nuclear ribonucleoproteins A2/B1	Hnrnpa2b1	Heterogeneous nuclear ribonucleoprotein (hnRNP) that associates with nascent pre-mRNAs, packaging them into hnRNP particles. The hnRNP particle arrangement on nascent hnRNA is non-random and sequence-dependent and serves to condense and stabilize the transcripts and minimize tangling and knotting. Packaging plays a role in various processes such as transcription, pre-mRNA processing, RNA nuclear …	O88569	10	37.402	370930000	323640000	251450000	130600000	147590000	178430000	20847000	23304000	15815000	26452000	18383000	55623000	17509000	23132000	56091000	17884000	10210000	5144000
O88662	Epithelial membrane protein 2	Emp2	Functions as a key regulator of cell membrane composition by regulating proteins surface expression. Also, plays a role in regulation of processes including cell migration, cell proliferation, cell contraction and cell adhesion. Negatively regulates caveolae formation by reducing CAV1 expression and CAV1 amount by increasing lysosomal degradation (PubMed:17609206, PubMed:14978215). Facilitates su…	O88662	1	19.747			4910500								3321500	3416400	4376500	4183500		4801500
O88685	26S proteasome regulatory subunit 6A	Psmc3	Component of the 26S proteasome, a multiprotein complex involved in the ATP-dependent degradation of ubiquitinated proteins. This complex plays a key role in the maintenance of protein homeostasis by removing misfolded or damaged proteins, which could impair cellular functions, and by removing proteins whose functions are no longer required. Therefore, the proteasome participates in numerous cell…	O88685	4	49.548	19231000	35501000	31130000	8024700	14828000	7274400	18617000				12261000			4803400		12233000	17070000	5517200
O88696	ATP-dependent Clp protease proteolytic subunit, mitochondrial	Clpp	Protease component of the Clp complex that cleaves peptides and various proteins in an ATP-dependent process. Has low peptidase activity in the absence of CLPX. The Clp complex can degrade CSN1S1, CSN2 and CSN3, as well as synthetic peptides (in vitro) and may be responsible for a fairly general and central housekeeping function rather than for the degradation of specific substrates. Cleaves PINK…	O88696	2	29.8		3900200	4799000	3693400	5918500	5074900	5046200	11703000	5571100	5624400	2661900	4542000	4505100	1727900	5259800	14408000	3536400	9460400
O88844	Isocitrate dehydrogenase [NADP] cytoplasmic	Idh1		O88844	3	46.674			5604200	11467000	4311300		3981800	7974300	6846000	10844000		8218100	11934000	8492600
O88947	Coagulation factor X	F10	Factor Xa is a vitamin K-dependent glycoprotein that converts prothrombin to thrombin in the presence of factor Va, calcium and phospholipid during blood clotting.	O88947	1	54.017			2562200	5212100			6682500		3711100	3835400	2777300	737200		4797900	3218600	1391300
O88967	ATP-dependent zinc metalloprotease YME1L1	Yme1l1	ATP-dependent metalloprotease that catalyzes the degradation of folded and unfolded proteins with a suitable degron sequence in the mitochondrial intermembrane region (By similarity). Plays an important role in regulating mitochondrial morphology and function by cleaving OPA1 at position S2, giving rise to a form of OPA1 that promotes maintenance of normal mitochondrial structure (PubMed:17709429…	O88967	1	80.027	3806000	4849500	4259600	1472200	1991500	2096700	1104600		1034200	492730		785110
O88983	Syntaxin-8	Stx8	Vesicle trafficking protein that functions in the early secretory pathway, possibly by mediating retrograde transport from cis-Golgi membranes to the ER.	O88983	2	26.925		5753300	3589100	3467400	3769100	3921600	4509900	3462900	5213700	3017500	7121700	4476700	3977100	5233200	3518700	7351800	4877400	4414800
O88986	2-amino-3-ketobutyrate coenzyme A ligase, mitochondrial	Gcat		O88986	3	44.93	14509000	13795000	11402000	8104300	15057000	21911000	25821000	50615000	32582000	41830000	43428000	24503000	16334000	8906900	20695000	34852000	29440000	26443000
O88990	Alpha-actinin-3	Actn3	F-actin cross-linking protein which is thought to anchor actin to a variety of intracellular structures. This is a bundling protein (By similarity).	O88990	1	103.04	6586300	5384300		4008400												787040
O89051	Integral membrane protein 2B	Itm2b	Plays a regulatory role in the processing of the amyloid-beta A4 precursor protein (APP) and acts as an inhibitor of the amyloid-beta peptide aggregation and fibrils deposition. Plays a role in the induction of neurite outgrowth. Functions as a protease inhibitor by blocking access of secretases to APP cleavage sites (By similarity).	O89051	1	30.26					4045600						12160000		5777900	8324700		5934100
O89079	Coatomer subunit epsilon	Cope	The coatomer is a cytosolic protein complex that binds to dilysine motifs and reversibly associates with Golgi non-clathrin-coated vesicles, which further mediate biosynthetic protein transport from the ER, via the Golgi up to the trans Golgi network. The coatomer complex is required for budding from Golgi membranes, and is essential for the retrograde Golgi-to-ER transport of dilysine-tagged pro…	O89079	1	34.567						2050400					1438100			2492500		1309200	2020200	3389300
O89112	Glutathione S-transferase LANCL1	Lancl1	Functions as glutathione transferase (PubMed:25158856). Catalyzes conjugation of the glutathione (GSH) to artificial substrates 1-chloro-2,4-dinitrobenzene (CDNB) and p-nitrophenyl acetate (PubMed:25158856). Mitigates neuronal oxidative stress during normal postnatal development and in response to oxidative stresses probably through GSH antioxidant defense mechanism (PubMed:25158856). May play a …	O89112	1	45.341				3953900	3413500	6228300	8167700	3792300	4306500		5808200		6250700		1234300	5742000	5628000	4984400
O89116	Vesicle transport through interaction with t-SNAREs homolog 1A	Vti1a	V-SNARE that mediates vesicle transport pathways through interactions with t-SNAREs on the target membrane. These interactions are proposed to mediate aspects of the specificity of vesicle trafficking and to promote fusion of the lipid bilayers. Involved in vesicular transport from the late endosomes to the trans-Golgi network. Along with VAMP7, involved in an non-conventional RAB1-dependent traf…	O89116	1	24.986											782020			1988700		2675900	1717800
P00329	Alcohol dehydrogenase 1	Adh1		P00329	3	39.771		1952600	7998000			567280				2376100	997220		610800			699450	680540	33204000
P00342	L-lactate dehydrogenase C chain	Ldhc	Possible role in sperm motility.	P00342	6	35.911		6469300	4736700	11167000	20971000	16471000	37009000	54322000	21148000	52868000	28202000	38993000	30431000	29088000	17938000	28326000	15140000	18010000
P00405	Cytochrome c oxidase subunit 2	Mtco2	Component of the cytochrome c oxidase, the last enzyme in the mitochondrial electron transport chain which drives oxidative phosphorylation. The respiratory chain contains 3 multisubunit complexes succinate dehydrogenase (complex II, CII), ubiquinol-cytochrome c oxidoreductase (cytochrome b-c1 complex, complex III, CIII) and cytochrome c oxidase (complex IV, CIV), that cooperate to transfer elect…	P00405	4	25.976	266260000	218560000	174100000	225750000	188060000	181220000	102710000	196470000	120940000	188070000	195180000	175680000	187520000	194850000	238120000	222760000	196350000	228560000
P00493	Hypoxanthine-guanine phosphoribosyltransferase	Hprt1	Converts guanine to guanosine monophosphate, and hypoxanthine to inosine monophosphate. Transfers the 5-phosphoribosyl group from 5-phosphoribosylpyrophosphate onto the purine. Plays a central role in the generation of purine nucleotides through the purine salvage pathway (By similarity).	P00493	4	24.57	15077000	8129000	15618000	16829000	18148000	47044000	4796800	3720500	2902500						3937400
P01027	Complement C3	C3	C3 plays a central role in the activation of the complement system. Its processing by C3 convertase is the central reaction in both classical and alternative complement pathways. After activation C3b can bind covalently, via its reactive thioester, to cell surface carbohydrates or immune aggregates.	P01027	3	186.48		1796300	1001700	730340		1770100	2020400	1699100	1721100	1315400	1781100	1591600	1975100	2019700	1072700	1301900	1453200	1054300
P01837	Immunoglobulin kappa constant	Igkc		P01837	1	11.934		1118100	4562900	1910500	12295000	3573300	3215300	24294000	3149400	26179000	1192900	1651700	10785000	8826600	29763000	2367600	3599500
P01867	Ig gamma-2B chain C region	Igh-3		P01867	1	44.259		5832500		1722800	5349400	607680	14735000	7834400	3014000	10026000	8890600	8889900	3923500	4077300	6205300	4577700	1965700
P01942	Hemoglobin subunit alpha	Hba	Involved in oxygen transport from the lung to the various peripheral tissues.	P01942	1	15.085		346120	448540				492550			694030	474950						41679000	52658000
P02089	Hemoglobin subunit beta-2	Hbb-b2	Involved in oxygen transport from the lung to the various peripheral tissues.	P02089;P02088	2	15.878		3652500	3479600	5870700	4519900		3260000		6715100	15538000	3833900	7878300	3947200		7852900	2305000	3845300	4146300
P84244	Histone H3.3	H3-3a	Variant histone H3 which replaces conventional H3 in a wide range of nucleosomes in active genes. Constitutes the predominant form of histone H3 in non-dividing cells and is incorporated into chromatin independently of DNA synthesis. Deposited at sites of nucleosomal displacement throughout transcribed genes, suggesting that it represents an epigenetic imprint of transcriptionally active chromati…	P84244;P02301	1	15.328	24593000		17221000		16318000						4600300
P02340	Cellular tumor antigen p53	Tp53	Acts as a tumor suppressor in many tumor types; induces growth arrest or apoptosis depending on the physiological circumstances and cell type. Involved in cell cycle regulation as a trans-activator that acts to negatively regulate cell division by controlling a set of genes required for this process. One of the activated genes is an inhibitor of cyclin-dependent kinases. Apoptosis induction seems…	P02340	1	43.458		3873600	5101600	8036200	7276300	35837000	14101000	13599000		9666300	4261900	6699800	18367000	13283000	6169600	14291000	31067000	28305000
P02468	Laminin subunit gamma-1	Lamc1	Binding to cells via a high affinity receptor, laminin is thought to mediate the attachment, migration and organization of cells into tissues during embryonic development by interacting with other extracellular matrix components.	P02468	12	177.3	58423000	82269000	449380000	16972000	18972000	12490000	71473000	8742500	228590000	4958400		80983000	23709000	57431000	22946000	24225000	61402000	74036000
P02469	Laminin subunit beta-1	Lamb1	Binding to cells via a high affinity receptor, laminin is thought to mediate the attachment, migration and organization of cells into tissues during embryonic development by interacting with other extracellular matrix components. Involved in the organization of the laminar architecture of the cerebral cortex (By similarity). It is probably required for the integrity of the basement membrane/glia …	P02469	25	197.09	16961000	25848000	34710000	2950800	4645200	7795500	5112500	2294400	1611000	858030	2024500	2523100	2447400	5165600	6271200	293040000	171340000	191130000
P03930	ATP synthase protein 8	Mtatp8	Mitochondrial membrane ATP synthase (F(1)F(0) ATP synthase or Complex V) produces ATP from ADP in the presence of a proton gradient across the membrane which is generated by electron transport complexes of the respiratory chain. F-type ATPases consist of two structural domains, F(1) - containing the extramembraneous catalytic core and F(0) - containing the membrane proton channel, linked together…	P03930	1	7.7662				9576600	9676900	32765000	27928000			5882800	35488000		21985000		20322000	23546000	15183000	23957000
P03975	IgE-binding protein	Iap		P03975	4	62.747	38622000	57861000	24785000	27417000	19533000	17974000	11460000	6741700	15265000		9593800	6487700
P04370	Myelin basic protein	Mbp	The classic group of MBP isoforms (isoform 4-isoform 13) are with PLP the most abundant protein components of the myelin membrane in the CNS. They have a role in both its formation and stabilization. The non-classic group of MBP isoforms (isoform 1-isoform 3/Golli-MBPs) may preferentially have a role in the early developing brain long before myelination, maybe as components of transcriptional com…	P04370	2	27.167				11226000					399380000	11973000
P05064	Fructose-bisphosphate aldolase A	Aldoa	Plays a key role in glycolysis and gluconeogenesis. In addition, may also function as scaffolding protein (By similarity).	P05064	11	39.355	10867000	87396000	61947000	186320000	152510000	148730000	179190000	142620000	171790000	141290000	132620000	100840000	193260000	114170000	77259000	184880000	170560000	105560000
P05202	Aspartate aminotransferase, mitochondrial	Got2	Catalyzes the irreversible transamination of the L-tryptophan metabolite L-kynurenine to form kynurenic acid (KA). Plays a key role in amino acid metabolism. Important for metabolite exchange between mitochondria and cytosol. Facilitates cellular uptake of long-chain free fatty acids.	P05202	6	47.411	131560000	203500000	130190000	6164400	10350000		86764000	8424400		10992000			16013000	90621000	8828100	11161000	17889000	56715000
P05213	Tubulin alpha-1B chain	Tuba1b	Tubulin is the major constituent of microtubules. It binds two moles of GTP, one at an exchangeable site on the beta chain and one at a non-exchangeable site on the alpha chain.	P05213;P68373;P68369;P05214;Q9JJZ2;Q3UX10	4	50.151	1023200000	927880000	625290000	1135200000	1070900000	1153300000	1041700000	948310000	811530000	1764400000	1366400000	408810000	966420000	1099300000	629970000	1016800000	946270000	883960000
P06240	Proto-oncogene tyrosine-protein kinase LCK	Lck	Non-receptor tyrosine-protein kinase that plays an essential role in the selection and maturation of developing T-cells in the thymus and in the function of mature T-cells. Plays a key role in T-cell antigen receptor (TCR)-linked signal transduction pathways. Constitutively associated with the cytoplasmic portions of the CD4 and CD8 surface receptors. Association of the TCR with a peptide antigen…	P06240;P39688;Q04736;P05480	1	57.942	4260100			2820000	2559600		7709600	3574600		748300		726310	11166000	10304000	16115000	13047000	16826000	19353000
P05532	Mast/stem cell growth factor receptor Kit	Kit	Tyrosine-protein kinase that acts as cell-surface receptor for the cytokine KITLG/SCF and plays an essential role in the regulation of cell survival and proliferation, hematopoiesis, stem cell maintenance, gametogenesis, mast cell development, migration and function, and in melanogenesis. In response to KITLG/SCF binding, KIT can activate several signaling pathways. Phosphorylates PIK3R1, PLCG1, …	P05532	2	109.34	3711300	1716900			2155500		3496700			3881200	6794000	3399300	6005200	4400300		3464300
P06151	L-lactate dehydrogenase A chain	Ldha		P06151	1	36.498			1063000	1801000			2184100		2629300	7043900	1191600	967470		2071600	1470400		1579700	2743100
P07310	Creatine kinase M-type	Ckm	Reversibly catalyzes the transfer of phosphate between ATP and various phosphogens (e.g. creatine phosphate). Creatine kinase isoenzymes play a central role in energy transduction in tissues with large, fluctuating energy demands, such as skeletal muscle, heart, brain and spermatozoa.	P07310	2	43.044			18399000						10512000	5783500	7267700			16030000	3151200	42350000	6957300
P07356	Annexin A2	Anxa2	Calcium-regulated membrane-binding protein whose affinity for calcium is greatly enhanced by anionic phospholipids. It binds two calcium ions with high affinity. May be involved in heat-stress response (By similarity). Inhibits PCSK9-enhanced LDLR degradation, probably reduces PCSK9 protein levels via a translational mechanism but also competes with LDLR for binding with PCSK9 (PubMed:22848640).	P07356	8	38.676	105300000	198090000	172070000	43041000	19043000	10378000	21203000	25357000	26795000	18747000	33195000	14419000	20051000	15592000	64060000	13341000	17976000	13439000
P07724	Serum albumin	Alb	Serum albumin, the main protein of plasma, has a good binding capacity for water, Ca(2+), Na(+), K(+), fatty acids, hormones, bilirubin and drugs. Its main function is the regulation of the colloidal osmotic pressure of blood. Major zinc transporter in plasma, typically binds about 80% of all plasma zinc (By similarity). Major calcium and magnesium transporter in plasma, binds approximately 45% o…	P07724	18	68.692	85273000	113530000	85189000	187520000	109660000	133000000	104440000	126790000	94768000	107630000	126310000	155120000	117310000	146370000	167740000	106120000	98731000	116260000
P07901	Heat shock protein HSP 90-alpha	Hsp90aa1	Molecular chaperone that promotes the maturation, structural maintenance and proper regulation of specific target proteins involved for instance in cell cycle control and signal transduction. Undergoes a functional cycle that is linked to its ATPase activity which is essential for its chaperone activity. This cycle probably induces conformational changes in the client proteins, thereby causing th…	P07901;REV__Q8BL66	14	84.787	333970000	336070000	523460000	268020000	278040000	230560000	172770000	242050000	82906000	915040000	214840000	193760000	400960000	515360000	425210000	640150000	736330000	652300000
P08003	Protein disulfide-isomerase A4	Pdia4		P08003	23	71.982	86572000	112600000	113530000	108470000	100950000	83055000	231930000	294130000	352620000	328130000	529070000	398980000	524060000	788570000	925710000	724520000	662010000	756070000
P08043	Zinc finger protein 2	Zfp2	Probable transcription factor involved in neuronal differentiation and/or phenotypic maintenance.	P08043;Q6P560	1	52.534		14173000	688740	18734000	808870	9184700												247640
P08113	Endoplasmin	Hsp90b1	Molecular chaperone that functions in the processing and transport of secreted proteins (PubMed:20865800). When associated with CNPY3, required for proper folding of Toll-like receptors (PubMed:20865800). Functions in endoplasmic reticulum associated degradation (ERAD) (By similarity). Has ATPase activity (PubMed:20865800).	P08113	41	92.475	1632200000	1299300000	1377300000	2846300000	2400300000	2542600000	4737200000	5342500000	6712600000	5373100000	7601900000	6259400000	9173500000	7634200000	9155700000	8136200000	8226500000	8248100000
P08226	Apolipoprotein E	Apoe	APOE is an apolipoprotein, a protein associating with lipid particles, that mainly functions in lipoprotein-mediated lipid transport between organs via the plasma and interstitial fluids. APOE is a core component of plasma lipoproteins and is involved in their production, conversion and clearance. Apoliproteins are amphipathic molecules that interact both with lipids of the lipoprotein particle c…	P08226	15	35.866	204230000	78403000	70097000	47544000	65499000	60632000	65523000	60955000	81754000	83473000	73534000	68520000	54680000	88851000	64684000	79362000	68273000	98124000
P08228	Superoxide dismutase [Cu-Zn]	Sod1	Destroys radicals which are normally produced within the cells and which are toxic to biological systems.	P08228	8	15.942	85252000	99594000	130270000	157990000	239630000	201850000	325340000	212010000	148210000	271250000	102730000	261500000	424970000	221350000	292960000	314610000	155700000	112190000
P08249	Malate dehydrogenase, mitochondrial	Mdh2		P08249	15	35.611	335830000	880210000	718430000	491050000	389320000	640070000	864730000	602470000	609430000	538080000	775080000	574370000	472250000	595570000	582470000	597270000	789100000	593020000
P08551	Neurofilament light polypeptide	Nefl	Neurofilaments usually contain three intermediate filament proteins: L, M, and H which are involved in the maintenance of neuronal caliber.	P08551	2	61.508					24178000	23216000				19244000								26930000
P08752	Guanine nucleotide-binding protein G(i) subunit alpha-2	Gnai2	Guanine nucleotide-binding proteins (G proteins) are involved as modulators or transducers in various transmembrane signaling systems. The G(i) proteins are involved in hormonal regulation of adenylate cyclase: they inhibit the cyclase in response to beta-adrenergic stimuli. May play a role in cell division.	P08752;B2RSH2;P20612;Q3V3I2;P50149;P18872;Q8CGK7	4	40.489		51158000	53990000	5734200	22291000	11376000	44969000	7254900	16862000	38179000	49370000	41404000	36102000	38499000	47724000	46815000	66943000	49381000
P08775	DNA-directed RNA polymerase II subunit RPB1	Polr2a	DNA-dependent RNA polymerase catalyzes the transcription of DNA into RNA using the four ribonucleoside triphosphates as substrates. Largest and catalytic component of RNA polymerase II which synthesizes mRNA precursors and many functional non-coding RNAs. Forms the polymerase active center together with the second largest subunit. Pol II is the central component of the basal RNA polymerase II tra…	P08775	2	217.17		3683300	3000900	1783600	1558600
P09055	Integrin beta-1	Itgb1	Integrins alpha-1/beta-1, alpha-2/beta-1, alpha-10/beta-1 and alpha-11/beta-1 are receptors for collagen. Integrins alpha-1/beta-1 and alpha-2/beta-2 recognize the proline-hydroxylated sequence G-F-P-G-E-R in collagen. Integrins alpha-2/beta-1, alpha-3/beta-1, alpha-4/beta-1, alpha-5/beta-1, alpha-8/beta-1, alpha-10/beta-1, alpha-11/beta-1 and alpha-V/beta-1 are receptors for fibronectin. Alpha-4…	P09055	9	88.231	26015000	38601000	25055000	12297000	10599000	20170000	19296000	8981900	11120000	13384000	12321000	13785000	15047000	8268000	11204000	13520000	18173000	12799000
P09103	Protein disulfide-isomerase	P4hb	This multifunctional protein catalyzes the formation, breakage and rearrangement of disulfide bonds. At the cell surface, seems to act as a reductase that cleaves disulfide bonds of proteins attached to the cell. May therefore cause structural modifications of exofacial proteins. Inside the cell, seems to form/rearrange disulfide bonds of nascent proteins. At high concentrations, functions as a c…	P09103	22	57.058	369020000	663300000	651630000	653420000	476440000	490330000	1581000000	1092200000	1252900000	1168800000	1614800000	1639800000	1920000000	3065800000	2626000000	2848500000	3182400000	2964100000
P09242	Alkaline phosphatase, tissue-nonspecific isozyme	Alpl	This isozyme plays a key role in skeletal mineralization by regulating levels of diphosphate (PPi).	P09242	6	57.514	69103000	72616000	64449000	1048500	1186100			1445400					1760800	4189800	2625000	1668100	1602200
P09405	Nucleolin	Ncl	Nucleolin is the major nucleolar protein of growing eukaryotic cells. It is found associated with intranucleolar chromatin and pre-ribosomal particles. It induces chromatin decondensation by binding to histone H1. It is thought to play a role in pre-rRNA transcription and ribosome assembly. May play a role in the process of transcriptional elongation. Binds RNA oligonucleotides with 5'-UUAGGG-3' …	P09405	24	76.722	1284400000	1574900000	1884300000	879020000	835900000	843260000	325040000	345900000	278230000	313940000	222300000	245740000	166660000	201180000	195930000	130940000	135470000	154420000
P09411	Phosphoglycerate kinase 1	Pgk1	Catalyzes one of the two ATP producing reactions in the glycolytic pathway via the reversible conversion of 1,3-diphosphoglycerate to 3-phosphoglycerate. In addition to its role as a glycolytic enzyme, it seems that PGK-1 acts as a polymerase alpha cofactor protein (primer recognition protein). May play a role in sperm motility.	P09411;P09041	5	44.55		4402700	12894000	9742000	5718100	9273600	4726700	13167000	11765000	12823000	5751000	7580200	13316000	13013000	8159200	3645900	5736900	5167300
P09528	Ferritin heavy chain	Fth1	Stores iron in a soluble, non-toxic, readily available form. Important for iron homeostasis. Has ferroxidase activity. Iron is taken up in the ferrous form and deposited as ferric hydroxides after oxidation. Also plays a role in delivery of iron to cells. Mediates iron uptake in capsule cells of the developing kidney.	P09528	1	21.066			1109100	1190200	1602400	933860	1392900	1732500	2246700	1873100	2433000		919150	2152700	1355500	4570100	1867700	2286800
P09535	Insulin-like growth factor II	Igf2	The insulin-like growth factors possess growth-promoting activity (Probable). Major fetal growth hormone in mammals. Plays a key role in regulating fetoplacental development (Probable) (PubMed:2330056, PubMed:12087403). IGF-II is influenced by placental lactogen (Probable). Also involved in tissue differentiation (Probable). Positively regulates myogenic transcription factor MYOD1 function by fac…	P09535	1	20.03								1796400		581970
P09602	Non-histone chromosomal protein HMG-17	Hmgn2	Binds to the inner side of the nucleosomal DNA thus altering the interaction between the DNA and the histone octamer. May be involved in the process which maintains transcribable genes in a unique chromatin conformation (By similarity).	P09602	2	9.4226	5222900	72871000	54583000	3248400	2938100	3499000	2376800						1354000
P09671	Superoxide dismutase [Mn], mitochondrial	Sod2	Destroys superoxide anion radicals which are normally produced within the cells and which are toxic to biological systems.	P09671	2	24.603		6409400	3438400			4121700		4786100		6618800	2042200		5508500	1697600	1708000	8808100	5145200	4895200
P09803	Cadherin-1	Cdh1	Cadherins are calcium-dependent cell adhesion proteins (PubMed:11976333). They preferentially interact with themselves in a homophilic manner in connecting cells; cadherins may thus contribute to the sorting of heterogeneous cell types. CDH1 is involved in mechanisms regulating cell-cell adhesions, mobility and proliferation of epithelial cells (PubMed:11976333). Has a potent invasive suppressor …	P09803	5	98.255	12020000	4898700	22935000	15534000	5453800	3725400	3724100	3239200	4763900	3522700	4184400	2749200	7495500	4499400	5397000	10174000	5086100	7859500
P09925	Surfeit locus protein 1	Surf1	Component of the MITRAC (mitochondrial translation regulation assembly intermediate of cytochrome c oxidase complex) complex, that regulates cytochrome c oxidase assembly.	P09925	1	34.798												1249100
Q3THW5	Histone H2A.V	H2afv	Variant histone H2A which replaces conventional H2A in a subset of nucleosomes. Nucleosomes wrap and compact DNA into chromatin, limiting DNA accessibility to the cellular machineries which require DNA as a template. Histones thereby play a central role in transcription regulation, DNA repair, DNA replication and chromosomal stability. DNA accessibility is regulated via a complex set of post-tran…	Q3THW5;P0C0S6	1	13.509	8338000		96023000	12075000	24149000	13610000	5295400		2102700			3885700				749860
P0DN34	NADH dehydrogenase [ubiquinone] 1 beta subcomplex subunit 1	Ndufb1	Accessory subunit of the mitochondrial membrane respiratory chain NADH dehydrogenase (Complex I) that is believed not to be involved in catalysis. Complex I functions in the transfer of electrons from NADH to the respiratory chain. The immediate electron acceptor for the enzyme is believed to be ubiquinone.	P0DN34	1	6.954		5317700	3446800	1345300	2695800	10432000	10024000	7567500	4199700	3712500	3735300	3945500	1786500	800790	1935500	2335700	1475900	1898200
P0DP28	Calmodulin-3	Calm3	Calmodulin mediates the control of a large number of enzymes, ion channels, aquaporins and other proteins through calcium-binding. Among the enzymes to be stimulated by the calmodulin-calcium complex are a number of protein kinases and phosphatases. Together with CCP110 and centrin, is involved in a genetic pathway that regulates the centrosome cycle and progression through cytokinesis. Mediates …	P0DP28;P0DP27;P0DP26;Q9D6P8	7	16.837	52312000	35694000	53538000	67952000	80037000	74482000	99908000	76629000	34776000	75160000	71186000	77495000	74732000	44289000	77857000	75319000	114990000	80117000
P10107	Annexin A1	Anxa1	Plays important roles in the innate immune response as effector of glucocorticoid-mediated responses and regulator of the inflammatory process. Has anti-inflammatory activity (PubMed:12475898). Plays a role in glucocorticoid-mediated down-regulation of the early phase of the inflammatory response (PubMed:12475898). Promotes resolution of inflammation and wound healing (PubMed:25664854). Functions…	P10107	1	38.734	3217400	1808900		9167800		1609000			1258500	2758200
P10126	Elongation factor 1-alpha 1	Eef1a1	This protein promotes the GTP-dependent binding of aminoacyl-tRNA to the A-site of ribosomes during protein biosynthesis. With PARP1 and TXK, forms a complex that acts as a T helper 1 (Th1) cell-specific transcription factor and binds the promoter of IFN-gamma to directly regulate its transcription, and is thus involved importantly in Th1 cytokine production.	P10126;P62631	15	50.113	2227100000	1714500000	2639400000	2760200000	1926400000	1411300000	1414000000	2007900000	1276500000	1257100000	1913100000	1628500000	2243200000	1556200000	2122000000	2218700000	1315300000	1232100000
P10493	Nidogen-1	Nid1	Sulfated glycoprotein widely distributed in basement membranes and tightly associated with laminin. Also binds to collagen IV and perlecan. It probably has a role in cell-extracellular matrix interactions.	P10493	3	136.54		1703300	4422700
P10605	Cathepsin B	Ctsb	Thiol protease which is believed to participate in intracellular degradation and turnover of proteins (By similarity). Cleaves matrix extracellular phosphoglycoprotein MEPE (By similarity). Involved in the solubilization of cross-linked TG/thyroglobulin in the thyroid follicle lumen (PubMed:12782676). Has also been implicated in tumor invasion and metastasis (By similarity).	P10605	1	37.279			2377800		2915900			1332400		1335300		4003000
P10639	Thioredoxin	Txn	Participates in various redox reactions through the reversible oxidation of its active center dithiol to a disulfide and catalyzes dithiol-disulfide exchange reactions (By similarity). Plays a role in the reversible S-nitrosylation of cysteine residues in target proteins, and thereby contributes to the response to intracellular nitric oxide. Nitrosylates the active site Cys of CASP3 in response t…	P10639	2	11.675	16033000	26214000	15350000	50353000	14543000	14059000	20659000	5508900	10905000	7780000	8314900		8316400	59337000	3919400	3170900		5095200
P10649	Glutathione S-transferase Mu 1	Gstm1	Conjugation of reduced glutathione to a wide number of exogenous and endogenous hydrophobic electrophiles.	P10649	2	25.97			10478000															90057000
P10711	Transcription elongation factor A protein 1	Tcea1	Necessary for efficient RNA polymerase II transcription elongation past template-encoded arresting sites. The arresting sites in DNA have the property of trapping a certain fraction of elongating RNA polymerases that pass through, resulting in locked ternary complexes. Cleavage of the nascent transcript by S-II allows the resumption of elongation from the new 3'-terminus.	P10711	2	33.88		4361600	2705100				2153400		4056700	4805700	983850		3780100	3299500	2446900	2730800	3249300	3271400
P10761	Zona pellucida sperm-binding protein 3	Zp3	Component of the zona pellucida, an extracellular matrix surrounding oocytes which mediates sperm binding, induction of the acrosome reaction and prevents post-fertilization polyspermy. The zona pellucida is composed of 3 to 4 glycoproteins, ZP1, ZP2, ZP3, and ZP4. ZP3 is essential for sperm binding and zona matrix formation.	P10761	13	46.303	10169000000	31611000000	25611000000	31698000000	29442000000	35941000000	57054000000	38799000000	47269000000	31135000000	44401000000	30939000000	36970000000	37033000000	43270000000	50806000000	50103000000	49203000000
P10852	4F2 cell-surface antigen heavy chain	Slc3a2	Component of several heterodimeric amino acid transporter complexes. The precise substrate specificity depends on the other subunit in the heterodimer (PubMed:9915839). The heterodimer with SLC3A2 functions as sodium-independent, high-affinity transporter that mediates uptake of large neutral amino acids such as phenylalanine, tyrosine, L-DOPA, leucine, histidine, methionine and tryptophan (PubMe…	P10852	11	58.336	250910000	186570000	151800000	122880000	107330000	110190000	112970000	46043000	75524000	113910000	129600000	119420000	129840000	119010000	124690000	99978000	63095000	127170000
Q8CGP2	Histone H2B type 1-P	Hist1h2bp	Core component of nucleosome. Nucleosomes wrap and compact DNA into chromatin, limiting DNA accessibility to the cellular machineries which require DNA as a template. Histones thereby play a central role in transcription regulation, DNA repair, DNA replication and chromosomal stability. DNA accessibility is regulated via a complex set of post-translational modifications of histones, also called h…	Q8CGP2;Q8CGP1;Q64475;P10853;Q9D2U9;Q8CGP0;P70696;Q64524	1	13.992	1463600000	531200000	1918500000	114880000	117250000	106520000	163580000	89358000	52641000	125490000	43615000	123690000	123120000	110230000	125760000	68178000	8124900	36150000
Q6ZWY9	Histone H2B type 1-C/E/G	H2bc4	Core component of nucleosome. Nucleosomes wrap and compact DNA into chromatin, limiting DNA accessibility to the cellular machineries which require DNA as a template. Histones thereby play a central role in transcription regulation, DNA repair, DNA replication and chromosomal stability. DNA accessibility is regulated via a complex set of post-translational modifications of histones, also called h…	Q6ZWY9;Q64525;Q64478;P10854	1	13.906	6505400000	4741100000	4284300000	1072400000	1423100000	1568500000	371660000	276260000	518730000	315910000	268630000	641470000	251040000	403020000	123790000	155690000	27088000	151690000
P10922	Histone H1.0	H1-0	Histones H1 are necessary for the condensation of nucleosome chains into higher-order structures. The histones H1.0 are found in cells that are in terminal stages of differentiation or that have low rates of cell division.	P10922	2	20.861	8374100	9129900	7324500
P11031	Activated RNA polymerase II transcriptional coactivator p15	Sub1	General coactivator that functions cooperatively with TAFs and mediates functional interactions between upstream activators and the general transcriptional machinery. May be involved in stabilizing the multiprotein transcription complex. Binds single-stranded DNA. Also binds, in vitro, non-specifically to double-stranded DNA (ds DNA).	P11031	6	14.427	26546000	53297000	103850000	105330000	58889000	49289000	147480000	108990000	60537000	175320000	36708000	60643000	48308000	25692000	17654000	53265000	40005000	77377000
P11087	Collagen alpha-1(I) chain	Col1a1	Type I collagen is a member of group I collagen (fibrillar forming collagen).	P11087	1	138.03	2037700	2164600		2092600	1385600	8301800		9059600						18139000
P11103	Poly [ADP-ribose] polymerase 1	Parp1	Poly-ADP-ribosyltransferase that mediates poly-ADP-ribosylation of proteins and plays a key role in DNA repair. Mainly mediates glutamate and aspartate ADP-ribosylation of target proteins: the ADP-D-ribosyl group of NAD(+) is transferred to the acceptor carboxyl group of glutamate and aspartate residues and further ADP-ribosyl groups are transferred to the 2'-position of the terminal adenosine mo…	P11103	8	113.1	8798900	107180000	17627000	3148900	8008500	6012400	1038000	648050		819970	1294200	816180		498040	1961300	633260		1005900
P11214	Tissue-type plasminogen activator	Plat	Converts the abundant, but inactive, zymogen plasminogen to plasmin by hydrolyzing a single Arg-Val bond in plasminogen. By controlling plasmin-mediated proteolysis, it plays an important role in tissue remodeling and degradation, in cell migration and many other physiopathological events.	P11214	8	63.096		2711400	9669100	27464000	9555400	19090000	26108000	39272000	91711000	48272000	67996000	42770000	57489000	121850000	115000000	255970000	196040000	216370000
P11352	Glutathione peroxidase 1	Gpx1	Protects the hemoglobin in erythrocytes from oxidative breakdown.	P11352	3	22.329		2577900	2154100	3104400		2417900		4403000		3074200		3075100	2445600	1202000				1368700
P11438	Lysosome-associated membrane glycoprotein 1	Lamp1	Presents carbohydrate ligands to selectins. Also implicated in tumor cell metastasis.	P11438	4	43.865	252960000	152630000	309840000	210070000	196850000	255150000	292950000	331240000	148490000	292340000	310400000	327000000	303540000	438590000	184610000	354610000	381230000	277650000
P11440	Cyclin-dependent kinase 1	Cdk1	Plays a key role in the control of the eukaryotic cell cycle by modulating the centrosome cycle as well as mitotic onset; promotes G2-M transition, and regulates G1 progress and G1-S transition via association with multiple interphase cyclins. Required in higher cells for entry into S-phase and mitosis. Phosphorylates PARVA/actopaxin, APC, AMPH, APC, BARD1, Bcl-xL/BCL2L1, BRCA2, CALD1, CASP8, CDC…	P11440;P49615;Q80YP0;P30285;Q64261;P97377;Q99J95;Q3V3A1;Q04899;O35495;Q04735;Q8K0D0;Q14AX6;Q69ZA1	3	34.106	8126100	19338000	15226000	13249000	13999000	17930000	13013000	20711000	19212000	11645000	13454000	15825000	14944000	7394100	7298300	17465000	16833000	21947000
P11499	Heat shock protein HSP 90-beta	Hsp90ab1	Molecular chaperone that promotes the maturation, structural maintenance and proper regulation of specific target proteins involved for instance in cell cycle control and signal transduction. Undergoes a functional cycle that is linked to its ATPase activity. This cycle probably induces conformational changes in the client proteins, thereby causing their activation. Interacts dynamically with var…	P11499	14	83.28	689870000	966770000	868880000	503740000	618130000	578030000	311770000	270130000	199560000	1174100000	225560000	236050000	498250000	421560000	362140000	909800000	1107700000	852410000
P11679	Keratin, type II cytoskeletal 8	Krt8	Together with KRT19, helps to link the contractile apparatus to dystrophin at the costameres of striated muscle.	P11679;CON__H-INV:HIT000016045;CON__Q9DCV7;Q9DCV7;P15331;CON__Q9NSB2;CON__Q6ISB0;Q99M73	10	54.565	35411000	823410000	713620000	3002200	15688000	3369400	879790	541990		7698500	1594200	2268800	4501100	792660	853310	471320	199240	451800
P11725	Ornithine carbamoyltransferase, mitochondrial	Otc		P11725	2	39.764																	11706000
P11881	Inositol 1,4,5-trisphosphate receptor type 1	Itpr1	Intracellular channel that mediates calcium release from the endoplasmic reticulum following stimulation by inositol 1,4,5-trisphosphate. Involved in the regulation of epithelial secretion of electrolytes and fluid through the interaction with AHCYL1 (PubMed:23542070). Plays a role in ER stress-induced apoptosis. Cytoplasmic calcium released from the ER triggers apoptosis by the activation of CaM…	P11881;Q9Z329	19	313.16	29714000	8526000	7343300	10730000	23827000	19833000	27975000	51955000	11613000	36827000	58236000	66022000	47262000	64371000	88946000	61499000	68731000	26545000
P11983	T-complex protein 1 subunit alpha	Tcp1	Component of the chaperonin-containing T-complex (TRiC), a molecular chaperone complex that assists the folding of proteins upon ATP hydrolysis. The TRiC complex mediates the folding of WRAP53/TCAB1, thereby regulating telomere maintenance. As part of the TRiC complex may play a role in the assembly of BBSome, a complex involved in ciliogenesis regulating transports vesicles to the cilia. The TRi…	P11983	10	60.448	18819000	96287000	81182000	32009000	71174000	66621000	45021000	61413000	64858000	38118000	62487000	18113000	35539000	11314000	8633200	54738000	80599000	60609000
P12710	Fatty acid-binding protein, liver	Fabp1	Plays a role in lipoprotein-mediated cholesterol uptake in hepatocytes. Binds cholesterol. Binds free fatty acids and their coenzyme A derivatives, bilirubin, and some other small molecules in the cytoplasm. May be involved in intracellular lipid transport.	P12710	1	14.245										7509700
P12787	Cytochrome c oxidase subunit 5A, mitochondrial	Cox5a	Component of the cytochrome c oxidase, the last enzyme in the mitochondrial electron transport chain which drives oxidative phosphorylation. The respiratory chain contains 3 multisubunit complexes succinate dehydrogenase (complex II, CII), ubiquinol-cytochrome c oxidoreductase (cytochrome b-c1 complex, complex III, CIII) and cytochrome c oxidase (complex IV, CIV), that cooperate to transfer elect…	P12787	5	16.101	665490000	381260000	421840000	299210000	354980000	334720000	398570000	136940000	509150000	437010000	381570000	398860000	416450000	273980000	489130000	443410000	413950000	738870000
P12970	60S ribosomal protein L7a	Rpl7a		P12970	9	29.976	361330000	488720000	340900000	157270000	181570000	151990000	64005000	23572000	38834000	45179000	30847000	51361000	37238000	27777000	47406000	68589000	26903000	60734000
P13541	Myosin-3	Myh3	Muscle contraction.	P13541;A2AQP0	1	223.79		7161900												2579000		193920000
P30115	Glutathione S-transferase A3	Gsta3	Conjugation of reduced glutathione to a wide number of exogenous and endogenous hydrophobic electrophiles. This GST has a high catalytic activity for aflatoxin B1-8,9 epoxide.	P30115;P13745;P10648	1	25.36										2903500
P13864	DNA (cytosine-5)-methyltransferase 1	Dnmt1	Methylates CpG residues. Preferentially methylates hemimethylated DNA. Associates with DNA replication sites in S phase maintaining the methylation pattern in the newly synthesized strand, that is essential for epigenetic inheritance. Associates with chromatin during G2 and M phases to maintain DNA methylation independently of replication. It is responsible for maintaining methylation patterns es…	P13864	84	183.19	2576600000	2250600000	2355300000	8276400000	6645500000	6498100000	5789600000	6675000000	9413300000	7192700000	11251000000	10109000000	13392000000	14044000000	12544000000	13068000000	10503000000	10502000000
P14094	Sodium/potassium-transporting ATPase subunit beta-1	Atp1b1	This is the non-catalytic component of the active enzyme, which catalyzes the hydrolysis of ATP coupled with the exchange of Na(+) and K(+) ions across the plasma membrane. The beta subunit regulates, through assembly of alpha/beta heterodimers, the number of sodium pumps transported to the plasma membrane.	P14094	2	35.194	13788000	22420000	19663000	1107100	3613200		3628200	2893600			3755800	7313200		4475900	3208800
P14115	60S ribosomal protein L27a	Rpl27a		P14115	3	16.605	71434000	181160000	92429000	48654000	50734000	93090000	25155000	11292000	18980000		23446000		18345000	20605000	19823000	35067000	21456000	28349000
P14131	40S ribosomal protein S16	Rps16		P14131	9	16.445	312370000	373070000	1149900000	127880000	221700000	126460000	168280000	20882000	89075000	39087000	5861100	145420000	160690000	154560000	137200000	182530000	30543000	17110000
P14148	60S ribosomal protein L7	Rpl7	Component of the large ribosomal subunit (By similarity). Binds to G-rich structures in 28S rRNA and in mRNAs. Plays a regulatory role in the translation apparatus; inhibits cell-free translation of mRNAs (By similarity).	P14148	12	31.419	280080000	495110000	502690000	157320000	284040000	145890000	14474000	36397000	58512000	46545000	46298000	58384000	24347000	23141000	16177000	65589000	7100800	42354000
P14152	Malate dehydrogenase, cytoplasmic	Mdh1		P14152	4	36.511		12868000	9169800	11627000	25232000	16531000	16369000	16286000	17386000	13559000	14868000	11313000	25522000	20368000	5506600	25087000	27948000	49494000
P14206	40S ribosomal protein SA	Rpsa	Required for the assembly and/or stability of the 40S ribosomal subunit. Required for the processing of the 20S rRNA-precursor to mature 18S rRNA in a late step of the maturation of 40S ribosomal subunits. Also functions as a cell surface receptor for laminin. Plays a role in cell adhesion to the basement membrane and in the consequent activation of signaling transduction pathways. May play a rol…	P14206	6	32.838	339040000	365090000	578150000	365660000	332720000	239020000	47638000	99607000	79758000	132270000	25386000	29625000	33359000	30830000	29865000	30632000	24929000	56345000
P14211	Calreticulin	Calr	Calcium-binding chaperone that promotes folding, oligomeric assembly and quality control in the endoplasmic reticulum (ER) via the calreticulin/calnexin cycle. This lectin interacts transiently with almost all of the monoglucosylated glycoproteins that are synthesized in the ER. Interacts with the DNA-binding domain of NR3C1 and mediates its nuclear export. Involved in maternal gene expression re…	P14211	15	47.994	88352000	297240000	321440000	289530000	256370000	273360000	976160000	880310000	1042000000	1081500000	1351100000	966620000	1766300000	2545900000	2861600000	2618400000	1880400000	1622000000
P14685	26S proteasome non-ATPase regulatory subunit 3	Psmd3	Component of the 26S proteasome, a multiprotein complex involved in the ATP-dependent degradation of ubiquitinated proteins. This complex plays a key role in the maintenance of protein homeostasis by removing misfolded or damaged proteins, which could impair cellular functions, and by removing proteins whose functions are no longer required. Therefore, the proteasome participates in numerous cell…	P14685	11	60.718	60780000	127450000	99483000	36603000	36932000	39689000	50430000	15895000	39208000	15500000	23003000	56715000	24744000	29754000	15313000	24071000	28109000	9112200
P14733	Lamin-B1	Lmnb1	Lamins are components of the nuclear lamina, a fibrous layer on the nucleoplasmic side of the inner nuclear membrane, which is thought to provide a framework for the nuclear envelope and may also interact with chromatin.	P14733	25	66.785	314360000	344810000	490810000	203590000	180380000	157400000	25859000	30459000	30377000	75571000	59983000	80879000	13909000	46196000	35431000	4732000	6846700	19563000
P14824	Annexin A6	Anxa6	May associate with CD21. May regulate the release of Ca(2+) from intracellular stores.	P14824	27	75.884	102040000	212170000	175600000	359100000	354670000	400390000	476520000	458050000	608590000	452180000	607610000	550210000	509570000	373870000	377600000	489690000	399350000	487780000
P14869	60S acidic ribosomal protein P0	Rplp0	Ribosomal protein P0 is the functional equivalent of E.coli protein L10.	P14869	6	34.216	116740000	159260000	315290000	244970000	232710000	204180000	58960000	88562000	37738000	64518000	54106000	111080000	53382000	55127000	45773000	106250000	45789000	49318000
P15105	Glutamine synthetase	Glul	Glutamine synthetase that catalyzes the ATP-dependent conversion of glutamate and ammonia to glutamine (By similarity). Its role depends on tissue localization: in the brain, it regulates the levels of toxic ammonia and converts neurotoxic glutamate to harmless glutamine, whereas in the liver, it is one of the enzymes responsible for the removal of ammonia (PubMed:25870278). Essential for prolife…	P15105	3	42.119		4830300	2720300	12814000	7470000		1728300	2584300	10364000	1677800		666390						1167600
P15327	Bisphosphoglycerate mutase	Bpgm	Plays a major role in regulating hemoglobin oxygen affinity by controlling the levels of its allosteric effector 2,3-bisphosphoglycerate (2,3-BPG). Also exhibits mutase (EC 5.4.2.11) activity.	P15327	8	29.978	56502000	18799000	21573000	102730000	108100000	126220000	213610000	141930000	113430000	142170000	131580000	85769000	211110000	105730000	80360000	152300000	179270000	139340000
P15375	Myogenic factor 6	Myf6	Involved in muscle differentiation (myogenic factor). Induces fibroblasts to differentiate into myoblasts. Probable sequence specific DNA-binding protein.	P15375	2	26.986		1668300		6239100		9340900	34403000	7307700	9216300		15673000	6231900	13495000	19619000	13497000	61361000	18529000	59331000
P15626	Glutathione S-transferase Mu 2	Gstm2	Conjugation of reduced glutathione to a wide number of exogenous and endogenous hydrophobic electrophiles.	P15626	1	25.716																		11573000
P15864	Histone H1.2	H1-2	Histone H1 protein binds to linker DNA between nucleosomes forming the macromolecular structure known as the chromatin fiber. Histones H1 are necessary for the condensation of nucleosome chains into higher-order structured fibers. Acts also as a regulator of individual gene transcription through chromatin remodeling, nucleosome spacing and DNA methylation (By similarity).	P15864;Q07133	8	21.266	2593000000	2204100000	2235300000	252430000	575260000	241590000	75406000	18897000	13694000	72228000	9653500	41959000	7180600	11109000	5141700	6279900	7984300	2409700
P15920	V-type proton ATPase 116 kDa subunit a isoform 2	Atp6v0a2	Part of the proton channel of V-ATPases (By similarity). Essential component of the endosomal pH-sensing machinery. May play a role in maintaining the Golgi functions, such as glycosylation maturation, by controlling the Golgi pH. In aerobic conditions, involved in intracellular iron homeostasis, thus triggering the activity of Fe(2+) prolyl hydroxylase (PHD) enzymes, and leading to HIF1A hydroxy…	P15920	1	98.144	23096000		4511100	7806200	7109100	5351500	5914000	3616300		9511000	2434000	11662000	7197900	11742000	8863900	11170000	6630300	10914000
P16015	Carbonic anhydrase 3	Ca3	Reversible hydration of carbon dioxide.	P16015	2	29.366										9592500							18189000
P16045	Galectin-1	Lgals1	Lectin that binds beta-galactoside and a wide array of complex carbohydrates. Plays a role in regulating apoptosis, cell proliferation and cell differentiation. Inhibits CD45 protein phosphatase activity and therefore the dephosphorylation of Lyn kinase. Strong inducer of T-cell apoptosis.	P16045	5	14.866	19294000	191370000	121190000				3359300	1519600							17746000		6659600
P16125	L-lactate dehydrogenase B chain	Ldhb		P16125	14	36.572	323620000	1435400000	1183000000	7901900000	7032600000	7460400000	15129000000	11685000000	8042800000	11951000000	9378900000	8547900000	14642000000	8831600000	8300000000	17203000000	16640000000	12864000000
P16331	Phenylalanine-4-hydroxylase	Pah	Catalyzes the hydroxylation of L-phenylalanine to L-tyrosine.	P16331	1	51.899																		3562800
P16406	Glutamyl aminopeptidase	Enpep	Regulates central hypertension through its calcium-modulated preference to cleave N-terminal acidic residues from peptides such as angiotensin II.	P16406	9	107.96	4633100	132310000	93071000	1380800	1355400	547930				434250	861390			2100400	1531200
P16460	Argininosuccinate synthase	Ass1	One of the enzymes of the urea cycle, the metabolic pathway transforming neurotoxic amonia produced by protein catabolism into inocuous urea in the liver of ureotelic animals. Catalyzes the formation of arginosuccinate from aspartate, citrulline and ATP and together with ASL it is responsible for the biosynthesis of arginine in most body tissues.	P16460	5	46.584	14948000	11479000	51441000	9591100	22012000	14134000	14262000			23424000	17554000	7592100	22015000	19918000	17265000		27527000
P16546	Spectrin alpha chain, non-erythrocytic 1	Sptan1	Fodrin, which seems to be involved in secretion, interacts with calmodulin in a calcium-dependent manner and is thus candidate for the calcium-dependent movement of the cytoskeleton at the membrane.	P16546	29	284.59	37070000	105900000	188600000	62823000	61067000	70309000	30487000	16487000	24007000	31388000	33653000	32833000	18730000	24930000	24127000	8956000	1738200	5251100
P16858	Glyceraldehyde-3-phosphate dehydrogenase	Gapdh	Has both glyceraldehyde-3-phosphate dehydrogenase and nitrosylase activities, thereby playing a role in glycolysis and nuclear functions, respectively. Glyceraldehyde-3-phosphate dehydrogenase is a key enzyme in glycolysis that catalyzes the first step of the pathway by converting D-glyceraldehyde 3-phosphate (G3P) into 3-phospho-D-glyceroyl phosphate. Modulates the organization and assembly of t…	P16858;Q64467	10	35.81	478800000	239360000	461810000	772050000	410460000	268470000	583970000	705150000	636480000	744410000	464290000	972460000	560360000	938050000	755590000	457650000	657810000	658130000
P17047	Lysosome-associated membrane glycoprotein 2	Lamp2	Plays an important role in chaperone-mediated autophagy, a process that mediates lysosomal degradation of proteins in response to various stresses and as part of the normal turnover of proteins with a long biological half-live (PubMed:10972293). Functions by binding target proteins, such as GAPDH and MLLT11, and targeting them for lysosomal degradation (By similarity). Required for the fusion of …	P17047	2	45.681	35779000	71150000	34276000	36039000	10278000	39998000	20948000	24539000	10087000	15540000	7460900	24975000	3736100	1180000		2643600	5131800
P17156	Heat shock-related 70 kDa protein 2	Hspa2	Molecular chaperone implicated in a wide variety of cellular processes, including protection of the proteome from stress, folding and transport of newly synthesized polypeptides, activation of proteolysis of misfolded proteins and the formation and dissociation of protein complexes. Plays a pivotal role in the protein quality control system, ensuring the correct folding of proteins, the re-foldin…	P17156	2	69.641			2067600	4959700	2166900	1595300	2126900	1175600	937230	3109600	3455300		1108100	1494800	1352200	3334100	4443200	2661300
P17182	Alpha-enolase	Eno1	Glycolytic enzyme the catalyzes the conversion of 2-phosphoglycerate to phosphoenolpyruvate. In addition to glycolysis, involved in various processes such as growth control, hypoxia tolerance and allergic responses. May also function in the intravascular and pericellular fibrinolytic system due to its ability to serve as a receptor and activator of plasminogen on the cell surface of several cell-…	P17182;P21550;P17183	9	47.14	41912000	8431500	38645000	93121000	46365000	21298000	27710000	51554000	27377000	58742000	31294000	14489000	51662000	89969000	54725000	38206000	33194000	24222000
P17225	Polypyrimidine tract-binding protein 1	Ptbp1	Plays a role in pre-mRNA splicing and in the regulation of alternative splicing events. Activates exon skipping of its own pre-mRNA during muscle cell differentiation. Binds to the polypyrimidine tract of introns. May promote RNA looping when bound to two separate polypyrimidine tracts in the same pre-mRNA. May promote the binding of U2 snRNP to pre-mRNA. Cooperates with RAVER1 to modulate switch…	P17225;Q8BHD7	2	56.477	112300000	120320000	81029000	44170000	10283000	27460000	14891000	7703200	15434000	7326000	1062900	2368200	1652600	3355500	6268400	464230	729000	594910
P17427	AP-2 complex subunit alpha-2	Ap2a2	Component of the adaptor protein complex 2 (AP-2). Adaptor protein complexes function in protein transport via transport vesicles in different membrane traffic pathways. Adaptor protein complexes are vesicle coat components and appear to be involved in cargo selection and vesicle formation. AP-2 is involved in clathrin-dependent endocytosis in which cargo proteins are incorporated into vesicles s…	P17427	2	104.02	33561000	13512000	13204000	5430400	4578000	6061600				2877600	5088800		4463100	7317500	3852000	6444100	3923900	2687300
P17563	Methanethiol oxidase	Selenbp1	Catalyzes the oxidation of methanethiol, an organosulfur compound known to be produced in substantial amounts by gut bacteria (PubMed:29255262). Selenium-binding protein which may be involved in the sensing of reactive xenobiotics in the cytoplasm. May be involved in intra-Golgi protein transport (By similarity).	P17563;Q63836	2	52.513										8655100
P17665	Cytochrome c oxidase subunit 7C, mitochondrial	Cox7c	Component of the cytochrome c oxidase, the last enzyme in the mitochondrial electron transport chain which drives oxidative phosphorylation. The respiratory chain contains 3 multisubunit complexes succinate dehydrogenase (complex II, CII), ubiquinol-cytochrome c oxidoreductase (cytochrome b-c1 complex, complex III, CIII) and cytochrome c oxidase (complex IV, CIV), that cooperate to transfer elect…	P17665	2	7.3325		3796800	45963000	11085000	69488000	50819000	4185800	62855000	24596000	56438000	3812100	7023900	92240000	96985000	70953000	9775100	9029300
P17742	Peptidyl-prolyl cis-trans isomerase A	Ppia	PPIase that catalyzes the cis-trans isomerization of proline imidic peptide bonds in oligopeptides and may therefore assist protein folding.	P17742	4	17.971	34269000	18365000	17700000	5691200	7739000	16069000	60560000	16176000	5597200	39162000	7538400	16876000	18147000	8023200	22477000	18318000	22812000	25758000
P17751	Triosephosphate isomerase	Tpi1	Triosephosphate isomerase is an extremely efficient metabolic enzyme that catalyzes the interconversion between dihydroxyacetone phosphate (DHAP) and D-glyceraldehyde-3-phosphate (G3P) in glycolysis and gluconeogenesis.	P17751	5	32.191	50751000	47969000	46128000	163310000	88746000	198580000	207090000	239900000	484540000	194930000	80474000	86645000	151340000	131760000	167470000	109650000	573720000	115080000
P17809	Solute carrier family 2, facilitated glucose transporter member 1	Slc2a1	Facilitative glucose transporter, which is responsible for constitutive or basal glucose uptake (PubMed:17320047). Has a very broad substrate specificity; can transport a wide range of aldoses including both pentoses and hexoses (By similarity). Most important energy carrier of the brain: present at the blood-brain barrier and assures the energy-independent, facilitative transport of glucose into…	P17809	2	53.984		8006400	5621500						2936100
P17918	Proliferating cell nuclear antigen	Pcna	Auxiliary protein of DNA polymerase delta and is involved in the control of eukaryotic DNA replication by increasing the polymerase's processibility during elongation of the leading strand. Induces a robust stimulatory effect on the 3'-5' exonuclease and 3'-phosphodiesterase, but not apurinic-apyrimidinic (AP) endonuclease, APEX2 activities. Has to be loaded onto DNA in order to be able to stimul…	P17918	2	28.785	5517600	7898200	5671700	7292800	8120500	6072100	10074000	6839500	8402200	10547000	6260000	6439400	6387800	6431500	4349600	8854000	9258900
P17919	Homeobox protein Hox-B1	Hoxb1	Sequence-specific transcription factor which is part of a developmental regulatory system that provides cells with specific positional identities on the anterior-posterior axis. Acts on the anterior body structures.	P17919	1	31.672																11381000	14609000	14484000
P18242	Cathepsin D	Ctsd	Acid protease active in intracellular protein breakdown. Plays a role in APP processing following cleavage and activation by ADAM30 which leads to APP degradation.	P18242	3	44.953	9953300	13753000	20149000	6108600	10046000	6916200	7284300	8095700	8035900	9330400	11242000	14539000	8922200	7151700	5598500	10424000	10385000	13107000
P18572	Basigin	Bsg	Plays an important role in targeting the monocarboxylate transporters SLC16A1, SLC16A3, SLC16A8, SLC16A11 and SLC16A12 to the plasma membrane. Plays pivotal roles in spermatogenesis, embryo implantation, neural network formation and tumor progression. Stimulates adjacent fibroblasts to produce matrix metalloproteinases (MMPS). Seems to be a receptor for oligomannosidic glycans. In vitro, promotes…	P18572	8	42.444	80580000	60045000	57800000	27995000	44521000	28741000	29816000	36280000	33374000	33796000	47743000	47517000	33132000	47460000	46151000	50683000	47477000	27938000
P18760	Cofilin-1	Cfl1	Binds to F-actin and exhibits pH-sensitive F-actin depolymerizing activity (PubMed:11809832). Regulates actin cytoskeleton dynamics. Important for normal progress through mitosis and normal cytokinesis. Plays a role in the regulation of cell morphology and cytoskeletal organization. Required for the up-regulation of atypical chemokine receptor ACKR2 from endosomal compartment to cell membrane, in…	P18760	8	18.559	47616000	112090000	78183000	140910000	136940000	169820000	199060000	191740000	138220000	185570000	142750000	117160000	253830000	166580000	143690000	226390000	250890000	211680000
P18826	Phosphorylase b kinase regulatory subunit alpha, skeletal muscle isoform	Phka1	Phosphorylase b kinase catalyzes the phosphorylation of serine in certain substrates, including troponin I. The alpha chain may bind calmodulin.	P18826	1	138.82	9838600	3513500	3990200		20720000		11770000	82147000	143180000	21158000		6784800	21040000	16868000		6778000
P19096	Fatty acid synthase	Fasn	Fatty acid synthetase catalyzes the formation of long-chain fatty acids from acetyl-CoA, malonyl-CoA and NADPH. This multifunctional protein has 7 catalytic activities as an acyl carrier protein.	P19096	2	272.43		1940600	2513700	1417900	1908800	1643500
P19137	Laminin subunit alpha-1	Lama1	Binding to cells via a high affinity receptor, laminin is thought to mediate the attachment, migration and organization of cells into tissues during embryonic development by interacting with other extracellular matrix components.	P19137	3	338.14	4556700	5630900	8390900
P19157	Glutathione S-transferase P 1	Gstp1	Conjugation of reduced glutathione to a wide number of exogenous and endogenous hydrophobic electrophiles. Can metabolize 1-chloro-2,4-dinitrobenzene. Regulates negatively CDK5 activity via p25/p35 translocation to prevent neurodegeneration (By similarity).	P19157	1	23.609										1112900
P19246	Neurofilament heavy polypeptide	Nefh	Neurofilaments usually contain three intermediate filament proteins: L, M, and H which are involved in the maintenance of neuronal caliber. NF-H has an important function in mature axons that is not subserved by the two smaller NF proteins.	P19246	2	116.99					6251600			13281000	4463000				2954900
P19253	60S ribosomal protein L13a	Rpl13a	Associated with ribosomes but is not required for canonical ribosome function and has extra-ribosomal functions (By similarity). Component of the GAIT (gamma interferon-activated inhibitor of translation) complex which mediates interferon-gamma-induced transcript-selective translation inhibition in inflammation processes. Upon interferon-gamma activation and subsequent phosphorylation dissociates…	P19253	9	23.464	207960000	113690000	319440000	36550000	73517000	102270000	24828000	29183000	44947000	25436000	8500200	14876000	22460000	20695000	19814000	31792000	35988000	31552000
P19324	Serpin H1	Serpinh1	Binds specifically to collagen. Could be involved as a chaperone in the biosynthetic pathway of collagen.	P19324	2	46.533															3981300
P19437	B-lymphocyte antigen CD20	Ms4a1	B-lymphocyte-specific membrane protein that plays a role in the regulation of cellular calcium influx necessary for the development, differentiation, and activation of B-lymphocytes. Functions as a store-operated calcium (SOC) channel component promoting calcium influx after activation by the B-cell receptor/BCR.	P19437	2	31.958				9577100		5844200	4825500	9258400	11656000	9527200	9139500	9756800	9646900	15526000	10177000	7553500	9288100	11976000
P19536	Cytochrome c oxidase subunit 5B, mitochondrial	Cox5b	Component of the cytochrome c oxidase, the last enzyme in the mitochondrial electron transport chain which drives oxidative phosphorylation. The respiratory chain contains 3 multisubunit complexes succinate dehydrogenase (complex II, CII), ubiquinol-cytochrome c oxidoreductase (cytochrome b-c1 complex, complex III, CIII) and cytochrome c oxidase (complex IV, CIV), that cooperate to transfer elect…	P19536	7	13.813	22031000	174080000	276370000	363870000	276950000	158090000	299370000	229730000	251610000	251810000	229460000	255730000	142550000	267770000	219970000	222940000	177390000	116000000
P19783	Cytochrome c oxidase subunit 4 isoform 1, mitochondrial	Cox4i1	Component of the cytochrome c oxidase, the last enzyme in the mitochondrial electron transport chain which drives oxidative phosphorylation. The respiratory chain contains 3 multisubunit complexes succinate dehydrogenase (complex II, CII), ubiquinol-cytochrome c oxidoreductase (cytochrome b-c1 complex, complex III, CIII) and cytochrome c oxidase (complex IV, CIV), that cooperate to transfer elect…	P19783	9	19.53	70207000	233500000	66008000	225670000	261190000	165600000	155760000	313000000	205440000	133430000	255880000	205900000	179870000	150100000	120720000	160580000	161170000	216990000
P20029	Endoplasmic reticulum chaperone BiP	Hspa5	Endoplasmic reticulum chaperone that plays a key role in protein folding and quality control in the endoplasmic reticulum lumen (PubMed:12411443, PubMed:12475965). Involved in the correct folding of proteins and degradation of misfolded proteins via its interaction with DNAJC10/ERdj5, probably to facilitate the release of DNAJC10/ERdj5 from its substrate (PubMed:12411443). Acts as a key repressor…	P20029	37	72.421	1084700000	796740000	1214700000	1532400000	1535600000	1632900000	3065100000	3444500000	1763000000	2401400000	3973600000	3884600000	5581000000	5086700000	5655400000	7629500000	5012800000	5192300000
P20108	Thioredoxin-dependent peroxide reductase, mitochondrial	Prdx3	Thiol-specific peroxidase that catalyzes the reduction of hydrogen peroxide and organic hydroperoxides to water and alcohols, respectively. Plays a role in cell protection against oxidative stress by detoxifying peroxides.	P20108	3	28.127	143180000	63208000	94003000	82348000	59070000	53172000	44012000	11081000	41354000	22469000	110260000	58335000	58673000	44100000	51122000	118300000	45058000	39809000
P20152	Vimentin	Vim	Vimentins are class-III intermediate filaments found in various non-epithelial cells, especially mesenchymal cells. Vimentin is attached to the nucleus, endoplasmic reticulum, and mitochondria, either laterally or terminally.	P20152	3	53.687													86286000		18738000	33057000	4175600
P20239	Zona pellucida sperm-binding protein 2	Zp2	Component of the zona pellucida, an extracellular matrix surrounding oocytes which mediates sperm binding, induction of the acrosome reaction and prevents post-fertilization polyspermy. The zona pellucida is composed of 3 to 4 glycoproteins, ZP1, ZP2, ZP3, and ZP4. ZP2 may act as a secondary sperm receptor.	P20239	18	80.209	16092000000	38663000000	20447000000	36280000000	39244000000	34538000000	59539000000	48047000000	44258000000	24438000000	45737000000	44818000000	41150000000	39298000000	47068000000	41992000000	47901000000	44620000000
P20263	POU domain, class 5, transcription factor 1	Pou5f1	Transcription factor that binds to the octamer motif (5'-ATTTGCAT-3') (PubMed:1972777, PubMed:1690859, PubMed:1967980, PubMed:17525163, PubMed:23376973). Forms a trimeric complex with SOX2 or SOX15 on DNA and controls the expression of a number of genes involved in embryonic development such as YES1, FGF4, UTF1 and ZFP206 (PubMed:15863505, PubMed:17097055, PubMed:17496161, PubMed:19740739). Criti…	P20263	2	38.216			1716100	2682600	1618300
P20801	Troponin C, skeletal muscle	Tnnc2	Troponin is the central regulatory protein of striated muscle contraction. Tn consists of three components: Tn-I which is the inhibitor of actomyosin ATPase, Tn-T which contains the binding site for tropomyosin and Tn-C. The binding of calcium to Tn-C abolishes the inhibitory action of Tn on actin filaments.	P20801	2	18.11	546370				437700								248290			9011600
P21107	Tropomyosin alpha-3 chain	Tpm3	Binds to actin filaments in muscle and non-muscle cells. Plays a central role, in association with the troponin complex, in the calcium dependent regulation of vertebrate striated muscle contraction. Smooth muscle contraction is regulated by interaction with caldesmon. In non-muscle cells is implicated in stabilizing cytoskeleton actin filaments.	P21107;CON__Q3SX28	5	32.994	36551000	135820000	176910000	51621000	75934000	51394000	36935000	31090000	39106000	34154000	32150000	27092000	28309000	10873000	30036000	171760000	15047000	10411000
P21271	Unconventional myosin-Vb	Myo5b	May be involved in vesicular trafficking via its association with the CART complex. The CART complex is necessary for efficient transferrin receptor recycling but not for EGFR degradation. Required in a complex with RAB11A and RAB11FIP2 for the transport of NPC1L1 to the plasma membrane. Together with RAB11A participates in CFTR trafficking to the plasma membrane and TF (transferrin) recycling in…	P21271	27	210.57	20019000	44192000	33444000	65616000	87193000	68112000	170930000	141300000	132190000	142730000	232050000	219290000	186060000	161640000	160230000	203180000	187810000	152100000
P21278	Guanine nucleotide-binding protein subunit alpha-11	Gna11	Guanine nucleotide-binding proteins (G proteins) are involved as modulators or transducers in various transmembrane signaling systems. Acts as an activator of phospholipase C.	P21278	2	42.024	8085800	8729600	10585000	5158800	5415300	5096800		4293200			5518300	6390300	4227000	3276800	5539700	4069100	4153200	24464000
P21619	Lamin-B2	Lmnb2	Lamins are components of the nuclear lamina, a fibrous layer on the nucleoplasmic side of the inner nuclear membrane, which is thought to provide a framework for the nuclear envelope and may also interact with chromatin.	P21619	3	67.317	11281000	6422100	3678900	5602900	3972300	4846400					2077100	3174200	7019500	2868100	2830500			4095900
P21956	Lactadherin	Mfge8	Contributes to phagocytic removal of apoptotic cells in many tissues. Specific ligand for the alpha-v/beta-3 and alpha-v/beta-5 receptors. Also binds to phosphatidylserine-enriched cell surfaces in a receptor-independent manner. Zona pellucida-binding protein which may play a role in gamete interaction (By similarity). Plays an important role in the maintenance of intestinal epithelial homeostasi…	P21956	8	51.24	127190000	127210000	107490000	185080000	107520000	117260000	158410000	141690000	284490000	161270000	200390000	202450000	172500000	186670000	157370000	119540000	174420000	124410000
P22727	Protein Wnt-6	Wnt6	Ligand for members of the frizzled family of seven transmembrane receptors. Probable developmental protein. May be a signaling molecule which affects the development of discrete regions of tissues. Is likely to signal over only few cell diameters.	P22727	2	39.655	5091400	10003000	6928700	10040000	10669000	8400100	3924700	6357900	11288000	7613000	6977800	9726600	7009900	5057400		2581000	5597600	8857100
P23116	Eukaryotic translation initiation factor 3 subunit A	Eif3a	RNA-binding component of the eukaryotic translation initiation factor 3 (eIF-3) complex, which is required for several steps in the initiation of protein synthesis. The eIF-3 complex associates with the 40S ribosome and facilitates the recruitment of eIF-1, eIF-1A, eIF-2:GTP:methionyl-tRNAi and eIF-5 to form the 43S pre-initiation complex (43S PIC). The eIF-3 complex stimulates mRNA recruitment t…	P23116	28	161.93	87297000	263400000	253990000	164250000	156430000	150980000	18245000	14412000	48570000	73381000	63502000	18020000	11824000	31879000	9850100	30254000	32649000	42211000
P23198	Chromobox protein homolog 3	Cbx3	Component of heterochromatin. Recognizes and binds histone H3 tails methylated at 'Lys-9', leading to epigenetic repression. Probably involved in the repression of many genes located in euchromatin, such as E2F1, MYC and CDC25A. Involved in the formation of functional kinetochore through interaction with MIS12 complex proteins. Contributes to the conversion of local chromatin to a heterochromatin…	P23198	2	20.855		2456000	20405000	1898900	1974000	2085800	1765000	1132000		1613300	962160	1019200
P23242	Gap junction alpha-1 protein	Gja1	Gap junction protein that acts as a regulator of bladder capacity. A gap junction consists of a cluster of closely packed pairs of transmembrane channels, the connexons, through which materials of low MW diffuse from one cell to a neighboring cell. Negative regulator of bladder functional capacity: acts by enhancing intercellular electrical and chemical transmission, thus sensitizing bladder musc…	P23242	6	43.004	61613000	139160000	127690000	93822000	171750000	116740000	173590000	108660000	91138000	116980000	135890000	204400000	151320000	115700000	132210000	187140000	159010000	94825000
P23249	Putative helicase MOV-10	Mov10	Probable RNA helicase. Required for miRNA-mediated gene silencing by the RNA-induced silencing complex (RISC). Required for both miRNA-mediated translational repression and miRNA-mediated cleavage of complementary mRNAs by RISC (By similarity). In cooperation with FMR1, regulates miRNA-mediated translational repression by AGO2 (By similarity). Restricts retrotransposition of long interspersed ele…	P23249	2	113.58		2852100	2480600
P23359	Bone morphogenetic protein 7	Bmp7	Induces cartilage and bone formation. May be the osteoinductive factor responsible for the phenomenon of epithelial osteogenesis. Plays a role in calcium regulation and bone homeostasis.	P23359	1	49.198	8891500	34244000	13952000	42974000	47658000	41128000	45343000	49685000	62898000	13070000	39043000	25893000	32508000	36593000	46508000	28298000	33308000	57500000
P24270	Catalase	Cat	Occurs in almost all aerobically respiring organisms and serves to protect cells from the toxic effects of hydrogen peroxide. Promotes growth of cells.	P24270	3	59.795	2528300	3417000	2030900						5290700	3573800							6120100	4549800
P24288	Branched-chain-amino-acid aminotransferase, cytosolic	Bcat1	Catalyzes the first reaction in the catabolism of the essential branched chain amino acids leucine, isoleucine, and valine.	P24288	1	42.791			1131100	933980	1923900	994690
P24369	Peptidyl-prolyl cis-trans isomerase B	Ppib	PPIase that catalyzes the cis-trans isomerization of proline imidic peptide bonds in oligopeptides and may therefore assist protein folding.	P24369	5	23.713	67388000	39033000	46820000	46591000	49884000	54439000	134000000	80843000	52278000	66596000	124710000	104510000	112320000	113630000	96609000	169840000	92578000	117460000
P24472	Glutathione S-transferase A4	Gsta4	Conjugation of reduced glutathione to a wide number of exogenous and endogenous hydrophobic electrophiles.	P24472	2	25.564		4915500	8156000	6815900	9411100	29292000	40586000	30957000	12343000	49834000	21128000	14469000	45316000	8414200	17593000	39027000	59505000	8005200
P24547	Inosine-5-monophosphate dehydrogenase 2	Impdh2	Catalyzes the conversion of inosine 5'-phosphate (IMP) to xanthosine 5'-phosphate (XMP), the first committed and rate-limiting step in the de novo synthesis of guanine nucleotides, and therefore plays an important role in the regulation of cell growth. Could also have a single-stranded nucleic acid-binding activity and could play a role in RNA and/or DNA metabolism. It may also have a role in the…	P24547	9	55.814	80214000	11967000	43608000	101580000	112790000	138000000	23926000	16116000	12131000	13050000	12878000	4267600	3116800	2499500	6037100	1405100	2696500	11577000
P24668	Cation-dependent mannose-6-phosphate receptor	M6pr	Transport of phosphorylated lysosomal enzymes from the Golgi complex and the cell surface to lysosomes. Lysosomal enzymes bearing phosphomannosyl residues bind specifically to mannose-6-phosphate receptors in the Golgi apparatus and the resulting receptor-ligand complex is transported to an acidic prelyosomal compartment where the low pH mediates the dissociation of the complex.	P24668	4	31.172	7813100	21672000	13462000	3156300	8867600	14811000	1885900	4099200	3392400		4402500	3008400	2174000	3833000	4765100		2972700
P24788	Cyclin-dependent kinase 11B	Cdk11b	Plays multiple roles in cell cycle progression, cytokinesis and apoptosis. Involved in pre-mRNA splicing in a kinase activity-dependent manner. May act as a negative regulator of normal cell cycle progression.	P24788	2	91.512		2859000	3244100	1562300
P24823	Alkaline phosphatase, germ cell type	Alpg		P24823;P24822	9	57.201	818690000	780210000	506000000	885080000	747240000	834970000	162070000	165870000	266160000	98231000	34753000	66427000
P25206	DNA replication licensing factor MCM3	Mcm3	Acts as component of the MCM2-7 complex (MCM complex) which is the putative replicative helicase essential for 'once per cell cycle' DNA replication initiation and elongation in eukaryotic cells. The active ATPase sites in the MCM2-7 ring are formed through the interaction surfaces of two neighboring subunits such that a critical structure of a conserved arginine finger motif is provided in trans…	P25206	5	91.545	4459100	15634000	13954000	3314100	5318700	3755400	3944900	1546000	4909800	3061900	2660800	2657300	2114600	1360600	12355000	4375700	1514500	2181100
P25444	40S ribosomal protein S2	Rps2		P25444	7	31.231	3729000	520650000	330690000	53975000	100970000	175320000	36801000	27032000	9119500	29506000	19781000	48330000	3182300	10473000	956760	23269000	4514000	18013000
P25688	Uricase	Uox	Catalyzes the oxidation of uric acid to 5-hydroxyisourate, which is further processed to form (S)-allantoin.	P25688	1	35.039																	69035000
P25976	Nucleolar transcription factor 1	Ubtf	Recognizes the ribosomal RNA gene promoter and activates transcription mediated by RNA polymerase I through cooperative interactions with the transcription factor SL1/TIF-IB complex. It binds specifically to the upstream control element.	P25976	3	89.508	991710	8777500	10137000	1389500	3361300	1424000	881870	2866000		2315000
P26039	Talin-1	Tln1	Probably involved in connections of major cytoskeletal structures to the plasma membrane. High molecular weight cytoskeletal protein concentrated at regions of cell-substratum contact and, in lymphocytes, at cell-cell contacts.	P26039	1	269.82				2282500											956590	1267600
P26041	Moesin	Msn	Ezrin-radixin-moesin (ERM) family protein that connects the actin cytoskeleton to the plasma membrane and thereby regulates the structure and function of specific domains of the cell cortex. Tethers actin filaments by oscillating between a resting and an activated state providing transient interactions between moesin and the actin cytoskeleton (By similarity). Once phosphorylated on its C-termina…	P26041	2	67.766	38190000	13025000	13636000
P26043	Radixin	Rdx	Probably plays a crucial role in the binding of the barbed end of actin filaments to the plasma membrane.	P26043;P26040	28	68.542	247130000	213540000	216880000	1002300000	738860000	932850000	1198200000	1076100000	1202800000	932160000	952370000	796080000	1073800000	1184200000	1007800000	1154400000	812980000	796810000
P26231	Catenin alpha-1	Ctnna1	Associates with the cytoplasmic domain of a variety of cadherins. The association of catenins to cadherins produces a complex which is linked to the actin filament network, and which seems to be of primary importance for cadherins cell-adhesion properties. Can associate with both E- and N-cadherins. Originally believed to be a stable component of E-cadherin/catenin adhesion complexes and to media…	P26231;Q61301;REV__Q9JMB1	14	100.11	90422000	198750000	151350000	42849000	59480000	99297000	25954000	36263000	46725000	45216000	37094000	42248000	38028000	32117000	28597000	48239000	71308000	26761000
P26350	Prothymosin alpha	Ptma	Prothymosin alpha may mediate immune function by conferring resistance to certain opportunistic infections.	P26350	7	12.254	12328000	102680000	519880000	29814000	11679000	14817000	4522400	1566700	1169800	11623000	1691900	326230	361080	1261000	950420	290510		330720
P26369	Splicing factor U2AF 65 kDa subunit	U2af2	Plays a role in pre-mRNA splicing and 3'-end processing. By recruiting PRPF19 and the PRP19C/Prp19 complex/NTC/Nineteen complex to the RNA polymerase II C-terminal domain (CTD), and thereby pre-mRNA, may couple transcription to splicing. Required for the export of mRNA out of the nucleus, even if the mRNA is encoded by an intron-less gene. Positively regulates pre-mRNA 3'-end processing by recrui…	P26369	3	53.516	14240000	26399000	35891000	5588600	1665400	6240100	6401500	4432300	2307000	8500700	3354700	3896100	1290500	1641100	920010	1110500
P26443	Glutamate dehydrogenase 1, mitochondrial	Glud1	Mitochondrial glutamate dehydrogenase that converts L-glutamate into alpha-ketoglutarate. Plays a key role in glutamine anaplerosis by producing alpha-ketoglutarate, an important intermediate in the tricarboxylic acid cycle. May be involved in learning and memory reactions by increasing the turnover of the excitatory neurotransmitter glutamate.	P26443	9	61.336	33567000	46370000	74984000	51524000	49386000	69516000	30192000	45999000	42563000	42861000	44808000	50124000	22756000	38242000	41497000	25720000	55197000	55783000
P26516	26S proteasome non-ATPase regulatory subunit 7	Psmd7	Component of the 26S proteasome, a multiprotein complex involved in the ATP-dependent degradation of ubiquitinated proteins. This complex plays a key role in the maintenance of protein homeostasis by removing misfolded or damaged proteins, which could impair cellular functions, and by removing proteins whose functions are no longer required. Therefore, the proteasome participates in numerous cell…	P26516	3	36.539	44025000	55468000	59606000	21411000	16587000	38762000	101730000	25109000	15516000	13827000	87089000	9886100	14089000	20547000	23617000	51704000	44804000	29338000
P26638	Serine--tRNA ligase, cytoplasmic	Sars	Catalyzes the attachment of serine to tRNA(Ser) in a two-step reaction: serine is first activated by ATP to form Ser-AMP and then transferred to the acceptor end of tRNA(Ser). Is probably also able to aminoacylate tRNA(Sec) with serine, to form the misacylated tRNA L-seryl-tRNA(Sec), which will be further converted into selenocysteinyl-tRNA(Sec). In the nucleus, binds to the VEGFA core promoter a…	P26638	1	58.388			665930		638380												1141300
P26645	Myristoylated alanine-rich C-kinase substrate	Marcks	MARCKS is the most prominent cellular substrate for protein kinase C. This protein binds calmodulin, actin, and synapsin. MARCKS is a filamentous (F) actin cross-linking protein.	P26645	2	29.661	7936700	18447000	16381000	3834700	5030700						1331400
P26883	Peptidyl-prolyl cis-trans isomerase FKBP1A	Fkbp1a	Keeps in an inactive conformation TGFBR1, the TGF-beta type I serine/threonine kinase receptor, preventing TGF-beta receptor activation in absence of ligand. Recruits SMAD7 to ACVR1B which prevents the association of SMAD2 and SMAD3 with the activin receptor complex, thereby blocking the activin signal. May modulate the RYR1 calcium channel activity. PPIases accelerate the folding of proteins. It…	P26883	1	11.922	1931000	3376900	1494800	2250900	4860700	3580400	9766400	4362200	4535600	5684200	2978700	5463900	7442300	3369700	3209400	4630600	4344000	6967500
P27048	Small nuclear ribonucleoprotein-associated protein B	Snrpb	Plays role in pre-mRNA splicing as core component of the SMN-Sm complex that mediates spliceosomal snRNP assembly and as component of the spliceosomal U1, U2, U4 and U5 small nuclear ribonucleoproteins (snRNPs), the building blocks of the spliceosome (By similarity) (PubMed:28263986). Component of both the pre-catalytic spliceosome B complex and activated spliceosome C complexes. Is also a compon…	P27048;P63163	1	23.656
P27546	Microtubule-associated protein 4	Map4	Non-neuronal microtubule-associated protein. Promotes microtubule assembly.	P27546	11	117.43	13204000	18352000	13429000	15166000	15251000	11126000	6281900	11282000	4556900	17765000	12309000	20257000	13696000	20545000	19706000	27320000	17098000	14401000
P27573	Myelin protein P0	Mpz	Is an adhesion molecule necessary for normal myelination in the peripheral nervous system. It mediates adhesion between adjacent myelin wraps and ultimately drives myelin compaction.	P27573	1	27.621								23273000	687000
P27601	Guanine nucleotide-binding protein subunit alpha-13	Gna13	Guanine nucleotide-binding proteins (G proteins) are involved as modulators or transducers in various transmembrane signaling systems (PubMed:21212405, PubMed:19151758, PubMed:16388592). Activates effector molecule RhoA by binding and activating RhoGEFs (ARHGEF1/p115RhoGEF, ARHGEF11/PDZ-RhoGEF and ARHGEF12/LARG) (PubMed:16388592). GNA13-dependent Rho signaling subsequently regulates transcription…	P27601	1	44.054		3518100	2085100
P27612	Phospholipase A-2-activating protein	Plaa	Plays a role in protein ubiquitination, sorting and degradation through its association with VCP (By similarity). Involved in ubiquitin-mediated membrane proteins trafficking to late endosomes in an ESCRT-dependent manner, and hence plays a role in synaptic vesicle recycling (PubMed:28413018). May play a role in macroautophagy, regulating for instance the clearance of damaged lysosomes (By simila…	P27612	16	87.22	19655000	20167000	19296000	87375000	74775000	86983000	53305000	118270000	93077000	103680000	73050000	70427000	81319000	73781000	51472000	102080000	75514000	73154000
P27659	60S ribosomal protein L3	Rpl3	The L3 protein is a component of the large subunit of cytoplasmic ribosomes.	P27659	9	46.109	522930000	795390000	759910000	220200000	386170000	295140000	72619000	37037000	55902000	59107000	48072000	69220000	66539000	50996000	50142000	95829000	59888000	97315000
P27661	Histone H2AX	H2afx	Variant histone H2A which replaces conventional H2A in a subset of nucleosomes. Nucleosomes wrap and compact DNA into chromatin, limiting DNA accessibility to the cellular machineries which require DNA as a template. Histones thereby play a central role in transcription regulation, DNA repair, DNA replication and chromosomal stability. DNA accessibility is regulated via a complex set of post-tran…	P27661	3	15.142	329640000	1323600000	1710300000	653130000	755510000	608540000	363810000	177620000	118880000	100600000	207430000	181770000	221620000	129990000	166850000	91041000	48363000	128140000
P27773	Protein disulfide-isomerase A3	Pdia3		P27773	31	56.678	438540000	415510000	382730000	329580000	315000000	388080000	1458400000	1707100000	1182900000	1497900000	2378900000	2003300000	4141500000	4470800000	4465200000	7685600000	6043900000	6998800000
P28231	Gap junction beta-3 protein	Gjb3	One gap junction consists of a cluster of closely packed pairs of transmembrane channels, the connexons, through which materials of low MW diffuse from one cell to a neighboring cell.	P28231	1	30.902	7481200	8533800
P28271	Cytoplasmic aconitate hydratase	Aco1	Iron sensor. Binds a 4Fe-4S cluster and functions as aconitase when cellular iron levels are high. Functions as mRNA binding protein that regulates uptake, sequestration and utilization of iron when cellular iron levels are low. Binds to iron-responsive elements (IRES) in target mRNA species when iron levels are low. Binding of a 4Fe-4S cluster precludes RNA binding.	P28271	1	98.124							1471500						681280					5574600
P28667	MARCKS-related protein	Marcksl1	Involved in the control of cell movement by regulating actin cytoskeleton homeostasis and filopodium and lamellipodium formation (PubMed:22751924). When unphosphorylated, induces cell migration (PubMed:22751924). When phosphorylated by MAPK8, induces actin bundles formation and stabilization, thereby reducing actin plasticity, hence restricting cell movement, including neuronal migration (PubMed:…	P28667	2	20.165	23339000	31136000	14929000	14072000	10738000	7600400	880560	982480	1486400	1226500		2403500		1321400
P29341	Polyadenylate-binding protein 1	Pabpc1	Binds the poly(A) tail of mRNA, including that of its own transcript, and regulates processes of mRNA metabolism such as pre-mRNA splicing and mRNA stability. Its function in translational initiation regulation can either be enhanced by PAIP1 or repressed by PAIP2. Can probably bind to cytoplasmic RNA sequences other than poly(A) in vivo. Involved in translationally coupled mRNA turnover. Implica…	P29341	12	70.67	16071000	199600000	154160000	85359000	80049000	72680000	17030000	34531000	8488800	14509000	11078000	23737000	18197000	14199000	9203300	32793000	3324400	5201200
P29391	Ferritin light chain 1	Ftl1	Stores iron in a soluble, non-toxic, readily available form. Important for iron homeostasis. Iron is taken up in the ferrous form and deposited as ferric hydroxides after oxidation. Also plays a role in delivery of iron to cells. Mediates iron uptake in capsule cells of the developing kidney.	P29391	2	20.802	12825000	7234900				6996300	6187100	6785700	4864500	7672200	4290800				6109600	8349600	8912900	6511500
P29758	Ornithine aminotransferase, mitochondrial	Oat		P29758	3	48.354		16117000	8002800		3539900	3407400	26164000	11803000	10071000	13580000	30129000	9812700	10694000	4333400	11063000	23166000	17482000	15470000
P29788	Vitronectin	Vtn	Vitronectin is a cell adhesion and spreading factor found in serum and tissues. Vitronectin interact with glycosaminoglycans and proteoglycans. Is recognized by certain members of the integrin family and serves as a cell-to-substrate adhesion molecule. Inhibitor of the membrane-damaging effect of the terminal cytolytic complement pathway.	P29788	5	54.848	17235000	15937000	11005000	17042000	13721000	13949000	24018000	17686000	25099000	16323000	14552000	17212000	6624100	11136000	32065000	12788000	3290000	5519600
P30275	Creatine kinase U-type, mitochondrial	Ckmt1	Reversibly catalyzes the transfer of phosphate between ATP and various phosphogens (e.g. creatine phosphate). Creatine kinase isoenzymes play a central role in energy transduction in tissues with large, fluctuating energy demands, such as skeletal muscle, heart, brain and spermatozoa.	P30275	2	47.003			21640000	703990	1694100						376160						550220
P30416	Peptidyl-prolyl cis-trans isomerase FKBP4	Fkbp4	Immunophilin protein with PPIase and co-chaperone activities. Component of steroid receptors heterocomplexes through interaction with heat-shock protein 90 (HSP90). May play a role in the intracellular trafficking of heterooligomeric forms of steroid hormone receptors between cytoplasm and nuclear compartments. The isomerase activity controls neuronal growth cones via regulation of TRPC1 channel …	P30416	5	51.572	21126000	10757000	14180000	8781300	14517000	6587600	11956000	5170100	7013400	6375000	5970300	5435200	8461000	4915400	6112000	7273200	9596000	7441500
P30658	Chromobox protein homolog 2	Cbx2	Component of a Polycomb group (PcG) multiprotein PRC1-like complex, a complex class required to maintain the transcriptionally repressive state of many genes, including Hox genes, throughout development (By similarity). PcG PRC1 complex acts via chromatin remodeling and modification of histones; it mediates monoubiquitination of histone H2A 'Lys-119', rendering chromatin heritably changed in its …	P30658	1	54.917														2964200		3867200
P30681	High mobility group protein B2	Hmgb2	Multifunctional protein with various roles in different cellular compartments. May act in a redox sensitive manner. In the nucleus is an abundant chromatin-associated non-histone protein involved in transcription, chromatin remodeling and V(D)J recombination and probably other processes. Binds DNA with a preference to non-canonical DNA structures such as single-stranded DNA. Can bent DNA and enha…	P30681	1	24.162	832490	7095500	24412000	1990400	3948400		1323700			2203700
P30999	Catenin delta-1	Ctnnd1	Key regulator of cell-cell adhesion that associates with and regulates the cell adhesion properties of both C-, E- and N-cadherins, being critical for their surface stability. Beside cell-cell adhesion, regulates gene transcription through several transcription factors including ZBTB33/Kaiso2 and GLIS2, and the activity of Rho family GTPases and downstream cytoskeletal dynamics. Implicated both i…	P30999	5	104.92	11991000	17054000	15362000	5620000	7304600	11555000		8669800	7903000		5616400		7521100	7479600	12821000	7421300	3966000
P31230	Aminoacyl tRNA synthase complex-interacting multifunctional protein 1	Aimp1	Non-catalytic component of the multisynthase complex (PubMed:12060739). Stimulates the catalytic activity of cytoplasmic arginyl-tRNA synthase (By similarity). Binds tRNA. Possesses inflammatory cytokine activity (PubMed:1400342, PubMed:7545917). Negatively regulates TGF-beta signaling through stabilization of SMURF2 by binding to SMURF2 and inhibiting its SMAD7-mediated degradation (PubMed:18448…	P31230	2	33.997	31236000	33383000	30413000	21860000	19730000	21806000	8992100	9104200	4574400	12899000	14693000	21032000	11283000	18012000	12208000	4871600	8026500
P31266	Recombining binding protein suppressor of hairless	Rbpj	Transcriptional regulator that plays a central role in Notch signaling, a signaling pathway involved in cell-cell communication that regulates a broad spectrum of cell-fate determinations (PubMed:7566092). Acts as a transcriptional repressor when it is not associated with Notch proteins. When associated with some NICD product of Notch proteins (Notch intracellular domain), it acts as a transcript…	P31266	1	58.537		4870500	2048400
P31725	Protein S100-A9	S100a9	S100A9 is a calcium- and zinc-binding protein which plays a prominent role in the regulation of inflammatory processes and immune response. It can induce neutrophil chemotaxis, adhesion, can increase the bactericidal activity of neutrophils by promoting phagocytosis via activation of SYK, PI3K/AKT, and ERK1/2 and can induce degranulation of neutrophils by a MAPK-dependent mechanism. Predominantly…	P31725	1	13.049																		125040000
P32020	Non-specific lipid-transfer protein	Scp2	Mediates in vitro the transfer of all common phospholipids, cholesterol and gangliosides between membranes. May play a role in regulating steroidogenesis.	P32020	9	59.125	17450000	15596000	31474000	58746000	43512000	36300000	115000000	71756000	75279000	78593000	99031000	83195000	76696000	82370000	96842000	78349000	80697000	56131000
P32037	Solute carrier family 2, facilitated glucose transporter member 3	Slc2a3	Facilitative glucose transporter that can also mediate the uptake of various other monosaccharides across the cell membrane. Mediates the uptake of glucose, 2-deoxyglucose, galactose, mannose, xylose and fucose, and probably also dehydroascorbate. Does not mediate fructose transport.	P32037	5	53.478	86737000	154530000	242350000	3769600	5285000	13906000	12444000	1325300				10804000		4163000
P32067	Lupus La protein homolog	Ssb	Binds to the 3' poly(U) terminus of nascent RNA polymerase III transcripts, protecting them from exonuclease digestion and facilitating their folding and maturation.	P32067	5	47.756	60426000	64512000	79721000	26966000	28717000	23507000	15950000	10165000	1389900	12099000	7435800	6490200	10363000	17374000	15165000	12820000	12582000	24432000
P32261	Antithrombin-III	Serpinc1	Most important serine protease inhibitor in plasma that regulates the blood coagulation cascade. AT-III inhibits thrombin, matriptase-3/TMPRSS7, as well as factors IXa, Xa and XIa. Its inhibitory activity is greatly enhanced in the presence of heparin (By similarity).	P32261	2	52.003			9017700	24437000		32444000	4374600	42455000	58768000	9073500	21095000	22431000	27994000	29202000	9990100		16670000
P33174	Chromosome-associated kinesin KIF4	Kif4	Required for mitotic chromosomal positioning and bipolar spindle stabilization.	P33174	4	139.52	4092300	11416000	11406000	1943500	2550300	895820	1526000		965900		1620000	1586800			3584800			2053200
P34022	Ran-specific GTPase-activating protein	Ranbp1	Plays a role in RAN-dependent nucleocytoplasmic transport. Alleviates the TNPO1-dependent inhibition of RAN GTPase activity and mediates the dissociation of RAN from proteins involved in transport into the nucleus (PubMed:9428644). Induces a conformation change in the complex formed by XPO1 and RAN that triggers the release of the nuclear export signal of cargo proteins (By similarity). Promotes …	P34022	2	23.596	7777800	7750300			6500300	6841900	6643700			5359300			5452000	4863800
P34884	Macrophage migration inhibitory factor	Mif	Pro-inflammatory cytokine. Involved in the innate immune response to bacterial pathogens. The expression of MIF at sites of inflammation suggests a role as mediator in regulating the function of macrophages in host defense. Counteracts the anti-inflammatory activity of glucocorticoids. Has phenylpyruvate tautomerase and dopachrome tautomerase activity (in vitro), but the physiological substrate i…	P34884	2	12.504						1813900					3332400					509320	444530
P35276	Ras-related protein Rab-3D	Rab3d	Protein transport. Probably involved in vesicular traffic (By similarity). May be involved in the insulin-induced exocytosis of glut4-containing vesicles in adipocytes.	P35276;P62823;Q9CZT8	7	24.416	47664000	51109000	28062000	69000000	37672000	10985000	153100000	151320000	74489000	90992000	143320000	192550000	192270000	117390000	154190000	224020000	142410000	126860000
P35278	Ras-related protein Rab-5C	Rab5c	Protein transport. Probably involved in vesicular traffic (By similarity).	P35278	2	23.412		19631000	13430000	14438000	23714000	19858000	36243000	23176000	35125000	15617000	15686000	20909000	22834000	28665000	28494000	17917000	27808000	14967000
P35279	Ras-related protein Rab-6A	Rab6a	Protein transport. Regulator of membrane traffic from the Golgi apparatus towards the endoplasmic reticulum (ER). Involved in COPI-independent retrograde transport from the Golgi to the ER (By similarity).	P35279;P61294;Q8BHD0	7	23.59	122910000	102400000	104200000	133330000	136830000	130900000	153720000	182230000	150890000	149800000	153830000	160820000	115950000	194390000	140520000	96664000	84901000	135420000
P35282	Ras-related protein Rab-21	Rab21	Regulates integrin internalization and recycling, but does not influence the traffic of endosomally translocated receptors in general (PubMed:16754960). As a result, may regulate cell adhesion and migration (PubMed:16754960). During the mitosis of adherent cells, controls the endosomal trafficking of integrins which is required for the successful completion of cytokinesis (PubMed:18804435). Invol…	P35282	3	24.106	24646000	16122000	9535700	23205000	20982000	24415000	25800000	31309000	48419000	37875000	64795000	43311000	68943000	53726000	39424000	47135000	33608000	18771000
P35283	Ras-related protein Rab-12	Rab12	The small GTPases Rab are key regulators of intracellular membrane trafficking, from the formation of transport vesicles to their fusion with membranes. Rabs cycle between an inactive GDP-bound form and an active GTP-bound form that is able to recruit to membranes different set of downstream effectors directly responsible for vesicle formation, movement, tethering and fusion (By similarity). That…	P35283	1	27.328							1630100		3320000	1530200	2610700	3493200		2657600	2280500
P35285	Ras-related protein Rab-22A	Rab22a	Plays a role in endocytosis and intracellular protein transport (PubMed:19759177, PubMed:27718357). Mediates trafficking of TF from early endosomes to recycling endosomes. Required for NGF-mediated endocytosis of NTRK1, and subsequent neurite outgrowth. Binds GTP and GDP and has low GTPase activity. Alternates between a GTP-bound active form and a GDP-bound inactive form (By similarity).	P35285;Q921E2	3	21.802					1137000	3357400		2873100		3153600	9262000	2407200	5305300	4308000	6939700	5881100	2694100	3326400
P35293	Ras-related protein Rab-18	Rab18	Plays a role in apical endocytosis/recycling. May be implicated in transport between the plasma membrane and early endosomes. Plays a key role in eye and brain development and neurodegeneration (By similarity).	P35293	4	23.035		7773800	5497600	8760700	6567100	14832000	14388000	10983000	16401000	8977800	19986000	9898700	7453200	13984000	9190200	9779500	7049600	9089200
P35486	Pyruvate dehydrogenase E1 component subunit alpha, somatic form, mitochondrial	Pdha1	The pyruvate dehydrogenase complex catalyzes the overall conversion of pyruvate to acetyl-CoA and CO(2), and thereby links the glycolytic pathway to the tricarboxylic cycle.	P35486	9	43.231	53694000	200730000	175890000	220640000	114460000	166730000	82499000	92320000	140570000	95483000	115600000	107430000	95797000	117680000	100760000	96814000	101290000	79759000
P35505	Fumarylacetoacetase	Fah		P35505	1	46.175	7845900									3630400
P35550	rRNA 2-O-methyltransferase fibrillarin	Fbl	S-adenosyl-L-methionine-dependent methyltransferase that has the ability to methylate both RNAs and proteins. Involved in pre-rRNA processing by catalyzing the site-specific 2'-hydroxyl methylation of ribose moieties in pre-ribosomal RNA (By similarity). Site specificity is provided by a guide RNA that base pairs with the substrate. Methylation occurs at a characteristic distance from the sequenc…	P35550	5	34.306	24144000	34658000	63096000	14653000	13741000	54461000		3934100	3835700		11262000	6143900			5809700	8989500
P35564	Calnexin	Canx	Calcium-binding protein that interacts with newly synthesized glycoproteins in the endoplasmic reticulum. It may act in assisting protein assembly and/or in the retention within the ER of unassembled protein subunits. It seems to play a major role in the quality control apparatus of the ER by the retention of incorrectly folded proteins. Associated with partial T-cell antigen receptor complexes t…	P35564	24	67.277	553780000	402950000	345060000	422100000	422640000	421300000	622190000	705300000	568460000	654250000	755890000	774040000	789200000	875130000	652030000	502140000	398790000	547050000
P35576	Glucose-6-phosphatase	G6pc	Hydrolyzes glucose-6-phosphate to glucose in the endoplasmic reticulum. Forms with the glucose-6-phosphate transporter (SLC37A4/G6PT) the complex responsible for glucose production through glycogenolysis and gluconeogenesis. Hence, it is the key enzyme in homeostatic regulation of blood glucose levels.	P35576	1	40.472																		2349900
P35700	Peroxiredoxin-1	Prdx1	Thiol-specific peroxidase that catalyzes the reduction of hydrogen peroxide and organic hydroperoxides to water and alcohols, respectively. Plays a role in cell protection against oxidative stress by detoxifying peroxides and as sensor of hydrogen peroxide-mediated signaling events. Might participate in the signaling cascades of growth factors and tumor necrosis factor-alpha by regulating the int…	P35700	8	22.176	72115000	269960000	136940000	764620000	810360000	752740000	1131800000	1156800000	1353200000	828980000	764010000	961600000	925900000	914390000	502620000	890310000	1021700000	1167700000
P35846	Folate receptor alpha	Folr1	Binds to folate and reduced folic acid derivatives and mediates delivery of 5-methyltetrahydrofolate and folate analogs into the interior of cells. Has high affinity for folate and folic acid analogs at neutral pH. Exposure to slightly acidic pH after receptor endocytosis triggers a conformation change that strongly reduces its affinity for folates and mediates their release. Required for normal …	P35846	1	29.449		7384800	7471800
P35922	Synaptic functional regulator FMR1	Fmr1	Multifunctional polyribosome-associated RNA-binding protein that plays a central role in neuronal development and synaptic plasticity through the regulation of alternative mRNA splicing, mRNA stability, mRNA dendritic transport and postsynaptic local protein synthesis of a subset of mRNAs (PubMed:11438589, PubMed:12032354, PubMed:15475576, PubMed:16631377, PubMed:16790844, PubMed:17417632, PubMed…	P35922	4	68.988	20782000	2758600	8314800	6897500	6307200	6938200					3453100	5743200	2902200	2197800	3870700	7325800	3287700	4668900
P35979	60S ribosomal protein L12	Rpl12	Binds directly to 26S ribosomal RNA.	P35979	6	17.804	161680000	266010000	300370000	112060000	102940000	216560000	60806000	80297000	50195000	47690000	37269000	45352000	39357000	32737000	43277000	66601000	65913000	98152000
P35980	60S ribosomal protein L18	Rpl18	Component of the large ribosomal subunit.	P35980	5	21.644	115480000	197300000	221450000	128440000	103720000	104310000	39154000	57690000	31707000	72711000	49397000	85714000	29129000	51023000	44612000	37779000	30725000	19294000
P36536	GTP-binding protein SAR1a	Sar1a	Involved in transport from the endoplasmic reticulum to the Golgi apparatus. Required to maintain SEC16A localization at discrete locations on the ER membrane perhaps by preventing its dissociation. SAR1A-GTP-dependent assembly of SEC16A on the ER membrane forms an organized scaffold defining endoplasmic reticulum exit sites (ERES) (By similarity).	P36536	1	22.371		3226500	1585500	4118800		3655200	2930700	3652800	4728100		7925800	2202000	4419500	16208000	4225400	8707100	3650600
P37040	NADPH--cytochrome P450 reductase	Por	This enzyme is required for electron transfer from NADP to cytochrome P450 in microsomes. It can also provide electron transfer to heme oxygenase and cytochrome B5.	P37040	2	77.043	13052000	18051000	14625000	21290000	14583000	14319000	2641600	10943000	57780000	11137000	23326000	25581000	7100600	7710800	8931300	10567000	7770400	3351200
P38060	Hydroxymethylglutaryl-CoA lyase, mitochondrial	Hmgcl	Mitochondrial 3-hydroxymethyl-3-methylglutaryl-CoA lyase that catalyzes a cation-dependent cleavage of (S)-3-hydroxy-3-methylglutaryl-CoA into acetyl-CoA and acetoacetate, a key step in ketogenesis. Terminal step in leucine catabolism. Ketone bodies (beta-hydroxybutyrate, acetoacetate and acetone) are essential as an alternative source of energy to glucose, as lipid precursors and as regulators o…	P38060;Q8JZS7	2	34.238	4881600	14898000	17174000	3502800	2816700	4566600	9166900	6331800	5684300		8375000		5864300	7582100	2403200		5374000	6383100
P38647	Stress-70 protein, mitochondrial	Hspa9	Chaperone protein which plays an important role in mitochondrial iron-sulfur cluster (ISC) biogenesis (PubMed:26702583). Interacts with and stabilizes ISC cluster assembly proteins FXN, NFU1, NFS1 and ISCU (By similarity). Regulates erythropoiesis via stabilization of ISC assembly (PubMed:21123823). May play a role in the control of cell proliferation and cellular aging (PubMed:8454632).	P38647	30	73.46	1890200000	1288000000	1132000000	668490000	864480000	767950000	613990000	771380000	610650000	665480000	886280000	946180000	612180000	858640000	785850000	858150000	482610000	668940000
P39447	Tight junction protein ZO-1	Tjp1	Tjp1, TjpP2, and Tjp3 are closely related scaffolding proteins that link tight junction (TJ) transmembrane proteins such as claudins, junctional adhesion molecules, and occludin to the actin cytoskeleton (By similarity). The tight junction acts to limit movement of substances through the paracellular space and as a boundary between the compositionally distinct apical and basolateral plasma membra…	P39447	2	194.74	5550900	5539600	15280000	24596000	32390000		4177800							14427000		6462900		4339400
P40124	Adenylyl cyclase-associated protein 1	Cap1	Directly regulates filament dynamics and has been implicated in a number of complex developmental and morphological processes, including mRNA localization and the establishment of cell polarity.	P40124	4	51.564	3141500	3611600	2786700	1812400	1990700	1085500	3472000	2528400	1687200	3639400	589350	2692000	1334000	1308400	21399000	2059600	2068200	1620400
P40142	Transketolase	Tkt	Catalyzes the transfer of a two-carbon ketol group from a ketose donor to an aldose acceptor, via a covalent intermediate with the cofactor thiamine pyrophosphate.	P40142	4	67.63	34815000	33302000	20191000	42354000	32723000	50756000	61266000	25412000	8875100	25419000	11298000	26888000	35813000	21166000	12138000	14848000	12593000	28456000
P40240	CD9 antigen	Cd9	Integral membrane protein associated with integrins, which regulates different processes, such as sperm-egg fusion, platelet activation and aggregation, and cell adhesion (PubMed:10700183, PubMed:10634790, PubMed:10634791, PubMed:14715942). Present at the cell surface of oocytes and plays a key role in sperm-egg fusion, possibly by organizing multiprotein complexes and the morphology of the membr…	P40240	2	25.258			9005500	1828500		3416900	28555000		31734000	4069200	73168000	88459000	48492000		111800000	138040000	2850500	81015000
P40630	Transcription factor A, mitochondrial	Tfam	Binds to the mitochondrial light strand promoter and functions in mitochondrial transcription regulation. Component of the mitochondrial transcription initiation complex, composed at least of TFB2M, TFAM and POLRMT that is required for basal transcription of mitochondrial DNA. In this complex, TFAM recruits POLRMT to a specific promoter whereas TFB2M induces structural changes in POLRMT to enable…	P40630	4	27.987	9409400	45924000	24218000	140010000	78106000	85632000	49303000	67201000	78345000	57973000	35849000	24777000	26840000	119010000	32077000	34143000	24664000	17881000
P41105	60S ribosomal protein L28	Rpl28	Component of the large ribosomal subunit.	P41105	6	15.733	495560000	390690000	402650000	238840000	164250000	161890000	29124000	31294000	116840000	34308000	22432000	24750000	26192000	41430000	32312000	33463000	21662000	45736000
P41216	Long-chain-fatty-acid--CoA ligase 1	Acsl1	Catalyzes the conversion of long-chain fatty acids to their active form acyl-CoAs for both synthesis of cellular lipids, and degradation via beta-oxidation (By similarity). Preferentially uses palmitoleate, oleate and linoleate (By similarity). Preferentially activates arachidonate than epoxyeicosatrienoic acids (EETs) or hydroxyeicosatrienoic acids (HETEs).	P41216;Q8JZR0	13	77.951	50436000	80635000	65875000	86187000	100600000	95770000	165770000	123540000	197230000	125400000	183950000	167170000	135650000	114150000	130990000	172730000	180420000	188390000
P42125	Enoyl-CoA delta isomerase 1, mitochondrial	Eci1	Able to isomerize both 3-cis and 3-trans double bonds into the 2-trans form in a range of enoyl-CoA species.	P42125	3	32.25	32287000	10176000	14227000	8464600	12374000	11746000	12129000	12378000	24691000	18422000	16503000	8108500	12245000	10404000	10156000	17759000	12947000	18320000
P42932	T-complex protein 1 subunit theta	Cct8	Component of the chaperonin-containing T-complex (TRiC), a molecular chaperone complex that assists the folding of proteins upon ATP hydrolysis. The TRiC complex mediates the folding of WRAP53/TCAB1, thereby regulating telomere maintenance. As part of the TRiC complex may play a role in the assembly of BBSome, a complex involved in ciliogenesis regulating transports vesicles to the cilia. The TRi…	P42932	16	59.555	89302000	189770000	129830000	102570000	131110000	115290000	108560000	112060000	101300000	116640000	106050000	63726000	67509000	55383000	50403000	93869000	100530000	91022000
P43241	Homeobox protein CDX-2	Cdx2	Involved in the transcriptional regulation of multiple genes expressed in the intestinal epithelium. Important in broad range of functions from early differentiation to maintenance of the intestinal epithelial lining of both the small and large intestine. Binds preferentially to methylated DNA.	P43241;P18111;Q07424	2	33.476		30770000	10285000	3654000	5296500
P43247	DNA mismatch repair protein Msh2	Msh2	Component of the post-replicative DNA mismatch repair system (MMR). Forms two different heterodimers: MutS alpha (MSH2-MSH6 heterodimer) and MutS beta (MSH2-MSH3 heterodimer) which binds to DNA mismatches thereby initiating DNA repair. When bound, heterodimers bend the DNA helix and shields approximately 20 base pairs. MutS alpha recognizes single base mismatches and dinucleotide insertion-deleti…	P43247	8	104.15	9128700	12265000	39709000	2820900	4019500	3298100		1824400	2555200	2075300	2332900	3447400		4379400	2847900	2061200		11918000
P43274	Histone H1.4	H1-4	Histone H1 protein binds to linker DNA between nucleosomes forming the macromolecular structure known as the chromatin fiber. Histones H1 are necessary for the condensation of nucleosome chains into higher-order structured fibers. Acts also as a regulator of individual gene transcription through chromatin remodeling, nucleosome spacing and DNA methylation.	P43274	4	21.977	458330000	440950000	711630000	71415000	272220000	219450000	10355000	21887000	29704000	19032000	9498500	1354600		27846000
P43275	Histone H1.1	H1-1	Histone H1 protein binds to linker DNA between nucleosomes forming the macromolecular structure known as the chromatin fiber. Histones H1 are necessary for the condensation of nucleosome chains into higher-order structured fibers. Acts also as a regulator of individual gene transcription through chromatin remodeling, nucleosome spacing and DNA methylation (By similarity).	P43275	6	21.785	226420000	527750000	413010000	76347000	53371000	36888000		16254000	28463000	20398000	2038000	3638100	19763000	14052000	48183000
P43276	Histone H1.5	H1-5	Histone H1 protein binds to linker DNA between nucleosomes forming the macromolecular structure known as the chromatin fiber. Histones H1 are necessary for the condensation of nucleosome chains into higher-order structured fibers. Acts also as a regulator of individual gene transcription through chromatin remodeling, nucleosome spacing and DNA methylation (By similarity).	P43276	5	22.576	220830000	548670000	429450000	67727000	57496000	52075000	2618800	2798400	4955600	4645700	5747400						4160800	1964100
P43277	Histone H1.3	H1-3	Histone H1 protein binds to linker DNA between nucleosomes forming the macromolecular structure known as the chromatin fiber. Histones H1 are necessary for the condensation of nucleosome chains into higher-order structured fibers. Acts also as a regulator of individual gene transcription through chromatin remodeling, nucleosome spacing and DNA methylation (By similarity).	P43277	1	22.099	123080000	72443000	51851000	6572400	10680000	10473000
P43406	Integrin alpha-V	Itgav	The alpha-V (ITGAV) integrins are receptors for vitronectin, cytotactin, fibronectin, fibrinogen, laminin, matrix metalloproteinase-2, osteopontin, osteomodulin, prothrombin, thrombospondin, TGFB1 and vWF (PubMed:9827803, PubMed:10025398). They recognize the sequence R-G-D in a wide array of ligands. Alpha-V integrins may play a role in embryo implantation, angiogenesis and wound healing (PubMed:…	P43406	6	115.36	11873000	16896000	17043000	22569000	12887000	10879000	13935000	6760800	21885000	13464000	13215000	13380000	5287700	9391000	12219000	10336000		9748700
P43883	Perilipin-2	Plin2	May be involved in development and maintenance of adipose tissue.	P43883	2	46.646	10933000	14365000	4958400								11113000	3446400
P45376	Aldo-keto reductase family 1 member B1	Akr1b1	Catalyzes the NADPH-dependent reduction of a wide variety of carbonyl-containing compounds to their corresponding alcohols (PubMed:17381426, PubMed:19010934, PubMed:7851421). Displays enzymatic activity towards endogenous metabolites such as aromatic and aliphatic aldehydes, ketones, monosacharides, bile acids and xenobiotics substrates. Key enzyme in the polyol pathway, catalyzes reduction of gl…	P45376	8	35.732	65802000	75553000	48257000	233760000	167820000	210810000	218190000	223380000	216310000	236570000	161360000	129690000	304170000	235370000	142390000	223370000	411380000	230490000
P45591	Cofilin-2	Cfl2	Controls reversibly actin polymerization and depolymerization in a pH-sensitive manner. It has the ability to bind G- and F-actin in a 1:1 ratio of cofilin to actin. It is the major component of intranuclear and cytoplasmic actin rods. Required for muscle maintenance. May play a role during the exchange of alpha-actin forms during the early postnatal remodeling of the sarcomere.	P45591	4	18.709		19811000	3742500	35244000	12592000	30974000	39942000	28417000	29697000	19721000	22258000	27583000	19137000	39350000	28944000	11290000	67637000	30250000
P45878	Peptidyl-prolyl cis-trans isomerase FKBP2	Fkbp2	PPIases accelerate the folding of proteins. It catalyzes the cis-trans isomerization of proline imidic peptide bonds in oligopeptides.	P45878	2	15.344		693580		875330		8517700	5892100	2470400			15043000	8408200	13190000	5595300	11453000	26833000	32892000
P45952	Medium-chain specific acyl-CoA dehydrogenase, mitochondrial	Acadm	Acyl-CoA dehydrogenase specific for acyl chain lengths of 4 to 16 that catalyzes the initial step of fatty acid beta-oxidation. Utilizes the electron transfer flavoprotein (ETF) as an electron acceptor to transfer electrons to the main mitochondrial respiratory chain via ETF-ubiquinone oxidoreductase (ETF dehydrogenase).	P45952	3	46.481	4523000	29353000	20316000	7161100	9201500	7208200	9899500	4236000	4950300	3287300	2586100	3451700	2556300	2779300		4675200	3457300	5466600
P46061	Ran GTPase-activating protein 1	Rangap1	GTPase activator for RAN. Converts cytoplasmic GTP-bound RAN to GDP-bound RAN, which is essential for RAN-mediated nuclear import and export (PubMed:18305100). Mediates dissociation of cargo from nuclear export complexes containing XPO1, RAN and RANBP2 after nuclear export (By similarity). Required for postimplantation embryonic development (PubMed:8314081).	P46061	2	63.53	19185000	51504000	42969000			26289000				21456000						9822200
P46460	Vesicle-fusing ATPase	Nsf	Required for vesicle-mediated transport. Catalyzes the fusion of transport vesicles within the Golgi cisternae. Is also required for transport from the endoplasmic reticulum to the Golgi stack. Seems to function as a fusion protein required for the delivery of cargo proteins to all compartments of the Golgi stack GRIA2 leads to influence GRIA2 membrane cycling (By similarity).	P46460	19	82.613	80055000	70537000	74408000	129760000	142050000	113750000	172820000	174930000	99803000	177220000	203500000	177680000	220390000	178030000	138240000	179560000	283520000	196540000
P46471	26S proteasome regulatory subunit 7	Psmc2	Component of the 26S proteasome, a multiprotein complex involved in the ATP-dependent degradation of ubiquitinated proteins. This complex plays a key role in the maintenance of protein homeostasis by removing misfolded or damaged proteins, which could impair cellular functions, and by removing proteins whose functions are no longer required. Therefore, the proteasome participates in numerous cell…	P46471	11	48.647	44966000	133220000	134470000	23581000	35936000	36056000	29150000	6776700	6232900	17109000	21670000	17706000	21687000	16681000	1420500	17205000	10028000	13694000
P46638	Ras-related protein Rab-11B	Rab11b	The small GTPases Rab are key regulators of intracellular membrane trafficking, from the formation of transport vesicles to their fusion with membranes. Rabs cycle between an inactive GDP-bound form and an active GTP-bound form that is able to recruit to membranes different set of downstream effectors directly responsible for vesicle formation, movement, tethering and fusion. The small Rab GTPase…	P46638;P62492;Q9WTL2	10	24.489	123210000	178120000	140060000	139680000	179230000	123510000	236260000	188470000	167900000	221120000	215110000	278630000	205220000	240910000	208940000	249830000	302650000	267170000
P46656	Adrenodoxin, mitochondrial	Fdx1	Essential for the synthesis of various steroid hormones, participates in the reduction of mitochondrial cytochrome P450 for steroidogenesis. Transfers electrons from adrenodoxin reductase to CYP11A1, a cytochrome P450 that catalyzes cholesterol side-chain cleavage. Does not form a ternary complex with adrenodoxin reductase and CYP11A1 but shuttles between the two enzymes to transfer electrons.	P46656	1	20.123	1804500	2899200	3398600		2627500	1498000	1868800	2300000						5109100	4053700	3877200
P46664	Adenylosuccinate synthetase isozyme 2	Adss2	Plays an important role in the de novo pathway and in the salvage pathway of purine nucleotide biosynthesis. Catalyzes the first committed step in the biosynthesis of AMP from IMP.	P46664	3	50.02		3731300		6452700	6920000	10132000	15653000	8060700	5972400	8170400	7500000	4095700	13882000	7528900	8529300	19759000	19306000	12539000
P46735	Unconventional myosin-Ib	Myo1b	Motor protein that may participate in process critical to neuronal development and function such as cell migration, neurite outgrowth and vesicular transport.	P46735	4	128.56	11133000	14084000	6115700	9889000	6752400	22001000	7508600	6175700	9578500	3482500	5661700	5640100
P46978	Dolichyl-diphosphooligosaccharide--protein glycosyltransferase subunit STT3A	Stt3a	Catalytic subunit of the oligosaccharyl transferase (OST) complex that catalyzes the initial transfer of a defined glycan (Glc(3)Man(9)GlcNAc(2) in eukaryotes) from the lipid carrier dolichol-pyrophosphate to an asparagine residue within an Asn-X-Ser/Thr consensus motif in nascent polypeptide chains, the first step in protein N-glycosylation. N-glycosylation occurs cotranslationally and the compl…	P46978	3	80.597	35219000	41376000	32259000	30791000	17976000	17679000	19326000	22425000	49962000	13630000	27568000	25357000	16748000	20111000	30902000	17346000	17949000	13650000
P47738	Aldehyde dehydrogenase, mitochondrial	Aldh2	Is capable of converting retinaldehyde to retinoic acid.	P47738;Q62148;P24549;O35945;Q9JHW9;Q9CZS1	16	56.537	194900000	337930000	299100000	394520000	398740000	378770000	1152400000	990910000	1150600000	933890000	1413400000	1071100000	1062500000	1156000000	1196300000	1632800000	1412300000	1787400000
P47740	Aldehyde dehydrogenase family 3 member A2	Aldh3a2	Catalyzes the oxidation of medium and long-chain aliphatic aldehydes to fatty acids. Active on a variety of saturated and unsaturated aliphatic aldehydes between 6 and 24 carbons in length (PubMed:25286108). Responsible for conversion of the sphingosine 1-phosphate (S1P) degradation product hexadecenal to hexadecenoic acid (PubMed:25286108).	P47740;P47739	4	53.97	8552600	9827500	5659700	8361400	5482200	5154900	6319400	5454200	5211300	3064700	14357000	6298800	8984600	17861000	22259000	23764000	18472000	8097800
P47753	F-actin-capping protein subunit alpha-1	Capza1	F-actin-capping proteins bind in a Ca(2+)-independent manner to the fast growing ends of actin filaments (barbed end) thereby blocking the exchange of subunits at these ends. Unlike other capping proteins (such as gelsolin and severin), these proteins do not sever actin filaments. May play a role in the formation of epithelial cell junctions.	P47753	4	32.939	39878000	34001000	28630000	27593000	12112000	26046000	17769000	22069000	40394000	19739000	25687000	5200500	15874000	18275000	18811000	21479000	6452800	6096600
P47757	F-actin-capping protein subunit beta	Capzb	F-actin-capping proteins bind in a Ca(2+)-independent manner to the fast growing ends of actin filaments (barbed end) thereby blocking the exchange of subunits at these ends. Unlike other capping proteins (such as gelsolin and severin), these proteins do not sever actin filaments. Isoform 3 may play a role in spermatogenesis. Alternatively, may play a role in later maturation steps such as capaci…	P47757	5	31.345	28777000	46367000	34873000	16416000	19845000	29008000	8905100	24260000	34761000	16559000	25569000	20269000	27451000	15402000	13541000	12320000	10130000	25412000
P47758	Signal recognition particle receptor subunit beta	Srprb	Component of the SRP (signal recognition particle) receptor. Ensures, in conjunction with the signal recognition particle, the correct targeting of the nascent secretory proteins to the endoplasmic reticulum membrane system. Has GTPase activity. May mediate the membrane association of SRPR.	P47758	5	29.579	29736000	62980000	37512000	16041000	22303000	19250000	8786100	8008300	6999600	9308600	8867800	11520000	8517900	12459000	10506000	27243000	24689000	11519000
P47802	Metaxin-1	Mtx1	Involved in transport of proteins into the mitochondrion. Essential for embryonic development.	P47802	9	35.623	25780000	42896000	26505000	22371000	34409000	31942000	27530000	26235000	37962000	25778000	40045000	46902000	29266000	31028000	25184000	34216000	37466000	41683000
P47856	Glutamine--fructose-6-phosphate aminotransferase [isomerizing] 1	Gfpt1	Controls the flux of glucose into the hexosamine pathway. Most likely involved in regulating the availability of precursors for N- and O-linked glycosylation of proteins. Regulates the circadian expression of clock genes ARNTL/BMAL1 and CRY1.	P47856	2	78.538		1071400	2109900	1172900	1241300		3212800	1572100		1521800	1283700	1354100				1568500		1430200
P47911	60S ribosomal protein L6	Rpl6	Component of the large ribosomal subunit.	P47911	13	33.509	543230000	383620000	501820000	238860000	259390000	246970000	46026000	55905000	53004000	66005000	53493000	67390000	62389000	69655000	58284000	88143000	68262000	73747000
P47915	60S ribosomal protein L29	Rpl29	Component of the large ribosomal subunit.	P47915	2	17.587	148120000	127780000	25803000	52365000	67305000	51870000	1757900		19521000	12763000	565810	1228600		14302000	8427900	8510100	2243300
P47962	60S ribosomal protein L5	Rpl5	Component of the ribosome, a large ribonucleoprotein complex responsible for the synthesis of proteins in the cell. The small ribosomal subunit (SSU) binds messenger RNAs (mRNAs) and translates the encoded message by selecting cognate aminoacyl-transfer RNA (tRNA) molecules. The large subunit (LSU) contains the ribosomal catalytic site termed the peptidyl transferase center (PTC), which catalyzes…	P47962	11	34.4	106960000	193860000	248020000	106850000	127140000	158770000	79432000	15742000	9357200	41847000	24669000	9589100	8376800	14847000	9773300	43257000	11908000	27724000
P47963	60S ribosomal protein L13	Rpl13		P47963	11	24.305	341000000	688390000	670890000	240180000	244940000	318030000	78775000	52164000	61883000	70856000	65956000	88842000	89425000	86454000	81898000	126500000	91375000	91946000
P47964	60S ribosomal protein L36	Rpl36	Component of the large ribosomal subunit.	P47964	1	12.215		28664000	39143000	38037000	72203000	59363000	18067000	10322000	32605000			6868400	14983000	18327000	9705000	37053000	11318000	19433000
P48031	Homeobox protein GBX-2	Gbx2	May act as a transcription factor for cell pluripotency and differentiation in the embryo.	P48031	1	37.359		22877000	451300	12267000		2422100				670540				361020	400760
P48428	Tubulin-specific chaperone A	Tbca	Tubulin-folding protein; involved in the early step of the tubulin folding pathway.	P48428	1	12.758	10561000	6726800					3541000			8729300	5232900	8533500	9350700		5862500		14382000	13390000
P48678	Prelamin-A/C	Lmna	Lamins are components of the nuclear lamina, a fibrous layer on the nucleoplasmic side of the inner nuclear membrane, which is thought to provide a framework for the nuclear envelope and may also interact with chromatin. Lamin A and C are present in equal amounts in the lamina of mammals. Plays an important role in nuclear assembly, chromatin organization, nuclear membrane and telomere dynamics. …	P48678	23	74.237	119780000	274580000	167850000	28791000	15748000	72284000	39480000	6592100	12219000	18156000	26334000	21331000	43355000	26210000	19700000	12872000	35877000	21287000
P48725	Pericentrin	Pcnt	Integral component of the filamentous matrix of the centrosome involved in the initial establishment of organized microtubule arrays in both mitosis and meiosis. Plays a role, together with DISC1, in the microtubule network formation. Is an integral component of the pericentriolar material (PCM). May play an important role in preventing premature centrosome splitting during interphase by inhibiti…	P48725	1	329.46
P48760	Folylpolyglutamate synthase, mitochondrial	Fpgs	Catalyzes conversion of folates to polyglutamate derivatives allowing concentration of folate compounds in the cell and the intracellular retention of these cofactors, which are important substrates for most of the folate-dependent enzymes that are involved in one-carbon transfer reactions involved in purine, pyrimidine and amino acid synthesis. Dihydrofolate, tetrahydrofolate, 5,10-methylenetetr…	P48760	1	64.955	1667800	1236200	889600	1957800	1595800	2542300	3801700	2918000	3276200	2869200	3708600	4584200	2907200	2834600	2201600	6573800	2660100	2965600
P48771	Cytochrome c oxidase subunit 7A2, mitochondrial	Cox7a2	Component of the cytochrome c oxidase, the last enzyme in the mitochondrial electron transport chain which drives oxidative phosphorylation. The respiratory chain contains 3 multisubunit complexes succinate dehydrogenase (complex II, CII), ubiquinol-cytochrome c oxidoreductase (cytochrome b-c1 complex, complex III, CIII) and cytochrome c oxidase (complex IV, CIV), that cooperate to transfer elect…	P48771	1	9.2908	18352000	151870000	74359000	104590000	114680000	60969000	3677100	139080000	163560000	68545000	122070000	112180000	87876000	9911500	121200000	159390000	100080000	142680000
P48774	Glutathione S-transferase Mu 5	Gstm5	Conjugation of reduced glutathione to a wide number of exogenous and endogenous hydrophobic electrophiles.	P48774;Q80W21	4	26.635	33571000	51310000	46291000	87797000	116680000	102960000	141880000	119180000	103220000	96775000	62284000	73707000	86432000	102490000	55851000	61616000	88222000	244930000
P48962	ADP/ATP translocase 1	Slc25a4	Involved in mitochondrial ADP/ATP transport. Catalyzes the exchange of cytoplasmic ADP with mitochondrial ATP across the mitochondrial inner membrane.	P48962	4	32.904	304080000	260010000	199650000	237610000	174740000	155040000	203900000	196420000	140830000	203330000	153520000	233620000	154760000	135540000	136070000	89440000	116790000	104660000
P49025	Citron Rho-interacting kinase	Cit	Plays a role in cytokinesis. Required for KIF14 localization to the central spindle and midbody. Probable RHO/RAC effector that binds to the GTP-bound forms of RHO and RAC1. It probably binds p21 with a tighter specificity in vivo. Displays serine/threonine protein kinase activity. Plays an important role in the regulation of cytokinesis and the development of the central nervous system. Phosphor…	P49025	14	235.39	39397000	4165500	6298300	9278100	13790000	4603100	14151000	21988000	13182000	21557000	36864000	39575000	23298000	24479000	14712000	17592000	16812000	16601000
P49312	Heterogeneous nuclear ribonucleoprotein A1	Hnrnpa1	Involved in the packaging of pre-mRNA into hnRNP particles, transport of poly(A) mRNA from the nucleus to the cytoplasm and may modulate splice site selection. May bind to specific miRNA hairpins. Binds to the IRES and thereby inhibits the translation of the apoptosis protease activating factor APAF1.	P49312	12	34.196	150520000	447230000	533710000	355100000	154730000	276320000	43451000	17978000	42253000	2803500	36949000	4553200	20071000	28383000	34194000	7780500	7928400	3478200
P49429	4-hydroxyphenylpyruvate dioxygenase	Hpd	Key enzyme in the degradation of tyrosine.	P49429	1	45.054	4087400									1084300
P49443	Protein phosphatase 1A	Ppm1a	Enzyme with a broad specificity. Negatively regulates TGF-beta signaling through dephosphorylating SMAD2 and SMAD3, resulting in their dissociation from SMAD4, nuclear export of the SMADs and termination of the TGF-beta-mediated signaling (By similarity). Dephosphorylates PRKAA1 and PRKAA2. Plays an important role in the termination of TNF-alpha-mediated NF-kappa-B activation through dephosphoryl…	P49443	1	42.432		1549000		5839200	5101200	5084800	2678000
P49586	Choline-phosphate cytidylyltransferase A	Pcyt1a	Controls phosphatidylcholine synthesis.	P49586;Q811Q9	3	41.666	8759400	47467000	4356900	14797000		5530400	8492800	6367700	10916000	6091200	5667500							16165000
P50171	Estradiol 17-beta-dehydrogenase 8	Hsd17b8	NAD-dependent 17-beta-hydroxysteroid dehydrogenase with highest activity towards estradiol. Has very low activity towards testosterone (PubMed:9712896). The heterotetramer with CBR4 has NADH-dependent 3-ketoacyl-acyl carrier protein reductase activity, and thereby plays a role in mitochondrial fatty acid biosynthesis. Within the heterotetramer, HSD17B8 binds NADH; CBR4 binds NADPD.	P50171	2	26.588	3655200	5044100	3115600	4548400	3975500	3248900	9645900	5184000		13438000	4346300	4480000	2818600	3730400	3337300	3066600	2481100	5064700
P50172	Corticosteroid 11-beta-dehydrogenase isozyme 1	Hsd11b1	Catalyzes reversibly the conversion of cortisol to the inactive metabolite cortisone.	P50172	1	32.364										85801000								6554200
P50247	Adenosylhomocysteinase	Ahcy	Adenosylhomocysteine is a competitive inhibitor of S-adenosyl-L-methionine-dependent methyl transferase reactions; therefore adenosylhomocysteinase may play a key role in the control of methylations via regulation of the intracellular concentration of adenosylhomocysteine.	P50247	5	47.688	7579800	16781000	12659000	20114000	22282000	18174000	26172000	20752000	18886000	46772000	9968400	18072000	21664000	13103000	10722000	12153000	13648000	24169000
P50516	V-type proton ATPase catalytic subunit A	Atp6v1a	Catalytic subunit of the peripheral V1 complex of vacuolar ATPase. V-ATPase vacuolar ATPase is responsible for acidifying a variety of intracellular compartments in eukaryotic cells. In aerobic conditions, involved in intracellular iron homeostasis, thus triggering the activity of Fe(2+) prolyl hydroxylase (PHD) enzymes, and leading to HIF1A hydroxylation and subsequent proteasomal degradation. M…	P50516	8	68.325	47063000	26152000	41112000	46365000	49207000	41470000	33060000	26387000	23302000	30886000	25905000	46054000	31471000	19194000	12937000	34946000	25342000	29756000
P50518	V-type proton ATPase subunit E 1	Atp6v1e1	Subunit of the peripheral V1 complex of vacuolar ATPase essential for assembly or catalytic function. V-ATPase is responsible for acidifying a variety of intracellular compartments in eukaryotic cells.	P50518;Q9D593	3	26.157	28959000	29740000	13138000	14361000	22436000	23553000	15402000	14239000	14434000	15803000	14256000	24179000	14384000	16409000	9955700	14873000	16481000	14100000
P50543	Protein S100-A11	S100a11	Facilitates the differentiation and the cornification of keratinocytes.	P50543	3	11.083		3144200	8773500
P50580	Proliferation-associated protein 2G4	Pa2g4	May play a role in a ERBB3-regulated signal transduction pathway. Seems be involved in growth regulation. Acts a corepressor of the androgen receptor (AR) and is regulated by the ERBB3 ligand neuregulin-1/heregulin (HRG). Inhibits transcription of some E2F1-regulated promoters, probably by recruiting histone acetylase (HAT) activity. Binds RNA. Associates with 28S, 18S and 5.8S mature rRNAs, seve…	P50580	9	43.698	49808000	198600000	52813000	114480000	95207000	144690000	70496000	8176300	17780000	14419000	4649400	5354800	5735300	5429600	6715200	3597400	13222000	4160300
P51150	Ras-related protein Rab-7a	Rab7a	Key regulator in endo-lysosomal trafficking. Governs early-to-late endosomal maturation, microtubule minus-end as well as plus-end directed endosomal migration and positioning, and endosome-lysosome transport through different protein-protein interaction cascades. Plays a central role, not only in endosomal traffic, but also in many other cellular and physiological events, such as growth-factor-m…	P51150	5	23.489		55404000	14760000	17290000	51695000	8474500	154030000	193970000	127070000	70194000	82702000	113790000	96675000	147920000	152690000	82492000	87366000	88385000
P51174	Long-chain specific acyl-CoA dehydrogenase, mitochondrial	Acadl	Long-chain specific acyl-CoA dehydrogenase is one of the acyl-CoA dehydrogenases that catalyze the first step of mitochondrial fatty acid beta-oxidation, an aerobic process breaking down fatty acids into acetyl-CoA and allowing the production of energy from fats. The first step of fatty acid beta-oxidation consists in the removal of one hydrogen from C-2 and C-3 of the straight-chain fatty acyl-C…	P51174	4	47.907	7927100	18038000	36647000	4093700	6538000	4777800	3654800	4696800	3217500	9472500	3099700	6151600		2045900	2091400	4071400	2643100	4409600
P51175	Protoporphyrinogen oxidase	Ppox	Catalyzes the 6-electron oxidation of protoporphyrinogen-IX to form protoporphyrin-IX.	P51175	4	50.87	7421500	9088300	4797300	8069500	8160000	9067900	9227700	16821000	7173500	8560500	17479000	16027000	7529300	6597300	6760200	25877000	12896000	8431500
P51410	60S ribosomal protein L9	Rpl9		P51410	5	21.881	119920000	131030000	98919000	90864000	68963000	84837000	4179300	19546000	36678000	11019000		2519300	13535000	11878000	8631000	7975900	7933800
P51660	Peroxisomal multifunctional enzyme type 2	Hsd17b4	Bifunctional enzyme acting on the peroxisomal beta-oxidation pathway for fatty acids. Catalyzes the formation of 3-ketoacyl-CoA intermediates from both straight-chain and 2-methyl-branched-chain fatty acids (By similarity).	P51660	16	79.481	66295000	116450000	96680000	205000000	232000000	206260000	329410000	306620000	304300000	290660000	412030000	435400000	315760000	403510000	389510000	386510000	335970000	310390000
P51807	Dynein light chain Tctex-type 1	Dynlt1	Acts as one of several non-catalytic accessory components of the cytoplasmic dynein 1 complex that are thought to be involved in linking dynein to cargos and to adapter proteins that regulate dynein function. Cytoplasmic dynein 1 acts as a motor for the intracellular retrograde motility of vesicles and organelles along microtubules. Binds to transport cargos and is involved in apical cargo transp…	P51807	1	12.483		6613300	4582500	4484600	4882900	11734000	10828000	4910800	4233500		10444000	11882000	9246600	11655000	9207300	14873000	7967900	13106000
P51859	Hepatoma-derived growth factor	Hdgf	Acts as a transcriptional repressor (By similarity). Has mitogenic activity for fibroblasts (By similarity). Heparin-binding protein (By similarity).	P51859	5	26.268	12186000	24452000	22674000	7750000	13748000	7710000	4714900
P51863	V-type proton ATPase subunit d 1	Atp6v0d1	Subunit of the integral membrane V0 complex of vacuolar ATPase. Vacuolar ATPase is responsible for acidifying a variety of intracellular compartments in eukaryotic cells, thus providing most of the energy required for transport processes in the vacuolar system. May play a role in coupling of proton transport and ATP hydrolysis. May play a role in cilium biogenesis through regulation of the transp…	P51863	4	40.301	45691000	74665000	39305000	72619000	56657000	55093000	26319000	53219000	65779000	51841000	103930000	69584000	87108000	127740000	95356000	62217000	69500000	102360000
P51881	ADP/ATP translocase 2	Slc25a5	Catalyzes the exchange of cytoplasmic ADP with mitochondrial ATP across the mitochondrial inner membrane. As part of the mitotic spindle-associated MMXD complex it may play a role in chromosome segregation (By similarity).	P51881	3	32.931	154250000	112710000	213020000	46267000	102490000	64362000	102820000	73550000	117160000	65258000	87887000	130700000	44222000	46127000	43250000	85408000	65796000	51342000
P52293	Importin subunit alpha-1	Kpna2	Functions in nuclear protein import as an adapter protein for nuclear receptor KPNB1. Binds specifically and directly to substrates containing either a simple or bipartite NLS motif. Docking of the importin/substrate complex to the nuclear pore complex (NPC) is mediated by KPNB1 through binding to nucleoporin FxFG repeats and the complex is subsequently translocated through the pore by an energy …	P52293	7	57.927	20019000	21879000	16779000	28959000	27672000	31626000	20995000	25130000	16790000	35908000	24550000	26431000	19545000	14312000	7988300	27566000	44606000	42900000
P52432	DNA-directed RNA polymerases I and III subunit RPAC1	Polr1c	DNA-dependent RNA polymerase catalyzes the transcription of DNA into RNA using the four ribonucleoside triphosphates as substrates. Common component of RNA polymerases I and III which synthesize ribosomal RNA precursors and small RNAs, such as 5S rRNA and tRNAs, respectively. RPAC1 is part of the Pol core element with the central large cleft and probably a clamp element that moves to open and clo…	P52432	1	39.106	554190	2087500	1729600	165550		216100				279150
P52480	Pyruvate kinase PKM	Pkm	Glycolytic enzyme that catalyzes the transfer of a phosphoryl group from phosphoenolpyruvate (PEP) to ADP, generating ATP (By similarity). Stimulates POU5F1-mediated transcriptional activation (By similarity). Promotes in a STAT1-dependent manner, the expression of the immune checkpoint protein CD274 in ARNTL/BMAL1-deficient macrophages (PubMed:29996098).	P52480;P53657	14	57.844	63731000	74554000	67687000	233950000	308510000	202810000	331930000	462970000	346370000	371020000	251780000	291230000	447970000	364600000	263730000	323540000	328790000	340320000
P52503	NADH dehydrogenase [ubiquinone] iron-sulfur protein 6, mitochondrial	Ndufs6	Accessory subunit of the mitochondrial membrane respiratory chain NADH dehydrogenase (Complex I), that is believed not to be involved in catalysis. Complex I functions in the transfer of electrons from NADH to the respiratory chain. The immediate electron acceptor for the enzyme is believed to be ubiquinone.	P52503	2	13.02		14351000	13098000	8473200	8903800	8373600	8049600	16138000	13146000	9716300	5193000	10273000	8328000	11899000	21794000	10000000	6542000	7914700
P52760	2-iminobutanoate/2-iminopropanoate deaminase	Rida	Catalyzes the hydrolytic deamination of enamine/imine intermediates that form during the course of normal metabolism. May facilitate the release of ammonia from these potentially toxic reactive metabolites, reducing their impact on cellular components. It may act on enamine/imine intermediates formed by several types of pyridoxal-5'-phosphate-dependent dehydratases including L-threonine dehydrata…	P52760	2	14.255				3056100		3523000	1975000	2182400	4353500	12359000	4387500	5268900		4535400			6991500
P52825	Carnitine O-palmitoyltransferase 2, mitochondrial	Cpt2		P52825	11	73.98	68287000	111970000	71701000	132300000	97368000	111730000	112710000	79845000	203290000	75438000	135620000	154430000	83164000	108200000	85746000	75257000	124270000	94809000
P52912	Nucleolysin TIA-1	Tia1	Involved in alternative pre-RNA splicing and regulation of mRNA translation by binding to AU-rich elements (AREs) located in mRNA 3' untranslated regions (3' UTRs). Possesses nucleolytic activity against cytotoxic lymphocyte target cells. May be involved in apoptosis (By similarity).	P52912	1	42.799					1552400000	37356000	107420000			108870000		4466400000			2354100000		259310000	4216900000
P52927	High mobility group protein HMGI-C	Hmga2	Functions as a transcriptional regulator. Functions in cell cycle regulation through CCNA2. Plays an important role in chromosome condensation during the meiotic G2/M transition of spermatocytes. Plays a role in postnatal myogenesis, is involved in satellite cell activation (PubMed:27446912).	P52927	5	11.819	135950000	109640000	31784000	18090000	70665000	10509000	1578600	2407400	8318100	661300
P53026	60S ribosomal protein L10a	Rpl10a	Component of the large ribosomal subunit.	P53026	4	24.916	347240000	141410000	503550000	98043000	207630000	106560000	123160000	71218000	17445000	54037000	15629000	29276000	55196000	87030000	70235000	97396000	50107000	29557000
P53395	Lipoamide acyltransferase component of branched-chain alpha-keto acid dehydrogenase complex, mitochondrial	Dbt	The branched-chain alpha-keto dehydrogenase complex catalyzes the overall conversion of alpha-keto acids to acyl-CoA and CO(2). It contains multiple copies of three enzymatic components: branched-chain alpha-keto acid decarboxylase (E1), lipoamide acyltransferase (E2) and lipoamide dehydrogenase (E3). Within this complex, the catalytic function of this enzyme is to accept, and to transfer to coen…	P53395	1	53.246					1370500								4052600		8456700	5514100	3864300	2957500
P53569	CCAAT/enhancer-binding protein zeta	Cebpz	Stimulates transcription from the HSP70 promoter.	P53569	1	120.26	2267700	24897000	3100700		1938100		1600900				5635000	3977100
P53702	Cytochrome c-type heme lyase	Hccs	Links covalently the heme group to the apoprotein of cytochrome c.	P53702	2	30.977		5552300		4480200	4569400	7396300	3908200	3123700		2882500	4386600	4559700		1760000		2597500		2583600
P53798	Squalene synthase	Fdft1	Critical branch point enzyme of isoprenoid biosynthesis that is thought to regulate the flux of isoprene intermediates through the sterol pathway.	P53798	4	48.154	1715700		1404000			1445100				7345400	2868000		1538200	2755200	3225800	60738000	47020000	44093000
P53986	Monocarboxylate transporter 1	Slc16a1	Proton-coupled monocarboxylate transporter. Catalyzes the rapid transport across the plasma membrane of many monocarboxylates such as lactate, pyruvate, branched-chain oxo acids derived from leucine, valine and isoleucine, and the ketone bodies acetoacetate, beta-hydroxybutyrate and acetate. Depending on the tissue and on cicumstances, mediates the import or export of lactic acid and ketone bodie…	P53986	2	53.267	17847000	30526000	26117000	4666800	8321400	10022000	9584800	8577000	4795800	7944600	6821100	9639300	9965700	9385400	7565700	12563000	6276100	11517000
P53994	Ras-related protein Rab-2A	Rab2a	Required for protein transport from the endoplasmic reticulum to the Golgi complex.	P53994;P59279	6	23.547	37667000	28316000	20539000	95024000	47393000	86396000	158520000	109420000	80810000	115050000	136230000	175610000	90443000	97941000	174450000	113250000	119470000	115430000
P53996	Cellular nucleic acid-binding protein	Cnbp	Single-stranded DNA-binding protein, with specificity to the sterol regulatory element (SRE). Involved in sterol-mediated repression.	P53996	5	19.592	36602000	23144000	21373000	51436000	31345000	53189000		9084000	8488700	9096900	8939200		8366200	10545000	12293000	13754000	10107000	14472000
P54071	Isocitrate dehydrogenase [NADP], mitochondrial	Idh2	Plays a role in intermediary metabolism and energy production. It may tightly associate or interact with the pyruvate dehydrogenase complex.	P54071	6	50.906	2593900	13722000	49221000		3493300				4445500					3727100			7115200	6899700
P54116	Erythrocyte band 7 integral membrane protein	Stom	Regulates ion channel activity and transmembrane ion transport. Regulates ASIC2 and ASIC3 channel activity.	P54116	5	31.375			11080000	61989000	19469000	27854000	48510000	50692000	5400900	34163000	50708000	28700000	20334000	33482000	34988000	25086000	6836500	15797000
P54227	Stathmin	Stmn1	Involved in the regulation of the microtubule (MT) filament system by destabilizing microtubules. Prevents assembly and promotes disassembly of microtubules. Phosphorylation at Ser-16 may be required for axon formation during neurogenesis (By similarity). Involved in the control of the learned and innate fear.	P54227	1	17.274		4156900
P54276	DNA mismatch repair protein Msh6	Msh6	Component of the post-replicative DNA mismatch repair system (MMR). Heterodimerizes with MSH2 to form MutS alpha, which binds to DNA mismatches thereby initiating DNA repair. When bound, MutS alpha bends the DNA helix and shields approximately 20 base pairs, and recognizes single base mismatches and dinucleotide insertion-deletion loops (IDL) in the DNA. After mismatch binding, forms a ternary co…	P54276	7	151.08	4887800	15103000	34538000	1212700	3850300	1945900				5906700	1668700	2863600	5485100	10553000		4316100	7569900
P54728	UV excision repair protein RAD23 homolog B	Rad23b	Multiubiquitin chain receptor involved in modulation of proteasomal degradation. Binds to polyubiquitin chains. Proposed to be capable to bind simultaneously to the 26S proteasome and to polyubiquitinated substrates and to deliver ubiquitinated proteins to the proteasome. May play a role in endoplasmic reticulum-associated degradation (ERAD) of misfolded glycoproteins by association with PNGase a…	P54728	2	43.512	11661000	2823100	2638300	2472600	4993900	4566700	3459100	7366000	4968900	4018400	4452200	7342200	4486900	3986200	2680500	4697300	5021100	4584800
P54729	NEDD8 ultimate buster 1	Nub1	Specific down-regulator of the NEDD8 conjugation system. Recruits NEDD8, UBD, and their conjugates to the proteasome for degradation (By similarity).	P54729	4	70.306	4891700	10332000	27462000	42695000	27569000	10754000	7192800	3926400	3198600	6776600	2568500	1798500	928150	1576900	3906800	2441400	1201900	4012900
P54775	26S proteasome regulatory subunit 6B	Psmc4	Component of the 26S proteasome, a multiprotein complex involved in the ATP-dependent degradation of ubiquitinated proteins. This complex plays a key role in the maintenance of protein homeostasis by removing misfolded or damaged proteins, which could impair cellular functions, and by removing proteins whose functions are no longer required. Therefore, the proteasome participates in numerous cell…	P54775	2	47.408	9466100	12357000	5960100	5077900	6059700	11744000	2428600		6741100	4252400	3452800			5788800	3728600			11698000
P54823	Probable ATP-dependent RNA helicase DDX6	Ddx6	In the process of mRNA degradation, plays a role in mRNA decapping (By similarity). Blocks autophagy in nutrient-rich conditions by repressing the expression of ATG-related genes through degradation of their transcripts (PubMed:26098573).	P54823	9	54.191	4362200	4434500	1182700	2374400		2786900	5464800	3306500	2714500		8977000		34153000	34214000	10639000	589730000	133530000	232570000
P54869	Hydroxymethylglutaryl-CoA synthase, mitochondrial	Hmgcs2	This enzyme condenses acetyl-CoA with acetoacetyl-CoA to form HMG-CoA, which is the substrate for HMG-CoA reductase.	P54869	3	56.822	26980000									4834900	7897200						24704000
P55002	Microfibrillar-associated protein 2	Mfap2	Component of the elastin-associated microfibrils.	P55002	1	20.578		5715100	4314500	2071200	3720200		10350000	11371000	2973800	8501400	8157600	7813500	4018900	10931000	10717000	12383000	9954000	4667300
P55096	ATP-binding cassette sub-family D member 3	Abcd3	Probable transporter involved in the transport of branched-chain fatty acids and C27 bile acids into the peroxisome; the latter function is a crucial step in bile acid biosynthesis. The nucleotide-binding fold acts as an ATP-binding subunit with ATPase activity.	P55096	8	75.474	31258000	10122000	6698300	46422000	23646000	13626000	43571000	28545000	5853600	25255000	36651000	20092000	22505000	42948000	41943000	25787000	48616000	29874000
P55258	Ras-related protein Rab-8A	Rab8a	The small GTPases Rab are key regulators of intracellular membrane trafficking, from the formation of transport vesicles to their fusion with membranes. Rabs cycle between an inactive GDP-bound form and an active GTP-bound form that is able to recruit to membranes different sets of downstream effectors directly responsible for vesicle formation, movement, tethering and fusion. That Rab is involve…	P55258;P61028;Q9DD03	3	23.668			5625100	18143000	4113200		5281100	13362000	4790500	17434000	5702500	2508900	19053000	8110000	17091000	1306100	3328300	3192300
P55264	Adenosine kinase	Adk	ATP dependent phosphorylation of adenosine and other related nucleoside analogs to monophosphate derivatives. Serves as a potential regulator of concentrations of extracellular adenosine and intracellular adenine nucleotides.	P55264	2	40.148			1060700		4530800	6099200	5839800	2708700	4733600	2923300	5490500		6932400	1567700		10763000	6132300	5063500
P55302	Alpha-2-macroglobulin receptor-associated protein	Lrpap1	Molecular chaperone for LDL receptor-related proteins that may regulate their ligand binding activity along the secretory pathway.	P55302	11	42.215	13526000	296570000	212710000	39424000	81694000	59403000	14428000	6336200	924810	1888700	3792100			6569800	7062500	50233000	45547000	51847000
P55772	Ectonucleoside triphosphate diphosphohydrolase 1	Entpd1	In the nervous system, could hydrolyze ATP and other nucleotides to regulate purinergic neurotransmission. Could also be implicated in the prevention of platelet aggregation by hydrolyzing platelet-activating ADP to AMP. Hydrolyzes ATP and ADP equally well.	P55772	2	57.205	9635900	6924000	11865000	9091900	5640500	4096800	16456000	8208200		8197900	8374500	2893200	5744800	17478000	21130000	2759900	4630300	2293700
P55821	Stathmin-2	Stmn2	Regulator of microtubule stability. When phosphorylated by MAPK8, stabilizes microtubules and consequently controls neurite length in cortical neurons. In the developing brain, negatively regulates the rate of exit from multipolar stage and retards radial migration from the ventricular zone.	P55821	1	20.828						1181700				2442300					910330
P56135	ATP synthase subunit f, mitochondrial	Atp5mf	Mitochondrial membrane ATP synthase (F(1)F(0) ATP synthase or Complex V) produces ATP from ADP in the presence of a proton gradient across the membrane which is generated by electron transport complexes of the respiratory chain. F-type ATPases consist of two structural domains, F(1) - containing the extramembraneous catalytic core and F(0) - containing the membrane proton channel, linked together…	P56135	2	10.344		19134000	18305000	9406700	8448400	20601000	4204000	9512900	3104900	6367800	10820000		7754400		8846800	5769200	6163900
P56183	Ribosomal RNA processing protein 1 homolog A	Rrp1	Plays a critical role in the generation of 28S rRNA.	P56183	2	54.776	14924000	9971700	9618900	15632000	9489800	1950400	1847600		6748700		27604000
P56213	FAD-linked sulfhydryl oxidase ALR	Gfer	FAD-dependent sulfhydryl oxidase that regenerates the redox-active disulfide bonds in CHCHD4/MIA40, a chaperone essential for disulfide bond formation and protein folding in the mitochondrial intermembrane space. The reduced form of CHCHD4/MIA40 forms a transient intermolecular disulfide bridge with GFER/ERV1, resulting in regeneration of the essential disulfide bonds in CHCHD4/MIA40, while GFER/…	P56213	4	22.876		2860100	2371800	1991600	4241200	2766500	2365900	5695500	2690400	4779500	5518000	7523100	3101800	2498800	1872300	3916700	3470400	4837800
P56371	Ras-related protein Rab-4A	Rab4a	Protein transport. Plays a role in vesicular traffic. Mediates VEGFR2 endosomal trafficking to enhance VEGFR2 signaling.	P56371;Q91ZR1	3	24.408	8161500	6850700	4471500	17635000	14528000	10640000	13453000	21341000	21390000	26348000	26709000	31974000	24217000	37646000	26877000	24790000	28611000	28069000
P56382	ATP synthase subunit epsilon, mitochondrial	Atp5f1e	Mitochondrial membrane ATP synthase (F(1)F(0) ATP synthase or Complex V) produces ATP from ADP in the presence of a proton gradient across the membrane which is generated by electron transport complexes of the respiratory chain. F-type ATPases consist of two structural domains, F(1) - containing the extramembraneous catalytic core, and F(0) - containing the membrane proton channel, linked togethe…	P56382	2	5.8378		155560000	80010000	43329000	52379000	31570000	64151000	34330000	76313000	41724000	75301000	89467000	48000000	57963000	44226000	29135000	51382000	60693000
P56391	Cytochrome c oxidase subunit 6B1	Cox6b1	Component of the cytochrome c oxidase, the last enzyme in the mitochondrial electron transport chain which drives oxidative phosphorylation. The respiratory chain contains 3 multisubunit complexes succinate dehydrogenase (complex II, CII), ubiquinol-cytochrome c oxidoreductase (cytochrome b-c1 complex, complex III, CIII) and cytochrome c oxidase (complex IV, CIV), that cooperate to transfer elect…	P56391	5	10.071	27035000	34719000	53480000	53071000	41049000	58861000	46852000	125480000	153380000	98460000	39530000	103390000	55038000	26875000	166340000	86007000	43060000	60370000
P56394	Cytochrome c oxidase copper chaperone	Cox17	Copper metallochaperone essential for the assembly of the mitochondrial respiratory chain complex IV (CIV), also known as cytochrome c oxidase. Binds two copper ions and delivers them to the metallochaperone SCO1 which transports the copper ions to the Cu(A) site on the cytochrome c oxidase subunit II (MT-CO2/COX2).	P56394	1	6.784										12932000			9297700		6130200	7873600	5246300
P56395	Cytochrome b5	Cyb5a	Cytochrome b5 is a membrane-bound hemoprotein functioning as an electron carrier for several membrane-bound oxygenases. It is also involved in several steps of the sterol biosynthesis pathway, particularly in the C-5 double bond introduction during the C-5 desaturation.	P56395	5	15.241	2377800	26879000	14688000	27313000	31220000	97725000	112460000	70815000	89442000	66561000	113800000	61197000	213980000	115340000	190240000	182410000	122230000	125940000
P56399	Ubiquitin carboxyl-terminal hydrolase 5	Usp5	Cleaves linear and branched multiubiquitin polymers with a marked preference for branched polymers. Involved in unanchored 'Lys-48'-linked polyubiquitin disassembly. Binds linear and 'Lys-63'-linked polyubiquitin with a lower affinity (By similarity).	P56399	2	95.832			1456000	1410000	1783100	1774300	2127200			1687800	1595200	2105400	2233200			1396800	1667600
P56480	ATP synthase subunit beta, mitochondrial	Atp5f1b	Mitochondrial membrane ATP synthase (F(1)F(0) ATP synthase or Complex V) produces ATP from ADP in the presence of a proton gradient across the membrane which is generated by electron transport complexes of the respiratory chain. F-type ATPases consist of two structural domains, F(1) - containing the extramembraneous catalytic core, and F(0) - containing the membrane proton channel, linked togethe…	P56480	18	56.3	808500000	739130000	881620000	398940000	612170000	611160000	649200000	593310000	435160000	560060000	453430000	612250000	443220000	441820000	511700000	417620000	482660000	422890000
P56812	Programmed cell death protein 5	Pdcd5	May function in the process of apoptosis.	P56812	3	14.275	2831400	663240	6163100	3284300	4509400	5373100	7090300	7557400	3807600	17622000	6008200	8050900	7620700	12312000	7210900	6824300	11051000	8672200
P56841	Protein TCL1B2	Tcl1b2		P56841	3	13.672		4475500	3485700	7306700		5902600	6492300	11066000	7533300	14447000	7130900	7351500	10377000	6660000	4507000
P56959	RNA-binding protein FUS	Fus	DNA/RNA-binding protein that plays a role in various cellular processes such as transcription regulation, RNA splicing, RNA transport, DNA repair and damage response. Binds to nascent pre-mRNAs and acts as a molecular mediator between RNA polymerase II and U1 small nuclear ribonucleoprotein thereby coupling transcription and splicing. Binds also its own pre-mRNA and autoregulates its expression; …	P56959	2	52.673	1048300	8956100	13268000	1474500	1928400		1639600						1014900
P57716	Nicastrin	Ncstn	Essential subunit of the gamma-secretase complex, an endoprotease complex that catalyzes the intramembrane cleavage of integral membrane proteins such as Notch receptors and APP (amyloid-beta precursor protein). The gamma-secretase complex plays a role in Notch and Wnt signaling cascades and regulation of downstream processes via its role in processing key regulatory proteins, and by regulating c…	P57716	6	78.491	28268000	30775000	32947000	25697000	22133000	27089000	33143000	41421000	56786000	27249000	36169000	44541000	30139000	46570000	49035000	19662000	40706000	37565000
P57759	Endoplasmic reticulum resident protein 29	Erp29	Does not seem to be a disulfide isomerase. Plays an important role in the processing of secretory proteins within the endoplasmic reticulum (ER), possibly by participating in the folding of proteins in the ER.	P57759	4	28.823		1641000	2124500	10823000		946590	3651800	3333000	2768100	4619300	6362600	8481500	4746400	4006500	8689300	16973000	9975000	10990000
P57776	Elongation factor 1-delta	Eef1d	Isoform 1EF-1-beta and EF-1-delta stimulate the exchange of GDP bound to EF-1-alpha to GTP, regenerating EF-1-alpha for another round of transfer of aminoacyl-tRNAs to the ribosome.	P57776;O70251	6	31.293	48576000	121050000	58970000	27556000	65777000	86108000	45003000	37870000	36311000	111560000	40616000	26672000	71074000	8902800	32792000	83329000	53118000	94066000
P57780	Alpha-actinin-4	Actn4	F-actin cross-linking protein which is thought to anchor actin to a variety of intracellular structures. This is a bundling protein. Probably involved in vesicular trafficking via its association with the CART complex. The CART complex is necessary for efficient transferrin receptor recycling but not for EGFR degradation (By similarity). Involved in tight junction assembly in epithelial cells pro…	P57780;Q7TPR4;Q9JI91	5	104.98	1252600	10540000	11338000	1672100	7421200	10918000	1497300	4816500	8266800	3839600	2957100	3815000	2881600	9450300	2643100	5636300	2805600	4040900
P57784	U2 small nuclear ribonucleoprotein A	Snrpa1	Involved in pre-mRNA splicing as component of the spliceosome. Associated with sn-RNP U2, where it contributes to the binding of stem loop IV of U2 snRNA.	P57784	3	28.357	14843000	13209000	12058000	1389400	5623500	5105400	1550000	1928100		2271500	1647000	3128400	1378600	1059100		1180500
P58021	Transmembrane 9 superfamily member 2	Tm9sf2	In the intracellular compartments, may function as a channel or small molecule transporter.	P58021	6	75.329	11587000	18963000	14071000	23949000	21489000	36716000	46817000	46627000	47939000	31393000	41133000	39157000	39499000	39169000	67617000	50479000	77846000	63445000
P58137	Acyl-coenzyme A thioesterase 8	Acot8	Acyl-coenzyme A (acyl-CoA) thioesterases are a group of enzymes that catalyze the hydrolysis of acyl-CoAs to the free fatty acid and coenzyme A (CoASH), providing the potential to regulate intracellular levels of acyl-CoAs, free fatty acids and CoASH (PubMed:11673457). Acyl-coenzyme A thioesterase 8/ACOT8 display no strong substrate specificity with respect to the carboxylic acid moiety of Acyl-C…	P58137	7	35.827	5050700	6916100	12983000	29791000	45280000	41222000	45390000	51195000	44972000	41386000	49811000	82279000	45490000	43931000	33187000	53528000	72324000	32325000
P58252	Elongation factor 2	Eef2	Catalyzes the GTP-dependent ribosomal translocation step during translation elongation. During this step, the ribosome changes from the pre-translocational (PRE) to the post-translocational (POST) state as the newly formed A-site-bound peptidyl-tRNA and P-site-bound deacylated tRNA move to the P and E sites, respectively. Catalyzes the coordinated movement of the two tRNA molecules, the mRNA and …	P58252	16	95.313	197710000	218070000	259740000	214030000	275940000	231670000	130270000	162050000	195630000	150360000	116710000	126210000	102470000	87544000	64121000	105850000	167170000	105370000
P58281	Dynamin-like 120 kDa protein, mitochondrial	Opa1	Dynamin-related GTPase that is essential for normal mitochondrial morphology by regulating the equilibrium between mitochondrial fusion and mitochondrial fission (PubMed:11847212, PubMed:24616225, PubMed:26785494, PubMed:28746876). Coexpression of isoform 1 with shorter alternative products is required for optimal activity in promoting mitochondrial fusion (By similarity). Binds lipid membranes e…	P58281	18	111.34	25295000	85443000	47954000	92756000	90027000	93392000	152730000	96706000	73995000	95642000	140830000	121640000	91353000	97786000	95379000	107500000	67400000	73344000
P58710	L-gulonolactone oxidase	Gulo	Oxidizes L-gulono-1,4-lactone to hydrogen peroxide and L-xylo-hexulonolactone which spontaneously isomerizes to L-ascorbate.	P58710	5	50.478	9722900	161060000	16003000	134130000	120130000	205010000	8190300	8889200	9780100	1986000	5025300				3075600	2423900
P58771	Tropomyosin alpha-1 chain	Tpm1	Binds to actin filaments in muscle and non-muscle cells. Plays a central role, in association with the troponin complex, in the calcium dependent regulation of vertebrate striated muscle contraction. Smooth muscle contraction is regulated by interaction with caldesmon. In non-muscle cells is implicated in stabilizing cytoskeleton actin filaments.	P58771	3	32.68	13820000	5385400	10987000	2534300			4114300	5620500	5227600	7614800	1748800		22805000	14770000	14603000	38584000
P59017	Bcl-2-like protein 13	Bcl2l13	May promote the activation of caspase-3 and apoptosis.	P59017	3	46.719	8304600	7167700	8759300	11675000	9778900	7480300	5506000	5689400	12644000	5738400	5272400	3506500		6352500	2207300	5369800	2442300
P59242	Cingulin	Cgn	Probably plays a role in the formation and regulation of the tight junction (TJ) paracellular permeability barrier.	P59242	19	136.45	44304000	68822000	52044000	41374000	38102000	38220000	37668000	32372000	62021000	49855000	61513000	40086000	61739000	88592000	58303000	45073000	50872000	62501000
P59481	VIP36-like protein	Lman2l	May be involved in the regulation of export from the endoplasmic reticulum of a subset of glycoproteins. May function as a regulator of ERGIC-53 (By similarity).	P59481	1	39.881		1460800		1315200		1912900	2581600	1419000	1826700				2573900	2117500	2281000	2969800	2411000	3112400
P59708	Splicing factor 3B subunit 6	Sf3b6	Involved in pre-mRNA splicing as a component of the splicing factor SF3B complex. SF3B complex is required for 'A' complex assembly formed by the stable binding of U2 snRNP to the branchpoint sequence (BPS) in pre-mRNA. Directly contacts the pre-mRNA branch site adenosine for the first catalytic step of splicing. Enters the spliceosome and associates with the pre-mRNA branch site as part of the 1…	P59708	1	14.585	4438300	6769000	13181000	2686300	7140700	13993000					947810	2015900	3373800					3055000
P59999	Actin-related protein 2/3 complex subunit 4	Arpc4	Actin-binding component of the Arp2/3 complex, a multiprotein complex that mediates actin polymerization upon stimulation by nucleation-promoting factor (NPF). The Arp2/3 complex mediates the formation of branched actin networks in the cytoplasm, providing the force for cell motility. In addition to its role in the cytoplasmic cytoskeleton, the Arp2/3 complex also promotes actin polymerization in…	P59999	5	19.667	19215000	24423000	22739000	16955000	18028000	32338000	12370000	11162000	9696700	9939400	23827000	13694000	10549000	7232900	7171800	25171000	12581000	18156000
P60060	Protein transport protein Sec61 subunit gamma	Sec61g	Component of SEC61 channel-forming translocon complex that mediates transport of signal peptide-containing precursor polypeptides across endoplasmic reticulum (ER).	P60060	1	7.7412	706690		6244600	1852100	2857600	1290100	2107900	3108200		6204000	1477800	3842400	714350	642300	1683300	365400		4338200
P60122	RuvB-like 1	Ruvbl1	Possesses single-stranded DNA-stimulated ATPase and ATP-dependent DNA helicase (3' to 5') activity; hexamerization is thought to be critical for ATP hydrolysis and adjacent subunits in the ring-like structure contribute to the ATPase activity (By similarity). Component of the NuA4 histone acetyltransferase complex which is involved in transcriptional activation of select genes principally by acet…	P60122	3	50.213	37409000	18143000	17167000	38844000	32307000	23280000	13229000	19402000	20506000	4126400	10076000	18618000	4076600	18776000	13547000	9574100	11133000	15091000
P60202	Myelin proteolipid protein	Plp1	This is the major myelin protein from the central nervous system. It plays an important role in the formation or maintenance of the multilamellar structure of myelin.	P60202	1	30.077							4134400		26119000									2500000
P60229	Eukaryotic translation initiation factor 3 subunit E	Eif3e	Component of the eukaryotic translation initiation factor 3 (eIF-3) complex, which is required for several steps in the initiation of protein synthesis. The eIF-3 complex associates with the 40S ribosome and facilitates the recruitment of eIF-1, eIF-1A, eIF-2:GTP:methionyl-tRNAi and eIF-5 to form the 43S pre-initiation complex (43S PIC). The eIF-3 complex stimulates mRNA recruitment to the 43S PI…	P60229	7	52.22	83710000	98461000	64915000	30070000	42480000	27544000	16895000	10725000	12761000	14830000	9450200	5072600	5086400	5103800	2652800	9912300		7395400
P60322	Nanos homolog 2	Nanos2	Plays a key role in the sexual differentiation of germ cells by promoting the male fate but suppressing the female fate. Represses the female fate pathways by suppressing meiosis, which in turn results in the promotion of the male fate. Maintains the suppression of meiosis by preventing STRA8 expression, which is required for premeiotic DNA replication, after CYP26B1 is decreased. Regulates the l…	P60322	2	15.596			3266300		810410	1315400			4024100		1869100	1838700	2334900	2169000	5460300	2537800	2712700
P60334	Cysteine dioxygenase type 1	Cdo1		P60334	2	23.026		3147300		6567300	5615100	6971200	11223000	7811500	10627000	10115000	7327700	7648300	9043700	7843600	5676000	8161200	10131000	9287100
P60335	Poly(rC)-binding protein 1	Pcbp1	Single-stranded nucleic acid binding protein that binds preferentially to oligo dC.	P60335;P57722;P57724	3	37.497	33366000	31144000	56501000	38144000	46028000	30069000	34857000	39098000	16768000	21044000	28779000	24811000	22894000	29942000	14834000	36008000	54592000	72376000
P60521	Gamma-aminobutyric acid receptor-associated protein-like 2	Gabarapl2	Ubiquitin-like modifier involved in intra-Golgi traffic. Modulates intra-Golgi transport through coupling between NSF activity and SNAREs activation. It first stimulates the ATPase activity of NSF which in turn stimulates the association with GOSR1 (By similarity). Involved in autophagy. Plays a role in mitophagy which contributes to regulate mitochondrial quantity and quality by eliminating the …	P60521	3	13.667	4754000	28517000	24037000	9732600	39173000	13145000	14142000	11111000	4809200	4656000	3103500	8929100	1723900	1060700	2722700	1328600	1923900
P60710	Actin, cytoplasmic 1	Actb	Actin is a highly conserved protein that polymerizes to produce filaments that form cross-linked networks in the cytoplasm of cells (By similarity). Actin exists in both monomeric (G-actin) and polymeric (F-actin) forms, both forms playing key functions, such as cell motility and contraction (By similarity). In addition to their role in the cytoplasmic cytoskeleton, G- and F-actin also localize i…	P60710	1	41.736	11859000000	14138000000	14573000000	10707000000	8242200000	6916300000	10511000000	9531800000	8474400000	7148500000	8245100000	10214000000	8107200000	5869800000	8726400000	7639800000	7166200000	9026600000
P60766	Cell division control protein 42 homolog	Cdc42	Plasma membrane-associated small GTPase which cycles between an active GTP-bound and an inactive GDP-bound state (PubMed:24352656). In its active state binds to a variety of effector proteins to regulate cellular responses. Involved in epithelial cell polarization processes. Regulates the bipolar attachment of spindle microtubules to kinetochores before chromosome congression in metaphase. Regula…	P60766;P84096;Q8R527;Q9ER71	3	21.258	167010000	141140000	98987000	67756000	57480000	45751000	38618000	56744000	68551000	40897000	70769000	98564000	37842000	85715000	102770000	43661000	47433000	54384000
P60843	Eukaryotic initiation factor 4A-I	Eif4a1	ATP-dependent RNA helicase which is a subunit of the eIF4F complex involved in cap recognition and is required for mRNA binding to ribosome. In the current model of translation initiation, eIF4A unwinds RNA secondary structures in the 5'-UTR of mRNAs which is necessary to allow efficient binding of the small ribosomal subunit, and subsequent scanning for the initiator codon.	P60843;P10630	11	46.153	452180000	373070000	511420000	431480000	561630000	512530000	199120000	530570000	318330000	321780000	251630000	205830000	517910000	261090000	238140000	247030000	383610000	377600000
P60867	40S ribosomal protein S20	Rps20		P60867	4	13.373	116110000	299190000	347750000	105490000	221470000	150510000	50699000	53438000	50970000	37354000	58916000	50629000	40441000	27885000	30956000	73839000	80252000	108250000
P61021	Ras-related protein Rab-5B	Rab5b	Protein transport. Probably involved in vesicular traffic (By similarity).	P61021	2	23.707		745880	5518900	2021400	2274000	2438600	1302800	2540500	1384600	1076300	3405400	2937700	3268500	7996000	2932400		1389200	1573400
P61022	Calcineurin B homologous protein 1	Chp1	Calcium-binding protein involved in different processes such as regulation of vesicular trafficking, plasma membrane Na(+)/H(+) exchanger and gene transcription. Involved in the constitutive exocytic membrane traffic. Mediates the association between microtubules and membrane-bound organelles of the endoplasmic reticulum and Golgi apparatus and is also required for the targeting and fusion of tra…	P61022	2	22.432	4673200	4812600	14143000	5275300		6377200	3402000	3562600	5690100	28948000	3425200		2671400	3578400		4905600	6216000
P61027	Ras-related protein Rab-10	Rab10	The small GTPases Rab are key regulators of intracellular membrane trafficking, from the formation of transport vesicles to their fusion with membranes (By similarity). Rabs cycle between an inactive GDP-bound form and an active GTP-bound form that is able to recruit to membranes different set of downstream effectors directly responsible for vesicle formation, movement, tethering and fusion (By s…	P61027	3	22.541		1262200	8341100	22197000	29469000	23593000	7038900	43866000	18574000	22665000	50516000	49318000	33892000	36641000	23185000	27604000	13303000	12229000
P61079	Ubiquitin-conjugating enzyme E2 D3	Ube2d3	Accepts ubiquitin from the E1 complex and catalyzes its covalent attachment to other proteins. In vitro catalyzes 'Lys-11'-, as well as 'Lys-48'-linked polyubiquitination. Cooperates with the E2 CDC34 and the SCF(FBXW11) E3 ligase complex for the polyubiquitination of NFKBIA leading to its subsequent proteasomal degradation. Acts as an initiator E2, priming the phosphorylated NFKBIA target at pos…	P61079;Q6ZWY6	3	16.687	42623000	34253000	27053000	64873000	143400000	125940000	150390000	302330000	287810000	117800000	144420000	103190000	142800000	106250000	231910000	332430000	321680000	328420000
P61082	NEDD8-conjugating enzyme Ubc12	Ube2m	Accepts the ubiquitin-like protein NEDD8 from the UBA3-NAE1 E1 complex and catalyzes its covalent attachment to other proteins. The specific interaction with the E3 ubiquitin ligase RBX1, but not RBX2, suggests that the RBX1-UBE2M complex neddylates specific target proteins, such as CUL1, CUL2, CUL3 and CUL4. Involved in cell proliferation (By similarity).	P61082	2	20.9				3883300	4542300	4395300	4710700	4539900	5764800	4726800	4151100	4754800	4358700	3056100	2127700	5115200	5706000	4237600
P61087	Ubiquitin-conjugating enzyme E2 K	Ube2k	Accepts ubiquitin from the E1 complex and catalyzes its covalent attachment to other proteins. In vitro, in the presence or in the absence of BRCA1-BARD1 E3 ubiquitin-protein ligase complex, catalyzes the synthesis of 'Lys-48'-linked polyubiquitin chains. Does not transfer ubiquitin directly to but elongates monoubiquitinated substrate protein. Mediates the selective degradation of short-lived an…	P61087	2	22.406	2807200	31081000	6757300	7174300	11137000	10093000	13334000	15792000	10214000	12524000	11406000	17492000	13571000	12511000	5164700	28046000	29596000	17726000
P61089	Ubiquitin-conjugating enzyme E2 N	Ube2n	The UBE2V1-UBE2N and UBE2V2-UBE2N heterodimers catalyze the synthesis of non-canonical 'Lys-63'-linked polyubiquitin chains (PubMed:22424771, PubMed:28039360). This type of polyubiquitination does not lead to protein degradation by the proteasome. Mediates transcriptional activation of target genes. Plays a role in the control of progress through the cell cycle and differentiation. Plays a role i…	P61089	1	17.138	2530300	4358200	3241200	2803500		5566900							5250100	3999200		1854800	8468600
P61148	Fibroblast growth factor 1	Fgf1	Plays an important role in the regulation of cell survival, cell division, angiogenesis, cell differentiation and cell migration. Functions as potent mitogen in vitro. Acts as a ligand for FGFR1 and integrins. Binds to FGFR1 in the presence of heparin leading to FGFR1 dimerization and activation via sequential autophosphorylation on tyrosine residues which act as docking sites for interacting pro…	P61148	1	17.417								19768000			462890
P61161	Actin-related protein 2	Actr2	ATP-binding component of the Arp2/3 complex, a multiprotein complex that mediates actin polymerization upon stimulation by nucleation-promoting factor (NPF). The Arp2/3 complex mediates the formation of branched actin networks in the cytoplasm, providing the force for cell motility. Seems to contact the pointed end of the daughter actin filament. In addition to its role in the cytoplasmic cytoske…	P61161	3	44.76	1038500	8290700	11360000	4693600	4679300	4397700	5336900	2305000	6256600	2437100	3265200	4432300	1743800	1046000	1194800	5764100	2725300	2933900
P61166	Transmembrane protein 258	Tmem258	Subunit of the oligosaccharyl transferase (OST) complex that catalyzes the initial transfer of a defined glycan (Glc(3)Man(9)GlcNAc(2) in eukaryotes) from the lipid carrier dolichol-pyrophosphate to an asparagine residue within an Asn-X-Ser/Thr consensus motif in nascent polypeptide chains, the first step in protein N-glycosylation. N-glycosylation occurs cotranslationally and the complex associa…	P61166	1	9.0788	1030100	3720800	2816400	3176500		439710	3843400	2524200	889490	2239500	3663900	4329700	1441200	2131100	3622900	2221400	1414400	1677400
P61202	COP9 signalosome complex subunit 2	Cops2	Essential component of the COP9 signalosome complex (CSN), a complex involved in various cellular and developmental processes. The CSN complex is an essential regulator of the ubiquitin (Ubl) conjugation pathway by mediating the deneddylation of the cullin subunits of SCF-type E3 ligase complexes, leading to decrease the Ubl ligase activity of SCF-type complexes such as SCF, CSA or DDB2. The comp…	P61202	3	51.596	11010000	3156500		2632300	1976000	11714000	17729000	14439000	6858900	20214000	5758600	3446700	7795500	2933300	3346600	9744700	4935100	2859600
P84078	ADP-ribosylation factor 1	Arf1	GTP-binding protein involved in protein trafficking among different compartments (PubMed:11950392). Modulates vesicle budding and uncoating within the Golgi complex. Deactivation induces the redistribution of the entire Golgi complex to the endoplasmic reticulum, suggesting a crucial role in protein trafficking. In its GTP-bound form, its triggers the association with coat proteins with the Golgi…	P84078;P61205;Q8BSL7	3	20.697		72571000	23952000	11933000	10865000	8258300	27107000	16592000	33914000	11520000	33209000	20567000	25346000	19779000	10279000	25334000	21378000	22005000
P61222	ATP-binding cassette sub-family E member 1	Abce1	Antagonizes the binding of 2-5A (5'-phosphorylated 2',5'-linked oligoadenylates) by RNase L through direct interaction with RNase L and therefore inhibits its endoribonuclease activity. May play a central role in the regulation of mRNA turnover. Antagonizes the anti-viral effect of the interferon-regulated 2-5A/RNase L pathway (By similarity).	P61222	2	67.314	4905400	8100200	10703000	4964500	3907000	4051600	4025000	2089700	3820300	4863600	2295200	3475800		1952100	1837100			2606200
P61255	60S ribosomal protein L26	Rpl26	Component of the large ribosomal subunit.	P61255	7	17.258	399880000	259010000	346510000	184840000	133580000	144480000	35090000	8509700	10291000	21309000	25056000	12806000	26398000	39977000	18270000	42645000	36957000	42249000
P61290	Proteasome activator complex subunit 3	Psme3	Subunit of the 11S REG-gamma (also called PA28-gamma) proteasome regulator, a doughnut-shaped homoheptamer which associates with the proteasome. 11S REG-gamma activates the trypsin-like catalytic subunit of the proteasome but inhibits the chymotrypsin-like and postglutamyl-preferring (PGPH) subunits. Facilitates the MDM2-p53/TP53 interaction which promotes ubiquitination- and MDM2-dependent prote…	P61290	1	29.506		1180300	1744300	768300	688170	859420	1099100	1986500	715550	1147900	689060	646260	772800	404360	687880	703020	978510
P61327	Protein mago nashi homolog	Magoh	Required for pre-mRNA splicing as component of the spliceosome. Plays a redundant role with MAGOHB as core component of the exon junction complex (EJC) and in the nonsense-mediated decay (NMD) pathway. The EJC is a dynamic structure consisting of core proteins and several peripheral nuclear and cytoplasmic associated factors that join the complex only transiently either during EJC assembly or dur…	P61327;Q9CQL1	2	17.163		12170000	12172000	1217500	3994000	2239900		1063400			1225200		791950
P61358	60S ribosomal protein L27	Rpl27	Component of the large ribosomal subunit (By similarity). Required for proper rRNA processing and maturation of 28S and 5.8S rRNAs (By similarity).	P61358	5	15.798	165990000	147070000	365170000	49875000	94338000	97842000	31848000	15870000	60837000	23317000	35820000	21856000	12968000	8800100	10818000	28880000	9826100	28362000
P61514	60S ribosomal protein L37a	Rpl37a		P61514	2	10.275	6435300	120850000	72466000	64135000	47652000	36050000	1685700	2809000	12489000	2577600	659860		1266700	3049000	2363600	780090	819010
P61620	Protein transport protein Sec61 subunit alpha isoform 1	Sec61a1	Component of SEC61 channel-forming translocon complex that mediates transport of signal peptide-containing precursor polypeptides across endoplasmic reticulum (ER). Forms a ribosome receptor and a gated pore in the ER membrane, both functions required for cotranslational translocation of nascent polypeptides. May cooperate with auxiliary protein SEC62, SEC63 and HSPA5/BiP to enable post-translati…	P61620;Q9JLR1	6	52.264	97184000	160980000	97624000	97011000	117360000	43575000	84908000	112120000	109650000	117280000	113750000	214400000	79788000	93135000	81669000	94467000	94344000	61638000
P61750	ADP-ribosylation factor 4	Arf4	GTP-binding protein that functions as an allosteric activator of the cholera toxin catalytic subunit, an ADP-ribosyltransferase. Involved in protein trafficking; may modulate vesicle budding and uncoating within the Golgi apparatus.	P61750	1	20.396	13487000	14055000	7288800	3820100	7163700	4035900
P61759	Prefoldin subunit 3	Vbp1	Binds specifically to cytosolic chaperonin (c-CPN) and transfers target proteins to it. Binds to nascent polypeptide chain and promotes folding in an environment in which there are many competing pathways for nonnative proteins (By similarity).	P61759	2	22.435					2246200								475930	2247300
P61804	Dolichyl-diphosphooligosaccharide--protein glycosyltransferase subunit DAD1	Dad1	Subunit of the oligosaccharyl transferase (OST) complex that catalyzes the initial transfer of a defined glycan (Glc(3)Man(9)GlcNAc(2) in eukaryotes) from the lipid carrier dolichol-pyrophosphate to an asparagine residue within an Asn-X-Ser/Thr consensus motif in nascent polypeptide chains, the first step in protein N-glycosylation. N-glycosylation occurs cotranslationally and the complex associa…	P61804	2	12.497	33095000	23288000	27345000	15246000	19356000	20334000	21133000	30421000	19832000	34054000	31353000	42752000	36819000	22359000	25810000	27974000	44101000	29376000
P61922	4-aminobutyrate aminotransferase, mitochondrial	Abat	Catalyzes the conversion of gamma-aminobutyrate and L-beta-aminoisobutyrate to succinate semialdehyde and methylmalonate semialdehyde, respectively. Can also convert delta-aminovalerate and beta-alanine (By similarity).	P61922	1	56.451																	5050100
P61924	Coatomer subunit zeta-1	Copz1	The coatomer is a cytosolic protein complex that binds to dilysine motifs and reversibly associates with Golgi non-clathrin-coated vesicles, which further mediate biosynthetic protein transport from the ER, via the Golgi up to the trans Golgi network. Coatomer complex is required for budding from Golgi membranes, and is essential for the retrograde Golgi-to-ER transport of dilysine-tagged protein…	P61924	2	20.198		3959600	2667100	1540100	3175000	2397200	5147400	3656700	9810800	6185000	3883500	3371700	2809300	3286200	2122000	4090100	3972100	4402500
P61957	Small ubiquitin-related modifier 2	Sumo2	Ubiquitin-like protein that can be covalently attached to proteins as a monomer or as a lysine-linked polymer. Covalent attachment via an isopeptide bond to its substrates requires prior activation by the E1 complex SAE1-SAE2 and linkage to the E2 enzyme UBE2I, and can be promoted by an E3 ligase such as PIAS1-4, RANBP2 or CBX4. This post-translational modification on lysine residues of proteins …	P61957;Q9Z172	2	10.871	10588000	24835000	13284000	58422000	55607000	26117000	43306000	6837700	42459000	34595000	12173000	17239000	9397400	14938000	7670800	16529000	14099000	28827000
P61965	WD repeat-containing protein 5	Wdr5	Contributes to histone modification. May position the N-terminus of histone H3 for efficient trimethylation at 'Lys-4'. As part of the MLL1/MLL complex it is involved in methylation and dimethylation at 'Lys-4' of histone H3. H3 'Lys-4' methylation represents a specific tag for epigenetic transcriptional activation. As part of the NSL complex it may be involved in acetylation of nucleosomal histo…	P61965	3	36.588		10719000	7707600	22342000	11788000	13054000	3422600	8944700	4608200	9028900	38554000	35236000	16990000	13035000	15997000	7757800	5802000	4395400
P61979	Heterogeneous nuclear ribonucleoprotein K	Hnrnpk	One of the major pre-mRNA-binding proteins. Binds tenaciously to poly(C) sequences. Likely to play a role in the nuclear metabolism of hnRNAs, particularly for pre-mRNAs that contain cytidine-rich sequences. Can also bind poly(C) single-stranded DNA. Plays an important role in p53/TP53 response to DNA damage, acting at the level of both transcription activation and repression. When sumoylated, ac…	P61979	9	50.976	24144000	103750000	141030000	10099000	27128000	21395000	15877000	3695200	3426400	8527900	1308500	5159100	17588000	4874000	3527600	6216900	2682900
P61982	14-3-3 protein gamma	Ywhag	Adapter protein implicated in the regulation of a large spectrum of both general and specialized signaling pathways. Binds to a large number of partners, usually by recognition of a phosphoserine or phosphothreonine motif. Binding generally results in the modulation of the activity of the binding partner.	P61982	8	28.302	88191000	150720000	128460000	1002300000	725870000	769260000	791070000	800380000	977130000	783200000	974760000	1063400000	797880000	989480000	718650000	578850000	477490000	419810000
P62069	Ubiquitin carboxyl-terminal hydrolase 46	Usp46	Deubiquitinating enzyme that plays a role in behavior, possibly by regulating GABA action. May act by mediating the deubiquitination of GAD1/GAD67 (PubMed:19465912). Has almost no deubiquitinating activity by itself and requires the interaction with WDR48 to have a high activity. Not involved in deubiquitination of monoubiquitinated FANCD2 (By similarity).	P62069	2	42.442				2659600	1950400	3949500		2270200	3020600	2579100	4547400	2635100	5385700	4529000	3077100
P62071	Ras-related protein R-Ras2	Rras2	It is a plasma membrane-associated GTP-binding protein with GTPase activity. Might transduce growth inhibitory signals across the cell membrane, exerting its effect through an effector shared with the Ras proteins but in an antagonistic fashion.	P62071	1	23.399	5592700	1283300	3061200	13491000	4772200	6090600	2517700	7730000		6487100	4847600	5282800	7889100	9906100	5257000	4384000
P62073	Mitochondrial import inner membrane translocase subunit Tim10	Timm10	Mitochondrial intermembrane chaperone that participates in the import and insertion of multi-pass transmembrane proteins into the mitochondrial inner membrane. May also be required for the transfer of beta-barrel precursors from the TOM complex to the sorting and assembly machinery (SAM complex) of the outer membrane. Acts as a chaperone-like protein that protects the hydrophobic precursors from …	P62073	2	10.333	6021400	7100000	12049000	19503000	8295900	9999300	13560000	13364000	14946000	9290500	10129000	16594000	14814000	13141000	20968000	16418000	15848000	5011400
P62075	Mitochondrial import inner membrane translocase subunit Tim13	Timm13	Mitochondrial intermembrane chaperone that participates in the import and insertion of some multi-pass transmembrane proteins into the mitochondrial inner membrane. Also required for the transfer of beta-barrel precursors from the TOM complex to the sorting and assembly machinery (SAM complex) of the outer membrane. Acts as a chaperone-like protein that protects the hydrophobic precursors from ag…	P62075	4	10.458		11816000	25441000	28261000	13195000	11318000		7874700	7472300	7202900	5351700	9012500	4428800	6698900	3920100	526090	1333500	3079600
P62077	Mitochondrial import inner membrane translocase subunit Tim8 B	Timm8b	Probable mitochondrial intermembrane chaperone that participates in the import and insertion of some multi-pass transmembrane proteins into the mitochondrial inner membrane. Also required for the transfer of beta-barrel precursors from the TOM complex to the sorting and assembly machinery (SAM complex) of the outer membrane. Acts as a chaperone-like protein that protects the hydrophobic precursor…	P62077	2	9.2864			2981900			1184800	2031500				2630600		1948900	2018300		3118000	5705800	2551100
P62082	40S ribosomal protein S7	Rps7	Required for rRNA maturation.	P62082	5	22.127	708280000	539030000	318760000	378680000	263550000	261320000	12875000	55379000	125360000	49061000	39267000	108840000	39477000	66338000	24873000	64687000	52755000	47670000
P62137	Serine/threonine-protein phosphatase PP1-alpha catalytic subunit	Ppp1ca	Protein phosphatase that associates with over 200 regulatory proteins to form highly specific holoenzymes which dephosphorylate hundreds of biological targets. Protein phosphatase 1 (PP1) is essential for cell division, and participates in the regulation of glycogen metabolism, muscle contractility and protein synthesis. Involved in regulation of ionic conductances and long-term synaptic plastici…	P62137	1	37.54	2543700		3142600	3572900		13126000	2411400		5171300	4403400	3587200		2071900	4908400	3831800	3358100	5564600
P62141	Serine/threonine-protein phosphatase PP1-beta catalytic subunit	Ppp1cb	Protein phosphatase that associates with over 200 regulatory proteins to form highly specific holoenzymes which dephosphorylate hundreds of biological targets. Protein phosphatase (PP1) is essential for cell division, it participates in the regulation of glycogen metabolism, muscle contractility and protein synthesis. Involved in regulation of ionic conductances and long-term synaptic plasticity.…	P62141	2	37.186	11458000	5877700	5128400	5095200	1408300	5810900		4228000		8159700		6861500	1495300	10750000	5960200
P62192	26S proteasome regulatory subunit 4	Psmc1	Component of the 26S proteasome, a multiprotein complex involved in the ATP-dependent degradation of ubiquitinated proteins. This complex plays a key role in the maintenance of protein homeostasis by removing misfolded or damaged proteins, which could impair cellular functions, and by removing proteins whose functions are no longer required. Therefore, the proteasome participates in numerous cell…	P62192	3	49.184	15598000	16543000	12406000	6517100	5719400	4555500	3014800		5402400	3105300	3913500			2653200			2672300	3692000
P62196	26S proteasome regulatory subunit 8	Psmc5	Component of the 26S proteasome, a multiprotein complex involved in the ATP-dependent degradation of ubiquitinated proteins. This complex plays a key role in the maintenance of protein homeostasis by removing misfolded or damaged proteins, which could impair cellular functions, and by removing proteins whose functions are no longer required. Therefore, the proteasome participates in numerous cell…	P62196	5	45.626	84503000	57599000	41503000	39356000	32619000	36435000	8109200	22206000	35357000	15502000	22271000	11103000	8122000	11283000	17430000	4961900	6631800	8594100
P62242	40S ribosomal protein S8	Rps8		P62242	8	24.205	305480000	421510000	271900000	219090000	233100000	260000000	41901000	27043000	51520000	16690000	45245000	44451000	40154000	34807000	65954000	81422000	73737000	65757000
P62245	40S ribosomal protein S15a	Rps15a	Structural component of the ribosome. Required for proper erythropoiesis.	P62245	3	14.839	101580000	320590000	109280000	108790000	158710000	98582000	48291000	47830000	46598000	15792000	16837000	15647000	27429000	39702000	28868000	34537000	20753000	9532700
P62259	14-3-3 protein epsilon	Ywhae	Adapter protein implicated in the regulation of a large spectrum of both general and specialized signaling pathways. Binds to a large number of partners, usually by recognition of a phosphoserine or phosphothreonine motif. Binding generally results in the modulation of the activity of the binding partner. Positively regulates phosphorylated protein HSF1 nuclear export to the cytoplasm.	P62259	16	29.174	180810000	161430000	246630000	689790000	753560000	905550000	1185900000	892100000	836490000	951060000	974130000	1101600000	1130500000	1284200000	493820000	1064400000	835910000	1016200000
P62264	40S ribosomal protein S14	Rps14		P62264	4	16.273	103050000	154900000	158740000	39697000	75171000	91216000	16523000	6515100	21344000	13247000	9429800	24476000	9595600	16650000	13352000	15372000	19008000	19207000
P62267	40S ribosomal protein S23	Rps23	Component of the ribosome, a large ribonucleoprotein complex responsible for the synthesis of proteins in the cell. The small ribosomal subunit (SSU) binds messenger RNAs (mRNAs) and translates the encoded message by selecting cognate aminoacyl-transfer RNA (tRNA) molecules. The large subunit (LSU) contains the ribosomal catalytic site termed the peptidyl transferase center (PTC), which catalyzes…	P62267	4	15.807	24009000	67834000	6891800	23046000	102100000	38089000	12026000	9325300	11120000		11921000	4582800	13751000	12159000	5869500	13077000		10762000
P62270	40S ribosomal protein S18	Rps18	Located at the top of the head of the 40S subunit, it contacts several helices of the 18S rRNA.	P62270	12	17.718	795570000	982170000	794780000	582640000	546250000	416720000	140480000	88839000	105130000	106800000	100070000	137910000	84321000	123980000	110480000	164450000	107410000	157920000
P62281	40S ribosomal protein S11	Rps11		P62281	8	18.431	659500000	438920000	545450000	223960000	298940000	223880000	109270000	31554000	68456000	77667000	61446000	99721000	55148000	78034000	38696000	73622000	100700000	106960000
P62301	40S ribosomal protein S13	Rps13		P62301	4	17.222	156270000	516350000	234410000	295640000	225590000	291500000	60238000	62054000	107750000	35833000	37424000	35907000	34988000	58393000	58920000	57221000	41508000	49837000
P62307	Small nuclear ribonucleoprotein F	Snrpf	Plays role in pre-mRNA splicing as core component of the SMN-Sm complex that mediates spliceosomal snRNP assembly and as component of the spliceosomal U1, U2, U4 and U5 small nuclear ribonucleoproteins (snRNPs), the building blocks of the spliceosome. Component of both the pre-catalytic spliceosome B complex and activated spliceosome C complexes. Is also a component of the minor U12 spliceosome. …	P62307	2	9.7251		4802900	16487000		5504100		6047800		1658300		3623400		2837700					3010400
P62317	Small nuclear ribonucleoprotein Sm D2	Snrpd2	Plays role in pre-mRNA splicing as core component of the SMN-Sm complex that mediates spliceosomal snRNP assembly and as component of the spliceosomal U1, U2, U4 and U5 small nuclear ribonucleoproteins (snRNPs), the building blocks of the spliceosome. Component of both the pre-catalytic spliceosome B complex and activated spliceosome C complexes. Is also a component of the minor U12 spliceosome.	P62317	2	13.527	65725000	102270000	151280000	25644000	28824000	1511000		8841300	5613600	18950000	10634000	7811600	11744000	23703000	5561800	3741200	13629000
P62320	Small nuclear ribonucleoprotein Sm D3	Snrpd3	Plays role in pre-mRNA splicing as core component of the SMN-Sm complex that mediates spliceosomal snRNP assembly and as component of the spliceosomal U1, U2, U4 and U5 small nuclear ribonucleoproteins (snRNPs), the building blocks of the spliceosome. Component of both the pre-catalytic spliceosome B complex and activated spliceosome C complexes. Is also a component of the minor U12 spliceosome (…	P62320	2	13.916	7194700	49345000	10788000		7414300	31100000			5746300		17409000	7772900	6072700	6466900	6906000	4394000		5416800
P62334	26S proteasome regulatory subunit 10B	Psmc6	Component of the 26S proteasome, a multiprotein complex involved in the ATP-dependent degradation of ubiquitinated proteins. This complex plays a key role in the maintenance of protein homeostasis by removing misfolded or damaged proteins, which could impair cellular functions, and by removing proteins whose functions are no longer required. Therefore, the proteasome participates in numerous cell…	P62334	6	44.172	57519000	52641000	28515000	6973200	9446700	6137400	3928200	9541900	6929200	3747700	6196300	5130600	5266900	3908500	1851200	7466100	19113000	7540700
P62488	DNA-directed RNA polymerase II subunit RPB7	Polr2g	DNA-dependent RNA polymerase catalyzes the transcription of DNA into RNA using the four ribonucleoside triphosphates as substrates. Component of RNA polymerase II which synthesizes mRNA precursors and many functional non-coding RNAs. Pol II is the central component of the basal RNA polymerase II transcription machinery. It is composed of mobile elements that move relative to each other. RPB7 is p…	P62488	2	19.294		4402900	2309800	2210600	4487500	3194900	4085300	7422600	3560800	4543900	1988600	1879900	5139500	1967800	2603400	6154000	8668100	5456600
P62500	TSC22 domain family protein 1	Tsc22d1	Transcriptional repressor. Acts on the C-type natriuretic peptide (CNP) promoter.	P62500	2	109.81		1412900		6534800	8653100	12381000	15136000	24567000	15995000	13598000	19967000	17127000	14170000	8053800	6394100	18164000	44980000	17339000
P62627	Dynein light chain roadblock-type 1	Dynlrb1	Acts as one of several non-catalytic accessory components of the cytoplasmic dynein 1 complex that are thought to be involved in linking dynein to cargos and to adapter proteins that regulate dynein function. Cytoplasmic dynein 1 acts as a motor for the intracellular retrograde motility of vesicles and organelles along microtubules.	P62627	3	10.99			3228100	3833800	3101800	8695800	11941000	3959300	5622800	5416600	6164600	1721000	5991400	4396400	5822500	11778000	2745700	14066000
P62700	Protein yippee-like 5	Ypel5	Component of the CTLH E3 ubiquitin-protein ligase complex that selectively accepts ubiquitin from UBE2H and mediates ubiquitination and subsequent proteasomal degradation of the transcription factor HBP1 (By similarity). Required for normal cell proliferation (By similarity).	P62700	1	13.841		1099100	709130					765340			982670
P62702	40S ribosomal protein S4, X isoform	Rps4x		P62702	10	29.597	875300000	640610000	1388200000	420040000	552730000	322600000	165920000	103380000	138300000	106460000	71171000	132140000	55001000	69165000	132820000	67608000	91097000	116230000
P62717	60S ribosomal protein L18a	Rpl18a		P62717	7	20.732	179970000	513650000	466880000	195920000	195880000	229750000	28067000	16691000	33144000	27117000	28367000	50897000	18598000	45827000	28318000	46568000	24026000	50225000
P68134	Actin, alpha skeletal muscle	Acta1	Actins are highly conserved proteins that are involved in various types of cell motility and are ubiquitously expressed in all eukaryotic cells.	P68134;P68033;P62737;P63268	4	42.051		2386600	2525400	2334300	1781300			2913500	3223000		41048000	348440	5129500	2086000	4807700	1599500000		6967800
P62746	Rho-related GTP-binding protein RhoB	Rhob	Mediates apoptosis in neoplastically transformed cells after DNA damage. Not essential for development but affects cell adhesion and growth factor signaling in transformed cells. Plays a negative role in tumorigenesis as deletion causes tumor formation. Involved in intracellular protein trafficking of a number of proteins. Targets PKN1 to endosomes and is involved in trafficking of the EGF recept…	P62746	1	22.123	2769500	2710000	1362900		1236100				3506300						3529500			5210700
P62748	Hippocalcin-like protein 1	Hpcal1	May be involved in the calcium-dependent regulation of rhodopsin phosphorylation.	P62748	2	22.338				1060000	1961500	1265500	1902800	2365300	1745600	2617700	2880900	1631500	2296700	1410100	2054100	2041200	2489600	2515300
P62751	60S ribosomal protein L23a	Rpl23a	Component of the ribosome, a large ribonucleoprotein complex responsible for the synthesis of proteins in the cell. Binds a specific region on the 26S rRNA (By similarity). May promote p53/TP53 degradation possibly through the stimulation of MDM2-mediated TP53 polyubiquitination (By similarity).	P62751	7	17.695	147510000	383790000	330910000	101440000	112360000	116430000	64360000	25183000	51887000	34081000	24553000	44850000	29199000	27701000	34911000	72691000	17345000	39215000
P62754	40S ribosomal protein S6	Rps6	May play an important role in controlling cell growth and proliferation through the selective translation of particular classes of mRNA.	P62754	8	28.68	414610000	540500000	304320000	208210000	253220000	220810000	75142000	52432000	50080000	69347000	41254000	26944000	54709000	57700000	65407000	50731000	62370000	80161000
P62806	Histone H4	H4c1	Core component of nucleosome. Nucleosomes wrap and compact DNA into chromatin, limiting DNA accessibility to the cellular machineries which require DNA as a template. Histones thereby play a central role in transcription regulation, DNA repair, DNA replication and chromosomal stability. DNA accessibility is regulated via a complex set of post-translational modifications of histones, also called h…	P62806	7	11.367	4847900000	8547100000	6941200000	2822200000	2427100000	3144800000	599090000	410490000	901270000	429850000	505570000	181060000	428070000	461440000	334610000	295350000	56638000	288060000
P62814	V-type proton ATPase subunit B, brain isoform	Atp6v1b2	Non-catalytic subunit of the peripheral V1 complex of vacuolar ATPase. V-ATPase is responsible for acidifying a variety of intracellular compartments in eukaryotic cells.	P62814	6	56.55	11960000	17322000	11646000	8312700	10303000	20100000	20188000	13556000	15323000	14165000	15489000	21535000	15112000	9059700	8239200	14296000	15508000	5173100
P62821	Ras-related protein Rab-1A	Rab1A	The small GTPases Rab are key regulators of intracellular membrane trafficking, from the formation of transport vesicles to their fusion with membranes. Rabs cycle between an inactive GDP-bound form and an active GTP-bound form that is able to recruit to membranes different sets of downstream effectors directly responsible for vesicle formation, movement, tethering and fusion. RAB1A regulates ves…	P62821	2	22.677	19925000	28775000	21237000	83684000	54320000	51929000	17485000	83536000	31787000	63618000	88496000	102660000	66803000	25396000	101600000	24589000	17761000	17403000
P62827	GTP-binding nuclear protein Ran	Ran	GTPase involved in nucleocytoplasmic transport, participating both to the import and the export from the nucleus of proteins and RNAs. Switches between a cytoplasmic GDP- and a nuclear GTP-bound state by nucleotide exchange and GTP hydrolysis. Nuclear import receptors such as importin beta bind their substrates only in the absence of GTP-bound RAN and release them upon direct interaction with GTP…	P62827;Q61820	7	24.423	84845000	197700000	140730000	178160000	144360000	94331000	159760000	130100000	117360000	55463000	74986000	43438000	104070000	81662000	68280000	105240000	110830000	112050000
P62830	60S ribosomal protein L23	Rpl23		P62830	2	14.865	173690000	62618000	109610000	82762000	64361000	74211000	7841000	17257000	10283000	10274000	9537700	5910400	10545000	13002000	7594900	9680200	3997400	5804800
P62843	40S ribosomal protein S15	Rps15		P62843	4	17.04	26373000	65890000	119020000	20893000	107380000	52395000	24915000	24135000	13698000	19941000	16103000	11757000	1875600	58510000	20201000	14590000	6828000	14804000
P62849	40S ribosomal protein S24	Rps24	Required for processing of pre-rRNA and maturation of 40S ribosomal subunits.	P62849	1	15.423	151590000	29450000	40117000	5913200	20129000	8187200	601290	6439500	3465600	2650100	1796900	5100400	4815100	1315700		2981200	1278500	1619600
P62852	40S ribosomal protein S25	Rps25		P62852	4	13.742	550790000	450500000	442680000	151850000	286400000	228490000	77785000	42133000	60961000	51625000	28100000	26292000	47740000	64358000	78179000	117470000	38945000	54511000
P62855	40S ribosomal protein S26	Rps26		P62855	1	13.015	165180000	333290000	186910000	107970000	117180000	110700000	6058300	7274000	7446900	9403100	7454900	26974000	9076800	7145500	9764100	90123000	8324400	15489000
P62858	40S ribosomal protein S28	Rps28		P62858	3	7.8409	73077000	139320000	206980000	56000000	69387000	175920000	13236000	20883000	6409800	21987000	7361300	10606000	5967000	12349000	8709100	7778900	4557000	7713800
P62869	Elongin-B	Elob	SIII, also known as elongin, is a general transcription elongation factor that increases the RNA polymerase II transcription elongation past template-encoded arresting sites. Subunit A is transcriptionally active and its transcription activity is strongly enhanced by binding to the dimeric complex of the SIII regulatory subunits B and C (elongin BC complex) (By similarity). In embryonic stem cell…	P62869	5	13.17	25289000	61295000	40829000	53908000	39836000	10905000	49716000	45086000	47359000	61231000	39232000	40055000	47169000	62656000	31597000	39945000	49809000	65624000
P62874	Guanine nucleotide-binding protein G(I)/G(S)/G(T) subunit beta-1	Gnb1	Guanine nucleotide-binding proteins (G proteins) are involved as a modulator or transducer in various transmembrane signaling systems. The beta and gamma chains are required for the GTPase activity, for replacement of GDP by GTP, and for G protein-effector interaction (By similarity).	P62874	3	37.377	72288000	63878000	46126000	19396000	26493000	13389000	17671000	34870000	19251000	25558000	30929000	35325000	25206000	30229000	19899000	21583000	28320000	41732000
P62878	E3 ubiquitin-protein ligase RBX1	Rbx1	E3 ubiquitin ligase component of multiple cullin-RING-based E3 ubiquitin-protein ligase (CRLs) complexes which mediate the ubiquitination and subsequent proteasomal degradation of target proteins, including proteins involved in cell cycle progression, signal transduction, transcription and transcription-coupled nucleotide excision repair (PubMed:22118460). CRLs complexes and ARIH1 collaborate in …	P62878	3	12.274	7059900	11041000	8129700	18210000	3095000	18078000	9585100	8777400	25387000	5409100	12154000	10966000	21627000	12744000	7676300	28857000	9198900	1774900
P62880	Guanine nucleotide-binding protein G(I)/G(S)/G(T) subunit beta-2	Gnb2	Guanine nucleotide-binding proteins (G proteins) are involved as a modulator or transducer in various transmembrane signaling systems. The beta and gamma chains are required for the GTPase activity, for replacement of GDP by GTP, and for G protein-effector interaction.	P62880	1	37.331	79999000	142870000	93849000	49215000	54319000	18172000	59537000	64627000	57012000	40505000	32811000	76167000	45295000	97220000	56427000	61676000	38641000	31973000
P62889	60S ribosomal protein L30	Rpl30		P62889	6	12.784	315630000	225370000	177060000	139370000	130070000	119970000	40165000	32908000	66063000	20430000	16994000	23778000	16338000	36790000	25167000	33658000	22048000	20636000
P62897	Cytochrome c, somatic	Cycs	Electron carrier protein. The oxidized form of the cytochrome c heme group can accept an electron from the heme group of the cytochrome c1 subunit of cytochrome reductase. Cytochrome c then transfers this electron to the cytochrome oxidase complex, the final protein carrier in the mitochondrial electron-transport chain.	P62897	1	11.605			4917300							8335700		14850000		12903000	6415200	5098000	7531500	9258700
P62900	60S ribosomal protein L31	Rpl31		P62900	6	14.463	397650000	293700000	251020000	122110000	178720000	143950000	28960000	36368000	7173500	33487000	8684500	33957000	14094000	33373000	19863000	81433000	52346000	93619000
P62908	40S ribosomal protein S3	Rps3	Involved in translation as a component of the 40S small ribosomal subunit (By similarity). Has endonuclease activity and plays a role in repair of damaged DNA (PubMed:7775413). Cleaves phosphodiester bonds of DNAs containing altered bases with broad specificity and cleaves supercoiled DNA more efficiently than relaxed DNA (By similarity). Displays high binding affinity for 7,8-dihydro-8-oxoguanin…	P62908	10	26.674	277090000	722060000	706780000	277350000	429390000	332860000	119390000	111890000	125350000	75268000	80704000	59618000	71969000	104420000	77983000	130210000	104690000	122950000
P62911	60S ribosomal protein L32	Rpl32		P62911;P17932	3	15.86	832230000	163470000	219950000	90771000	64835000	113530000	5716900	5576700	23050000	10098000	7368900	5688200	5739500	17116000	6939600	43314000	26320000	19622000
P62918	60S ribosomal protein L8	Rpl8	Component of the large ribosomal subunit.	P62918	8	28.024	1724100000	1360500000	1363800000	819760000	775190000	474650000	122660000	160740000	237760000	120140000	109120000	151980000	176420000	134870000	154770000	294900000	214310000	146990000
P62960	Y-box-binding protein 1	Ybx1	DNA- and RNA-binding protein involved in various processes, such as translational repression, RNA stabilization, mRNA splicing, DNA repair and transcription regulation (PubMed:8505341, PubMed:29712925). Predominantly acts as a RNA-binding protein: binds preferentially to the 5'-[CU]CUGCG-3' RNA motif and specifically recognizes mRNA transcripts modified by C5-methylcytosine (m5C) (By similarity).…	P62960	8	35.73	177170000	132750000	110550000	71664000	106700000	89586000	20896000	14554000	12282000	21188000	12335000	20456000	4704900
P62983	Ubiquitin-40S ribosomal protein S27a	Rps27a	UbiquitinExists either covalently attached to another protein, or free (unanchored). When covalently bound, it is conjugated to target proteins via an isopeptide bond either as a monomer (monoubiquitin), a polymer linked via different Lys residues of the ubiquitin (polyubiquitin chains) or a linear polymer linked via the initiator Met of the ubiquitin (linear polyubiquitin chains). Polyubiquitin …	P62983;P62984;P0CG49;P0CG50	6	17.951	670760000	422460000	322390000	1283400000	681550000	1007800000	862220000	924110000	936030000	886000000	1022400000	853990000	1197100000	705620000	893320000	973710000	1535900000	1336100000
P62996	Transformer-2 protein homolog beta	Tra2b	Sequence-specific RNA-binding protein which participates in the control of pre-mRNA splicing. Can either activate or suppress exon inclusion. Acts additively with RBMX to promote exon 7 inclusion of the survival motor neuron SMN2. Activates the splicing of MAPT/Tau exon 10. Alters pre-mRNA splicing patterns by antagonizing the effects of splicing regulators, like RBMX. Binds to the AG-rich SE2 do…	P62996	2	33.665	19918000	29846000	28038000	15049000	10302000	14823000	618020	1734900	7810700	4805400	2191100	427960	1885500	1815600	9019000	1488700	1746800
Q05144	Ras-related C3 botulinum toxin substrate 2	Rac2	Plasma membrane-associated small GTPase which cycles between an active GTP-bound and inactive GDP-bound state. In active state binds to a variety of effector proteins to regulate cellular responses, such as secretory processes, phagocytose of apoptotic cells and epithelial cell polarization. Augments the production of reactive oxygen species (ROS) by NADPH oxidase.	Q05144;P63001;P60764	4	21.441	42501000	156470000	81907000	114990000	94030000	51759000	54097000	52035000	58648000	61303000	134370000	92593000	113580000	149330000	82418000	126300000	93236000	108590000
P63005	Platelet-activating factor acetylhydrolase IB subunit alpha	Pafah1b1	Positively regulates the activity of the minus-end directed microtubule motor protein dynein. May enhance dynein-mediated microtubule sliding by targeting dynein to the microtubule plus end. Required for several dynein- and microtubule-dependent processes such as the maintenance of Golgi integrity, the peripheral transport of microtubule fragments and the coupling of the nucleus and centrosome. R…	P63005	4	46.67		4238300	3218000	5590900	7382300	9026300	8442800	8962700		8185800	5520600		9467000			20354000	11966000	16770000
P63011	Ras-related protein Rab-3A	Rab3a	Small GTP-binding protein that plays a central role in regulated exocytosis and secretion. Controls the recruitment, tethering and docking of secretory vesicles to the plasma membrane (PubMed:11598194). Upon stimulation, switches to its active GTP-bound form, cycles to vesicles and recruits effectors such as RIMS1, RIMS2, Rabphilin-3A/RPH3A, RPH3AL or SYTL4 to help the docking of vesicules onto t…	P63011	2	24.97							4994600	3753000		3420300	6285700	5358800	4905200	2707200	5001300	5753000		2876500
P63017	Heat shock cognate 71 kDa protein	Hspa8	Molecular chaperone implicated in a wide variety of cellular processes, including protection of the proteome from stress, folding and transport of newly synthesized polypeptides, activation of proteolysis of misfolded proteins and the formation and dissociation of protein complexes. Plays a pivotal role in the protein quality control system, ensuring the correct folding of proteins, the re-foldin…	P63017	26	70.87	945750000	1532500000	1140900000	1234800000	2241500000	2589700000	2034000000	2095000000	1636700000	1478500000	2367900000	1558600000	2141500000	1687100000	1647500000	3194300000	2277000000	2215900000
P63024	Vesicle-associated membrane protein 3	Vamp3	SNARE involved in vesicular transport from the late endosomes to the trans-Golgi network.	P63024;P63044;Q62442	4	11.48	31549000	9647400	15541000	12511000	8465000	17474000	22394000	25423000	21081000	23879000	21700000	34536000	32307000	25148000	17755000	22862000	21778000	25270000
P63028	Translationally-controlled tumor protein	Tpt1	Involved in calcium binding and microtubule stabilization.	P63028	2	19.462	7017700	2754100		2868500	8499600	12232000	5452000	9010900	8196000	10246000		9336700	16058000	14402000	8883200	3856300	8732200	6061500
P63037	DnaJ homolog subfamily A member 1	Dnaja1	Co-chaperone for HSPA8/Hsc70. Plays a role in protein transport into mitochondria via its role as co-chaperone. Stimulates ATP hydrolysis, but not the folding of unfolded proteins mediated by HSPA1A (in vitro). Promotes apoptosis in response to cellular stress mediated by exposure to anisomycin or UV (By similarity). Functions as co-chaperone for HSPA1B and negatively regulates the translocation …	P63037	11	44.868	62382000	147820000	101840000	230460000	176640000	247750000	58946000	106240000	149260000	67970000	96923000	80043000	80558000	127790000	116940000	88850000	129180000	99104000
P63038	60 kDa heat shock protein, mitochondrial	Hspd1	Chaperonin implicated in mitochondrial protein import and macromolecular assembly. Together with Hsp10, facilitates the correct folding of imported proteins. May also prevent misfolding and promote the refolding and proper assembly of unfolded polypeptides generated under stress conditions in the mitochondrial matrix. The functional units of these chaperonins consist of heptameric rings of the la…	P63038	28	60.955	2088000000	1381000000	1104000000	1169700000	1082800000	1204000000	1408300000	1585200000	1923200000	1266800000	1388000000	1386700000	1022700000	928740000	1211500000	1146100000	846060000	932330000
P63073	Eukaryotic translation initiation factor 4E	Eif4e	Recognizes and binds the 7-methylguanosine-containing mRNA cap during an early step in the initiation of protein synthesis and facilitates ribosome binding by inducing the unwinding of the mRNAs secondary structures. May play an important role in spermatogenesis through translational regulation of stage-specific mRNAs during germ cell development (By similarity). Its translation stimulation activ…	P63073	3	25.053		14476000	13073000	8760000	8995400	19223000	6638800	7708900	3871400		5462400	8327100	6045300	6771000		16060000	10972000	6712100
P63085	Mitogen-activated protein kinase 1	Mapk1	Serine/threonine kinase which acts as an essential component of the MAP kinase signal transduction pathway. MAPK1/ERK2 and MAPK3/ERK1 are the 2 MAPKs which play an important role in the MAPK/ERK cascade. They participate also in a signaling cascade initiated by activated KIT and KITLG/SCF. Depending on the cellular context, the MAPK/ERK cascade mediates diverse biological functions such as cell g…	P63085	1	41.275			3362000								1691900		3280900			2519600	2208700	2308800
P63087	Serine/threonine-protein phosphatase PP1-gamma catalytic subunit	Ppp1cc	Protein phosphatase that associates with over 200 regulatory proteins to form highly specific holoenzymes which dephosphorylate hundreds of biological targets. Protein phosphatase 1 (PP1) is essential for cell division, and participates in the regulation of glycogen metabolism, muscle contractility and protein synthesis. Dephosphorylates RPS6KB1. Involved in regulation of ionic conductances and l…	P63087	1	36.983	4911400	8154500	4790700	2444900	3352200	4385100	4630800	1802500			1759100	1987000	1253800	1718500		2004500	1615000	2584300
P63094	Guanine nucleotide-binding protein G(s) subunit alpha isoforms short	Gnas	Guanine nucleotide-binding proteins (G proteins) function as transducers in numerous signaling pathways controlled by G protein-coupled receptors (GPCRs). Signaling involves the activation of adenylyl cyclases, resulting in increased levels of the signaling molecule cAMP. GNAS functions downstream of several GPCRs, including beta-adrenergic receptors. Stimulates the Ras signaling pathway via RAPG…	P63094;Q6R0H7	3	45.663	3805900	3087200	3897800	3133600	2532500	5815000	6209200	3628400	2450100	2577900	4362700	3056000	4819900	5159100	5424900	4402800	5668100	7138800
P63101	14-3-3 protein zeta/delta	Ywhaz	Adapter protein implicated in the regulation of a large spectrum of both general and specialized signaling pathways. Binds to a large number of partners, usually by recognition of a phosphoserine or phosphothreonine motif. Binding generally results in the modulation of the activity of the binding partner. Induces ARHGEF7 activity on RAC1 as well as lamellipodia and membrane ruffle formation (By s…	P63101	10	27.771	171400000	180310000	137980000	846580000	768140000	713190000	1063800000	893420000	783470000	868950000	819460000	732680000	822630000	871190000	360440000	714480000	640010000	494960000
P63158	High mobility group protein B1	Hmgb1	Multifunctional redox sensitive protein with various roles in different cellular compartments. In the nucleus is one of the major chromatin-associated non-histone proteins and acts as a DNA chaperone involved in replication, transcription, chromatin remodeling, V(D)J recombination, DNA repair and genome stability. Proposed to be an universal biosensor for nucleic acids. Promotes host inflammatory…	P63158	3	24.893	2969200	7621200	76687000	4362800	3648900	4226800	6153300	1965000		13891000
Q9D0M5	Dynein light chain 2, cytoplasmic	Dynll2	Acts as one of several non-catalytic accessory components of the cytoplasmic dynein 1 complex that are thought to be involved in linking dynein to cargos and to adapter proteins that regulate dynein function. Cytoplasmic dynein 1 acts as a motor for the intracellular retrograde motility of vesicles and organelles along microtubules. May play a role in changing or maintaining the spatial distribut…	Q9D0M5;P63168	1	10.35						13293000	10350000		14301000		12943000		18806000	13908000	11052000	36374000	31044000	25395000
P63213	Guanine nucleotide-binding protein G(I)/G(S)/G(O) subunit gamma-2	Gng2	Guanine nucleotide-binding proteins (G proteins) are involved as a modulator or transducer in various transmembrane signaling systems. The beta and gamma chains are required for the GTPase activity, for replacement of GDP by GTP, and for G protein-effector interaction.	P63213	1	7.8501	4858400							17718000
P63242	Eukaryotic translation initiation factor 5A-1	Eif5a	mRNA-binding protein involved in translation elongation. Has an important function at the level of mRNA turnover, probably acting downstream of decapping. Involved in actin dynamics and cell cycle progression, mRNA decay and probably in a pathway involved in stress response and maintenance of cell wall integrity. With syntenin SDCBP, functions as a regulator of p53/TP53 and p53/TP53-dependent apo…	P63242;Q8BGY2	5	16.832	53614000	64185000	38443000	89524000	58953000	85736000	26291000	40432000	95600000	35100000	40427000	14091000	29420000	20551000	26142000	32082000	15490000	28793000
P63260	Actin, cytoplasmic 2	Actg1	Actins are highly conserved proteins that are involved in various types of cell motility and are ubiquitously expressed in all eukaryotic cells.	P63260	1	41.792			239170	10297000		6305300				3458100			10130000	6416300	12278000	13522000	391550	5383000
P63276	40S ribosomal protein S17	Rps17		P63276	4	15.524	109590000	139400000	227330000	62968000	134990000	90463000	6552400	37376000	8532700	31524000	2583900	3719700	24783000	29458000	45384000	6665300	5658100	8908000
P63321	Ras-related protein Ral-A	Rala	Multifunctional GTPase involved in a variety of cellular processes including gene expression, cell migration, cell proliferation, oncogenic transformation and membrane trafficking. Accomplishes its multiple functions by interacting with distinct downstream effectors. Acts as a GTP sensor for GTP-dependent exocytosis of dense core vesicles. Key regulator of LPAR1 signaling and competes with GRK2 f…	P63321;Q9JIW9	2	23.553		4533300	3146900	2949800		5362400	5668700	3721200	2281700	2485900	7888300		3030800			3390900	3760500
P63323	40S ribosomal protein S12	Rps12		P63323	2	14.525	18208000	199360000	43225000	71665000	42620000	170920000	20905000	28917000	26920000	2077900	30906000	2919500	28634000	20828000	15945000	22750000	33280000	72877000
P63325	40S ribosomal protein S10	Rps10	Component of the 40S ribosomal subunit.	P63325	10	18.916	221660000	260800000	632600000	307080000	239840000	332810000	99053000	40920000	99798000	85967000	11176000	54255000	74440000	84408000	98327000	64227000	23007000	17239000
P67778	Prohibitin	Phb	Prohibitin inhibits DNA synthesis. It has a role in regulating proliferation. As yet it is unclear if the protein or the mRNA exhibits this effect. May play a role in regulating mitochondrial respiration activity and in aging (By similarity).	P67778	11	29.82	485630000	413480000	527260000	331450000	264160000	252490000	366440000	262080000	241960000	271600000	344520000	537050000	428330000	227360000	314750000	562000000	376580000	371980000
P67871	Casein kinase II subunit beta	Csnk2b	Plays a complex role in regulating the basal catalytic activity of the alpha subunit (By similarity). Participates in Wnt signaling.	P67871	2	24.942	10768000	4048500	3660000	11057000		8413600	3200900	5688000	6379700	6027600	7826500	4902100	6515700	6182900	4573600	4199700	4413800
P67984	60S ribosomal protein L22	Rpl22		P67984	2	14.759	102470000	68212000	132480000	95277000	34193000	84076000	43785000	36396000	49705000	14984000	35279000	22595000	57063000	38679000	45623000	52702000	38390000	65388000
P68040	Receptor of activated protein C kinase 1	Rack1	Scaffolding protein involved in the recruitment, assembly and/or regulation of a variety of signaling molecules. Interacts with a wide variety of proteins and plays a role in many cellular processes. Component of the 40S ribosomal subunit involved in translational repression. Involved in the initiation of the ribosome quality control (RQC), a pathway that takes place when a ribosome has stalled d…	P68040	7	35.076	180150000	158120000	148650000	47233000	85235000	116280000	36587000	19622000	12760000	17068000	7407600	14886000	8610200	5800500	8370700	10171000	1967200	12456000
P68254	14-3-3 protein theta	Ywhaq	Adapter protein implicated in the regulation of a large spectrum of both general and specialized signaling pathways. Binds to a large number of partners, usually by recognition of a phosphoserine or phosphothreonine motif. Binding generally results in the modulation of the activity of the binding partner. Negatively regulates the kinase activity of PDPK1 (By similarity).	P68254	7	27.778	54216000	75105000	54196000	166770000	207530000	160910000	140080000	206580000	106440000	184020000	148140000	239540000	196680000	154740000	117170000	177950000	159950000	173920000
P68368	Tubulin alpha-4A chain	Tuba4a	Tubulin is the major constituent of microtubules. It binds two moles of GTP, one at an exchangeable site on the beta chain and one at a non-exchangeable site on the alpha chain.	P68368	2	49.924	17335000	34763000	35211000	40517000	47414000	32749000	51434000	44355000	62864000	56330000	41353000	30864000	37111000	38946000	27752000	31451000	37503000	34280000
P68372	Tubulin beta-4B chain	Tubb4b	Tubulin is the major constituent of microtubules. It binds two moles of GTP, one at an exchangeable site on the beta chain and one at a non-exchangeable site on the alpha chain.	P68372;Q9D6F9	3	49.83	290030000	1004100000	708330000	1524300000	1031500000	1539900000	1603900000	1097200000	1061500000	1492700000	1303000000	834360000	993430000	1047200000	895540000	1243900000	943180000	1200800000
P84228	Histone H3.2	Hist1h3b	Core component of nucleosome. Nucleosomes wrap and compact DNA into chromatin, limiting DNA accessibility to the cellular machineries which require DNA as a template. Histones thereby play a central role in transcription regulation, DNA repair, DNA replication and chromosomal stability. DNA accessibility is regulated via a complex set of post-translational modifications of histones, also called h…	P84228;P68433	2	15.388	695450000	501770000	1017200000	287710000	441060000	433680000	254330000	137770000	123650000	48599000	244260000	84458000	50650000	80704000	50311000	105380000	69265000	26298000
P68510	14-3-3 protein eta	Ywhah	Adapter protein implicated in the regulation of a large spectrum of both general and specialized signaling pathways. Binds to a large number of partners, usually by recognition of a phosphoserine or phosphothreonine motif. Binding generally results in the modulation of the activity of the binding partner. Negatively regulates the kinase activity of PDPK1 (By similarity).	P68510	7	28.211	6121900	19675000	15470000	38893000	49481000	48678000	59419000	38503000	53251000	46061000	45901000	56671000	43704000	39809000	26828000	48585000	59831000	48819000
P69566	Ran-binding protein 9	Ranbp9	May act as scaffolding protein, and as adapter protein to couple membrane receptors to intracellular signaling pathways. Acts as a mediator of cell spreading and actin cytoskeleton rearrangement. Core component of the CTLH E3 ubiquitin-protein ligase complex that selectively accepts ubiquitin from UBE2H and mediates ubiquitination and subsequent proteasomal degradation of the transcription factor…	P69566	1	71.011	6069500		2284600											2647900
P70168	Importin subunit beta-1	Kpnb1	Functions in nuclear protein import, either in association with an adapter protein, like an importin-alpha subunit, which binds to nuclear localization signals (NLS) in cargo substrates, or by acting as autonomous nuclear transport receptor. Acting autonomously, serves itself as NLS receptor. Docking of the importin/substrate complex to the nuclear pore complex (NPC) is mediated by KPNB1 through …	P70168	11	97.183	26463000	49307000	43349000	129290000	80752000	103500000	78037000	61562000	159820000	105160000	66146000	108240000	75970000	88596000	80673000	106160000	143320000	151980000
P70195	Proteasome subunit beta type-7	Psmb7	Component of the 20S core proteasome complex involved in the proteolytic degradation of most intracellular proteins. This complex plays numerous essential roles within the cell by associating with different regulatory particles. Associated with two 19S regulatory particles, forms the 26S proteasome and thus participates in the ATP-dependent degradation of ubiquitinated proteins. The 26S proteasom…	P70195	2	29.891	8483300	17220000	12450000	5186200	5907400	6233400	4264500	5895600	3044900	6926500	4270300	1852500	3853200	4076300	3212600	4081400
P70279	Surfeit locus protein 6	Surf6	Binds to both DNA and RNA in vitro, with a stronger binding capacity for RNA. May represent a nucleolar constitutive protein involved in ribosomal biosynthesis or assembly.	P70279	4	41.234	11447000	10181000	5738700	6233800	5341800	5780700		18376000				8084200			6931900		5020400
P70280	Vesicle-associated membrane protein 7	Vamp7	Involved in the targeting and/or fusion of transport vesicles to their target membrane during transport of proteins from the early endosome to the lysosome. Required for heterotypic fusion of late endosomes with lysosomes and homotypic lysosomal fusion. Required for calcium regulated lysosomal exocytosis. Involved in the export of chylomicrons from the endoplasmic reticulum to the cis Golgi. Requ…	P70280	5	24.967	15996000	50327000	40302000	93893000	77448000	96136000	59527000	129900000	147690000	151120000	160680000	181720000	117560000	100860000	133920000	146620000	186940000	177690000
P70296	Phosphatidylethanolamine-binding protein 1	Pebp1	Binds ATP, opioids and phosphatidylethanolamine. Has lower affinity for phosphatidylinositol and phosphatidylcholine. Serine protease inhibitor which inhibits thrombin, neuropsin and chymotrypsin but not trypsin, tissue type plasminogen activator and elastase. Inhibits the kinase activity of RAF1 by inhibiting its activation and by dissociating the RAF1/MEK complex and acting as a competitive inh…	P70296	5	20.83	26724000	25063000	27023000	143150000	192570000	205390000	307560000	269030000	153420000	189430000	98938000	146160000	236410000	156260000	112540000	184360000	367960000	351460000
P70333	Heterogeneous nuclear ribonucleoprotein H2	Hnrnph2	This protein is a component of the heterogeneous nuclear ribonucleoprotein (hnRNP) complexes which provide the substrate for the processing events that pre-mRNAs undergo before becoming functional, translatable mRNAs in the cytoplasm. Binds poly(RG) (By similarity).	P70333;O35737	2	49.279		33785000	53974000	12601000	13949000	19374000	11113000	5314100	2591100	4192000	4140300	3680600	3549800	3155300	3797500	11789000	5888700	8474000
P70349	Histidine triad nucleotide-binding protein 1	Hint1	Hydrolyzes purine nucleotide phosphoramidates with a single phosphate group, including adenosine 5'monophosphoramidate (AMP-NH2), adenosine 5'monophosphomorpholidate (AMP-morpholidate) and guanosine 5'monophosphomorpholidate (GMP-morpholidate). Hydrolyzes lysyl-AMP (AMP-N-epsilon-(N-alpha-acetyl lysine methyl ester)) generated by lysine tRNA ligase, as well as Met-AMP, His-AMP and Asp-AMP, lysyl-…	P70349	2	13.777	61526000	14337000	9465700	11019000	17151000	12132000	20570000	34580000	36762000	23301000	11682000	10583000	20394000	9879800	11289000	16066000	17774000	19978000
P70372	ELAV-like protein 1	Elavl1	RNA-binding protein that binds to the 3'-UTR region of mRNAs and increases their stability. Involved in embryonic stem cells (ESCs) differentiation: preferentially binds mRNAs that are not methylated by N6-methyladenosine (m6A), stabilizing them, promoting ESCs differentiation (PubMed:24394384). Binds to poly-U elements and AU-rich elements (AREs) in the 3'-UTR of target mRNAs. Binds avidly to th…	P70372	2	36.169	75523000	14518000	141250000	3529100	34941000	5101500	3156100	2330400	5691600	2623300	2659900	2577000	1462700	849280	1173900	1495500	1062000
P70388	DNA repair protein RAD50	Rad50	Component of the MRN complex, which plays a central role in double-strand break (DSB) repair, DNA recombination, maintenance of telomere integrity and meiosis. The complex possesses single-strand endonuclease activity and double-strand-specific 3'-5' exonuclease activity, which are provided by MRE11. RAD50 may be required to bind DNA ends and hold them in close proximity. This could facilitate se…	P70388	1	153.49	2222300	1682400		1890500
P70398	Probable ubiquitin carboxyl-terminal hydrolase FAF-X	Usp9x	Deubiquitinase involved both in the processing of ubiquitin precursors and of ubiquitinated proteins. May therefore play an important regulatory role at the level of protein turnover by preventing degradation of proteins through the removal of conjugated ubiquitin. Specifically hydrolyzes 'Lys-48'-, 'Lys-29'- and 'Lys-33'-linked polyubiquitins chains. Essential component of TGF-beta/BMP signaling…	P70398	16	290.71	10863000	18321000	9234300	10408000	8251800	22591000	23398000	28968000	32973000	86289000	38346000	19114000	36736000	20617000	28448000	36319000	77991000	55593000
P70404	Isocitrate dehydrogenase [NAD] subunit gamma 1, mitochondrial	Idh3g	Regulatory subunit which plays a role in the allosteric regulation of the enzyme catalyzing the decarboxylation of isocitrate (ICT) into alpha-ketoglutarate. The heterodimer composed of the alpha (IDH3A) and beta (IDH3B) subunits and the heterodimer composed of the alpha (IDH3A) and gamma (IDH3G) subunits, have considerable basal activity but the full activity of the heterotetramer (containing tw…	P70404	4	42.785	51581000	56994000	117140000	33525000	25356000	48714000	27168000	38157000	9457300	29356000	37016000	35835000	20005000	8955400		37153000	18270000	23431000
P70441	Na(+)/H(+) exchange regulatory cofactor NHE-RF1	Slc9a3r1	Scaffold protein that connects plasma membrane proteins with members of the ezrin/moesin/radixin family and thereby helps to link them to the actin cytoskeleton and to regulate their surface expression. Necessary for recycling of internalized ADRB2. Was first known to play a role in the regulation of the activity and subcellular location of SLC9A3. Necessary for cAMP-mediated phosphorylation and …	P70441	5	38.6	2961600	5950100	13418000	1733600	5192300	1266500	2949700	3379700	2286200	9655200	2945000	6919900	2815100	2823300	3550400	2465100	956450
Q60817	Nascent polypeptide-associated complex subunit alpha	Naca	Prevents inappropriate targeting of non-secretory polypeptides to the endoplasmic reticulum (ER). Binds to nascent polypeptide chains as they emerge from the ribosome and blocks their interaction with the signal recognition particle (SRP), which normally targets nascent secretory peptides to the ER. Also reduces the inherent affinity of ribosomes for protein translocation sites in the ER membrane…	Q60817;P70670	2	23.384		11712000	26362000	1267900	1705300	4085600	3466500	1691500	2439800	10774000	3109700		2168100	910460		4821500	4157400	6352600
P70698	CTP synthase 1	Ctps1	This enzyme is involved in the de novo synthesis of CTP, a precursor of DNA, RNA and phospholipids. Catalyzes the ATP-dependent amination of UTP to CTP with either L-glutamine or ammonia as a source of nitrogen. This enzyme and its product, CTP, play a crucial role in the proliferation of activated lymphocytes and therefore in immunity.	P70698	3	66.682		5111600	1628000		4250300	2089900	6149100	5201700	2387100	25666000	3662300	4703500	5390000		2884200	3785300	2937900	2656300
P70699	Lysosomal alpha-glucosidase	Gaa	Essential for the degradation of glycogen in lysosomes. Has highest activity on alpha-1,4-linked glycosidic linkages, but can also hydrolyze alpha-1,6-linked glucans.	P70699	2	106.25				1414900	1368400	1907700
P80313	T-complex protein 1 subunit eta	Cct7	Component of the chaperonin-containing T-complex (TRiC), a molecular chaperone complex that assists the folding of proteins upon ATP hydrolysis. The TRiC complex mediates the folding of WRAP53/TCAB1, thereby regulating telomere maintenance. The TRiC complex plays a role in the folding of actin and tubulin.	P80313	8	59.652	64996000	93358000	73324000	84665000	94279000	99972000	44505000	82546000	69357000	56412000	60208000	33024000	21452000	35387000	21341000	61454000	43336000	38409000
P80314	T-complex protein 1 subunit beta	Cct2	Component of the chaperonin-containing T-complex (TRiC), a molecular chaperone complex that assists the folding of proteins upon ATP hydrolysis. The TRiC complex mediates the folding of WRAP53/TCAB1, thereby regulating telomere maintenance. As part of the TRiC complex may play a role in the assembly of BBSome, a complex involved in ciliogenesis regulating transports vesicles to the cilia. The TRi…	P80314	15	57.477	35681000	164120000	182470000	81007000	158630000	175280000	118390000	143230000	164020000	151990000	132960000	82968000	87768000	46674000	55571000	132980000	76311000	135000000
P80315	T-complex protein 1 subunit delta	Cct4	Component of the chaperonin-containing T-complex (TRiC), a molecular chaperone complex that assists the folding of proteins upon ATP hydrolysis. The TRiC complex mediates the folding of WRAP53/TCAB1, thereby regulating telomere maintenance. As part of the TRiC complex may play a role in the assembly of BBSome, a complex involved in ciliogenesis regulating transports vesicles to the cilia. The TRi…	P80315	11	58.066	122420000	112490000	99969000	114410000	103880000	119930000	66930000	87372000	98587000	86403000	55975000	17046000	48464000	68486000	62299000	69246000	108100000	65703000
P80316	T-complex protein 1 subunit epsilon	Cct5	Component of the chaperonin-containing T-complex (TRiC), a molecular chaperone complex that assists the folding of proteins upon ATP hydrolysis. The TRiC complex mediates the folding of WRAP53/TCAB1, thereby regulating telomere maintenance. As part of the TRiC complex may play a role in the assembly of BBSome, a complex involved in ciliogenesis regulating transports vesicles to the cilia. The TRi…	P80316	8	59.623	73821000	65392000	36125000	50239000	74500000	77256000	25548000	56104000	36733000	62065000	54135000	22518000	55664000	31403000	17349000	64452000	37119000	30519000
P80317	T-complex protein 1 subunit zeta	Cct6a	Component of the chaperonin-containing T-complex (TRiC), a molecular chaperone complex that assists the folding of proteins upon ATP hydrolysis. The TRiC complex mediates the folding of WRAP53/TCAB1, thereby regulating telomere maintenance. The TRiC complex plays a role in the folding of actin and tubulin.	P80317;Q61390	10	58.004	83863000	107050000	90843000	61062000	89055000	99043000	106760000	92180000	81812000	82367000	85484000	39653000	42839000	56806000	23486000	69448000	65246000	101680000
P80318	T-complex protein 1 subunit gamma	Cct3	Component of the chaperonin-containing T-complex (TRiC), a molecular chaperone complex that assists the folding of proteins upon ATP hydrolysis. The TRiC complex mediates the folding of WRAP53/TCAB1, thereby regulating telomere maintenance. As part of the TRiC complex may play a role in the assembly of BBSome, a complex involved in ciliogenesis regulating transports vesicles to the cilia. The TRi…	P80318	14	60.629	109820000	107700000	111240000	86172000	124820000	110200000	85564000	129260000	142420000	81558000	82102000	25383000	47948000	44240000	51909000	73869000	84910000	96123000
P83870	PHD finger-like domain-containing protein 5A	Phf5a	Involved with the PAF1 complex (PAF1C) in transcriptional elongation by RNA polymerase II, and in regulation of development and maintenance of embryonic stem cell (ESC) pluripotency. Required for maintenance of ESCs self-renewal and cellular reprogramming of stem cells. Maintains pluripotency by recruiting and stabilizing PAF1C on pluripotency genes loci, and by regulating the expression of the p…	P83870	1	12.405	2041500	3992200	3220600	2900500	3648200	2276400			2704800		2261000
P83882	60S ribosomal protein L36a	Rpl36a		P83882	4	12.441	142350000	252910000	323280000	174080000	109190000	104080000	6462100	12977000	9986500	13534000	6601100	980510	5480600	3851900	13421000	16213000	1281200	7801000
P83940	Elongin-C	Eloc	SIII, also known as elongin, is a general transcription elongation factor that increases the RNA polymerase II transcription elongation past template-encoded arresting sites. Subunit A is transcriptionally active and its transcription activity is strongly enhanced by binding to the dimeric complex of the SIII regulatory subunits B and C (elongin BC complex) (By similarity). In embryonic stem cell…	P83940	4	12.473	20980000	14936000	17750000	37492000	19064000	13565000	35517000	8953200	63084000	28815000	36686000	21189000	37146000	36546000	17155000	39441000	24965000	18900000
P84084	ADP-ribosylation factor 5	Arf5	GTP-binding protein involved in protein trafficking; may modulate vesicle budding and uncoating within the Golgi apparatus.	P84084	3	20.529	105350000	18169000	37427000	117490000	69066000	96417000	64271000	192260000	76445000	91785000	181030000	190390000	247710000	162140000	166410000	136580000	134480000	185810000
P84089	Enhancer of rudimentary homolog	Erh	May have a role in the cell cycle.	P84089	2	12.259	3518300	14912000	13071000	8309400	6429000	13010000				1896000	2107200			5476200		3999400	10885000
P84091	AP-2 complex subunit mu	Ap2m1	Component of the adaptor protein complex 2 (AP-2). Adaptor protein complexes function in protein transport via transport vesicles in different membrane traffic pathways. Adaptor protein complexes are vesicle coat components and appear to be involved in cargo selection and vesicle formation. AP-2 is involved in clathrin-dependent endocytosis in which cargo proteins are incorporated into vesicles s…	P84091	2	49.654				2512600		3988700		3477100	4363100		4599100		3450100			7091100	4159100	3485100
P84099	60S ribosomal protein L19	Rpl19		P84099	6	23.466	835940000	587620000	379430000	266620000	382800000	312610000	5176400	48216000	16097000	3764700	11165000	14687000	69115000	50143000	16937000	118500000	33741000	10702000
P84104	Serine/arginine-rich splicing factor 3	Srsf3	Splicing factor that specifically promotes exon-inclusion during alternative splicing. Interaction with YTHDC1, a RNA-binding protein that recognizes and binds N6-methyladenosine (m6A)-containing RNAs, promotes recruitment of SRSF3 to its mRNA-binding elements adjacent to m6A sites, leading to exon-inclusion during alternative splicing. Also functions as export adapter involved in mRNA nuclear ex…	P84104	3	19.329	49173000	21240000	111510000	55460000	57081000	61594000	1470300	12409000	2745900	9282500	5927300	9978800	5313300	5887200	3868400		1240600	6048400
Q6ZWV3	60S ribosomal protein L10	Rpl10	Component of the large ribosomal subunit. Plays a role in the formation of actively translating ribosomes. May play a role in the embryonic brain development.	Q6ZWV3;P86048	4	24.604	104240000	165780000	123470000	58308000	36337000	44452000	19575000	6534800	11617000	6755400	12157000	8531000	6526200	13028000	9010800	35850000	4378700	9217900
P86448	Tripartite motif-containing protein 43B	Trim43b		P86448;P86449	2	52.238	7370100	6207900	17871000	77706000	60798000	21948000		4424500	1957200	2260600	30042000							2369600
P97310	DNA replication licensing factor MCM2	Mcm2	Acts as component of the MCM2-7 complex (MCM complex) which is the putative replicative helicase essential for 'once per cell cycle' DNA replication initiation and elongation in eukaryotic cells. The active ATPase sites in the MCM2-7 ring are formed through the interaction surfaces of two neighboring subunits such that a critical structure of a conserved arginine finger motif is provided in trans…	P97310	3	102.08	1063100	5414800	6471000	1005200	2744600	2942300	6716200	1921300		3010000			1594000	951120	2768500	1635500	2370100
P97311	DNA replication licensing factor MCM6	Mcm6	Acts as component of the MCM2-7 complex (MCM complex) which is the putative replicative helicase essential for 'once per cell cycle' DNA replication initiation and elongation in eukaryotic cells. The active ATPase sites in the MCM2-7 ring are formed through the interaction surfaces of two neighboring subunits such that a critical structure of a conserved arginine finger motif is provided in trans…	P97311	2	92.866	1096300		1781600	1181400		730510	1069900			2550800	778850							1099000
P97350	Plakophilin-1	Pkp1	Seems to play a role in junctional plaques.	P97350	1	80.895				8020500				2493200		13305000				2904000	3922000
P97351	40S ribosomal protein S3a	Rps3a	May play a role during erythropoiesis through regulation of transcription factor DDIT3.	P97351	15	29.885	933830000	907870000	849090000	776390000	604830000	538950000	118660000	127160000	209850000	114170000	132420000	126140000	88681000	123900000	155770000	112610000	139370000	176430000
P97363	Serine palmitoyltransferase 2	Sptlc2	Serine palmitoyltransferase (SPT). The heterodimer formed with LCB1/SPTLC1 constitutes the catalytic core. The composition of the serine palmitoyltransferase (SPT) complex determines the substrate preference. The SPTLC1-SPTLC2-SPTSSA complex shows a strong preference for C16-CoA substrate, while the SPTLC1-SPTLC2-SPTSSB complex displays a preference for C18-CoA substrate (By similarity). Plays an…	P97363	3	62.981	885470	9997400	3598800	896390	992640			848610		1060300		952300	1256700	760030	726560	1033700	1042800
P97370	Sodium/potassium-transporting ATPase subunit beta-3	Atp1b3	This is the non-catalytic component of the active enzyme, which catalyzes the hydrolysis of ATP coupled with the exchange of Na(+) and K(+) ions across the plasma membrane. The exact function of the beta-3 subunit is not known.	P97370	2	31.775		12408000	11048000	10910000	14017000	16873000	29432000	23084000	21742000	27539000	21587000	27746000	29232000	15377000	29460000	34981000	30870000	20792000
P97379	Ras GTPase-activating protein-binding protein 2	G3bp2	Scaffold protein that plays an essential role in cytoplasmic stress granule formation which acts as a platform for antiviral signaling.	P97379	5	54.087	39176000	61041000	78874000	27001000	20868000	60237000	8181900	21016000		13059000	8112900	4446700	10406000	16357000	7545300	20914000	10059000	21429000
P97384	Annexin A11	Anxa11	Required for midbody formation and completion of the terminal phase of cytokinesis (By similarity). Binds specifically to calcyclin in a calcium-dependent manner.	P97384	3	54.079	4782800	32652000	12229000	5213000	7115300	2183500	2832600	2535400			8848100		2073900		1954300
P97429	Annexin A4	Anxa4	Calcium/phospholipid-binding protein which promotes membrane fusion and is involved in exocytosis.	P97429	2	35.915	1629500	2514600	6413800	1162000	1285600			1182800	1324900	1381100	1091000	1408500	694360	766550	996310	1288300
P97441	Zinc transporter 3	Slc30a3	Involved in accumulation of zinc in synaptic vesicles.	P97441	4	41.824	3580800	2639100		1476900	4383400	2362500		9159100	9163200	9034600	14609000	17827000	20272000	16852000	12978000	21803000	20868000	21194000
P97449	Aminopeptidase N	Anpep	Broad specificity aminopeptidase which plays a role in the final digestion of peptides generated from hydrolysis of proteins by gastric and pancreatic proteases. Also involved in the processing of various peptides including peptide hormones, such as angiotensin III and IV, neuropeptides, and chemokines (By similarity). May also be involved the cleavage of peptides bound to major histocompatibilit…	P97449	1	109.65				2467800	1077600				1265200
P97450	ATP synthase-coupling factor 6, mitochondrial	Atp5pf	Mitochondrial membrane ATP synthase (F(1)F(0) ATP synthase or Complex V) produces ATP from ADP in the presence of a proton gradient across the membrane which is generated by electron transport complexes of the respiratory chain. F-type ATPases consist of two structural domains, F(1) - containing the extramembraneous catalytic core and F(0) - containing the membrane proton channel, linked together…	P97450	3	12.496		42512000	33104000	5110400	8146200	23042000	29530000	30504000	14574000	21116000	12296000	11826000	43207000	4905200	38437000	18313000	25216000	8496700
P97452	Ribosome biogenesis protein BOP1	Bop1	Component of the PeBoW complex, which is required for maturation of 28S and 5.8S ribosomal RNAs and formation of the 60S ribosome.	P97452	2	82.545		13257000	8310400	2832100	5266800	5213600	1984000				1128400
P97461	40S ribosomal protein S5	Rps5		P97461	8	22.889	532530000	546320000	439870000	309630000	245030000	233410000	108370000	55876000	105840000	22405000	68786000	62932000	49916000	39228000	35206000	90903000	61278000	75437000
P97477	Aurora kinase A	Aurka	Mitotic serine/threonine kinase that contributes to the regulation of cell cycle progression. Associates with the centrosome and the spindle microtubules during mitosis and plays a critical role in various mitotic events including the establishment of mitotic spindle, centrosome duplication, centrosome separation as well as maturation, chromosomal alignment, spindle assembly checkpoint, and cytok…	P97477	1	44.772				4022400	5134100	2916900		2301400	3638000			5372900	4343100				5197400
P97496	SWI/SNF complex subunit SMARCC1	Smarcc1	Involved in transcriptional activation and repression of select genes by chromatin remodeling (alteration of DNA-nucleosome topology). Component of SWI/SNF chromatin remodeling complexes that carry out key enzymatic activities, changing chromatin structure by altering DNA-histone contacts within a nucleosome in an ATP-dependent manner. May stimulate the ATPase activity of the catalytic subunit of…	P97496;Q6PDG5	5	122.89	15728000	27111000	33819000	16304000	15412000	14938000		7315000		10996000	4099300	2784600						26846000
P97792	Coxsackievirus and adenovirus receptor homolog	Cxadr	Component of the epithelial apical junction complex that may function as a homophilic cell adhesion molecule and is essential for tight junction integrity. Also involved in transepithelial migration of leukocytes through adhesive interactions with JAML a transmembrane protein of the plasma membrane of leukocytes. The interaction between both receptors also mediates the activation of gamma-delta T…	P97792	2	39.947		10524000	9382200	4092400	4881400						3768900
P97807	Fumarate hydratase, mitochondrial	Fh	Catalyzes the reversible stereospecific interconversion of fumarate to L-malate (PubMed:23643539). Experiments in different species have demonstrated that specific isoforms of this protein act in defined pathways and favor one direction over the other (Probable).	P97807	10	54.356	58465000	192940000	175450000	106330000	108170000	124210000	157640000	198070000	165260000	185990000	190010000	154570000	139800000	152890000	174240000	133260000	157950000	197350000
P97821	Dipeptidyl peptidase 1	Ctsc	Thiol protease. Has dipeptidylpeptidase activity. Can act as both an exopeptidase and endopeptidase. Can degrade glucagon. Plays a role in the generation of cytotoxic lymphocyte effector function.	P97821	1	52.376		5898900			9091800	5842500	10122000	12544000	9023700	8047300	3139300
P97855	Ras GTPase-activating protein-binding protein 1	G3bp1	ATP- and magnesium-dependent helicase that plays an essential role in innate immunity. Participates in the DNA-triggered cGAS/STING pathway by promoting the DNA binding and activation of CGAS. Enhances also DDX58-induced type I interferon production probably by helping DDX58 at sensing pathogenic RNA. In addition, plays an essential role in stress granule formation. Unwinds preferentially partial…	P97855	2	51.828	6640400	3882200	8298500	2373000	3514900
P98192	Dihydroxyacetone phosphate acyltransferase	Gnpat		P98192	4	76.869	3153000	3000600	2603500	4202600	8787700	8032600	13073000	8897000	10339000	7904200	7820800	9147900	16956000	5238000	7638000	5702300	12833000	16654000
P99024	Tubulin beta-5 chain	Tubb5	Tubulin is the major constituent of microtubules. It binds two moles of GTP, one at an exchangeable site on the beta chain and one at a non-exchangeable site on the alpha chain.	P99024	1	49.67		81877000	42486000	81478000	14252000	95959000	41083000	74970000	105520000	81594000	104880000	58133000	112810000	108930000	81212000	92196000	94829000	218520000
P99026	Proteasome subunit beta type-4	Psmb4	Component of the 20S core proteasome complex involved in the proteolytic degradation of most intracellular proteins. This complex plays numerous essential roles within the cell by associating with different regulatory particles. Associated with two 19S regulatory particles, forms the 26S proteasome and thus participates in the ATP-dependent degradation of ubiquitinated proteins. The 26S proteasom…	P99026	1	29.116	6658700	2291700	6687000	11708000	4900200
P99027	60S acidic ribosomal protein P2	Rplp2	Plays an important role in the elongation step of protein synthesis.	P99027	3	11.651	26685000	154360000	116840000	14009000	75196000	160430000	34405000	29530000	9192700	12387000	29967000	14624000	52722000	13966000	37155000	48324000	69668000	49409000
P99028	Cytochrome b-c1 complex subunit 6, mitochondrial	Uqcrh	Component of the ubiquinol-cytochrome c oxidoreductase, a multisubunit transmembrane complex that is part of the mitochondrial electron transport chain which drives oxidative phosphorylation. The respiratory chain contains 3 multisubunit complexes succinate dehydrogenase (complex II, CII), ubiquinol-cytochrome c oxidoreductase (cytochrome b-c1 complex, complex III, CIII) and cytochrome c oxidase …	P99028	3	10.435		23644000	66146000	13214000	21451000	39242000	12452000	16582000	12498000	20784000	19025000	43342000	40655000	31127000	29209000	20404000	15437000
P99029	Peroxiredoxin-5, mitochondrial	Prdx5	Thiol-specific peroxidase that catalyzes the reduction of hydrogen peroxide and organic hydroperoxides to water and alcohols, respectively. Plays a role in cell protection against oxidative stress by detoxifying peroxides and as sensor of hydrogen peroxide-mediated signaling events.	P99029	3	21.897		14702000				12874000	34854000	45156000	28983000	22292000	21844000	26719000	23369000	22695000	21711000	51589000	24729000	20468000
Q00547	Hyaluronan mediated motility receptor	Hmmr	Receptor for hyaluronic acid (HA) (PubMed:1376732). Involved in cell motility (PubMed:1376732). When hyaluronan binds to HMMR, the phosphorylation of a number of proteins, including the PTK2/FAK1 occurs. May also be involved in cellular transformation and metastasis formation, and in regulating extracellular-regulated kinase (ERK) activity. May act as a regulator of adipogenesis (PubMed:22666460).	Q00547	2	91.784	6852500	4811600	10556000		7939200				5211000		5921600
Q00612	Glucose-6-phosphate 1-dehydrogenase X	G6pdx	Cytosolic glucose-6-phosphate dehydrogenase that catalyzes the first and rate-limiting step of the oxidative branch within the pentose phosphate pathway/shunt, an alternative route to glycolysis for the dissimilation of carbohydrates and a major source of reducing power and metabolic intermediates for fatty acid and nucleic acid biosynthetic processes.	Q00612;P97324;REV__P46662	18	59.262	40306000	106690000	90811000	321690000	339730000	392240000	480810000	453500000	361410000	366190000	322570000	288070000	463690000	346560000	233160000	378890000	356640000	330900000
Q00623	Apolipoprotein A-I	Apoa1	Participates in the reverse transport of cholesterol from tissues to the liver for excretion by promoting cholesterol efflux from tissues and by acting as a cofactor for the lecithin cholesterol acyltransferase (LCAT). As part of the SPAP complex, activates spermatozoa motility.	Q00623	8	30.615	17419000	19119000	19485000	7965700	21579000	25767000	62960000	37478000	40168000	33763000	31638000	51958000	31103000	38359000	44546000	55972000	32338000	28296000
Q00PI9	Heterogeneous nuclear ribonucleoprotein U-like protein 2	Hnrnpul2		Q00PI9	3	84.939	8256900	6814200	8311800	4113400	3531700	7930300			1584800	3029400	3724500	2974900	3994300	2462400	3480100	3616900	3947900	4177300
Q01320	DNA topoisomerase 2-alpha	Top2a	Control of topological states of DNA by transient breakage and subsequent rejoining of DNA strands. Topoisomerase II makes double-strand breaks. Essential during mitosis and meiosis for proper segregation of daughter chromosomes. May play a role in regulating the period length of ARNTL/BMAL1 transcriptional oscillation (PubMed:24321095).	Q01320	18	172.79	67866000	165620000	221030000	63388000	90156000	75217000	25198000	32707000	16450000	19730000	24671000	33919000	12212000	8804800	13174000	2710100	8277800	4283300
Q01405	Protein transport protein Sec23A	Sec23a	Component of the coat protein complex II (COPII) which promotes the formation of transport vesicles from the endoplasmic reticulum (ER). The coat has two main functions, the physical deformation of the endoplasmic reticulum membrane into vesicles and the selection of cargo molecules for their transport to the Golgi complex (By similarity). Required for the translocation of insulin-induced glucose…	Q01405	1	86.161									611830					93628
Q01768	Nucleoside diphosphate kinase B	Nme2	Major role in the synthesis of nucleoside triphosphates other than ATP. The ATP gamma phosphate is transferred to the NDP beta phosphate via a ping-pong mechanism, using a phosphorylated active-site intermediate (By similarity). Negatively regulates Rho activity by interacting with AKAP13/LBC. Acts as a transcriptional activator of the MYC gene; binds DNA non-specifically. Binds to both single-st…	Q01768;P15532	2	17.363		17484000	10029000	6580800	13394000	6002300	8377600	6560100	9207800	15915000		6775900		6347400	6290000		8063200	16824000
Q01853	Transitional endoplasmic reticulum ATPase	Vcp	Necessary for the fragmentation of Golgi stacks during mitosis and for their reassembly after mitosis. Involved in the formation of the transitional endoplasmic reticulum (tER). The transfer of membranes from the endoplasmic reticulum to the Golgi apparatus occurs via 50-70 nm transition vesicles which derive from part-rough, part-smooth transitional elements of the endoplasmic reticulum (tER). V…	Q01853	17	89.321	191120000	162450000	106510000	93621000	107610000	104630000	111300000	102430000	131680000	146060000	84583000	77498000	76196000	100100000	60476000	102530000	121140000	149800000
Q02053	Ubiquitin-like modifier-activating enzyme 1	Uba1	Catalyzes the first step in ubiquitin conjugation to mark cellular proteins for degradation through the ubiquitin-proteasome system (PubMed:1511901). Activates ubiquitin by first adenylating its C-terminal glycine residue with ATP, and thereafter linking this residue to the side chain of a cysteine residue in E1, yielding a ubiquitin-E1 thioester and free AMP. Essential for the formation of radia…	Q02053	11	117.81	19944000	39954000	38291000	37223000	65715000	44521000	87131000	60842000	70306000	60639000	42190000	42876000	40647000	28201000	27925000	46709000	68521000	94414000
Q02248	Catenin beta-1	Ctnnb1	Key downstream component of the canonical Wnt signaling pathway. In the absence of Wnt, forms a complex with AXIN1, AXIN2, APC, CSNK1A1 and GSK3B that promotes phosphorylation on N-terminal Ser and Thr residues and ubiquitination of CTNNB1 via BTRC and its subsequent degradation by the proteasome. In the presence of Wnt ligand, CTNNB1 is not ubiquitinated and accumulates in the nucleus, where it …	Q02248	6	85.47	29147000	30558000	57406000	18046000	19409000	23982000	15350000	16504000	14372000	13201000	17048000	19812000	13749000	10998000	11790000	16618000	33622000	12655000
Q02257	Junction plakoglobin	Jup	Common junctional plaque protein. The membrane-associated plaques are architectural elements in an important strategic position to influence the arrangement and function of both the cytoskeleton and the cells within the tissue. The presence of plakoglobin in both the desmosomes and in the intermediate junctions suggests that it plays a central role in the structure and function of submembranous p…	Q02257	6	81.8	13544000	20804000	21244000	41334000	8206100	9876900	5771500		10027000	10764000	21030000	7589000	2155900	4285800	22344000	4640400	7800800	9215700
Q02395	Metal-response element-binding transcription factor 2	Mtf2	Polycomb group (PcG) that specifically binds histone H3 trimethylated at 'Lys-36' (H3K36me3) and recruits the PRC2 complex. Acts by binding to H3K36me3, a mark for transcriptional activation, and recruiting the PRC2 complex, leading to enhance PRC2 H3K27me3 methylation activity. Regulates the transcriptional networks during embryonic stem cell self-renewal and differentiation. Promotes recruitmen…	Q02395	1	66.924			3292100		1711600
Q02566	Myosin-6	Myh6	Muscle contraction.	Q02566	1	223.56	1902300	3162100	1772900	1726300	1907100	4086100	2608800	1850200	2981900	2376600		2343700				113460000	3270200
Q02819	Nucleobindin-1	Nucb1	Major calcium-binding protein of the Golgi which may have a role in calcium homeostasis (By similarity). Acts as a non-receptor guanine nucleotide exchange factor which binds to and activates alpha subunits of guanine nucleotide-binding proteins (G proteins) (By similarity).	Q02819	18	53.408	28242000	40920000	37151000	46107000	46757000	42525000	91144000	55523000	72841000	75141000	80429000	111300000	80057000	88446000	78449000	104980000	78605000	79346000
Q03265	ATP synthase subunit alpha, mitochondrial	Atp5f1a	Mitochondrial membrane ATP synthase (F(1)F(0) ATP synthase or Complex V) produces ATP from ADP in the presence of a proton gradient across the membrane which is generated by electron transport complexes of the respiratory chain. F-type ATPases consist of two structural domains, F(1) - containing the extramembraneous catalytic core, and F(0) - containing the membrane proton channel, linked togethe…	Q03265	26	59.752	2364000000	2783200000	2457800000	1816300000	1739200000	2043900000	2239900000	1830700000	2355600000	1250400000	2071300000	1661300000	2378300000	1867700000	1728100000	2130800000	1459100000	1203800000
Q04447	Creatine kinase B-type	Ckb	Reversibly catalyzes the transfer of phosphate between ATP and various phosphogens (e.g. creatine phosphate). Creatine kinase isoenzymes play a central role in energy transduction in tissues with large, fluctuating energy demands, such as skeletal muscle, heart, brain and spermatozoa.	Q04447	5	42.713	16324000	19638000	13131000	41206000	13200000	79107000	37673000	58103000	37242000	49635000	18107000	14814000	110200000	66062000	25175000	70726000	64316000	43546000
Q04750	DNA topoisomerase 1	Top1	Releases the supercoiling and torsional tension of DNA introduced during the DNA replication and transcription by transiently cleaving and rejoining one strand of the DNA duplex. Introduces a single-strand break via transesterification at a target site in duplex DNA. The scissile phosphodiester is attacked by the catalytic tyrosine of the enzyme, resulting in the formation of a DNA-(3'-phosphotyr…	Q04750	8	90.875	28199000	72956000	76271000	45923000	47357000	66072000	27353000	23916000	19956000	29968000	23136000	33616000	6208600	7365700	17859000
Q05512	Serine/threonine-protein kinase MARK2	Mark2	Serine/threonine-protein kinase. Involved in cell polarity and microtubule dynamics regulation. Phosphorylates CRTC2/TORC2, DCX, HDAC7, KIF13B, MAP2, MAP4 and RAB11FIP2. Phosphorylates the microtubule-associated protein MAPT/TAU. Plays a key role in cell polarity by phosphorylating the microtubule-associated proteins MAP2, MAP4 and MAPT/TAU at KXGS motifs, causing detachment from microtubules, an…	Q05512	3	86.305		3581000		3770400	6133500	7521000		2010400	5117000	3528900	4617700	14315000	5605300	12944000	11280000	7813100		4064900
Q05816	Fatty acid-binding protein 5	Fabp5	Intracellular carrier for long-chain fatty acids and related active lipids, such as the endocannabinoid, that regulates the metabolism and actions of the ligands they bind (PubMed:8608126, PubMed:12540600). In addition to the cytosolic transport, selectively delivers specific fatty acids from the cytosol to the nucleus, wherein they activate nuclear receptors (By similarity). Delivers retinoic ac…	Q05816	6	15.137	23821000	12503000	7159500	17770000	28490000	40868000	14866000	13740000	24545000	25126000	20378000	4454300	32273000	41470000	12645000	11710000	15427000	20737000
Q05920	Pyruvate carboxylase, mitochondrial	Pc	Pyruvate carboxylase catalyzes a 2-step reaction, involving the ATP-dependent carboxylation of the covalently attached biotin in the first step and the transfer of the carboxyl group to pyruvate in the second. Catalyzes in a tissue specific manner, the initial reactions of glucose (liver, kidney) and lipid (adipose tissue, liver, brain) synthesis from pyruvate.	Q05920	20	129.68	48353000	77644000	57710000	55262000	80199000	74649000	120460000	157510000	136350000	153630000	147980000	168340000	92091000	102500000	86699000	122860000	118110000	144450000
Q05CL8	La-related protein 7	Larp7	Negative transcriptional regulator of polymerase II genes, acting by means of the 7SK RNP system. Within the 7SK RNP complex, the positive transcription elongation factor b (P-TEFb) is sequestered in an inactive form, preventing RNA polymerase II phosphorylation and subsequent transcriptional elongation.	Q05CL8	2	64.802	7755300	9892600	4468600	4895800	1989100
Q05D44	Eukaryotic translation initiation factor 5B	Eif5b	Plays a role in translation initiation. Translational GTPase that catalyzes the joining of the 40S and 60S subunits to form the 80S initiation complex with the initiator methionine-tRNA in the P-site base paired to the start codon. GTP binding and hydrolysis induces conformational changes in the enzyme that renders it active for productive interactions with the ribosome. The release of the enzyme…	Q05D44	9	137.61	24924000	12123000	66000000	35406000	30630000	14286000	8119500		1983700	16036000	4631500	1329800	3323800		4048800	1418200	3622100	13198000
Q06185	ATP synthase subunit e, mitochondrial	Atp5me	Mitochondrial membrane ATP synthase (F(1)F(0) ATP synthase or Complex V) produces ATP from ADP in the presence of a proton gradient across the membrane which is generated by electron transport complexes of the respiratory chain. F-type ATPases consist of two structural domains, F(1) - containing the extramembraneous catalytic core, and F(0) - containing the membrane proton channel, linked togethe…	Q06185	2	8.2355	23141000	93094000	85789000	31504000	46736000	14586000	37727000	30332000	41516000	28594000	35133000	40048000		34069000	37484000	27392000		15780000
Q06890	Clusterin	Clu	Functions as extracellular chaperone that prevents aggregation of non native proteins. Prevents stress-induced aggregation of blood plasma proteins (By similarity). Inhibits formation of amyloid fibrils by APP, APOC2, B2M, CALCA, CSN3, SNCA and aggregation-prone LYZ variants (in vitro) (PubMed:14741101). Does not require ATP. Maintains partially unfolded proteins in a state appropriate for subseq…	Q06890	15	51.655	75842000	132230000	201890000	154560000	213920000	253340000	435190000	340900000	297150000	291980000	271320000	172660000	354030000	409090000	421990000	316520000	318410000	322180000
Q07076	Annexin A7	Anxa7	Calcium/phospholipid-binding protein which promotes membrane fusion and is involved in exocytosis.	Q07076	24	49.925	756620000	761280000	603730000	3371400000	2024100000	2703500000	4286600000	3251000000	3876100000	2862600000	2916600000	1823700000	3309400000	2736500000	3237300000	2159500000	1232600000	2000800000
Q07105	Growth/differentiation factor 9	Gdf9	Required for ovarian folliculogenesis.	Q07105	4	49.648		4423000	4591700	1807700	6663000	7854800	10876000	5711900	6073000	13555000	10002000	12136000	28565000	30082000	34257000	196110000	58033000	45617000
Q07113	Cation-independent mannose-6-phosphate receptor	Igf2r	Acts as a positive regulator of T-cell coactivation, by binding DPP4 (By similarity). Transport of phosphorylated lysosomal enzymes from the Golgi complex and the cell surface to lysosomes. Lysosomal enzymes bearing phosphomannosyl residues bind specifically to mannose-6-phosphate receptors in the Golgi apparatus and the resulting receptor-ligand complex is transported to an acidic prelyosomal co…	Q07113	19	273.81	43824000	106670000	96922000	82156000	69616000	73738000	27983000	38711000	42771000	20747000	20509000	25040000	12729000	14996000	17708000	21902000	13086000	5357800
Q07417	Short-chain specific acyl-CoA dehydrogenase, mitochondrial	Acads	Short-chain specific acyl-CoA dehydrogenase is one of the acyl-CoA dehydrogenases that catalyze the first step of mitochondrial fatty acid beta-oxidation, an aerobic process breaking down fatty acids into acetyl-CoA and allowing the production of energy from fats. The first step of fatty acid beta-oxidation consists in the removal of one hydrogen from C-2 and C-3 of the straight-chain fatty acyl-…	Q07417	2	44.889		2354500	3242500	2381600		4041300	6273000	4325300		2176100							5639500
Q08093	Calponin-2	Cnn2	Thin filament-associated protein that is implicated in the regulation and modulation of smooth muscle contraction. It is capable of binding to actin, calmodulin, troponin C and tropomyosin. The interaction of calponin with actin inhibits the actomyosin Mg-ATPase activity.	Q08093;Q9DAW9	1	33.155		7356900	68710000				2396800	2964900		3031600	2336200		2091900		2237800		2791700
Q08288	Cell growth-regulating nucleolar protein	Lyar	Plays a role in the maintenance of the appropriate processing of 47S/45S pre-rRNA to 32S/30S pre-rRNAs and their subsequent processing to produce 18S and 28S rRNAs (By similarity). Also acts at the level of transcription regulation. Along with PRMT5, binds embryonic globin promoter (By similarity). Represses the expression of embryonic globin Hbb-y gene (PubMed:25092918). In neuroblastoma cells, …	Q08288	6	43.735	24987000	14325000	22783000	12396000	13652000	25568000			11628000
Q08857	Platelet glycoprotein 4	Cd36	Multifunctional glycoprotein that acts as receptor for a broad range of ligands. Ligands can be of proteinaceous nature like thrombospondin, fibronectin, collagen or amyloid-beta as well as of lipidic nature such as oxidized low-density lipoprotein (oxLDL), anionic phospholipids, long-chain fatty acids and bacterial diacylated lipopeptides (PubMed:7685021). They are generally multivalent and can …	Q08857	2	52.697		7557000	3179200	5591800	3812400		5542100	6626900	4020000		25448000	4959100		5043500		2151600	13569000	11205000
Q08943	FACT complex subunit SSRP1	Ssrp1	Component of the FACT complex, a general chromatin factor that acts to reorganize nucleosomes. The FACT complex is involved in multiple processes that require DNA as a template such as mRNA elongation, DNA replication and DNA repair. During transcription elongation the FACT complex acts as a histone chaperone that both destabilizes and restores nucleosomal structure. It facilitates the passage of…	Q08943	3	80.859	3588800	25975000	4698700	1784600		7523500	14148000	3215100		1915100	6254900		4995700	4975000	1844000	2100100	4062000	1704400
Q0P5X1	Leucine-rich repeat and IQ domain-containing protein 1	Lrriq1		Q0P5X1	1	191.81	6654500	5115600	8955300	5004500				11106000		11164000				46404000		10759000	6880400
Q0P678	Zinc finger CCCH domain-containing protein 18	Zc3h18		Q0P678	2	105.69		4046100	4470300	2673400	2856800
Q0VBL3	RNA-binding protein 15	Rbm15	RNA-binding protein that acts as a key regulator of N6-methyladenosine (m6A) methylation of RNAs, thereby regulating different processes, such as hematopoietic cell homeostasis, alternative splicing of mRNAs and X chromosome inactivation mediated by Xist RNA (PubMed:29535189). Associated component of the WMM complex, a complex that mediates N6-methyladenosine (m6A) methylation of RNAs, a modifica…	Q0VBL3	1	105.72															148880000
Q0VBM2	Protein FAM83B	Fam83b	Probable proto-oncogene that functions in the epidermal growth factor receptor/EGFR signaling pathway. May activate both the EGFR itself and downstream RAS/MAPK and PI3K/AKT/TOR signaling cascades.	Q0VBM2	1	114.67		168760000	181600000	157510000	208320000	275810000	153710000	139320000	124230000	232730000	192730000	23696000	162800000	21501000	205080000	131360000	165060000	178820000
Q149F3	Eukaryotic peptide chain release factor GTP-binding subunit ERF3B	Gspt2	Involved in translation termination in response to the termination codons UAA, UAG and UGA. May play a role as a potent stimulator of the release factor activity of ETF1. Exhibits GTPase activity, which is ribosome- and ETF1-dependent. May play a role in cell cycle progression. Component of the transient SURF complex which recruits UPF1 to stalled ribosomes in the context of nonsense-mediated dec…	Q149F3;Q8R050	2	69.146	10902000	11393000	8765500	8949000	9022700	8629500		7585100		40951000	7440000	9718700	4460600			13600000		6755700
Q1HFZ0	RNA cytosine C(5)-methyltransferase NSUN2	Nsun2	RNA cytosine C(5)-methyltransferase that methylates cytosine to 5-methylcytosine (m5C) in various RNAs, such as tRNAs, mRNAs and some long non-coding RNAs (lncRNAs) (PubMed:22144916, PubMed:23871666, PubMed:31199786). Involved in various processes, such as epidermal stem cell differentiation, testis differentiation and maternal to zygotic transition during early development: acts by increasing pr…	Q1HFZ0	2	85.451		654180	2299200	421680		452390
Q2TBE6	Phosphatidylinositol 4-kinase type 2-alpha	Pi4k2a	Membrane-bound phosphatidylinositol-4 kinase (PI4-kinase) that catalyzes the phosphorylation of phosphatidylinositol (PI) to phosphatidylinositol 4-phosphate (PI4P), a lipid that plays important roles in endocytosis, Golgi function, protein sorting and membrane trafficking and is required for prolonged survival of neurons. Besides, phosphorylation of phosphatidylinositol (PI) to phosphatidylinosi…	Q2TBE6	4	54.257		6989800		4133300	3898100	2611300	5752700	5891000	10644000	4938500	10128000	7174800	5663600	8872400	5639100	3454200	7704200	4270100
Q2TPA8	Hydroxysteroid dehydrogenase-like protein 2	Hsdl2	Has apparently no steroid dehydrogenase activity.	Q2TPA8	6	54.208	9503500	12449000	4833300	9136700	11944000	16330000	7897300	15761000	6967500	11136000	16498000	10321000	10004000	6749200	5970500	11790000	19162000	5475300
Q3KNM2	E3 ubiquitin-protein ligase MARCH5	March5	Mitochondrial E3 ubiquitin-protein ligase that plays a crucial role in the control of mitochondrial morphology by acting as a positive regulator of mitochondrial fission. May play a role in the prevention of cell senescence acting as a regulator of mitochondrial quality control. Promotes ubiquitination of FIS1, DNM1L and MFN1.	Q3KNM2	8	31.231	90395000	192100000	98716000	219060000	176520000	481570000	512720000	417250000	261820000	317640000	519520000	243860000	335070000	324230000	385010000	424400000	370040000	229250000
Q3TC72	Fumarylacetoacetate hydrolase domain-containing protein 2A	Fahd2	May have hydrolase activity.	Q3TC72	2	34.69	8271400	5067400	6031200	2781000	5247400	3117900	18057000	3505000	3840900	16650000	22023000	21808000	20035000	16817000	13159000	29339000	17336000	13041000
Q3TCJ8	Coiled-coil domain-containing protein 69	Ccdc69	May act as a scaffold to regulate the recruitment and assembly of spindle midzone components. Required for the localization of AURKB and PLK1 to the spindle midzone.	Q3TCJ8	3	23.296			861270		2619700	3414200	11155000	11091000	9887400	12683000	15923000	12834000	2957700	2085200	12448000	4258400	8673400	1724600
Q3TDN2	FAS-associated factor 2	Faf2	Plays an important role in endoplasmic reticulum-associated degradation (ERAD) that mediates ubiquitin-dependent degradation of misfolded endoplasmic reticulum proteins. By controlling the steady-state expression of the IGF1R receptor, indirectly regulates the insulin-like growth factor receptor signaling pathway. Involved in inhibition of lipid droplet degradation by binding to phospholipase PNP…	Q3TDN2	3	52.471	17875000	13752000	22725000	6472400	6177200	11906000	6522400	5401100	5474800	11645000		11797000	4935600	3719900	3658300	8401900	7633000	8296500
Q3TDQ1	Dolichyl-diphosphooligosaccharide--protein glycosyltransferase subunit STT3B	Stt3b	Catalytic subunit of the oligosaccharyl transferase (OST) complex that catalyzes the initial transfer of a defined glycan (Glc(3)Man(9)GlcNAc(2) in eukaryotes) from the lipid carrier dolichol-pyrophosphate to an asparagine residue within an Asn-X-Ser/Thr consensus motif in nascent polypeptide chains, the first step in protein N-glycosylation. N-glycosylation occurs cotranslationally and the compl…	Q3TDQ1	6	93.245	25310000	4196800	4983100	1970500	1373600	2582200	4652400	4224000	3027000	5548500	9406200	3886600	15492000	4227000	8606200	28454000	26102000	30682000
Q3TFD2	Lysophosphatidylcholine acyltransferase 1	Lpcat1	Possesses both acyltransferase and acetyltransferase activities (PubMed:16704971). Activity is calcium-independent (PubMed:18285344). Mediates the conversion of 1-acyl-sn-glycero-3-phosphocholine (LPC) into phosphatidylcholine (PC) (PubMed:16704971, PubMed:18156367). Displays a clear preference for saturated fatty acyl-CoAs, and 1-myristoyl or 1-palmitoyl LPC as acyl donors and acceptors, respect…	Q3TFD2	5	59.743	25589000	11420000	16815000	25957000	14928000	17662000	26307000	24536000	13929000	17669000	27264000	11782000	35313000	38141000	28112000	35870000	14729000	19543000
Q3THE2	Myosin regulatory light chain 12B	Myl12b	Myosin regulatory subunit that plays an important role in regulation of both smooth muscle and nonmuscle cell contractile activity via its phosphorylation. Phosphorylation triggers actin polymerization in vascular smooth muscle. Implicated in cytokinesis, receptor capping, and cell locomotion.	Q3THE2;Q9CQ19	5	19.779	73110000	129360000	140300000	31841000	57953000	68089000	110860000	98526000	64071000	71150000	105340000	115410000	53407000	55794000	49043000	92654000	94362000	69750000
Q3THK3	General transcription factor IIF subunit 1	Gtf2f1	TFIIF is a general transcription initiation factor that binds to RNA polymerase II and helps to recruit it to the initiation complex in collaboration with TFIIB. It promotes transcription elongation (By similarity).	Q3THK3	1	57.241			3639300
Q3THK7	GMP synthase [glutamine-hydrolyzing]	Gmps	Involved in the de novo synthesis of guanine nucleotides which are not only essential for DNA and RNA synthesis, but also provide GTP, which is involved in a number of cellular processes important for cell division.	Q3THK7	2	76.723		591490	538310	407400	22187000	565560			449180	393850	391710	447790	350860	308360	266010		455720	492920
Q3THS6	S-adenosylmethionine synthase isoform type-2	Mat2a	Catalyzes the formation of S-adenosylmethionine from methionine and ATP. The reaction comprises two steps that are both catalyzed by the same enzyme: formation of S-adenosylmethionine (AdoMet) and triphosphate, and subsequent hydrolysis of the triphosphate.	Q3THS6	3	43.688		4876400	4171500	6226600	7457100	8997300			3448600
Q3TKT4	Transcription activator BRG1	Smarca4	Involved in transcriptional activation and repression of select genes by chromatin remodeling (alteration of DNA-nucleosome topology). Component of SWI/SNF chromatin remodeling complexes that carry out key enzymatic activities, changing chromatin structure by altering DNA-histone contacts within a nucleosome in an ATP-dependent manner. Component of the CREST-BRG1 complex, a multiprotein complex t…	Q3TKT4;Q6DIC0	7	181.43	6943600	14923000	40477000	10469000	4669400	2314800	7443100		1331600	1214700	1029300	1143900		2363400	1302100	3201900
Q3TL54	Tripartite motif-containing protein 43A	Trim43a		Q3TL54	2	52.125	3540600	4350500	3465100	6918300	1926900	13506000	2925700		2065200	3521800			2454700	2464900	1905500			2388200
Q3TLH4	Protein PRRC2C	Prrc2c		Q3TLH4	1	310.89			2187700		640390	576300						706140						760340
Q3TLP5	Enoyl-CoA hydratase domain-containing protein 2, mitochondrial	Echdc2		Q3TLP5	2	31.852	14056000	34762000	12523000		8778900
Q3TVA9	Coiled-coil domain-containing protein 136	Ccdc136	May play a role in acrosome formation in spermatogenesis and in fertilization.	Q3TVA9	1	131.93												2669600
Q3TWI9	CSC1-like protein 2	Tmem63b	Acts as an osmosensitive calcium-permeable cation channel (PubMed:27045885, PubMed:31243992). Mechanosensitive ion channel that converts mechanical stimuli into a flow of ion (PubMed:30382938).	Q3TWI9	2	94.774	54687000	7141800	5334400	8280200	8721300	8249400	3515000	7942500	14121000	9246200	12218000	12947000	5722900	9620100	15001000	3780700	5838800
Q3TWL2	Type 1 phosphatidylinositol 4,5-bisphosphate 4-phosphatase	Pip4p1	Catalyzes the hydrolysis of phosphatidylinositol-4,5-bisphosphate (PtdIns-4,5-P2) to phosphatidylinositol-4-phosphate (PtdIns-4-P) (By similarity). Does not hydrolyze phosphatidylinositol 3,4,5-trisphosphate, phosphatidylinositol 3,4-bisphosphate, inositol 3,5-bisphosphate, inositol 3,4-bisphosphate, phosphatidylinositol 5-monophosphate, phosphatidylinositol 4-monophosphate and phosphatidylinosit…	Q3TWL2	2	30.047		6119400	2463800	8774900	3671100		4270500	9626300	14120000	4675800	8165500	12249000	6840100	7511600		5598900		10902000
Q69ZF7	Metal transporter CNNM4	Cnnm4	Probable metal transporter. The interaction with the metal ion chaperone COX11 suggests that it may play a role in sensory neuron functions (By similarity). May play a role in biomineralization and retinal function.	Q69ZF7;Q3TWN3	1	86.625		1141300		1573100	3019400	6786400		3142000		2609600		1410200	3030100		2780800
Q3TWW8	Serine/arginine-rich splicing factor 6	Srsf6	Plays a role in constitutive splicing and modulates the selection of alternative splice sites. Plays a role in the alternative splicing of MAPT/Tau exon 10. Binds to alternative exons of TNC pre-mRNA and promotes the expression of alternatively spliced TNC. Plays a role in wound healing and in the regulation of keratinocyte differentiation and proliferation via its role in alternative splicing (B…	Q3TWW8	6	39.025	127730000	173610000	332970000	163980000	105550000	98202000	10616000	28090000	21196000	9505100	7466100	9411400	6638500	2910600	2153200	9133200
Q3TXS7	26S proteasome non-ATPase regulatory subunit 1	Psmd1	Component of the 26S proteasome, a multiprotein complex involved in the ATP-dependent degradation of ubiquitinated proteins. This complex plays a key role in the maintenance of protein homeostasis by removing misfolded or damaged proteins, which could impair cellular functions, and by removing proteins whose functions are no longer required. Therefore, the proteasome participates in numerous cell…	Q3TXS7	6	105.73	58367000	55717000	46968000	21681000	13727000	15794000	12206000	9494600	13122000	11961000	12909000	1340800	6520000	5689900	6893300	4238400	8843100	4213900
Q3TYS2	Cytochrome b-245 chaperone 1	Cybc1	Necessary for a stable expression of the CYBA and CYBB subunits of the cytochrome b-245 heterodimer. Controls the phagocyte respiratory burst and is essential for innate immunity.	Q3TYS2	1	20.921		3477000	4223900		1377700		588970		1288700			1584200
Q3TYX8	RUN and FYVE domain-containing protein 4	Rufy4	Positively regulates macroautophagy in primary dendritic cells. Increases autophagic flux, probably by stimulating both autophagosome formation and facilitating tethering with lysosomes. Binds to phosphatidylinositol 3-phosphate (PtdIns3P) through its FYVE-type zinc finger.	Q3TYX8	1	64.036						1789700	1811900			1035900								1437300000
Q3TZZ7	Extended synaptotagmin-2	Esyt2	Tethers the endoplasmic reticulum to the cell membrane and promotes the formation of appositions between the endoplasmic reticulum and the cell membrane. Binds glycerophospholipids in a barrel-like domain and may play a role in cellular lipid transport. Plays a role in FGF signaling via its role in the rapid internalization of FGFR1 that has been activated by FGF1 binding; this occurs most likely…	Q3TZZ7	2	94.138	92121000	8226700	5200000		5796300			4717600				9387000	7762700	6640400	5920500	5738000	6650900
Q3U0V1	Far upstream element-binding protein 2	Khsrp	Binds to the dendritic targeting element and may play a role in mRNA trafficking. Part of a ternary complex that binds to the downstream control sequence (DCS) of the pre-mRNA. Mediates exon inclusion in transcripts that are subject to tissue-specific alternative splicing. May interact with single-stranded DNA from the far-upstream element (FUSE). May activate gene expression. Also involved in de…	Q3U0V1;Q91WJ8	4	76.775	53860000	47225000	15467000	43774000	24689000	12361000	9514300	5878500	73857000	6195300	19167000	8987200	2287200	4583100	21745000	3774200		32552000
Q3U186	Probable arginine--tRNA ligase, mitochondrial	Rars2		Q3U186	3	65.335	5828200	5054500	4779600	2485300	3950300	2915800	12227000	2899200	2091300	3022700	4359800	5201600	3862100	2640200	4605500		3798100	1831400
Q3U1G5	Interferon-stimulated 20 kDa exonuclease-like 2	Isg20l2	3'-> 5'-exoribonuclease involved in ribosome biogenesis in the processing of the 12S pre-rRNA. Displays a strong specificity for a 3'-end containing a free hydroxyl group.	Q3U1G5	1	41.019			2706000														1050200
Q3U1J4	DNA damage-binding protein 1	Ddb1	Required for DNA repair (PubMed:12107171). Binds to DDB2 to form the UV-damaged DNA-binding protein complex (the UV-DDB complex) (PubMed:12107171). The UV-DDB complex may recognize UV-induced DNA damage and recruit proteins of the nucleotide excision repair pathway (the NER pathway) to initiate DNA repair (PubMed:12107171). The UV-DDB complex preferentially binds to cyclobutane pyrimidine dimers …	Q3U1J4	17	126.85	119690000	77673000	118620000	123000000	97033000	149250000	151030000	175490000	173030000	473030000	99084000	161240000	172620000	191000000	112770000	211010000	235700000	169250000
Q3U1T9	DENN domain-containing protein 1B	Dennd1b	Guanine nucleotide exchange factor (GEF) for RAB35 that acts as a regulator of T-cell receptor (TCR) internalization in TH2 cells. Acts by promoting the exchange of GDP to GTP, converting inactive GDP-bound RAB35 into its active GTP-bound form. Plays a role in clathrin-mediated endocytosis. Controls cytokine production in TH2 lymphocytes by controlling the rate of TCR internalization and routing …	Q3U1T9	1	85.525							34425000								8178200
Q3U7R1	Extended synaptotagmin-1	Esyt1	Binds glycerophospholipids in a barrel-like domain and may play a role in cellular lipid transport (By similarity). Binds calcium (via the C2 domains) and translocates to sites of contact between the endoplasmic reticulum and the cell membrane in response to increased cytosolic calcium levels. Helps tether the endoplasmic reticulum to the cell membrane and promotes the formation of appositions be…	Q3U7R1	6	121.55	9370700	21758000	22465000	11004000	11990000	11533000	40498000	38538000	45404000	46731000	50718000	37985000	26221000	24806000	38146000	58857000	50554000	37362000
Q3U821	WD repeat-containing protein 75	Wdr75	Ribosome biogenesis factor. Involved in nucleolar processing of pre-18S ribosomal RNA. Required for optimal pre-ribosomal RNA transcription by RNA polymerase I.	Q3U821	2	94.036	2567900	1408000
Q3U9G9	Delta(14)-sterol reductase LBR	Lbr	Catalyzes the reduction of the C14-unsaturated bond of lanosterol, as part of the metabolic pathway leading to cholesterol biosynthesis (PubMed:18785926). Plays a critical role in myeloid cell cholesterol biosynthesis which is essential to both myeloid cell growth and functional maturation (PubMed:22140257). Mediates the activation of NADPH oxidases, perhaps by maintaining critical levels of chol…	Q3U9G9	4	71.439		24369000	33254000	9176100	5509100		3991900	2770700	9498900		7900300	11313000	5796700	8613200		18391000	13928000	9630800
Q3UBX0	Transmembrane protein 109	Tmem109	May mediate cellular response to DNA damage by protecting against ultraviolet C-induced cell death (PubMed:20060811). Can form voltage-gated calcium and potassium channels in vitro (By similarity).	Q3UBX0	4	26.306		6133600	3388700	5019600	7810000	5088100	1913400	7734400	4223800	7043800	9023700	16834000	5876600	10998000	12229000	5951100	11414000
Q3UE37	Ubiquitin-conjugating enzyme E2 Z	Ube2z	Catalyzes the covalent attachment of ubiquitin to other proteins. Specific substrate for UBA6, not charged with ubiquitin by UBE1. May be involved in apoptosis regulation.	Q3UE37	1	38.368					574480					4163000	1699600	879590				519220
Q3UEB3	Poly(U)-binding-splicing factor PUF60	Puf60	DNA- and RNA-binding protein, involved in several nuclear processes such as pre-mRNA splicing, apoptosis and transcription regulation. In association with FUBP1 regulates MYC transcription at the P2 promoter through the core-TFIIH basal transcription factor. Acts as a transcriptional repressor through the core-TFIIH basal transcription factor. Represses FUBP1-induced transcriptional activation bu…	Q3UEB3	1	60.248	10096000	16433000	1553700												6844400
Q3UFM5	Nucleolar MIF4G domain-containing protein 1	Nom1	Plays a role in targeting PPP1CA to the nucleolus.	Q3UFM5	1	95.959			3709500	3626800	2560800					16203000
Q3UGC7	Eukaryotic translation initiation factor 3 subunit J-A	Eif3j1	Component of the eukaryotic translation initiation factor 3 (eIF-3) complex, which is required for several steps in the initiation of protein synthesis. The eIF-3 complex associates with the 40S ribosome and facilitates the recruitment of eIF-1, eIF-1A, eIF-2:GTP:methionyl-tRNAi and eIF-5 to form the 43S pre-initiation complex (43S PIC). The eIF-3 complex stimulates mRNA recruitment to the 43S PI…	Q3UGC7;Q66JS6	1	29.343	5884700		3951900		1988100		805750			10267000				3559600
Q3UH60	Disco-interacting protein 2 homolog B	Dip2b		Q3UH60	1	171.12		6355700	2247600	9986900		10888000	2408000	11648000	4034500	11793000		25354000			6510000		3894100
Q3UH66	Serine/threonine-protein kinase WNK2	Wnk2	Serine/threonine kinase which plays an important role in the regulation of electrolyte homeostasis, cell signaling, survival, and proliferation. Acts as an activator and inhibitor of sodium-coupled chloride cotransporters and potassium-coupled chloride cotransporters respectively. Activates SLC12A2, SCNN1A, SCNN1B, SCNN1D and SGK1 and inhibits SLC12A5. Negatively regulates the EGF-induced activat…	Q3UH66	1	227.52																1738400	2482500
Q3UHG7	DENN domain-containing protein 11	Dennd11	Probable guanine nucleotide exchange factor (GEF). May promote the exchange of GDP to GTP, converting inactive GDP-bound small GTPases into their active GTP-bound form (Probable). May play a role in neuritogenesis, as well as in neuronal recovery and/or restructuring in the hippocampus following transient cerebral ischemia (By similarity).	Q3UHG7	1	51.427			125090	297330		330250	435790	441310	544020	500620	601920	859720		476990	1919600	620310	925520	706800
Q3UJB9	Enhancer of mRNA-decapping protein 4	Edc4	In the process of mRNA degradation, seems to play a role in mRNA decapping. Component of a complex containing DCP2 and DCP1A which functions in decapping of ARE-containing mRNAs. Promotes complex formation between DCP1A and DCP2. Enhances the catalytic activity of DCP2 (in vitro).	Q3UJB9	11	152.48	13909000	21905000	23317000	30383000	23107000	19690000	9215400	14978000	13088000	30247000	35192000	15602000	48146000	58077000	27128000	72785000	75702000	82402000
Q3UJD6	Ubiquitin carboxyl-terminal hydrolase 19	Usp19	Deubiquitinating enzyme that regulates the degradation of various proteins. Deubiquitinates and prevents proteasomal degradation of RNF123 which in turn stimulates CDKN1B ubiquitin-dependent degradation thereby playing a role in cell proliferation. Involved in decreased protein synthesis in atrophying skeletal muscle. Modulates transcription of major myofibrillar proteins. Also involved in turnov…	Q3UJD6	1	150.55															903370
Q3UJU9	Regulator of microtubule dynamics protein 3	Rmdn3	Involved in cellular calcium homeostasis regulation (By similarity). May participate in differentiation and apoptosis of keratinocytes. Overexpression induces apoptosis (By similarity).	Q3UJU9	8	52.028	52054000	63975000	73674000	66112000	73870000	84607000	96596000	59719000	60457000	112450000	124230000	149310000	110040000	118800000	58234000	152910000	159540000	83620000
Q3UKC1	Tax1-binding protein 1 homolog	Tax1bp1	Inhibits TNF-induced apoptosis by mediating the TNFAIP3 anti-apoptotic activity. Degraded by caspase-3-like family proteins upon TNF-induced apoptosis. May also play a role in the pro-inflammatory cytokine IL-1 signaling cascade (By similarity).	Q3UKC1	1	93.629	7103100	13377000	7589100	5161800							7892700	3708900	7321100	5938800	4004500			6567200
Q3UKJ7	WD40 repeat-containing protein SMU1	Smu1	Involved in pre-mRNA splicing as a component of the spliceosome (By similarity). Regulates alternative splicing of the HSPG2 pre-mRNA (By similarity). Required for normal accumulation of IK (By similarity). Required for normal mitotic spindle assembly and normal progress through mitosis (By similarity).	Q3UKJ7	2	57.543	4599700	4154100	4002100								8061200		2678300		2485400
Q3UL36	Arginine and glutamate-rich protein 1	Arglu1		Q3UL36	4	32.887	14088000	17341000	25139000	13592000	9003900	8230900	7754300	11709000		3530200							8041900
Q3ULF4	Paraplegin	Spg7	ATP-dependent zinc metalloprotease. Plays a role in the formation and regulation of the mitochondrial permeability transition pore (mPTP) and its proteolytic activity is dispensable for this function (By similarity).	Q3ULF4	1	85.995											2347700
Q3ULJ0	Glycerol-3-phosphate dehydrogenase 1-like protein	Gpd1l	Plays a role in regulating cardiac sodium current; decreased enzymatic activity with resulting increased levels of glycerol 3-phosphate activating the DPD1L-dependent SCN5A phosphorylation pathway, may ultimately lead to decreased sodium current; cardiac sodium current may also be reduced due to alterations of NAD(H) balance induced by DPD1L.	Q3ULJ0	7	38.225	7804800	43334000	12233000	18346000	35001000	56252000	6084300	7699300	3582600		4113100						3203300	15993000
Q3UM45	Protein phosphatase 1 regulatory subunit 7	Ppp1r7	Regulatory subunit of protein phosphatase 1.	Q3UM45	2	41.291		261400	402580	325500	619090	583190	650680	2054800		4347000	828350		912390	624620	1079700	842760	1427200	860760
Q3UMU9	Hepatoma-derived growth factor-related protein 2	Hdgfl2	Involved in cellular growth control, through the regulation of cyclin D1 expression (By similarity). Associates with chromatin. Isoform 1 and isoform 3 bind to condensed chromatin in mitotic cells. Isoform 4 binds to non-condensed chromatin in the presence of HDGF.	Q3UMU9	3	74.29	5498700	2328600													1011700
Q3UN02	Lysocardiolipin acyltransferase 1	Lclat1	Exhibits acyl-CoA:lysocardiolipin acyltransferase (ALCAT) activity; catalyzes the reacylation of lyso-cardiolipin to cardiolipin (CL), a key step in CL remodeling (PubMed:15152008). Recognizes both monolysocardiolipin and dilysocardiolipin as substrates with a preference for linoleoyl-CoA and oleoyl-CoA as acyl donors (PubMed:15152008). Also exhibits 1-acyl-sn-glycerol-3-phosphate acyltransferase…	Q3UN02	1	44.399		3297300				1200300		6580100							7940800	1214800	2218000
Q3UN04	Ubiquitin carboxyl-terminal hydrolase 30	Usp30	Deubiquitinating enzyme tethered to the mitochondrial outer membrane that acts as a key inhibitor of mitophagy by counteracting the action of parkin (PRKN): hydrolyzes ubiquitin attached by parkin on target proteins, such as RHOT1/MIRO1 and TOMM20, thereby blocking parkin's ability to drive mitophagy. Preferentially cleaves 'Lys-6'- and 'Lys-11'-linked polyubiquitin chains, 2 types of linkage tha…	Q3UN04	2	58.221	16365000	6216100	4214200	12141000	6247400	5412700	4825000	6585000	2397100	6383600	8574200	11983000	3520800	5177300	11529000	12614000	6870600	5091000
Q3UPL0	Protein transport protein Sec31A	Sec31a	Component of the coat protein complex II (COPII) which promotes the formation of transport vesicles from the endoplasmic reticulum (ER) (By similarity). The coat has two main functions, the physical deformation of the endoplasmic reticulum membrane into vesicles and the selection of cargo molecules (By similarity).	Q3UPL0	3	133.57		3007300	3648700	2777700	3741200	4040600		3108900	3239500		3336700		3314200	3308000	3614500	2819200	3216400
Q3UPP8	Centrosomal protein of 63 kDa	Cep63	Required for normal spindle assembly. Plays a key role in mother-centriole-dependent centriole duplication; the function seems also to involve CEP152, CDK5RAP2 and WDR62 through a stepwise assembled complex at the centrosome that recruits CDK2 required for centriole duplication. Also recruits CDK1 to centrosomes. Plays a role in DNA damage response. Following DNA damage, such as double-strand bre…	Q3UPP8	1	80.448	4047500	2177500	5813000	5021500	3344400		4520000							4380500
Q3UQV5	Kelch repeat and BTB domain-containing protein 8	Kbtbd8	Substrate-specific adapter of a BCR (BTB-CUL3-RBX1) E3 ubiquitin ligase complex that acts as a regulator of neural crest specification. The BCR(KBTBD8) complex acts by mediating monoubiquitination of NOLC1 and TCOF1: monoubiquitination promotes the formation of a NOLC1-TCOF1 complex that acts as a platform to connect RNA polymerase I with enzymes responsible for ribosomal processing and modificat…	Q3UQV5	7	68.66	11648000	7725700	5116700	41999000	20407000	5865600	14297000	32554000	29697000	28473000	23077000	22104000	12794000	35426000	35911000	20998000	17970000	19628000
Q3URD3	Sarcolemmal membrane-associated protein	Slmap	May play a role during myoblast fusion.	Q3URD3	2	96.932			7401400	2763800		5434900						11768000			3027100
Q3URQ0	Testis-expressed protein 10	Tex10	Functions as a component of the Five Friends of Methylated CHTOP (5FMC) complex; the 5FMC complex is recruited to ZNF148 by methylated CHTOP, leading to desumoylation of ZNF148 and subsequent transactivation of ZNF148 target genes (PubMed:22872859). Component of the PELP1 complex involved in the nucleolar steps of 28S rRNA maturation and the subsequent nucleoplasmic transit of the pre-60S ribosom…	Q3URQ0	1	105.21		4753400	1345900
Q3URS9	Mitochondrial potassium channel	Ccdc51	Mitochondrial potassium channel located in the mitochondrial inner membrane (PubMed:31435016). Together with ABCB8/MITOSUR, forms a protein complex localized in the mitochondria that mediates ATP-dependent potassium currents across the inner membrane (that is, mitoK(ATP) channel) (PubMed:31435016). May contribute to the homeostatic control of cellular metabolism under stress conditions by regulat…	Q3URS9	1	45.132			2229900	2760500	2802200	3044600	2893000	3544700		1370000	2652500	2741400	1621700
Q3USZ8	Divergent protein kinase domain 2A	Dipk2a	May play a role in cardiomyocyte proliferation through paracrine signaling and activation of the PI3-kinase signaling cascade.	Q3USZ8	8	49.462	11288000		2555100	11772000	10444000	19665000	31721000	27707000	17282000	26878000	25990000	20470000	29403000	28125000	24312000	27162000	23850000	12798000
Q3UTA9	Eukaryotic translation initiation factor 4E type 1B	Eif4e1b	Recognizes and binds the 7-methylguanosine-containing mRNA cap during an early step in the initiation of protein synthesis and facilitates ribosome binding by inducing the unwinding of the mRNAs secondary structures.	Q3UTA9	6	27.985	6679200			4636000	1720100	2136200		5492500	10449000		27568000	2438000	55404000	130490000	42295000	170550000	119220000	64292000
Q3UUQ7	GPI inositol-deacylase	Pgap1	Involved in inositol deacylation of GPI-anchored proteins. GPI inositol deacylation may important for efficient transport of GPI-anchored proteins from the endoplasmic reticulum to the Golgi (By similarity).	Q3UUQ7	2	104.58	6431900	3592100	38218000									22156000	15584000	18081000		14879000	14918000	20629000
Q3UV17	Keratin, type II cytoskeletal 2 oral	Krt76	Probably contributes to terminal cornification.	Q3UV17	1	62.844	560230000	165470000	287550000	1252200000	319850000	208690000	38254000	4304700	123890000	33439000	315600000	351080000	304820000	299520000	1206500000	245660000	335050000	26133000
Q3UV70	[Pyruvate dehydrogenase [acetyl-transferring]]-phosphatase 1, mitochondrial	Pdp1	Catalyzes the dephosphorylation and concomitant reactivation of the alpha subunit of the E1 component of the pyruvate dehydrogenase complex.	Q3UV70	1	61.18		1302000					2443400	3222100	3738000	2466000		1935000
Q3UVK0	Endoplasmic reticulum metallopeptidase 1	Ermp1	Within the ovary, required for the organization of somatic cells and oocytes into discrete follicular structures.	Q3UVK0	3	100.15	7331300	11194000	13345000	5625700		6376400	8493100	7330700	7754600	7215700	16495000	12356000	11162000	5745300	11028000	9869800	6797400	4452700
Q3UWZ0	Tripartite motif-containing protein 75	Trim75		Q3UWZ0	2	53.384					1359200								2579500	9268300	7963000	4248600	5649400	2908900
Q3UX83	Probable inactive 1-aminocyclopropane-1-carboxylate synthase-like protein 2	Accsl		Q3UX83	4	66.128						7969200	2625200	3063800	4562300	4999800	14982000	4010700	29161000	12147000	23770000	48148000	29480000	14542000
Q3UZ39	Leucine-rich repeat flightless-interacting protein 1	Lrrfip1	Transcriptional repressor which preferentially binds to the GC-rich consensus sequence (5'-AGCCCCCGGCG-3') and may regulate expression of TNF, EGFR and PDGFA. May control smooth muscle cells proliferation following artery injury through PDGFA repression. May also bind double-stranded RNA (By similarity). Positively regulates Toll-like receptor (TLR) signaling in response to agonist probably by co…	Q3UZ39;Q91WK0	3	79.248	8498700	5172000	9025400		2182000						6705500						5137500	3077700
Q3UZV7	UPF0577 protein KIAA1324-like homolog			Q3UZV7	1	113.66									8501100					1725400		1388000
Q3V009	Transmembrane emp24 domain-containing protein 1	Tmed1	Potential role in vesicular protein trafficking, mainly in the early secretory pathway. May act as a cargo receptor at the lumenal side for incorporation of secretory cargo molecules into transport vesicles and may be involved in vesicle coat formation at the cytoplasmic side.	Q3V009	1	25.262	2733700	3674800	1861300	5810000	1522200			5577400			2416000		5300800				4502800	7815300
Q3V0K9	Plastin-1	Pls1	Actin-bundling protein in the absence of calcium.	Q3V0K9	1	70.407					409110		243470	516820					476420	345770	269400	269190
Q3V132	ADP/ATP translocase 4	Slc25a31	Catalyzes the exchange of cytoplasmic ADP with mitochondrial ATP across the mitochondrial inner membrane. May serve to mediate energy generating and energy consuming processes in the distal flagellum, possibly as a nucleotide shuttle between flagellar glycolysis, protein phosphorylation and mechanisms of motility.	Q3V132	9	35.257	974530000	597510000	530900000	491230000	356700000	361410000	386220000	580430000	640120000	196640000	695160000	425560000	447970000	391160000	453470000	453390000	253400000	389240000
Q3V1T4	Prolyl 3-hydroxylase 1	P3h1	Basement membrane-associated chondroitin sulfate proteoglycan (CSPG). Has prolyl 3-hydroxylase activity catalyzing the post-translational formation of 3-hydroxyproline in -Xaa-Pro-Gly- sequences in collagens, especially types IV and V. May be involved in the secretory pathway of cells. Has growth suppressive activity in fibroblasts (By similarity).	Q3V1T4	2	83.65													4255200			6921400	1507500
Q3V2C1	Keratin-associated protein 9-3	Krtap9-3	In the hair cortex, hair keratin intermediate filaments are embedded in an interfilamentous matrix, consisting of hair keratin-associated proteins (KRTAP), which are essential for the formation of a rigid and resistant hair shaft through their extensive disulfide bond cross-linking with abundant cysteine residues of hair keratins. The matrix proteins include the high-sulfur and high-glycine-tyros…	Q3V2C1	1	13.902						5816100
Q3V3R1	Monofunctional C1-tetrahydrofolate synthase, mitochondrial	Mthfd1l	May provide the missing metabolic reaction required to link the mitochondria and the cytoplasm in the mammalian model of one-carbon folate metabolism in embryonic an transformed cells complementing thus the enzymatic activities of MTHFD2.	Q3V3R1	9	105.73	22140000	36024000	22007000	11850000	15025000	22061000	26916000	30703000	29540000	23337000	32177000	24507000	16453000	21241000	18173000	39296000	38028000	36170000
Q45VK7	Cytoplasmic dynein 2 heavy chain 1	Dync2h1	May function as a motor for intraflagellar retrograde transport. Functions in cilia biogenesis. According to PubMed:8666668, it may play a role in transport between endoplasmic reticulum and Golgi or organization of the Golgi in cells.	Q45VK7	1	492.33						2266300										3043100
Q4FZC9	Nesprin-3	Syne3	As a component of the LINC (LInker of Nucleoskeleton and Cytoskeleton) complex involved in the connection between the nuclear lamina and the cytoskeleton. The nucleocytoplasmic interactions established by the LINC complex play an important role in the transmission of mechanical forces across the nuclear envelope and in nuclear movement and positioning. Probable anchoring protein which tethers the…	Q4FZC9	1	112.03	1048200		1243400		4380800	643050	1567400	3820200	1980000	3714600	1007600	1225100	1737900	2098700		602130		5191100
Q4PJX1	Protein odr-4 homolog	Odr4	May play a role in the trafficking of a subset of G-protein coupled receptors.	Q4PJX1	2	49.997	7048100	9117600	7444400	8741000	7951100	3994300	9223700	7853900	11203000	5627600	8329200	12394000	8751300	8548600	8439100	7237900	10767000	10229000
Q4VAA2	Protein CDV3	Cdv3		Q4VAA2	4	29.729	5334000	4708100	5532700	10690000	11893000	10450000	9257000	7124500	4119300	15972000	5245400	2706700	6579600	16761000	6464300	2843700		3156500
Q4VBE8	WD repeat-containing protein 18	Wdr18	May play a role during development (By similarity). Functions as a component of the Five Friends of Methylated CHTOP (5FMC) complex; the 5FMC complex is recruited to ZNF148 by methylated CHTOP, leading to desumoylation of ZNF148 and subsequent transactivation of ZNF148 target genes.	Q4VBE8	4	47.211	3980500	11202000	21377000	6484600	9360200	7669900	3693400	1714600	5167100	9209700	2073000	3947900	1436000	2038900	1882000	1429300	2871100	3290700
Q501J6	Probable ATP-dependent RNA helicase DDX17	Ddx17	As an RNA helicase, unwinds RNA and alters RNA structures through ATP binding and hydrolysis. Involved in multiple cellular processes, including pre-mRNA splicing, alternative splicing, ribosomal RNA processing and miRNA processing, as well as transcription regulation. Regulates the alternative splicing of exons exhibiting specific features. This function requires the RNA helicase activity. Affec…	Q501J6	3	72.399	8228900	5911800	7548100	2582100	2276100	1731000	8072600		4767600				4577500	3689700		7835500	8168100
Q505F5	Leucine-rich repeat-containing protein 47	Lrrc47		Q505F5	4	63.589	2675000	3506500	3502800	7643800	5915900	7935100	1944000	7149800	4485000	6267200	3352800	3995400	4440200	3203600	3776400	3978800	4306100	4930300
Q52KI8	Serine/arginine repetitive matrix protein 1	Srrm1	Part of pre- and post-splicing multiprotein mRNP complexes. Involved in numerous pre-mRNA processing events. Promotes constitutive and exonic splicing enhancer (ESE)-dependent splicing activation by bridging together sequence-specific (SR family proteins, SFRS4, SFRS5 and TRA2B/SFRS10) and basal snRNP (SNRP70 and SNRPA1) factors of the spliceosome. Stimulates mRNA 3'-end cleavage independently of…	Q52KI8	5	106.86	9124300	6995700	43999000	4954300	4902800	3757700		1343200		1173300				1300800		1040400
Q569Z5	Probable ATP-dependent RNA helicase DDX46	Ddx46	Plays an essential role in splicing, either prior to, or during A complex formation.	Q569Z5	1	117.45		1549900	4663000	1258900						2184500	2516300				10867000	1095700
Q569Z6	Thyroid hormone receptor-associated protein 3	Thrap3	Involved in pre-mRNA splicing. Remains associated with spliced mRNA after splicing which probably involves interactions with the exon junction complex (EJC). Can trigger mRNA decay which seems to be independent of nonsense-mediated decay involving premature stop codons (PTC) recognition. May be involved in nuclear mRNA decay. Involved in regulation of signal-induced alternative splicing. During s…	Q569Z6	12	108.18	81801000	16048000	21229000	5508900	2746000	694960				1206400					666140			1571000
Q571I9	Aldehyde dehydrogenase family 16 member A1	Aldh16a1		Q571I9	7	84.755	7011200	6788200	1925900	8226600	9555800	10585000	33951000	13017000	7010300	15748000	30068000	30836000	29147000	22287000	13418000	19964000	4995500	16142000
Q587J6	LINE-1 type transposase domain-containing protein 1	L1td1		Q587J6	12	88.188	10996000	96984000	70712000	2531900	5305700	2449600		1237000				4868700
Q5F285	Transmembrane protein 256	Tmem256		Q5F285	1	11.655	22486000	27339000	25377000	25737000	23417000	17185000	26003000	25755000		37820000	19398000	32977000	11874000	21268000	22935000	11639000	12063000	11073000
Q5IRJ6	Zinc transporter 9	Slc30a9	Acts as a zinc transporter involved in intracellular zinc homeostasis (By similarity). Functions as a secondary coactivator for nuclear receptors by cooperating with p160 coactivators subtypes (PubMed:15988012). Plays a role in transcriptional activation of Wnt-responsive genes (PubMed:17344318).	Q5IRJ6	2	62.875	14164000	1167500	1814800	2831500	2327300	2017500	5063500		3709200	8134400	3017900	4875300	2715500	2465800	2627800	3164200	3382300
Q5SF07	Insulin-like growth factor 2 mRNA-binding protein 2	Igf2bp2	RNA-binding factor that recruits target transcripts to cytoplasmic protein-RNA complexes (mRNPs). This transcript 'caging' into mRNPs allows mRNA transport and transient storage. It also modulates the rate and location at which target transcripts encounter the translational apparatus and shields them from endonuclease attacks or microRNA-mediated degradation (By similarity). Binds to the 5'-UTR o…	Q5SF07	16	65.583	107320000	123950000	109490000	31292000	35439000	23241000	2178300		4754100		12574000	33949000	7844000	35990000	44467000	735460000	799600000	503950000
Q5SRY7	F-box/WD repeat-containing protein 11	Fbxw11	Substrate recognition component of a SCF (SKP1-CUL1-F-box protein) E3 ubiquitin-protein ligase complex which mediates the ubiquitination and subsequent proteasomal degradation of target proteins. Probably recognizes and binds to phosphorylated target proteins. SCF(FBXW11) mediates the ubiquitination of phosphorylated CTNNB1 and participates in Wnt signaling. SCF(FBXW11) mediates the ubiquitinatio…	Q5SRY7	1	62.062	6215100	10675000	3817700	8213700	7608700	6322700	8756000	8364500	5885300	4689000	7181000	25692000	4928500	7387600		3462000	9294700	5416800
Q5SS80	Dehydrogenase/reductase SDR family member 13	Dhrs13	Putative oxidoreductase.	Q5SS80	2	40.744		2123400		1437100			3232400	1107000	2379600		2496400	2172200	1390100	2625900	6091200	3240400	3777400
Q5SSI6	U3 small nucleolar RNA-associated protein 18 homolog	Utp18	Involved in nucleolar processing of pre-18S ribosomal RNA.	Q5SSI6	1	61.217		9962000			7272100		5611200			7718800	6578700	7979200					8533200
Q5SWT3	Solute carrier family 25 member 35	Slc25a35		Q5SWT3	6	32.63	84883000	44221000	33016000	58482000	56286000	40969000	55475000	57155000	93518000	43002000	62945000	81360000	59678000	60684000	52274000	47631000	54101000	51365000
Q5SX39	Myosin-4	Myh4	Muscle contraction.	Q5SX39;Q5SX40;P13542	3	222.86	1479700	2660000	1366100		1467600	1294400	12490000	1755600	1118800	3154900	6271500	2266500	741280	1554000	1090900	548300000	510540	916590
Q5SYH2	Transmembrane protein 199	Tmem199	Accessory component of the proton-transporting vacuolar (V)-ATPase protein pump involved in intracellular iron homeostasis. In aerobic conditions, required for intracellular iron homeostasis, thus triggering the activity of Fe(2+) prolyl hydroxylase (PHD) enzymes, and leading to HIF1A hydroxylation and subsequent proteasomal degradation. Necessary for endolysosomal acidification and lysosomal deg…	Q5SYH2	9	23.099	33359000	18273000	23633000	32764000	44172000	43577000	100110000	86864000	102590000	102460000	107220000	123810000	85590000	111990000	82840000	105120000	131510000	92056000
Q5U458	DnaJ homolog subfamily C member 11	Dnajc11	Required for mitochondrial inner membrane organization. Seems to function through its association with the MICOS complex and the mitochondrial outer membrane sorting assembly machinery (SAM) complex.	Q5U458	4	63.232	86068000	33112000	28111000	52041000	53062000	21177000	35973000	46351000	23053000	39190000	18624000	29174000	43046000	34750000	37380000	39840000	10713000	35221000
Q5XG73	Acyl-CoA-binding domain-containing protein 5	Acbd5	Acyl-CoA binding protein which acts as the peroxisome receptor for pexophagy but is dispensable for aggrephagy and nonselective autophagy. Binds medium- and long-chain acyl-CoA esters (By similarity).	Q5XG73	2	56.613	7429100		1565000	1278200	3022000	1260200	3069100	6909000	3847500	4132200	5486200	6046400	2619900	2034500	2800300	3307000	3053100	4350200
Q5XJY4	Presenilins-associated rhomboid-like protein, mitochondrial	Parl	Required for the control of apoptosis during postnatal growth (PubMed:16839884). Essential for proteolytic processing of an antiapoptotic form of OPA1 which prevents the release of mitochondrial cytochrome c in response to intrinsic apoptotic signals (PubMed:16839884). Required for the maturation of PINK1 into its 52kDa mature form after its cleavage by mitochondrial-processing peptidase (MPP) (B…	Q5XJY4	6	41.963		5476800	25284000	27944000	47984000	20201000	99425000	61471000	152060000	51866000	6516600	9410600	78587000	55414000	62700000	76284000	30981000	19461000
Q5XJY5	Coatomer subunit delta	Arcn1	The coatomer is a cytosolic protein complex that binds to dilysine motifs and reversibly associates with Golgi non-clathrin-coated vesicles, which further mediate biosynthetic protein transport from the ER, via the Golgi up to the trans Golgi network. Coatomer complex is required for budding from Golgi membranes, and is essential for the retrograde Golgi-to-ER transport of dilysine-tagged protein…	Q5XJY5	5	57.229	4185000	10443000	11855000	8905800	8588900	10677000	13657000	14220000	5362300	22631000	14940000	14365000	13685000	11697000	7422700	14718000	15078000	17804000
Q5XKN4	Protein jagunal homolog 1	Jagn1	Endoplasmic reticulum transmembrane protein involved in vesicle-mediated transport, which is required for neutrophil function. Required for vesicle-mediated transport; it is however unclear whether it is involved in early secretory pathway or intracellular protein transport. Acts as a regulator of neutrophil function, probably via its role in vesicle-mediated transport: required for defense again…	Q5XKN4	1	21.102	4518800	8550000	481370	7030100		5688500		4295700	970280	4347800	6114500	11091000		10912000	6665400		723200	1071200
Q60520	Paired amphipathic helix protein Sin3a	Sin3a	Acts as a transcriptional repressor. Corepressor for REST. Interacts with MXI1 to repress MYC responsive genes and antagonize MYC oncogenic activities. Also interacts with MXD1-MAX heterodimers to repress transcription by tethering SIN3A to DNA. Acts cooperatively with OGT to repress transcription in parallel with histone deacetylation. Involved in the control of the circadian rhythms. Required f…	Q60520	3	145.09	6563400	6636000				5507600		2166200			4751600					8696400	12509000	12977000
Q60575	Kinesin-like protein KIF1B	Kif1b	Motor for anterograde transport of mitochondria. Has a microtubule plus end-directed motility.	Q60575	1	204.08	20729000	21559000	4502000	8993100			4805700	11820000	63747000	9340300		5627900			8204100		12369000
Q60596	DNA repair protein XRCC1	Xrcc1	Involved in DNA single-strand break repair by mediating the assembly of DNA break repair protein complexes (By similarity). Probably during DNA repair, negatively regulates ADP-ribose levels by modulating ADP-ribosyltransferase PARP1 activity (PubMed:28002403).	Q60596	1	68.97	5779500	2420300	3311900	812040		949610							455460
Q60597	2-oxoglutarate dehydrogenase, mitochondrial	Ogdh	2-oxoglutarate dehydrogenase (E1) component of the 2-oxoglutarate dehydrogenase complex, which mediates the decarboxylation of alpha-ketoglutarate. The 2-oxoglutarate dehydrogenase complex catalyzes the overall conversion of 2-oxoglutarate to succinyl-CoA and CO(2). The 2-oxoglutarate dehydrogenase complex is mainly active in the mitochondrion. A fraction of the 2-oxoglutarate dehydrogenase compl…	Q60597	18	116.45	227560000	323370000	334900000	462610000	396240000	420780000	419120000	446640000	594130000	369440000	644880000	500550000	435620000	354460000	404400000	254170000	367340000	214340000
Q60598	Src substrate cortactin	Cttn	Contributes to the organization of the actin cytoskeleton and cell shape (PubMed:17403031). Plays a role in the formation of lamellipodia and in cell migration (By similarity). Plays a role in the regulation of neuron morphology, axon growth and formation of neuronal growth cones (By similarity). Through its interaction with CTTNBP2, involved in the regulation of neuronal spine density (PubMed:22…	Q60598	9	61.249	8565700	71116000	47110000	6292400	6241800	5039600	4368900	2529800		3740800	8210300	5934900	4756800	1468800	837190	19387000
Q60605	Myosin light polypeptide 6	Myl6	Regulatory light chain of myosin. Does not bind calcium.	Q60605;Q8CI43	5	16.93	137910000	356850000	167870000	147740000	113760000	196990000	203600000	217680000	185050000	250100000	233030000	177470000	251810000	145550000	251370000	186520000	258620000	287460000
Q60634	Flotillin-2	Flot2	May act as a scaffolding protein within caveolar membranes, functionally participating in formation of caveolae or caveolae-like vesicles. May be involved in epidermal cell adhesion and epidermal structure and function.	Q60634	2	47.037	16969000	8004100	1594300	13740000						7028800	16138000		10636000	45035000	11185000	19242000		15827000
Q60649	Caseinolytic peptidase B protein homolog	Clpb	May function as a regulatory ATPase and be related to secretion/protein trafficking process.	Q60649	9	76.003	39373000	39900000	35326000	25069000	52206000	28511000	51675000	22577000	44071000	36597000	54527000	71333000	43199000	35747000	51009000	70657000	67952000	79913000
Q60668	Heterogeneous nuclear ribonucleoprotein D0	Hnrnpd	Binds with high affinity to RNA molecules that contain AU-rich elements (AREs) found within the 3'-UTR of many proto-oncogenes and cytokine mRNAs. Also binds to double- and single-stranded DNA sequences in a specific manner and functions a transcription factor. Each of the RNA-binding domains specifically can bind solely to a single-stranded non-monotonous 5'-UUAG-3' sequence and also weaker to t…	Q60668	6	38.354	26596000	88027000	120680000	66630000	61481000	71519000	33402000	17090000	13226000	9059400	13267000	6977200	11673000	11799000	11417000	20516000	10360000	13909000
Q60692	Proteasome subunit beta type-6	Psmb6	Component of the 20S core proteasome complex involved in the proteolytic degradation of most intracellular proteins. This complex plays numerous essential roles within the cell by associating with different regulatory particles. Associated with two 19S regulatory particles, forms the 26S proteasome and thus participates in the ATP-dependent degradation of ubiquitinated proteins. The 26S proteasom…	Q60692	3	25.378	15002000	26230000	19428000	3487200	17771000	8703800	8874900	14234000	8011200	8671000	8998800	6430400	8702000	6410100	2744800	11675000	12057000	23581000
Q60698	Ski oncogene	Ski	May play a role in terminal differentiation of skeletal muscle cells but not in the determination of cells to the myogenic lineage. Functions as a repressor of TGF-beta signaling.	Q60698	3	80.118	8125600					2886900	898820	8319200		34045000			3113700	1964600				1968800
Q60737	Casein kinase II subunit alpha	Csnk2a1	Catalytic subunit of a constitutively active serine/threonine-protein kinase complex that phosphorylates a large number of substrates containing acidic residues C-terminal to the phosphorylated serine or threonine. Regulates numerous cellular processes, such as cell cycle progression, apoptosis and transcription, as well as viral infection. May act as a regulatory node which integrates and coordi…	Q60737	1	45.133		2857100		3758800	5453800	7575100	7658300	6576200	5592000		18806000		5154600	5187600	6838900	1588100	4008900
Q60759	Glutaryl-CoA dehydrogenase, mitochondrial	Gcdh	Catalyzes the oxidative decarboxylation of glutaryl-CoA to crotonyl-CoA and CO(2) in the degradative pathway of L-lysine, L-hydroxylysine, and L-tryptophan metabolism. It uses electron transfer flavoprotein as its electron acceptor.	Q60759	2	48.605		5312000	4979100	4809600	5584100	3210900	5709200	3277100	4566000	2249400	3380900				6129600		4258900
Q60809	CCR4-NOT transcription complex subunit 7	Cnot7	Has 3'-5' poly(A) exoribonuclease activity for synthetic poly(A) RNA substrate. Its function seems to be partially redundant with that of CNOT8. Catalytic component of the CCR4-NOT complex which is one of the major cellular mRNA deadenylases and is linked to various cellular processes including bulk mRNA degradation, miRNA-mediated repression, translational repression during translational initiat…	Q60809	2	32.718	720740					2203000	1512800		1947500		2268300		3951500	3887400	3222500	8730200	3627500	8730700
Q60864	Stress-induced-phosphoprotein 1	Stip1	Acts as a co-chaperone for HSP90AA1. Mediates the association of the molecular chaperones HSPA8/HSC70 and HSP90.	Q60864	10	62.581	19195000	24871000	16969000	44106000	59160000	53688000	44830000	47846000	25390000	62046000	29865000	4165100	48215000	33921000	23639000	53454000	56309000	39834000
Q60865	Caprin-1	Caprin1	May regulate the transport and translation of mRNAs of proteins involved in synaptic plasticity in neurons and cell proliferation and migration in multiple cell types (PubMed:20516077). Binds directly and selectively to MYC and CCND2 RNAs. In neuronal cells, directly binds to several mRNAs associated with RNA granules, including BDNF, CAMK2A, CREB1, MAP2, NTRK2 mRNAs, as well as to GRIN1 and KPNB…	Q60865	2	78.168	39186000	6091400	17562000			1876500								4540300
Q60870	Receptor expression-enhancing protein 5	Reep5	May promote functional cell surface expression of olfactory receptors.	Q60870	4	21.05	13661000	41057000	42600000	76915000	47009000	53239000	141050000	123490000	48092000	116130000	109080000	152900000	112640000	121410000	120750000	50325000	91736000	118860000
Q60872	Eukaryotic translation initiation factor 1A	Eif1a	Seems to be required for maximal rate of protein biosynthesis. Enhances ribosome dissociation into subunits and stabilizes the binding of the initiator Met-tRNA(I) to 40 S ribosomal subunits.	Q60872	1	16.502		3624800		3662100		1506100				233150			576570
Q60930	Voltage-dependent anion-selective channel protein 2	Vdac2	Forms a channel through the mitochondrial outer membrane that allows diffusion of small hydrophilic molecules. The channel adopts an open conformation at low or zero membrane potential and a closed conformation at potentials above 30-40 mV. The open state has a weak anion selectivity whereas the closed state is cation-selective (By similarity).	Q60930	6	31.732	191450000	382200000	200810000	222190000	162420000	165010000	208250000	186000000	214950000	137350000	163070000	186240000	164730000	185540000	261260000	124340000	149590000	90692000
Q60931	Voltage-dependent anion-selective channel protein 3	Vdac3	Forms a channel through the mitochondrial outer membrane that allows diffusion of small hydrophilic molecules.	Q60931	8	30.752	179530000	147280000	280720000	186470000	131150000	151290000	314250000	187200000	130030000	106350000	204120000	437270000	159750000	138460000	159510000	274350000	198400000	148500000
Q60932	Voltage-dependent anion-selective channel protein 1	Vdac1	Forms a channel through the mitochondrial outer membrane and also the plasma membrane. The channel at the outer mitochondrial membrane allows diffusion of small hydrophilic molecules; in the plasma membrane it is involved in cell volume regulation and apoptosis. It adopts an open conformation at low or zero membrane potential and a closed conformation at potentials above 30-40 mV. The open state …	Q60932	4	32.351	17418000	60681000	55417000	47315000	22485000	27231000	30464000	37202000	22461000	29924000	18945000	37922000	20864000	17265000	24758000	29709000	39799000	28448000
Q60972	Histone-binding protein RBBP4	Rbbp4	Core histone-binding subunit that may target chromatin assembly factors, chromatin remodeling factors and histone deacetylases to their histone substrates in a manner that is regulated by nucleosomal DNA. Component of several complexes which regulate chromatin metabolism. These include the chromatin assembly factor 1 (CAF-1) complex, which is required for chromatin assembly following DNA replicat…	Q60972	2	47.655		5188900	6508600	994610	1908100	3355800	1309400			1768500			751270			1023300
Q60973	Histone-binding protein RBBP7	Rbbp7	Core histone-binding subunit that may target chromatin remodeling factors, histone acetyltransferases and histone deacetylases to their histone substrates in a manner that is regulated by nucleosomal DNA. Component of several complexes which regulate chromatin metabolism. These include the type B histone acetyltransferase (HAT) complex, which is required for chromatin assembly following DNA repli…	Q60973	2	47.789	10370000	11137000	58705000	10269000	36144000	48088000	3109900	14670000	5656300	15692000	10898000	16351000	40788000	55893000	15533000	18389000	25688000	20059000
Q61001	Laminin subunit alpha-5	Lama5	Binding to cells via a high affinity receptor, laminin is thought to mediate the attachment, migration and organization of cells into tissues during embryonic development by interacting with other extracellular matrix components. Alpha-5 may be the major laminin alpha chain of adult epithelial and/or endothelial basal laminae.	Q61001	2	404.05		359840	3338700
Q61029	Lamina-associated polypeptide 2, isoforms beta/delta/epsilon/gamma	Tmpo	May help direct the assembly of the nuclear lamina and thereby help maintain the structural organization of the nuclear envelope. Possible receptor for attachment of lamin filaments to the inner nuclear membrane. May be involved in the control of initiation of DNA replication through its interaction with NAKAP95 (By similarity).	Q61029	1	50.372	2117200	5962400	5772900	1715600	9872700	2031300		1585800		2317400	1114800	2312100	2256300	2642300	986590	2693100	2729600	2814300
Q61033	Lamina-associated polypeptide 2, isoforms alpha/zeta	Tmpo	May be involved in the structural organization of the nucleus and in the post-mitotic nuclear assembly. Plays an important role, together with LMNA, in the nuclear anchorage of RB1 (By similarity).	Q61033	1	75.167			2470700
Q61035	Histidine--tRNA ligase, cytoplasmic	Hars	Catalyzes the ATP-dependent ligation of histidine to the 3'-end of its cognate tRNA, via the formation of an aminoacyl-adenylate intermediate (His-AMP). Plays a role in axon guidance.	Q61035;Q99KK9	4	57.432	4409700	4413200	5682700	2776700	3456800	2124800	3863500	2823800	4078700	2842800	2451800	3400700	2363900	1823500	2348700	2533600	2401600	2218800
Q61074	Protein phosphatase 1G	Ppm1g	May be involved in regulation of cell cycle.	Q61074	2	58.727			3245300		13590000		14634000			5370800
Q61081	Hsp90 co-chaperone Cdc37	Cdc37	Co-chaperone that binds to numerous kinases and promotes their interaction with the Hsp90 complex, resulting in stabilization and promotion of their activity. Inhibits HSP90AA1 ATPase activity (By similarity).	Q61081	2	44.593			759380					1002300		3062100	818560		773700			846190
Q61102	ATP-binding cassette sub-family B member 7, mitochondrial	Abcb7	Could be involved in the transport of heme from the mitochondria to the cytosol. Plays a central role in the maturation of cytosolic iron-sulfur (Fe/S) cluster-containing proteins.	Q61102	6	82.58	6720500	17314000	12846000	5975100	10125000	13195000	7499600	8534300	7806000	8682900	10865000	16496000	4819000	5490000	6062400	9689600	6773100	5268700
[truncated: 1,179 more rows]

## Sheet: peptides
Sequence	Length	Missed cleavages	Mass	Proteins	Leading razor protein	Unique (Groups)	Charges	Posterior Error Probability of the identification	Score	Intensity	Intensity Blastocyst-1	Intensity Blastocyst-2	Intensity Blastocyst-3	Intensity 8-cell-1	Intensity 8-cell-2	Intensity 8-cell-3	Intensity 4-cell-1	Intensity 4-cell-2	Intensity 4-cell-3	Intensity Morula-1	Intensity Morula-2	Intensity Morula-3	Intensity PA-1	Intensity PA-2	Intensity PA-3	Intensity 2-cell-1	Intensity 2-cell-2	Intensity 2-cell-3
[truncated: 10,006 more rows]
