# Supplementary material for: Comparative maternal protein profiling of mouse biparental and uniparental embryos
Source: Gigascience. 2022 Sep 3;11:giac084. doi: 10.1093/gigascience/giac084 (PMC9440387; doi:10.1093/gigascience/giac084)
Supplement: giac084_Supplemental_Figures_and_Tables [file giac084_supplemental_figures_and_tables.zip › Table S10.xlsx]

## Sheet: Sheet1
Gene symbol	Score	Sequence coverage [%]	Proteins	Unique Peptides	Peptides	AAs	MW[kDa]
Fbxw24	323.31	79	1	47	47	466	53.411
Cct4	323.31	83.3	1	13	51	539	57.924
Lpcat1	28.213	18.5	1	11	11	534	59.151
Ift52	11.643	9.8	1	4	4	437	49.706
Rnf113a	16.422	20.7	1	6	6	343	38.787
Nudc	323.31	62.5	1	39	39	331	38.242
Tuba1c	36.379	66.1	1	3	38	449	49.895
Stag2	2.8127	1.8	1	2	2	1231	141.32
Ei24	4.0953	4.7	1	2	2	340	38.964
Ube4b	18.082	9.4	1	9	9	1173	133.32
Ncstn	21.48	11.3	1	7	7	709	78.41
Rps27a	197.59	51.6	1	12	12	128	14.728
Abcd3	85.8	25.9	1	15	15	659	75.475
Fam118a	3.6236	3.4	1	2	2	357	40.269
Pex1	9.2919	6.1	1	7	7	1283	142.87
Cct2	323.31	87.1	1	23	57	535	57.488
Slc16a1	191.91	22	1	13	13	500	53.944
Pml	26.802	10.9	1	7	7	882	97.55
Akap1	9.2395	6.9	1	4	4	903	97.34
Uba6	21.063	11.6	1	10	10	1052	117.97
Alg1	41.137	19.6	1	9	9	464	52.518
Maged2	241.08	56.6	1	35	36	606	64.953
Trip12	19.243	6.1	1	9	9	1992	220.43
Ube2s	27.188	35.1	1	5	5	222	23.845
Zw10	70.427	29.8	1	18	18	779	88.828
Vps52	2.0979	2.2	1	2	2	723	82.22
Atp1b3	32.828	31.2	1	8	8	279	31.512
Ncapg	60.523	21.8	1	20	20	1015	114.33
Chd1l	102.12	31.4	1	25	25	897	101
Ric8a	62.161	39.9	1	17	18	531	59.709
Cul4b	16.67	9.1	1	8	8	913	103.98
Rtn4	13.544	5.1	1	3	3	1192	129.93
Mpc2	6.5937	26.8	1	3	3	127	14.279
Atxn10	82.477	36.8	1	17	17	475	53.488
Diaph3	5.0612	3.7	1	3	3	1193	136.92
Cdc16	5.0148	7.1	1	4	4	620	71.655
Wdr47	4.6216	2.4	1	2	2	919	101.95
Vmp1	14.563	9.1	1	2	2	406	46.237
Cct5	323.31	75.4	1	35	63	541	59.67
Rnf14	18.175	10.5	1	5	5	474	53.837
Ube2o	90.737	19	1	19	19	1292	141.29
Pcgf6	14.89	14.9	1	3	3	350	39.047
Cept1	4.6172	4.8	1	2	2	416	46.553
C16orf58	7.6622	8.5	1	4	4	468	51.017
Sae1	47.08	41	1	14	14	346	38.449
Med4	18.261	26.7	1	6	6	270	29.745
Fam53c	15.92	7.9	1	3	3	392	43.091
Eif2b3	51.277	30.8	1	13	13	452	50.24
Tmem41b	17.136	14.8	1	4	4	291	32.513
Dnajc11	70.331	34.3	1	18	18	559	63.277
Mdn1	6.1108	0.9	1	3	3	5596	632.81
Rfwd3	8.1673	5.3	1	4	4	774	85.093
Tmem201	20.727	8.9	1	5	5	666	72.235
Appbp2	14.338	7.5	1	3	3	585	66.855
Ube4a	16.858	7	1	5	5	1066	122.56
Ptov1	42.864	17.5	1	6	6	416	46.868
Rft1	2.9221	4.1	1	3	3	541	60.335
Sv2a	19.521	8	1	6	6	742	82.694
Aaed1	2.9782	10.2	1	2	2	226	24.856
Isyna1	4.2719	6.8	1	2	2	558	61.067
Usp5	78.69	39	1	22	24	858	95.785
Cep55	9.356	9.9	1	4	4	464	54.178
Anapc5	12.728	7.8	1	4	4	755	85.076
Vps4a	52.339	37.1	1	16	17	437	48.897
Herc4	21.281	11.6	1	9	9	1057	118.41
Uba2	13.899	18.1	1	6	6	640	71.223
Cyp2s1	3.0402	5.4	1	2	2	504	55.816
Stub1	72.679	42.9	1	13	13	303	34.856
Trmt112	14.618	28	1	3	3	125	14.199
Cct6a	323.31	69.3	1	47	54	531	58.024
Saal1	20.708	12.2	1	6	6	474	53.557
Psme3	118.74	41.3	1	12	12	254	29.506
Ddb1	323.31	41.4	1	60	60	1140	126.97
Por	10.794	8.6	1	6	6	677	76.689
