# Supplementary material for: Comparative maternal protein profiling of mouse biparental and uniparental embryos
Source: Gigascience. 2022 Sep 3;11:giac084. doi: 10.1093/gigascience/giac084 (PMC9440387; doi:10.1093/gigascience/giac084)
Supplement: giac084_Supplemental_Figures_and_Tables [file giac084_supplemental_figures_and_tables.zip › Table S11.xlsx]

## Sheet: Sheet1
Peptide Sequence	Protein Name	Protein ID	Pronuclear-	2-cell-	4-cell-	8-cell-	Morula-	Blastocyst-
ASHTADADAKPDSDSQK	Floped	Q9CWE6	1	1.05507	1.02575	1.00898	0.633833	0.126889
QSSDTFGGILPSTLSSR	Tle6	Q9WVB3	1	0.801268	0.761872	0.805873	0.737173	0.145441
DQGPEQEQTSETLQSK	Nlrp5	Q9R1M5	1	0.952977	1.0027	1.03445	0.938526	0.148608
VLIGGSFYPSSEGR	Padi6	Q8K3V4	1	0.710712	0.86104	0.969089	0.827572	0.302039
EAALMQAELELER	Zbed3	Q9D0L1	1	1.70376	1.67786	1.63399	1.29825	0.381639
ECPSDECGAGVFMGSHFDR	Rps27a	P62983	1	0.63404	0.894805	0.788703	0.651271	0.366902
EQEFLQLTK	Kbtbd8	Q3UQV5	1	1.32146	0.830449	0.783357	0.691612	0.236665
ESESVDKVMDQK	Hnrnpd	Q60668	1	0.980122	1.15849	1.38845	2.01437	4.36355
ELLTLDEK	Rps9	Q6ZWN5	1	0.668472	0.939322	1.05793	2.19909	4.39207
AIETFSGK	Igf2bp1	O88477	1	0.824364	1.03662	1.68679	4.38127	9.17948
DESSPYAAMLAAQDVAQR	Rps14	P62264	1	0.799289	0.963456	1.34378	2.56347	4.57329
ANEFLEVGK	Eif3a	P23116	1	0.943035	1.3625	1.6834	2.33146	4.39699
MSVQPTVSLGGFEITPPVVLR	Npm1	Q61937	1	2.34198	2.63593	3.2506	5.67655	12.4766
ETDDTLVLSFVGQTR	Ddb1	Q3U1J4	1	0.93835	0.957132	1.03625	0.759361	0.226571
NDVFDSLGISPDLLPDDFVR	Sae1	Q9R1T2	1	0.793265	0.835499	0.869513	0.965132	1.25488
AEALEAAIQNLSEAK	Anapc5	Q8BTZ4	1	0.992315	0.792315	0.80236	1.06987	2.86359
QNTEEAGLAPLQNSTK	Cdc16	Q8R349	1	0.872366	0.968513	0.883266	0.985632	2.59612
GGQHALLQHWSEYIK	Cul4a	Q3TCH7	1	0.985624	0.81236	0.698515	0.603215	0.235987
GLADFWCFECEQLICSK	Pml	Q60953	1	0.982315	1.01986	1.29876	2.19864	5.69231
ECPSDECGAGVFMGSHFDR	Rps27a	P62983	1	0.759317	0.903696	0.768951	0.593215	0.38266
ETVEEQASTTER	Cul4b	A2A432	1	1.016	1.00255	0.895633	0.659871	0.325699
ALELDGQSVK	Stub1	Q9WUD1	1	0.863254	0.826957	0.723699	0.698513	0.60236
LLDTNPEINQSDSQDSR	Trip12	G5E870	1	0.852149	0.706953	0.593687	0.796325	1.87987
LLVPCALDPPNTNCYVCASK	Uba2	Q9Z1F9	1	0.998561	1.01599	1.06898	1.09853	1.25987
LETGQFLTFR	Uba6	Q8C7R4	1	1.28964	1.19876	1.13685	0.785322	0.358742
GLQEGYENSR	Ube2o	Q6ZPJ3	1	0.863522	1.07896	1.0588	1.18963	0.80237
CLLIHPNPESALNEEAGR	Ube2s	Q921J4	1	0.899561	0.621459	0.593266	0.498514	0.365133
PGNMIVAFSNLAER	Ube4a	E9Q735	1	0.896325	0.852396	0.689721	0.603587	0.905894
DENPFASLTATSQPIATAAR	Ube4b	Q9ES00	1	1.25949	1.13696	1.10395	1.20599	1.26985
