# Supplementary material for: Comparative maternal protein profiling of mouse biparental and uniparental embryos
Source: Gigascience. 2022 Sep 3;11:giac084. doi: 10.1093/gigascience/giac084 (PMC9440387; doi:10.1093/gigascience/giac084)
Supplement: giac084_Supplemental_Figures_and_Tables [file giac084_supplemental_figures_and_tables.zip › Table S2.xlsx]

## Sheet: Group
PA	PA-2	PA-4	PA-8	PA-MO	PA-BL	Counts	Group
0	0	0	0	0	0	0
1	0	0	0	0	0	57	V1
0	1	0	0	0	0	4	V2
1	1	0	0	0	0	7	V3
0	0	1	0	0	0	9	V4
1	0	1	0	0	0	3	V5
0	1	1	0	0	0	6	V6
1	1	1	0	0	0	2	V7
0	0	0	1	0	0	8	V8
1	0	0	1	0	0	62	V9
0	1	0	1	0	0	3	V10
1	1	0	1	0	0	16	V11
0	0	1	1	0	0	1	V12
1	0	1	1	0	0	24	V13
0	1	1	1	0	0	2	V14
1	1	1	1	0	0	51	V15
0	0	0	0	1	0	28	V16
1	0	0	0	1	0	3	V17
0	1	0	0	1	0	2	V18
1	1	0	0	1	0	1	V19
0	0	1	0	1	0	7	V20
1	0	1	0	1	0	1	V21
0	1	1	0	1	0	2	V22
1	1	1	0	1	0	2	V23
0	0	0	1	1	0	6	V24
1	0	0	1	1	0	12	V25
0	1	0	1	1	0	3	V26
1	1	0	1	1	0	8	V27
0	0	1	1	1	0	5	V28
1	0	1	1	1	0	10	V29
0	1	1	1	1	0	3	V30
1	1	1	1	1	0	43	V31
0	0	0	0	0	1	7	V32
1	0	0	0	0	1	5	V33
0	1	0	0	0	1	3	V34
1	1	0	0	0	1	1	V35
0	0	1	0	0	1	3	V36
1	0	1	0	0	1	4	V37
0	1	1	0	0	1	1	V38
1	1	1	0	0	1	0
0	0	0	1	0	1	3	V39
1	0	0	1	0	1	15	V40
0	1	0	1	0	1	1	V41
1	1	0	1	0	1	13	V42
0	0	1	1	0	1	3	V43
1	0	1	1	0	1	19	V44
0	1	1	1	0	1	8	V45
1	1	1	1	0	1	46	V46
0	0	0	0	1	1	12	V47
1	0	0	0	1	1	6	V48
0	1	0	0	1	1	2	V49
1	1	0	0	1	1	2	V50
0	0	1	0	1	1	4	V51
1	0	1	0	1	1	9	V52
0	1	1	0	1	1	7	V53
1	1	1	0	1	1	17	V54
0	0	0	1	1	1	5	V55
1	0	0	1	1	1	6	V56
0	1	0	1	1	1	5	V57
1	1	0	1	1	1	26	V58
0	0	1	1	1	1	11	V59
1	0	1	1	1	1	32	V60
0	1	1	1	1	1	58	V61
1	1	1	1	1	1	1298	V62

## Sheet: Protein IDs of Each Group
V1	V2	V3	V4	V5	V6	V7	V8	V9	V10	V11	V12	V13	V14	V15	V16	V17	V18	V19	V20	V21	V22	V23	V24	V25	V26	V27	V28	V29	V30	V31	V32	V33	V34	V35	V36	V37	V38	V39	V40	V41	V42	V43	V44	V45	V46	V47	V48	V49	V50
D3Z7P3	O08553	B1AZI6	P09925	P35505	P09535	P62700	P70699	A2AI08	P97449	P49443	Q9JJG6	B2RQC6	P04370	B1AXP6	B2RWS6	P10649	P60202	Q9DB60	O70579	P54869	Q6P5G6	P01942	Q45VK7	A2BE28	O35215	Q8BP48	P08551	P30275	A2ASZ8	O09106	O08992	P69566	Q01405	Q8R127	Q80YA3	O08528	P35283	E9Q5G7	O54941	P19246	O55242	P55821	O88271	B1AZP2	A2A6M5	P20152	P13541	P28271	P16045
O55111	P27573	P17809	P12710	P43883	P61148	Q3UV70	Q3V2C1	O08579	Q8BW00	P51859		E9Q8D0	Q9CWG9	E9PVX6	O09173	Q3U1G5	Q9D824		P16015		Q9JIS3	P24270	Q8BJ63	O88990	Q8BZA9	Q8C4J7	P34884	P46061	Q3TYX8	O35326	P19324	Q3UEB3	Q3U1T9		Q8C1B2	O09044		P61759	Q60596		P00493	Q8QZT4	P16406	O08796	O35379	P30658	Q8CIM8	Q3UZV7	Q9JLV6
P10493	Q6PIE5	P63213	P30115	P49429	Q9BCZ4		Q6ZPR5	O08663	Q9WUU7	Q08288		P84244		E9Q5C9	P11725	Q8R3G9			P50172				Q8K1Z0	P08043	Q99J83	Q8C7X2	Q3UE37	Q3TLH4	Q61578	Q64G17	Q0VBL3	Q3UMU9	Q8BYR2		Q9D8Z2	Q3UKJ7		Q6PGB6	Q60865		P09602	Q9JLF6	P48031	P62069	O35490	Q3V1T4	Q8K2F8
P10922	Q9CRB6	Q62433	P17563		Q9DB25		Q80V26	O35130		Q3THS6		P26645		O54918	P15626				Q80SW1				Q8R5J9	P26638		Q8VHZ7	Q6QD59	Q3UZ39		Q3THW5	Q3UJD6	Q9CZX7				Q8BUV8			Q6PDQ2		P11087		Q3URD3	P97350	O35691	Q8C6K9	Q8R0X7
P19137		Q80YR5	P19157		Q9DCR2		Q923I7	O35972		Q8CFA2		P52432		O55201	P16331				Q8K209				Q922Y1	Q78IQ7		Q99N89	Q8CGR7	Q8BHL4		P15105	Q6P5F7	Q9WVA4							Q80SZ7		P56959		Q60872	Q8VCM7	O88844	Q8CAA7	Q8R1K1
P23249		Q8BX22	Q3TVA9		Q9WUQ2		Q99JX4	O54781		Q8K224		P97792		O70325	P17919				Q8VCR7				Q9EPU4	Q8BZW4		Q9D823		Q8C0L0		P43276	Q8C5L6								Q80UW8		Q3UPP8		Q61687	Q93092	P14094	Q91VT8	Q9CQU0
P26041		Q8R0A0	Q3ULF4				Q9DBT9	O54825		Q8R3C6		Q3UFM5		O88967	P25688				Q9QYJ3					Q8VH51		Q9QYS9		Q8C1E7		P47856	Q9D0R2								Q80WW9		Q80WJ7		Q80U70	Q9D4H7	P28667	Q9DAK9
P27601			Q80W94				Q9QYI4	O55003		Q8VCY6		Q62189		P03975	P31725									Q91W50		Q9WUK4		Q8K019		P49586									Q8VBT0		Q8CI11		Q8BGA5	Q9DBP0	P32037	Q9ESP1
P28231			Q8VE97					O55100		Q91YE5		Q64337		P10107	P35576									Q91YT7				Q9D924		P86448									Q91YR9		Q8JZM7		Q8K4Z5		P34022	Q9JKW0
P31266								O88532		Q9CU62		Q6PE01		P10605	P61922									Q921I9				Q9EPL8		P97311									Q9D024		Q91YU8		Q921I1		P43274	Q9QXF8
P35846								P08775		Q9CWK8		Q6VN19		P23198	Q3UH66									Q9CPP0						P97496									Q9D4H8		Q99J62		Q921N6		P43275	Q9QXX4
P50543								P19096		Q9CYH6		Q80ZS3		P24823	Q63886									Q9Z0H1						Q02566									Q9DB85		Q9DBE9		Q99LC8		P56841	Q9Z1Q2
P54227								P20263		Q9D0R4		Q8C5N3		P25976	Q717B2															Q07417									Q9DCD0		Q9ESV0		Q9CXS4		P61327
Q3THK3								P24288		Q9D1A2		Q8K3J9		P30681	Q8BH00															Q3UL36									Q9ERG0				Q9D8T7		P62141
Q3U821								P24788		Q9ES07		Q8VCW8		P46735	Q8CAY6															Q3ULJ0									Q9QZQ8				Q9DC33		P62960
Q3URQ0								P43241		Q9JJ80		Q99JW5		P52927	Q8K0V4															Q5SSI6													Q9JM51		P97384
Q61001								P43277				Q99MR6		P53569	Q8VC30															Q60520													Q9WU62		Q04750
Q61033								P61750				Q9D1C9		P56183	Q91VA0															Q6DFW4													Q9Z1T1		Q69ZF7
Q61164								P70388				Q9DBR0		P63158	Q91VS7															Q6ZPJ3													Q9Z2F7		Q3UGC7
Q61686								P97855				Q9EP72		P83870	Q91X83															Q7TPV4															Q3URS9
Q61733								P99026				Q9ESK9		P97452	Q91XD4															Q8BGT9															Q62376
Q61881								Q02395				Q9JK38		P97821	Q91Z83															Q8BH52															Q64521
Q6A0A9								Q05CL8				Q9R1P1		Q00547	Q91ZV8															Q8BHB4															Q68FH0
Q6P069								Q0P678				Q9WV70		Q3TYS2	Q923D2															Q8BWW4															Q6NS46
Q76KJ5								Q1HFZ0						Q587J6	Q99L88															Q8BYM8															Q6ZWY3
Q78PY7								Q3TLP5						Q61074	Q9CQ62															Q8C3Y4															Q8BFZ3
Q80VD1								Q61749						Q64442	Q9D958															Q8CHW4															Q8BHG1
Q80X85								Q640M1						Q6PFR5	Q9QXS6															Q8VBV7															Q8BMJ3
Q8BJW5								Q64511						Q80W54																Q91VC9															Q8BSF4
Q8BK35								Q6P3A8						Q8BHJ7																Q91W43															Q8BVK9
Q8QZY9								Q7TNC4						Q8BHS3																Q99LE6															Q8K2C6
Q8R0F5								Q8BG17						Q8BM55																Q99LH1															Q91WM3
Q8VDM6								Q8BTW3						Q8BXV2																Q9CPR4															Q9CQ75
Q8VE22								Q8C0C7						Q8K183																Q9CPY7															Q9CWX9
Q8VEK0								Q8C0Z1						Q8K1A5																Q9CWK3															Q9CX30
Q8VHR5								Q8CJG0						Q8K1I3																Q9CXL3															Q9CZV8
Q91WK1								Q8K353						Q8K301																Q9D071															Q9D7G0
Q922U1								Q8K4L0						Q8R3F5																Q9D0I8															Q9D7N9
Q99JF8								Q8R035						Q922K7																Q9D1Q6															Q9D868
Q99JR5								Q8VBW1						Q922P9																Q9DBY8															Q9D883
Q99LL5								Q8VCF0						Q99JX7																Q9JLV5															Q9D8Y1
Q9CQL5								Q91VE6						Q9CQI7																Q9Z0K8															Q9DC61
Q9CR62								Q91XV3						Q9CZ91																Q9Z127															Q9EQP2
Q9CSN1								Q923G2						Q9CZJ1																															Q9QY73
Q9CTH6								Q99N87						Q9D0W5																															Q9QZN0
Q9CY57								Q99PM9						Q9D1N9																															Q9WVA3
Q9CYL5								Q9CPS7						Q9DBD5
Q9D662								Q9CRB2						Q9ERK4
Q9D8U8								Q9CWH0						Q9JI39
Q9D937								Q9CWJ9						Q9JIX8
Q9EP71								Q9CXW2						Q9Z2X1
Q9ERH8								Q9D0B0
Q9ESD6								Q9D0F4
Q9JIK9								Q9D2Y9
Q9JMA9								Q9D4J7
Q9QZH3								Q9D7N3
Q9WVB0								Q9D7S7
								Q9DAW6
								Q9DBR1
								Q9JHS9
								Q9JKX4
								Q9R099
[truncated: 12 more columns]

## Sheet: Annotation of Each Group
V1	V2	V3	V4	V5	V6	V7	V8	V9	V10	V11	V12	V13	V14	V15	V16	V17	V18	V19	V20	V21	V22	V23	V24	V25	V26	V27	V28	V29	V30	V31	V32	V33	V34	V35	V36	V37	V38	V39	V40	V41	V42	V43	V44	V45	V46	V47	V48	V49	V50
GO:0006396~RNA processing	GO:0043279~response to alkaloid	GO:0001824~blastocyst development	GO:0050892~intestinal absorption	GO:0006572~tyrosine catabolic process	GO:0010893~positive regulation of steroid biosynthetic process	None	GO:1901564~organonitrogen compound metabolic process	GO:0006396~RNA processing	GO:0019538~protein metabolic process	GO:0006364~rRNA processing	None	GO:0006139~nucleobase-containing compound metabolic process	GO:0061024~membrane organization	GO:0006396~RNA processing	GO:0006082~organic acid metabolic process	None	None	None	GO:0006730~one-carbon metabolic process	None	None	GO:0014070~response to organic cyclic compound	GO:0006508~proteolysis	GO:0034660~ncRNA metabolic process	GO:0019748~secondary metabolic process	GO:0006412~translation	GO:0006915~apoptotic process	None	GO:0009117~nucleotide metabolic process	GO:0006807~nitrogen compound metabolic process	GO:1901799~negative regulation of proteasomal protein catabolic process	None	GO:0008104~protein localization	None	GO:0010821~regulation of mitochondrion organization	GO:0006810~transport	None	None	GO:0016569~covalent chromatin modification	None	GO:0044085~cellular component biogenesis	GO:0030154~cell differentiation	GO:0071840~cellular component organization or biogenesis	GO:0051592~response to calcium ion	GO:0006397~mRNA processing	GO:0015813~L-glutamate transport	GO:1903573~negative regulation of response to endoplasmic reticulum stress	None	GO:0042592~homeostatic process
GO:0010467~gene expression	GO:0090066~regulation of anatomical structure size		GO:0006749~glutathione metabolic process	GO:0006559~L-phenylalanine catabolic process	GO:0008610~lipid biosynthetic process		GO:0006650~glycerophospholipid metabolic process	GO:0006807~nitrogen compound metabolic process	GO:0006518~peptide metabolic process	GO:0016072~rRNA metabolic process		GO:0046483~heterocycle metabolic process		GO:0006397~mRNA processing	GO:0044282~small molecule catabolic process				GO:0044281~small molecule metabolic process				GO:0052547~regulation of peptidase activity	GO:0006364~rRNA processing	GO:2000378~negative regulation of reactive oxygen species metabolic process	GO:0043043~peptide biosynthetic process	GO:0012501~programmed cell death		GO:0006753~nucleoside phosphate metabolic process	GO:0042254~ribosome biogenesis	GO:1903051~negative regulation of proteolysis involved in cellular protein catabolic process		GO:0033036~macromolecule localization		GO:0007005~mitochondrion organization	GO:0051234~establishment of localization			GO:0034976~response to endoplasmic reticulum stress		GO:0006139~nucleobase-containing compound metabolic process	GO:0048869~cellular developmental process	GO:0010467~gene expression		GO:0008380~RNA splicing	GO:0015800~acidic amino acid transport	GO:0080134~regulation of response to stress
GO:0006807~nitrogen compound metabolic process	GO:0043269~regulation of ion transport		GO:0007005~mitochondrion organization	GO:0006558~L-phenylalanine metabolic process	GO:0045940~positive regulation of steroid metabolic process		GO:0044248~cellular catabolic process	GO:0010467~gene expression		GO:0042254~ribosome biogenesis		GO:0006725~cellular aromatic compound metabolic process		GO:0006364~rRNA processing	GO:0009056~catabolic process				GO:0044712~single-organism catabolic process					GO:0034641~cellular nitrogen compound metabolic process	GO:2000377~regulation of reactive oxygen species metabolic process	GO:0006396~RNA processing	GO:0008219~cell death		GO:0055086~nucleobase-containing small molecule metabolic process	GO:0022613~ribonucleoprotein complex biogenesis	GO:1903363~negative regulation of cellular protein catabolic process		GO:0051179~localization		GO:0048518~positive regulation of biological process	GO:0044802~single-organism membrane organization			GO:0006325~chromatin organization		GO:0046483~heterocycle metabolic process	GO:0030855~epithelial cell differentiation	GO:0016043~cellular component organization		GO:0016071~mRNA metabolic process	GO:0015807~L-amino acid transport	GO:0034976~response to endoplasmic reticulum stress
GO:0008380~RNA splicing			GO:0044710~single-organism metabolic process	GO:0006570~tyrosine metabolic process	GO:0032527~protein exit from endoplasmic reticulum		GO:0044710~single-organism metabolic process	GO:0034641~cellular nitrogen compound metabolic process		GO:0034470~ncRNA processing		GO:1901360~organic cyclic compound metabolic process		GO:0016072~rRNA metabolic process	GO:0044712~single-organism catabolic process				GO:0016054~organic acid catabolic process					GO:0016072~rRNA metabolic process	GO:0061726~mitochondrion disassembly	GO:0044260~cellular macromolecule metabolic process	GO:0031103~axon regeneration		GO:0055114~oxidation-reduction process	GO:0044085~cellular component biogenesis	GO:0044710~single-organism metabolic process					GO:0061024~membrane organization			GO:2000113~negative regulation of cellular macromolecule biosynthetic process		GO:0006725~cellular aromatic compound metabolic process		GO:0006996~organelle organization		GO:0006396~RNA processing	GO:0006835~dicarboxylic acid transport	GO:0044710~single-organism metabolic process
GO:0000377~RNA splicing, via transesterification reactions with bulged adenosine as nucleophile			GO:0022600~digestive system process	GO:0009074~aromatic amino acid family catabolic process	GO:0050810~regulation of steroid biosynthetic process		GO:1901575~organic substance catabolic process	GO:0044237~cellular metabolic process		GO:0022613~ribonucleoprotein complex biogenesis		GO:0016070~RNA metabolic process		GO:0008380~RNA splicing	GO:0046395~carboxylic acid catabolic process				GO:0044248~cellular catabolic process					GO:0006807~nitrogen compound metabolic process	GO:0000422~mitophagy	GO:0043604~amide biosynthetic process	GO:0031102~neuron projection regeneration		GO:0019637~organophosphate metabolic process	GO:0044237~cellular metabolic process	GO:0009888~tissue development					GO:0051179~localization			GO:0010558~negative regulation of macromolecule biosynthetic process		GO:1901360~organic cyclic compound metabolic process		GO:0034641~cellular nitrogen compound metabolic process		GO:0051301~cell division	GO:0044710~single-organism metabolic process	GO:0008152~metabolic process
GO:0000398~mRNA splicing, via spliceosome			GO:0007586~digestion	GO:0009072~aromatic amino acid family metabolic process	GO:0051781~positive regulation of cell division		GO:0044262~cellular carbohydrate metabolic process	GO:0034660~ncRNA metabolic process		GO:0034660~ncRNA metabolic process		GO:0034641~cellular nitrogen compound metabolic process		GO:0016071~mRNA metabolic process	GO:0019752~carboxylic acid metabolic process				GO:0044282~small molecule catabolic process					GO:0010467~gene expression	GO:1903008~organelle disassembly	GO:0006518~peptide metabolic process	GO:0048678~response to axon injury		GO:0044281~small molecule metabolic process	GO:0071704~organic substance metabolic process	GO:0031330~negative regulation of cellular catabolic process								GO:0031327~negative regulation of cellular biosynthetic process		GO:0090304~nucleic acid metabolic process		GO:0006928~movement of cell or subcellular component		GO:0022613~ribonucleoprotein complex biogenesis	GO:0071704~organic substance metabolic process
GO:0000375~RNA splicing, via transesterification reactions			GO:0044707~single-multicellular organism process	GO:1901606~alpha-amino acid catabolic process	GO:0009059~macromolecule biosynthetic process		GO:1901565~organonitrogen compound catabolic process	GO:0090304~nucleic acid metabolic process		GO:0044085~cellular component biogenesis		GO:0090304~nucleic acid metabolic process		GO:0022613~ribonucleoprotein complex biogenesis	GO:0043436~oxoacid metabolic process				GO:0016042~lipid catabolic process					GO:0042254~ribosome biogenesis	GO:0072593~reactive oxygen species metabolic process	GO:0034641~cellular nitrogen compound metabolic process	GO:0044248~cellular catabolic process			GO:0034641~cellular nitrogen compound metabolic process	GO:0042177~negative regulation of protein catabolic process								GO:0009890~negative regulation of biosynthetic process		GO:0034641~cellular nitrogen compound metabolic process		GO:0006807~nitrogen compound metabolic process		GO:0016485~protein processing	GO:0044723~single-organism carbohydrate metabolic process
GO:0016071~mRNA metabolic process			GO:0006575~cellular modified amino acid metabolic process	GO:0009063~cellular amino acid catabolic process	GO:0046889~positive regulation of lipid biosynthetic process		GO:0009056~catabolic process	GO:0006139~nucleobase-containing compound metabolic process		GO:0042274~ribosomal small subunit biogenesis		GO:0006807~nitrogen compound metabolic process		GO:0042254~ribosome biogenesis	GO:0016054~organic acid catabolic process				GO:1901575~organic substance catabolic process					GO:0006139~nucleobase-containing compound metabolic process	GO:0016236~macroautophagy	GO:0043603~cellular amide metabolic process	GO:0031099~regeneration			GO:0006139~nucleobase-containing compound metabolic process	GO:0010605~negative regulation of macromolecule metabolic process								GO:0051172~negative regulation of nitrogen compound metabolic process		GO:0006807~nitrogen compound metabolic process		GO:0006325~chromatin organization		GO:0010467~gene expression	GO:0008152~metabolic process
GO:0034641~cellular nitrogen compound metabolic process			GO:0044763~single-organism cellular process	GO:0046395~carboxylic acid catabolic process	GO:0006886~intracellular protein transport		GO:0046486~glycerolipid metabolic process	GO:0016070~RNA metabolic process		GO:0006396~RNA processing		GO:0006396~RNA processing		GO:0002262~myeloid cell homeostasis	GO:1901575~organic substance catabolic process				GO:0006732~coenzyme metabolic process					GO:0046483~heterocycle metabolic process	GO:0010639~negative regulation of organelle organization	GO:0043170~macromolecule metabolic process	GO:1901575~organic substance catabolic process			GO:0046483~heterocycle metabolic process	GO:0031324~negative regulation of cellular metabolic process								GO:0010629~negative regulation of gene expression		GO:0042254~ribosome biogenesis		GO:0018205~peptidyl-lysine modification		GO:0051604~protein maturation	GO:0071705~nitrogen compound transport
GO:0006397~mRNA processing			GO:0000302~response to reactive oxygen species	GO:1901605~alpha-amino acid metabolic process	GO:0019218~regulation of steroid metabolic process		GO:0006644~phospholipid metabolic process	GO:0046483~heterocycle metabolic process		GO:0006807~nitrogen compound metabolic process		GO:0010467~gene expression		GO:0034470~ncRNA processing	GO:0044248~cellular catabolic process									GO:0006725~cellular aromatic compound metabolic process	GO:0022411~cellular component disassembly	GO:0006807~nitrogen compound metabolic process	GO:0009056~catabolic process			GO:0006725~cellular aromatic compound metabolic process	GO:0032269~negative regulation of cellular protein metabolic process								GO:0043044~ATP-dependent chromatin remodeling		GO:0022607~cellular component assembly		GO:0051674~localization of cell		GO:0042254~ribosome biogenesis	GO:0006865~amino acid transport
GO:0071840~cellular component organization or biogenesis			GO:0032868~response to insulin	GO:0016054~organic acid catabolic process	GO:0050777~negative regulation of immune response			GO:0044238~primary metabolic process		GO:0090304~nucleic acid metabolic process		GO:0001889~liver development		GO:0071103~DNA conformation change	GO:0044281~small molecule metabolic process									GO:0034470~ncRNA processing	GO:0006914~autophagy	GO:0006364~rRNA processing	GO:0009161~ribonucleoside monophosphate metabolic process			GO:0090304~nucleic acid metabolic process	GO:0051248~negative regulation of protein metabolic process								GO:0033554~cellular response to stress		GO:0071840~cellular component organization or biogenesis		GO:0048870~cell motility		GO:0044248~cellular catabolic process	GO:0005975~carbohydrate metabolic process
GO:0034645~cellular macromolecule biosynthetic process				GO:0006520~cellular amino acid metabolic process	GO:0051302~regulation of cell division			GO:0006725~cellular aromatic compound metabolic process		GO:0071840~cellular component organization or biogenesis		GO:0061008~hepaticobiliary system development		GO:0010467~gene expression	GO:0009063~cellular amino acid catabolic process									GO:0006396~RNA processing	GO:0051129~negative regulation of cellular component organization	GO:0016072~rRNA metabolic process	GO:0009123~nucleoside monophosphate metabolic process			GO:0010467~gene expression	GO:0009892~negative regulation of metabolic process								GO:0006360~transcription from RNA polymerase I promoter		GO:0051173~positive regulation of nitrogen compound metabolic process		GO:0016070~RNA metabolic process		GO:0006364~rRNA processing	GO:0055114~oxidation-reduction process
GO:0051270~regulation of cellular component movement				GO:1901565~organonitrogen compound catabolic process	GO:0044711~single-organism biosynthetic process			GO:0022613~ribonucleoprotein complex biogenesis		GO:0034641~cellular nitrogen compound metabolic process		GO:0034654~nucleobase-containing compound biosynthetic process		GO:0000398~mRNA splicing, via spliceosome	GO:0044710~single-organism metabolic process									GO:0016070~RNA metabolic process	GO:0007005~mitochondrion organization	GO:1901566~organonitrogen compound biosynthetic process	GO:0010976~positive regulation of neuron projection development			GO:0006364~rRNA processing	GO:0061136~regulation of proteasomal protein catabolic process								GO:0008152~metabolic process		GO:0034654~nucleobase-containing compound biosynthetic process		GO:0048869~cellular developmental process		GO:0044237~cellular metabolic process	GO:0044238~primary metabolic process
GO:0009059~macromolecule biosynthetic process				GO:0044282~small molecule catabolic process	GO:0006694~steroid biosynthetic process			GO:1901360~organic cyclic compound metabolic process		GO:0065003~macromolecular complex assembly		GO:0018130~heterocycle biosynthetic process		GO:0000377~RNA splicing, via transesterification reactions with bulged adenosine as nucleophile	GO:1901564~organonitrogen compound metabolic process									GO:1901360~organic cyclic compound metabolic process	GO:0006725~cellular aromatic compound metabolic process	GO:0044237~cellular metabolic process	GO:0009119~ribonucleoside metabolic process			GO:1901992~positive regulation of mitotic cell cycle phase transition	GO:0009895~negative regulation of catabolic process								GO:0034660~ncRNA metabolic process		GO:0022613~ribonucleoprotein complex biogenesis		GO:0040011~locomotion		GO:0016072~rRNA metabolic process	GO:0006006~glucose metabolic process
GO:0016070~RNA metabolic process				GO:0019439~aromatic compound catabolic process	GO:0006629~lipid metabolic process			GO:0071704~organic substance metabolic process		GO:0000462~maturation of SSU-rRNA from tricistronic rRNA transcript (SSU-rRNA, 5.8S rRNA, LSU-rRNA)		GO:0019438~aromatic compound biosynthetic process		GO:0000375~RNA splicing, via transesterification reactions	GO:1901565~organonitrogen compound catabolic process									GO:0022613~ribonucleoprotein complex biogenesis		GO:0044238~primary metabolic process	GO:0009116~nucleoside metabolic process			GO:0016072~rRNA metabolic process	GO:0051239~regulation of multicellular organismal process								GO:0051276~chromosome organization		GO:0070206~protein trimerization		GO:0022613~ribonucleoprotein complex biogenesis		GO:0044238~primary metabolic process
GO:0090304~nucleic acid metabolic process				GO:1901361~organic cyclic compound catabolic process	GO:1901576~organic substance biosynthetic process			GO:0008152~metabolic process		GO:0006139~nucleobase-containing compound metabolic process		GO:0006323~DNA packaging		GO:0043484~regulation of RNA splicing	GO:0006520~cellular amino acid metabolic process									GO:0090304~nucleic acid metabolic process			GO:1901657~glycosyl compound metabolic process			GO:0032922~circadian regulation of gene expression	GO:1903050~regulation of proteolysis involved in cellular protein catabolic process								GO:0045892~negative regulation of transcription, DNA-templated		GO:0018130~heterocycle biosynthetic process		GO:0007067~mitotic nuclear division		GO:0044275~cellular carbohydrate catabolic process
GO:0022613~ribonucleoprotein complex biogenesis				GO:0044712~single-organism catabolic process	GO:0009058~biosynthetic process			GO:0044260~cellular macromolecule metabolic process		GO:0016070~RNA metabolic process		GO:1901362~organic cyclic compound biosynthetic process		GO:0016070~RNA metabolic process	GO:0044237~cellular metabolic process									GO:0044237~cellular metabolic process			GO:0031346~positive regulation of cell projection organization			GO:0048511~rhythmic process	GO:1903362~regulation of cellular protein catabolic process								GO:1903507~negative regulation of nucleic acid-templated transcription		GO:0019438~aromatic compound biosynthetic process		GO:0048468~cell development		GO:0034660~ncRNA metabolic process
GO:0044260~cellular macromolecule metabolic process				GO:0019752~carboxylic acid metabolic process	GO:0045834~positive regulation of lipid metabolic process			GO:0034470~ncRNA processing		GO:0046483~heterocycle metabolic process		GO:0071103~DNA conformation change		GO:0031347~regulation of defense response	GO:0055114~oxidation-reduction process									GO:0044238~primary metabolic process			GO:0045666~positive regulation of neuron differentiation			GO:1901360~organic cyclic compound metabolic process	GO:0019538~protein metabolic process								GO:1902679~negative regulation of RNA biosynthetic process		GO:1901362~organic cyclic compound biosynthetic process		GO:0006725~cellular aromatic compound metabolic process		GO:1901575~organic substance catabolic process
GO:0043414~macromolecule methylation				GO:0043436~oxoacid metabolic process	GO:0046890~regulation of lipid biosynthetic process			GO:1901566~organonitrogen compound biosynthetic process		GO:0006725~cellular aromatic compound metabolic process		GO:0006996~organelle organization		GO:0090304~nucleic acid metabolic process	GO:0043603~cellular amide metabolic process									GO:0044260~cellular macromolecule metabolic process			GO:0061564~axon development			GO:0008152~metabolic process	GO:0007275~multicellular organism development								GO:0034641~cellular nitrogen compound metabolic process		GO:0051171~regulation of nitrogen compound metabolic process		GO:0090304~nucleic acid metabolic process		GO:0071103~DNA conformation change
GO:0043170~macromolecule metabolic process				GO:0006082~organic acid metabolic process	GO:0031348~negative regulation of defense response			GO:0016071~mRNA metabolic process		GO:0030490~maturation of SSU-rRNA		GO:0044237~cellular metabolic process		GO:0034660~ncRNA metabolic process	GO:0032787~monocarboxylic acid metabolic process									GO:0000460~maturation of 5.8S rRNA			GO:0009259~ribonucleotide metabolic process			GO:0044238~primary metabolic process	GO:0048856~anatomical structure development								GO:0051253~negative regulation of RNA metabolic process		GO:0016070~RNA metabolic process		GO:0051276~chromosome organization		GO:0008152~metabolic process
GO:0046907~intracellular transport					GO:0046907~intracellular transport			GO:0044249~cellular biosynthetic process		GO:1901360~organic cyclic compound metabolic process		GO:0044238~primary metabolic process		GO:0051276~chromosome organization	GO:0071704~organic substance metabolic process									GO:0071704~organic substance metabolic process						GO:1901989~positive regulation of cell cycle phase transition	GO:0045861~negative regulation of proteolysis								GO:0006351~transcription, DNA-templated		GO:0051259~protein oligomerization		GO:0051246~regulation of protein metabolic process		GO:0034641~cellular nitrogen compound metabolic process
GO:0044271~cellular nitrogen compound biosynthetic process					GO:0051650~establishment of vesicle localization			GO:0042254~ribosome biogenesis		GO:0051276~chromosome organization		GO:0044260~cellular macromolecule metabolic process		GO:0048872~homeostasis of number of cells	GO:1901605~alpha-amino acid metabolic process									GO:0043170~macromolecule metabolic process						GO:0006520~cellular amino acid metabolic process	GO:0044767~single-organism developmental process								GO:0051603~proteolysis involved in cellular protein catabolic process		GO:0043933~macromolecular complex subunit organization		GO:0034968~histone lysine methylation		GO:0000377~RNA splicing, via transesterification reactions with bulged adenosine as nucleophile
GO:0044249~cellular biosynthetic process					GO:0051648~vesicle localization			GO:0001824~blastocyst development		GO:0016043~cellular component organization		GO:0030261~chromosome condensation		GO:0008152~metabolic process	GO:0051186~cofactor metabolic process									GO:0008152~metabolic process						GO:0090068~positive regulation of cell cycle process	GO:0048513~animal organ development								GO:0043933~macromolecular complex subunit organization		GO:0042273~ribosomal large subunit biogenesis		GO:0016569~covalent chromatin modification		GO:0000398~mRNA splicing, via spliceosome
GO:0015931~nucleobase-containing compound transport					GO:0034613~cellular protein localization			GO:0006364~rRNA processing		GO:0044237~cellular metabolic process		GO:0006351~transcription, DNA-templated		GO:0051254~positive regulation of RNA metabolic process	GO:0008152~metabolic process									GO:0016071~mRNA metabolic process						GO:0007623~circadian rhythm	GO:1901575~organic substance catabolic process								GO:0044257~cellular protein catabolic process		GO:0071396~cellular response to lipid		GO:0000041~transition metal ion transport		GO:0000375~RNA splicing, via transesterification reactions
GO:1901576~organic substance biosynthetic process					GO:0070727~cellular macromolecule localization			GO:0016072~rRNA metabolic process		GO:0042273~ribosomal large subunit biogenesis		GO:0042254~ribosome biogenesis		GO:0044260~cellular macromolecule metabolic process	GO:0044283~small molecule biosynthetic process									GO:0044271~cellular nitrogen compound biosynthetic process						GO:0044260~cellular macromolecule metabolic process	GO:0032502~developmental process								GO:0006807~nitrogen compound metabolic process		GO:0016043~cellular component organization		GO:0044237~cellular metabolic process
GO:0046483~heterocycle metabolic process					GO:0044710~single-organism metabolic process			GO:1901576~organic substance biosynthetic process		GO:0010467~gene expression		GO:0016458~gene silencing		GO:0034641~cellular nitrogen compound metabolic process	GO:0016053~organic acid biosynthetic process									GO:0034645~cellular macromolecule biosynthetic process						GO:0016070~RNA metabolic process	GO:0042176~regulation of protein catabolic process								GO:0006139~nucleobase-containing compound metabolic process		GO:0044271~cellular nitrogen compound biosynthetic process		GO:0030154~cell differentiation
GO:0071705~nitrogen compound transport					GO:1902531~regulation of intracellular signal transduction			GO:0044271~cellular nitrogen compound biosynthetic process		GO:0043933~macromolecular complex subunit organization		GO:0044271~cellular nitrogen compound biosynthetic process		GO:0010628~positive regulation of gene expression	GO:0006732~coenzyme metabolic process									GO:0032774~RNA biosynthetic process						GO:0034660~ncRNA metabolic process									GO:0045934~negative regulation of nucleobase-containing compound metabolic process		GO:0030177~positive regulation of Wnt signaling pathway		GO:0008152~metabolic process
GO:0044238~primary metabolic process					GO:0006066~alcohol metabolic process			GO:0006412~translation		GO:0051053~negative regulation of DNA metabolic process		GO:0033044~regulation of chromosome organization		GO:0046483~heterocycle metabolic process	GO:0090257~regulation of muscle system process									GO:0009059~macromolecule biosynthetic process						GO:0071840~cellular component organization or biogenesis									GO:0006338~chromatin remodeling		GO:0042981~regulation of apoptotic process		GO:0018022~peptidyl-lysine methylation
GO:0014031~mesenchymal cell development					GO:0008202~steroid metabolic process			GO:0043043~peptide biosynthetic process		GO:0045934~negative regulation of nucleobase-containing compound metabolic process		GO:0006325~chromatin organization		GO:0043903~regulation of symbiosis, encompassing mutualism through parasitism	GO:0042493~response to drug									GO:0000956~nuclear-transcribed mRNA catabolic process						GO:0034645~cellular macromolecule biosynthetic process									GO:0046483~heterocycle metabolic process		GO:0043067~regulation of programmed cell death		GO:0006413~translational initiation
GO:0016043~cellular component organization					GO:0010556~regulation of macromolecule biosynthetic process			GO:0009058~biosynthetic process		GO:2000113~negative regulation of cellular macromolecule biosynthetic process		GO:0040029~regulation of gene expression, epigenetic		GO:0044237~cellular metabolic process	GO:0044057~regulation of system process									GO:0034654~nucleobase-containing compound biosynthetic process						GO:0043933~macromolecular complex subunit organization											GO:0065003~macromolecular complex assembly		GO:0044238~primary metabolic process
GO:0006725~cellular aromatic compound metabolic process					GO:0051649~establishment of localization in cell			GO:0030490~maturation of SSU-rRNA		GO:0000070~mitotic sister chromatid segregation		GO:0071704~organic substance metabolic process		GO:1903708~positive regulation of hemopoiesis	GO:0044711~single-organism biosynthetic process									GO:0006402~mRNA catabolic process						GO:0044249~cellular biosynthetic process											GO:0010557~positive regulation of macromolecule biosynthetic process
GO:0009058~biosynthetic process					GO:0015031~protein transport			GO:0043170~macromolecule metabolic process				GO:0008380~RNA splicing		GO:0048545~response to steroid hormone	GO:0006807~nitrogen compound metabolic process									GO:0018130~heterocycle biosynthetic process						GO:0009059~macromolecule biosynthetic process											GO:0010941~regulation of cell death
GO:0032259~methylation					GO:0044281~small molecule metabolic process			GO:0043604~amide biosynthetic process				GO:0006355~regulation of transcription, DNA-templated		GO:0071840~cellular component organization or biogenesis	GO:0006790~sulfur compound metabolic process									GO:0019438~aromatic compound biosynthetic process						GO:0043170~macromolecule metabolic process											GO:0000122~negative regulation of transcription from RNA polymerase II promoter
GO:0031060~regulation of histone methylation					GO:0019216~regulation of lipid metabolic process			GO:0034645~cellular macromolecule biosynthetic process				GO:1903506~regulation of nucleic acid-templated transcription		GO:0097350~neutrophil clearance	GO:0019439~aromatic compound catabolic process									GO:1901362~organic cyclic compound biosynthetic process						GO:0006396~RNA processing											GO:0045935~positive regulation of nucleobase-containing compound metabolic process
GO:0048762~mesenchymal cell differentiation					GO:0009889~regulation of biosynthetic process			GO:0019827~stem cell population maintenance				GO:2001141~regulation of RNA biosynthetic process		GO:0043065~positive regulation of apoptotic process	GO:0051260~protein homooligomerization									GO:0006401~RNA catabolic process						GO:1901576~organic substance biosynthetic process											GO:2000112~regulation of cellular macromolecule biosynthetic process
GO:0043933~macromolecular complex subunit organization					GO:0051171~regulation of nitrogen compound metabolic process			GO:0098727~maintenance of cell number				GO:0000183~chromatin silencing at rDNA		GO:0043068~positive regulation of programmed cell death	GO:0006559~L-phenylalanine catabolic process									GO:0051171~regulation of nitrogen compound metabolic process						GO:0033554~cellular response to stress											GO:0033365~protein localization to organelle
GO:0001738~morphogenesis of a polarized epithelium					GO:0045184~establishment of protein localization			GO:0006518~peptide metabolic process				GO:2000113~negative regulation of cellular macromolecule biosynthetic process		GO:1901360~organic cyclic compound metabolic process	GO:1901361~organic cyclic compound catabolic process									GO:0044249~cellular biosynthetic process						GO:0051276~chromosome organization											GO:0006366~transcription from RNA polymerase II promoter
GO:0006325~chromatin organization					GO:0051656~establishment of organelle localization			GO:0042274~ribosomal small subunit biogenesis				GO:0097659~nucleic acid-templated transcription		GO:0016032~viral process	GO:0009605~response to external stimulus															GO:0019752~carboxylic acid metabolic process											GO:0031328~positive regulation of cellular biosynthetic process
GO:0002009~morphogenesis of an epithelium					GO:1901615~organic hydroxy compound metabolic process			GO:0009059~macromolecule biosynthetic process				GO:0032774~RNA biosynthetic process		GO:0006139~nucleobase-containing compound metabolic process	GO:0030049~muscle filament sliding															GO:0043436~oxoacid metabolic process											GO:0019219~regulation of nucleobase-containing compound metabolic process
GO:0071704~organic substance metabolic process								GO:0001829~trophectodermal cell differentiation				GO:0051252~regulation of RNA metabolic process		GO:0044764~multi-organism cellular process	GO:0098828~modulation of inhibitory postsynaptic potential															GO:0009058~biosynthetic process											GO:0031325~positive regulation of cellular metabolic process
GO:0042274~ribosomal small subunit biogenesis								GO:1901564~organonitrogen compound metabolic process				GO:0010558~negative regulation of macromolecule biosynthetic process		GO:0009725~response to hormone	GO:0006558~L-phenylalanine metabolic process															GO:0045787~positive regulation of cell cycle
GO:0060562~epithelial tube morphogenesis								GO:0008380~RNA splicing				GO:0022613~ribonucleoprotein complex biogenesis		GO:0071704~organic substance metabolic process	GO:0006570~tyrosine metabolic process															GO:0034470~ncRNA processing
GO:0006139~nucleobase-containing compound metabolic process								GO:0090305~nucleic acid phosphodiester bond hydrolysis				GO:0008152~metabolic process		GO:0002831~regulation of response to biotic stimulus	GO:0003012~muscle system process															GO:0051726~regulation of cell cycle
GO:0034613~cellular protein localization								GO:0043603~cellular amide metabolic process				GO:0006397~mRNA processing		GO:0051726~regulation of cell cycle	GO:0042178~xenobiotic catabolic process															GO:0045931~positive regulation of mitotic cell cycle
GO:1901360~organic cyclic compound metabolic process								GO:0000377~RNA splicing, via transesterification reactions with bulged adenosine as nucleophile				GO:0043170~macromolecule metabolic process		GO:0006807~nitrogen compound metabolic process	GO:0033275~actin-myosin filament sliding															GO:0006082~organic acid metabolic process
GO:0070727~cellular macromolecule localization								GO:0000398~mRNA splicing, via spliceosome				GO:0042274~ribosomal small subunit biogenesis		GO:0010941~regulation of cell death	GO:0006575~cellular modified amino acid metabolic process															GO:0006342~chromatin silencing
GO:0090092~regulation of transmembrane receptor protein serine/threonine kinase signaling pathway								GO:0000375~RNA splicing, via transesterification reactions				GO:0043933~macromolecular complex subunit organization		GO:0010942~positive regulation of cell death	GO:0044238~primary metabolic process															GO:2000757~negative regulation of peptidyl-lysine acetylation
GO:0033365~protein localization to organelle								GO:0000462~maturation of SSU-rRNA from tricistronic rRNA transcript (SSU-rRNA, 5.8S rRNA, LSU-rRNA)				GO:0034660~ncRNA metabolic process		GO:0043170~macromolecule metabolic process	GO:0006937~regulation of muscle contraction															GO:0045814~negative regulation of gene expression, epigenetic
GO:0044237~cellular metabolic process								GO:0001825~blastocyst formation				GO:0031327~negative regulation of cellular biosynthetic process		GO:0045935~positive regulation of nucleobase-containing compound metabolic process	GO:0046415~urate metabolic process															GO:1901984~negative regulation of protein acetylation
GO:0045198~establishment of epithelial cell apical/basal polarity								GO:0007346~regulation of mitotic cell cycle				GO:0009890~negative regulation of biosynthetic process		GO:0002697~regulation of immune effector process	GO:0032101~regulation of response to external stimulus															GO:0006541~glutamine metabolic process
GO:0007155~cell adhesion								GO:0006397~mRNA processing				GO:0051172~negative regulation of nitrogen compound metabolic process		GO:0044403~symbiosis, encompassing mutualism through parasitism	GO:0051240~positive regulation of multicellular organismal process															GO:2000112~regulation of cellular macromolecule biosynthetic process
GO:0016570~histone modification								GO:0051171~regulation of nitrogen compound metabolic process				GO:0010629~negative regulation of gene expression		GO:0044419~interspecies interaction between organisms	GO:0009719~response to endogenous stimulus															GO:1901605~alpha-amino acid metabolic process
GO:0051276~chromosome organization								GO:0006366~transcription from RNA polymerase II promoter				GO:0048732~gland development		GO:0045639~positive regulation of myeloid cell differentiation	GO:0030522~intracellular receptor signaling pathway															GO:0044271~cellular nitrogen compound biosynthetic process
GO:0033036~macromolecule localization								GO:0048523~negative regulation of cellular process				GO:2000112~regulation of cellular macromolecule biosynthetic process		GO:0006725~cellular aromatic compound metabolic process	GO:0042537~benzene-containing compound metabolic process															GO:0007346~regulation of mitotic cell cycle
GO:0035239~tube morphogenesis								GO:0048519~negative regulation of biological process				GO:0019219~regulation of nucleobase-containing compound metabolic process		GO:0043900~regulation of multi-organism process	GO:0006518~peptide metabolic process															GO:0010556~regulation of macromolecule biosynthetic process
GO:0022610~biological adhesion								GO:0019219~regulation of nucleobase-containing compound metabolic process				GO:1902589~single-organism organelle organization		GO:0042493~response to drug	GO:0009072~aromatic amino acid family metabolic process															GO:0009749~response to glucose
GO:0060485~mesenchyme development								GO:0051172~negative regulation of nitrogen compound metabolic process				GO:0048519~negative regulation of biological process		GO:0008219~cell death	GO:0070207~protein homotrimerization															GO:0000462~maturation of SSU-rRNA from tricistronic rRNA transcript (SSU-rRNA, 5.8S rRNA, LSU-rRNA)
GO:0071702~organic substance transport								GO:1903901~negative regulation of viral life cycle				GO:0051276~chromosome organization		GO:0001776~leukocyte homeostasis	GO:0051239~regulation of multicellular organismal process															GO:0006325~chromatin organization
GO:0048729~tissue morphogenesis								GO:0006351~transcription, DNA-templated						GO:0006914~autophagy	GO:0051259~protein oligomerization															GO:0071103~DNA conformation change
GO:0036010~protein localization to endosome								GO:0034654~nucleobase-containing compound biosynthetic process						GO:0050684~regulation of mRNA processing	GO:1901566~organonitrogen compound biosynthetic process															GO:0009746~response to hexose
GO:0090100~positive regulation of transmembrane receptor protein serine/threonine kinase signaling pathway								GO:0031324~negative regulation of cellular metabolic process						GO:0051173~positive regulation of nitrogen compound metabolic process	GO:1901360~organic cyclic compound metabolic process															GO:1902532~negative regulation of intracellular signal transduction
GO:0006886~intracellular protein transport								GO:0010468~regulation of gene expression						GO:0080134~regulation of response to stress	GO:0044255~cellular lipid metabolic process															GO:0051173~positive regulation of nitrogen compound metabolic process
GO:0035089~establishment of apical/basal cell polarity								GO:0018130~heterocycle biosynthetic process						GO:0006996~organelle organization	GO:0071383~cellular response to steroid hormone stimulus															GO:0034976~response to endoplasmic reticulum stress
GO:0008152~metabolic process								GO:0019438~aromatic compound biosynthetic process						GO:0042981~regulation of apoptotic process	GO:0048585~negative regulation of response to stimulus															GO:0034284~response to monosaccharide
GO:0030859~polarized epithelial cell differentiation								GO:0009083~branched-chain amino acid catabolic process						GO:0098792~xenophagy	GO:0046394~carboxylic acid biosynthetic process															GO:0071822~protein complex subunit organization
GO:0042254~ribosome biogenesis								GO:2000113~negative regulation of cellular macromolecule biosynthetic process						GO:0006915~apoptotic process	GO:0042558~pteridine-containing compound metabolic process															GO:0044281~small molecule metabolic process
GO:0051649~establishment of localization in cell								GO:0006310~DNA recombination						GO:0009893~positive regulation of metabolic process	GO:0009987~cellular process															GO:1901990~regulation of mitotic cell cycle phase transition
GO:0061162~establishment of monopolar cell polarity								GO:0048525~negative regulation of viral process						GO:0043067~regulation of programmed cell death	GO:0042221~response to chemical															GO:0031326~regulation of cellular biosynthetic process
GO:0006928~movement of cell or subcellular component								GO:1901362~organic cyclic compound biosynthetic process						GO:0048608~reproductive structure development	GO:0006730~one-carbon metabolic process															GO:0043044~ATP-dependent chromatin remodeling
GO:0032386~regulation of intracellular transport								GO:0051252~regulation of RNA metabolic process						GO:0006997~nucleus organization	GO:0014070~response to organic cyclic compound															GO:0009743~response to carbohydrate
GO:0051641~cellular localization								GO:0009081~branched-chain amino acid metabolic process						GO:0061458~reproductive system development	GO:0051050~positive regulation of transport															GO:0034599~cellular response to oxidative stress
GO:0061339~establishment or maintenance of monopolar cell polarity								GO:0010558~negative regulation of macromolecule biosynthetic process						GO:0002230~positive regulation of defense response to virus by host	GO:0009966~regulation of signal transduction															GO:0009889~regulation of biosynthetic process
GO:0006412~translation								GO:0051726~regulation of cell cycle						GO:0031325~positive regulation of cellular metabolic process	GO:0006936~muscle contraction															GO:0010564~regulation of cell cycle process
GO:0097659~nucleic acid-templated transcription								GO:0009451~RNA modification						GO:0002252~immune effector process	GO:0032102~negative regulation of response to external stimulus
GO:2000112~regulation of cellular macromolecule biosynthetic process								GO:0045947~negative regulation of translational initiation						GO:0050792~regulation of viral process	GO:0044763~single-organism cellular process
GO:0032388~positive regulation of intracellular transport								GO:0009892~negative regulation of metabolic process						GO:0010604~positive regulation of macromolecule metabolic process	GO:0065003~macromolecular complex assembly
GO:0032774~RNA biosynthetic process								GO:0031327~negative regulation of cellular biosynthetic process						GO:0012501~programmed cell death	GO:0030029~actin filament-based process
GO:0016571~histone methylation								GO:0043414~macromolecule methylation						GO:0045787~positive regulation of cell cycle	GO:0006805~xenobiotic metabolic process
GO:0051252~regulation of RNA metabolic process								GO:0001701~in utero embryonic development						GO:0050691~regulation of defense response to virus by host	GO:0045773~positive regulation of axon extension
GO:0048026~positive regulation of mRNA splicing, via spliceosome								GO:0009890~negative regulation of biosynthetic process						GO:0032101~regulation of response to external stimulus	GO:0070206~protein trimerization
GO:0051171~regulation of nitrogen compound metabolic process								GO:0006353~DNA-templated transcription, termination						GO:0016236~macroautophagy	GO:0044707~single-multicellular organism process
GO:0043043~peptide biosynthetic process								GO:0044267~cellular protein metabolic process						GO:1903311~regulation of mRNA metabolic process	GO:0070887~cellular response to chemical stimulus
GO:0030334~regulation of cell migration								GO:0070734~histone H3-K27 methylation						GO:0001780~neutrophil homeostasis	GO:0006725~cellular aromatic compound metabolic process
GO:0019219~regulation of nucleobase-containing compound metabolic process								GO:0010629~negative regulation of gene expression						GO:0045893~positive regulation of transcription, DNA-templated	GO:0034641~cellular nitrogen compound metabolic process
GO:0016569~covalent chromatin modification								GO:0045935~positive regulation of nucleobase-containing compound metabolic process						GO:1903508~positive regulation of nucleic acid-templated transcription	GO:0008652~cellular amino acid biosynthetic process
GO:0050657~nucleic acid transport								GO:1903311~regulation of mRNA metabolic process						GO:1902680~positive regulation of RNA biosynthetic process	GO:0071466~cellular response to xenobiotic stimulus
GO:0050658~RNA transport								GO:0071453~cellular response to oxygen levels						GO:0044238~primary metabolic process	GO:0070252~actin-mediated cell contraction
GO:0010468~regulation of gene expression								GO:0097659~nucleic acid-templated transcription						GO:0046546~development of primary male sexual characteristics	GO:0006749~glutathione metabolic process
GO:0018205~peptidyl-lysine modification								GO:0045934~negative regulation of nucleobase-containing compound metabolic process						GO:0008584~male gonad development	GO:0006081~cellular aldehyde metabolic process
GO:0051236~establishment of RNA localization								GO:0032774~RNA biosynthetic process						GO:0050688~regulation of defense response to virus	GO:0010038~response to metal ion
GO:0031056~regulation of histone modification								GO:0000154~rRNA modification						GO:0031328~positive regulation of cellular biosynthetic process	GO:0009410~response to xenobiotic stimulus
GO:0051179~localization								GO:0006312~mitotic recombination						GO:0009615~response to virus	GO:1901606~alpha-amino acid catabolic process
GO:0010556~regulation of macromolecule biosynthetic process								GO:1903900~regulation of viral life cycle						GO:0051384~response to glucocorticoid	GO:0042440~pigment metabolic process
GO:0022612~gland morphogenesis								GO:0031323~regulation of cellular metabolic process						GO:0044085~cellular component biogenesis	GO:0048583~regulation of response to stimulus
GO:0043603~cellular amide metabolic process								GO:0032502~developmental process						GO:1903706~regulation of hemopoiesis	GO:1901607~alpha-amino acid biosynthetic process
GO:2000145~regulation of cell motility								GO:0000122~negative regulation of transcription from RNA polymerase II promoter						GO:0050673~epithelial cell proliferation	GO:0010646~regulation of cell communication
GO:0031323~regulation of cellular metabolic process								GO:0043901~negative regulation of multi-organism process						GO:0009891~positive regulation of biosynthetic process	GO:0009064~glutamine family amino acid metabolic process
GO:0071295~cellular response to vitamin								GO:0051173~positive regulation of nitrogen compound metabolic process						GO:0032728~positive regulation of interferon-beta production	GO:0006629~lipid metabolic process
GO:1903827~regulation of cellular protein localization								GO:0034587~piRNA metabolic process						GO:0006323~DNA packaging	GO:0006635~fatty acid beta-oxidation
GO:0007178~transmembrane receptor protein serine/threonine kinase signaling pathway								GO:0032508~DNA duplex unwinding						GO:0046661~male sex differentiation	GO:0023051~regulation of signaling
GO:0060445~branching involved in salivary gland morphogenesis								GO:0032259~methylation						GO:0031960~response to corticosteroid	GO:0006417~regulation of translation
GO:0060914~heart formation								GO:0045197~establishment or maintenance of epithelial cell apical/basal polarity						GO:0048771~tissue remodeling	GO:0048545~response to steroid hormone
GO:0043604~amide biosynthetic process								GO:0006357~regulation of transcription from RNA polymerase II promoter						GO:0000470~maturation of LSU-rRNA	GO:0006631~fatty acid metabolic process
GO:0090162~establishment of epithelial cell polarity								GO:2000377~regulation of reactive oxygen species metabolic process						GO:0010165~response to X-ray	GO:0065008~regulation of biological quality
GO:0050685~positive regulation of mRNA processing								GO:0019538~protein metabolic process						GO:0030261~chromosome condensation	GO:0033143~regulation of intracellular steroid hormone receptor signaling pathway
GO:0009303~rRNA transcription								GO:0019222~regulation of metabolic process						GO:0033120~positive regulation of RNA splicing
GO:0006351~transcription, DNA-templated								GO:0019752~carboxylic acid metabolic process						GO:0044275~cellular carbohydrate catabolic process
GO:0040012~regulation of locomotion								GO:0007275~multicellular organism development						GO:0032392~DNA geometric change
GO:0008213~protein alkylation								GO:0048856~anatomical structure development						GO:0050686~negative regulation of mRNA processing
GO:0006479~protein methylation								GO:0043436~oxoacid metabolic process						GO:0007346~regulation of mitotic cell cycle
GO:0006355~regulation of transcription, DNA-templated								GO:0051253~negative regulation of RNA metabolic process						GO:0007005~mitochondrion organization
GO:1903829~positive regulation of cellular protein localization														GO:0032481~positive regulation of type I interferon production
GO:1903506~regulation of nucleic acid-templated transcription														GO:0045637~regulation of myeloid cell differentiation
GO:2001141~regulation of RNA biosynthetic process														GO:0008283~cell proliferation
GO:1902275~regulation of chromatin organization														GO:1903312~negative regulation of mRNA metabolic process
GO:0032879~regulation of localization
GO:0016032~viral process
GO:0006403~RNA localization
GO:0086004~regulation of cardiac muscle cell contraction
GO:0031326~regulation of cellular biosynthetic process
GO:0044764~multi-organism cellular process
GO:0009987~cellular process
GO:0033157~regulation of intracellular protein transport
GO:0045197~establishment or maintenance of epithelial cell apical/basal polarity
GO:0033120~positive regulation of RNA splicing
GO:0009889~regulation of biosynthetic process
GO:0006518~peptide metabolic process
GO:0006364~rRNA processing
GO:0031062~positive regulation of histone methylation
GO:1903115~regulation of actin filament-based movement
GO:0048754~branching morphogenesis of an epithelial tube
GO:0022617~extracellular matrix disassembly
GO:0016072~rRNA metabolic process
GO:0031670~cellular response to nutrient
GO:0044419~interspecies interaction between organisms
GO:0044403~symbiosis, encompassing mutualism through parasitism
GO:0044085~cellular component biogenesis
GO:0098781~ncRNA transcription
GO:0080090~regulation of primary metabolic process
GO:0006913~nucleocytoplasmic transport
GO:0034654~nucleobase-containing compound biosynthetic process
GO:0051169~nuclear transport
GO:0008104~protein localization
[truncated: 12 more columns]
