# Supplementary material for: Comparative maternal protein profiling of mouse biparental and uniparental embryos
Source: Gigascience. 2022 Sep 3;11:giac084. doi: 10.1093/gigascience/giac084 (PMC9440387; doi:10.1093/gigascience/giac084)
Supplement: giac084_Supplemental_Figures_and_Tables [file giac084_supplemental_figures_and_tables.zip › Table S3.xlsx]

## Sheet: Fuzzy_cluster
Cluster1	Cluster2	Cluster3	Cluster4	Cluster5	Cluster6	Cluster7	Cluster8	Cluster9	Cluster10
A2AN08	A2ASS6	A2A432	O08585	A2BDX3	A2ARV4	O08691	O08638	E9PVA8	A2AGT5
B2RXC1	B2RXS4	G5E870	O35143	F6ZDS4	B2RY56	O09061	O08749	E9Q5G3	B9EJ86
E9PYK3	O35566	O09111	O35435	O35129	C0HKE9	O35405	O08756	F8VQB6	O08547
G5E829	O70456	O35643	O35604	O55128	E9Q557	O54946	O09117	O35864	O08795
O08788	P01837	O55022	O35857	O55142	E9Q7G0	O55135	O35166	O55125	O08807
O35598	P05532	Q32Q92	O54692	O70133	L7N1X6	O70194	O55143	O55126	O35465
O35685	P07724	O70152	O54962	O70435	Q9JJW6	O70228	O88545	O88384	O35609
O54734	P08003	O70492	O70404	O70439	O08709	O70318	P05064	O88441	O35728
O55013	P08228	O70503	O88543	O88455	O08810	O70401	P0DP28	P00342	O55131
O70252	P09411	O88342	O88544	O88477	O35286	O88947	P10761	P01027	O88487
O70480	P11881	O88685	P01867	O88569	O35593	P10639	P14824	P0DN34	O88696
O88986	P13864	P02468	P02089	P09405	O35887	P22727	P15327	P11031	O88983
P08113	P14211	P08249	P05213	P10126	O55029	P24547	P16125	P11352	P02340
P09103	P16858	P11983	P06151	P12970	O55234	P26443	P17751	P18826	P02469
P09528	P17182	P17742	P49025	P14115	P00405	P35486	P17918	P19536	P06240
P11438	P17665	P26516	P50247	P14148	P05202	P40142	P18760	P19783	P07901
P20029	P35282	P38060	P56213	P14206	P07356	P40630	P20239	P21956	P08752
P21271	P35564	P42125	P61022	P14733	P08226	P43406	P23359	P29788	P09671
P23242	P36536	P46978	P61027	P14869	P09055	P47964	P26043	P32261	P11214
P24369	P40124	P47753	P61166	P16546	P09803	P50516	P26883	P35278	P11440
P24472	P51863	P51881	P61620	P17047	P10852	P53996	P27612	P35279	P11499
P29758	P55096	P52503	P61965	P23116	Q8CGP2	P54729	P32020	P35293	P12787
P35276	P55258	P54728	P62814	P24668	Q6ZWY9	P58710	P35700	P37040	P14152
P40240	P55772	P60060	P62821	P25444	P11103	P59017	P45376	P50171	P15375
P41216	P56395	P60322	P63321	P27659	P11679	P60122	P45591	P51150	P16460
P46460	P56399	P61161	P70698	P27661	P14131	P60843	P48774	P52825	P17156
P46638	P59242	P84078	Q08857	P29341	P14685	P61957	P52480	P54116	P21278
P47738	P61021	P61290	Q149F3	P30416	P15864	P62137	P55264	P56391	P27546
P48760	P62071	P63038	Q2TPA8	P31230	P15920	P62267	P58137	P57716	P27773
P51175	P62073	P70349	Q3TCJ8	P35550	P17225	P63037	P58281	P61202	P45878
P51660	Q05144	P70441	Q3UH60	P35979	P18242	P63242	P60334	P61924	P46664
P51807	P63028	P80317	Q3UM45	P35980	P18572	P67871	P61079	P68368	P47740
P53994	P84084	P80318	Q3UVK0	P41105	P19253	P80313	P61982	P70279	P47802
P55002	Q04447	P97310	Q571I9	P42932	P20108	P80314	P62259	Q07076	P48771
P56371	Q05512	Q01768	Q5F285	P47911	P21107	P80316	P62878	Q5SWT3	P52293
P56812	Q0P5X1	Q01853	Q5SRY7	P47915	P25206	Q05816	P62983	Q5XJY4	P54775
P58021	Q3TFD2	Q08943	Q60698	P47962	P26231	Q0VBM2	P63017	Q60575	P54823
P61804	Q3UBX0	Q2TBE6	Q60737	P47963	P26350	Q3THK7	P63101	Q60597	P57759
P62500	Q3UHG7	Q3THE2	Q60931	P48962	P26369	Q3TL54	P68254	Q61249	P58771
P62869	Q5XKN4	Q3U186	Q61166	P49312	P29391	Q3UPL0	P68372	Q66JY6	P60335
P63024	Q60759	Q3V132	Q62167	P50518	P30999	Q3UV17	P68510	Q6PD26	P61087
P70280	Q61176	Q5IRJ6	Q62425	P50580	P32067	Q4VAA2	P70168	Q6PFD9	P62077
P70398	Q61387	Q5XG73	Q64310	P51410	P33174	Q505F5	P70296	Q6ZQI3	P62488
P97370	Q61990	Q61035	Q64514	P53702	P38647	Q60973	P83940	Q78JW9	P62627
P97441	Q6PA06	Q61102	Q64516	P56135	P43247	Q62005	P98192	Q8BGH2	P68134
P97807	Q7TMF3	Q69ZQ1	Q6ZQ38	P57780	P45952	Q62095	Q00612	Q8BJ71	P63005
P99029	Q7TT50	Q6P542	Q78ZA7	P58252	P46471	Q62186	Q02053	Q8BJU0	P63094
Q00623	Q80UY2	Q6P5B0	Q791T5	P59999	P47757	Q62351	Q06890	Q8BP40	P99024
Q02819	Q80X82	Q6T3U4	Q7TPE5	P60229	P47758	Q62393	Q3KNM2	Q8BVF7	Q07105
Q05920	Q80X95	Q76MZ3	Q7TQ95	P60521	P48678	Q6P9P6	Q3TWL2	Q8BWF0	Q3TDQ1
Q3TC72	Q80Y14	Q7TNS2	Q80TY5	P60867	P51174	Q6PHN9	Q3UQV5	Q8BWT1	Q3UJB9
Q3U1J4	Q8BGS1	Q8BFR5	Q80W85	P61222	P53026	Q811U4	Q3USZ8	Q8BX10	Q3UTA9
Q3U7R1	Q8BH79	Q8BI84	Q8BJZ3	P61255	P53986	Q8BFY9	Q3V009	Q8C166	Q3V3R1
Q3UJU9	Q8BJ64	Q8BMS1	Q8BKZ9	P61514	P55302	Q8BK08	Q4FZC9	Q8C6P8	Q5SF07
Q4PJX1	Q8BK64	Q8CG76	Q8BMF4	P62075	P56382	Q8BKC5	Q60864	Q8C7R4	Q5SS80
Q5SYH2	Q8BP67	Q8VCB1	Q8BMG7	P62082	P56480	Q8BVE3	Q61171	Q8K3A0	Q5SX39
Q5XJY5	Q8BRF7	Q91X21	Q8BTS4	P62196	P57776	Q8C0N2	Q61233	Q8QZT1	Q60605
Q60870	Q8BU40	Q99J39	Q8BU30	P62242	P57784	Q8JZU2	Q61316	Q8VC74	Q60649
Q61142	Q8BWR8	Q99KI0	Q8CAQ8	P62245	P60710	Q8QZY3	Q64096	Q8VCX5	Q60809
Q61334	Q8BZ20	Q99LF4	Q8CBE3	P62264	P60766	Q8VEH3	Q64331	Q8VDJ3	Q61584
Q61655	Q8CHG3	Q99LP6	Q8CD10	P62270	P61358	Q921L3	Q64374	Q91WD5	Q61598
Q64433	Q8CIW6	Q99MN1	Q8CHT0	P62281	P61979	Q99JY0	Q64GA5	Q91X78	Q61699
Q66X22	Q8CJ27	Q9CPZ8	Q8R0Y6	P62301	P62192	Q99MD9	Q66X03	Q922H2	Q61739
Q68FD5	Q8K021	Q9CQ88	Q8R191	P62307	P62317	Q99MU3	Q66X05	Q922S8	Q62010
Q6B966	Q8K0H7	Q9CQC7	Q8VDC1	P62320	P62334	Q99P72	Q6IRU5	Q99J99	Q6A4J8
Q6PCP5	Q8K1E0	Q9CQN1	Q8VEA4	P62702	P62751	Q9CQD1	Q6PDS0	Q99K67	Q6HA09
Q7TMM9	Q8K2C7	Q9CQQ7	Q91VY9	P62717	P62849	Q9CR51	Q6RI63	Q99KE1	Q6P1G2
Q7TMY7	Q8QZW3	Q9CRB9	Q91ZN5	P62754	P62874	Q9CX00	Q6RT24	Q99KX1	Q6P5E4
Q7TNG8	Q8R317	Q9CWU9	Q99J47	P62806	P62880	Q9CX34	Q78IS1	Q99MN9	Q6PDI5
Q7TPW1	Q8R4N0	Q9CX86	Q99JI6	P62827	P62911	Q9CYZ2	Q7TQ69	Q99MR3	Q6ZQ08
Q7TSQ8	Q91V41	Q9CXF4	Q99LC3	P62830	P67778	Q9CZD3	Q7TQI3	Q9CQF9	Q6ZQA6
Q80UJ7	Q91VN4	Q9CY27	Q99PI5	P62843	P70195	Q9CZR2	Q80XL6	Q9CQJ4	Q78IK4
Q80UU9	Q91XA2	Q9CYR0	Q9CQ56	P62852	P70333	Q9D2M8	Q8BG51	Q9CQX2	Q78T54
Q80XR2	Q91YQ5	Q9CZU6	Q9CQ69	P62855	P70372	Q9DBG5	Q8BH24	Q9CQX8	Q7TPZ8
Q810A3	Q91YT0	Q9D051	Q9CQA3	P62858	P70404	Q9DC37	Q8BH66	Q9CR60	Q80VL1
Q8BFZ9	Q91ZP6	Q9D0K2	Q9CQC6	P62889	Q60817	Q9DCC8	Q8BHC4	Q9CRG1	Q80WQ2
Q8BH95	Q921M4	Q9D1Q4	Q9CQS8	P62900	Q6ZWV3	Q9DCL9	Q8BHF7	Q9CYG7	Q8BGD8
Q8BIJ6	Q921Q3	Q9D6R2	Q9CRD0	P62908	P97363	Q9JHU9	Q8BIJ7	Q9CZ13	Q8BHN3
Q8BLF1	Q922Q1	Q9D8W5	Q9CZL5	P62918	P97429	Q9JJA4	Q8BJY1	Q9D358	Q8BU14
Q8BMP6	Q99JX3	Q9DB77	Q9D0L1	P62996	P97450	Q9JLN9	Q8BL66	Q9D5T0	Q8BWY3
Q8BTV1	Q99K01	Q9DBG7	Q9D0P0	P63073	P99028	Q9QYF1	Q8C0L6	Q9D6U8	Q8BYH8
Q8BY89	Q99K70	Q9DBS1	Q9D172	P63087	Q02248	Q9QZ06	Q8CIE6	Q9DC29	Q8BYK4
Q8C5H8	Q99KF1	Q9DCX2	Q9DB43	P63276	Q03265	Q9R062	Q8JZN7	Q9DCS9	Q8C0I1
Q8C7E7	Q99L04	Q9R111	Q9EP89	P63323	Q06185	Q9R0X4	Q8JZQ2	Q9EQ20	Q8C0J2
Q8CBG9	Q99LB7	Q9WUR9	Q9ER69	P63325	Q3TDN2	Q9WUD1	Q8K268	Q9JIY5	Q8C196
Q8CF66	Q99LX0	Q9Z1P6	Q9ERD7	P67984	Q3TKT4	Q9WVA2	Q8K3V4	Q9QUJ7	Q8C1B7
Q8CGK3	Q99NF8	Q9Z2I9	Q9ES56	P68040	Q3TWI9	Q9WVM1	Q8R180	Q9QXN5	Q8C6J9
Q8K0C9	Q9CQ92		Q9EST5	P84228	Q3TXS7		Q8R1Q8	Q9QZD8	Q8CHK3
Q8K2B3	Q9CQN6		Q9ESX5	P80315	Q3TZZ7		Q8VDF2	Q9QZW0	Q8K0T7
Q8K2C9	Q9CQV4		Q9JHI5	P83882	Q3U9G9		Q91VW3	Q9R1P4	Q8R4R6
Q8K411	Q9CYN2		Q9JI48	P84099	Q3UN04		Q91WC9	Q9WTI7	Q8VBT9
Q8N7N5	Q9CZ44		Q9JIL4	P84104	Q52KI8		Q91WS0	Q9WU40	Q8VCH8
Q8R0W6	Q9D0K1		Q9JKB1	P97351	Q60598		Q91Z53	Q9WV91	Q8VDW0
Q8R146	Q9D1G1		Q9JKD3	P97379	Q60692		Q923T9	Q9Z0Y1	Q8VE62
Q8R1X6	Q9D1K2		Q9QUI0	P97461	Q60930		Q924S2	Q9Z1E4	Q8VHE6
Q8R2Q8	Q9D1M0		Q9QY76	P99027	Q60932		Q99KJ8	Q9Z1G3	Q8VI95
Q8R3P2	Q9D3B1		Q9QYJ0	Q00PI9	Q60972		Q99KP3	Q9Z210	Q91VR5
Q8VDL4	Q9D4W2		Q9R0Q3	Q01320	Q61207		Q99LD4	Q9Z2I0	Q91WS7
Q8VE99	Q9D6J5		Q9WTP6	Q02257	Q61335		Q99MZ7		Q91XL3
Q8VEL2	Q9DAS9		Q9WU79	Q05D44	Q61425		Q9CPQ1		Q91YL2
Q91VU0	Q9DBY1		Q9WVE8	Q07113	Q61543		Q9CQV8		Q91Z31
Q91W90	Q9DC51		Q9Z1K5	Q3TWW8	Q61595		Q9CQW2		Q922D8
Q91YH5	Q9EQF4		Q9Z1Z0	Q3U0V1	Q61879		Q9CR00		Q99K43
Q91YP2	Q9EQH3			Q4VBE8	Q62011		Q9CWE6		Q99KV1
Q91YW3	Q9ER00			Q5U458	Q62203		Q9D0L7		Q99M08
Q921H8	Q9JMC3			Q60668	Q62261		Q9D7X8		Q99M87
Q922R8	Q9QYI3			Q61029	Q62318		Q9DBF1		Q9CQE7
Q99L13	Q9R0M6			Q61188	Q64012		Q9DCS3		Q9CQR4
Q99L47	Q9R0P6			Q61656	Q64523		Q9EPL9		Q9CWF2
Q99LC9	Q9R118			Q61937	Q68FL6		Q9EQK5		Q9CXI5
Q99P30	Q9WV55			Q62093	Q6GQT9		Q9ERS2		Q9D1L0
Q9CPT4	Q9WVL3			Q6A068	Q6IRU2		Q9ET26		Q9DB41
Q9CQ86	Q9Z0S9			Q6PDM2	Q6NZJ6		Q9ET30		Q9D7A8
Q9CRC0	Q9Z0X1			Q6ZWN5	Q6P4T2		Q9JII6		Q9DBG6
Q9CRY7	Q9Z1G4			Q7TMK9	Q6PB66		Q9JLC8		Q9DC69
Q9CWU5	Q9Z280			Q7TMY8	Q6ZQL4		Q9JLJ2		Q9DCI3
Q9CYA0	Q9Z2G6			Q8BG05	Q6ZWQ7		Q9QUH0		Q9DCJ5
Q9CYN9				Q8BH74	Q6ZWU9		Q9R0P9		Q9DCM0
Q9D0F3				Q8BK67	Q6ZWX6		Q9WTX6		Q9DCT2
Q9D0L4				Q8BL97	Q80X90		Q9WVB3		Q9DCV4
Q9D1D4				Q8BVY0	Q8BG32		Q9WVD5		Q9EPU0
Q9D2G2				Q8C3X2	Q8BGF6		Q9Z2E9		Q9EQY0
Q9D7J9				Q8C6G8	Q8BGI5				Q9ERN0
Q9D7P6				Q8C854	Q8BKS9				Q9ES97
Q9DB05				Q8JZQ9	Q8BMJ2				Q9EST3
Q9DBH5				Q8K363	Q8BML9				Q9JHS4
Q9DBL1				Q8K370	Q8BT60				Q9JJ11
Q9DCC4				Q8K3J1	Q8CCS6				Q9JKB3
Q9DCN2				Q8QZY1	Q8CDN6				Q9JKY0
Q9DCZ4				Q8R081	Q8CG48				Q9JLI8
Q9EP69				Q8R143	Q8CGC6				Q9QXY9
Q9JHS3				Q8R1B4	Q8CGC7				Q9QZE5
Q9JHU4				Q8VCM8	Q8JZN5				Q9R0P5
Q9JIF7				Q8VDP6	Q8K157				Q9WTQ5
Q9JKR6				Q8VEK3	Q8K310				Q9WVR4
Q9JKX6				Q8VEM8	Q8VCD6				Q9Z0L4
Q9QYE6				Q91VM5	Q8VDD5				Q9Z0U1
Q9R0A0				Q91WK2	Q8VDM4				Q9Z0W3
Q9R1M5				Q91ZW3	Q8VDN2				Q9Z2B2
Q9WTX5				Q921E6	Q8VE37				Q9Z2C8
Q9WU78				Q921F2	Q8VHI3				Q9Z2U1
Q9WV98				Q921G7	Q8VIJ6
Q9Z0F3				Q921M3	Q8VIK3
Q9Z0R6				Q922B2	Q91V01
Q9Z1J3				Q922Q8	Q91VC3
Q9Z1S0				Q924K8	Q91VD9
Q9Z2A7				Q925I1	Q91VR2
				Q99020	Q91YM4
				Q99JY9	Q91YR7
				Q99L45	Q91ZA3
				Q99NB9	Q91ZV0
				Q99PV0	Q920B9
				Q9CPP6	Q921X9
				Q9CPQ3	Q922F4
				Q9CQR2	Q99JB2
				Q9CR47	Q99JI4
				Q9CR68	Q99K48
				Q9CXW4	Q99KP6
				Q9CY58	Q99LB6
				Q9CZM2	Q99LC5
				Q9CZX8	Q99LR1
				Q9D0E1	Q99ME9
				Q9D0I9	Q99PL5
				Q9D0T1	Q9CPN8
				Q9D1R9	Q9CQA1
				Q9D554	Q9CQS2
				Q9D6J6	Q9CQZ5
				Q9D6Z1	Q9CR57
				Q9D7H3	Q9CVB6
				Q9D855	Q9CW03
				Q9D880	Q9CWZ3
				Q9D8B3	Q9CX56
				Q9D8E6	Q9CXJ4
				Q9D8N0	Q9CXT8
				Q9DB20	Q9CXZ1
				Q9DBR3	Q9CZ04
				Q9DBZ5	Q9CZN7
				Q9DCH4	Q9CZW5
				Q9EQU5	Q9D1M4
				Q9JIK5	Q9D2R6
				Q9JKV1	Q9D3D9
				Q9QUM9	Q9D6Y7
				Q9QXZ0	Q9D8V0
				Q9QYA2	Q9DB15
				Q9QZD9	Q9DC70
				Q9WTM5	Q9DCW4
				Q9Z0N1	Q9EQ61
				Q9Z1D1	Q9ERU9
				Q9Z204	Q9JHJ0
				Q9Z277	Q9JHJ3
				Q9Z2U0	Q9JJ28
				Q9Z2Z6	Q9JJR8
					Q9JMH9
					Q9QXS1
					Q9R0U0
					Q9R1C7
					Q9R1P0
					Q9WUM4
					Q9WUM5
					Q9WV32
					Q9WVJ2
					Q9Z1R2
					Q9Z1W8
					Q9Z2I8
