# Supplementary material for: Comparative maternal protein profiling of mouse biparental and uniparental embryos
Source: Gigascience. 2022 Sep 3;11:giac084. doi: 10.1093/gigascience/giac084 (PMC9440387; doi:10.1093/gigascience/giac084)
Supplement: giac084_Supplemental_Figures_and_Tables [file giac084_supplemental_figures_and_tables.zip › Table S4.xlsx]

## Sheet: MII group
Wang et al., 2010	Israel et al., 2019
Zwilch	Plce1
Zw10	Pja2
Zswim3	Dennd1b
Zranb1	Znf414
Zp3	Smarca1
Zp2	Parp3
Zp1	Znf668
Znfx1	Txndc16
Zik1	Rhbdd2
Zfpl1	Adipor1
Zfp706	Dopey1
Zfp655	Actn3
Zfp57	Serpinb6b
Zfp428	Tulp1
Zfp294	Kif26a
Zfp259	Krcc1
Zfp110	Znf865
Zcchc8	Nmrk1
Zc3h7b	Tdrd9
Zc3h6	Fbxl4
Zc3h15	Usp9y
Zc3h14	Sfxn5
Zbed3	B4galt2
Zar1	Mob3a
Ywhaz	Slc1a3
Ywhaq	Krt6b
Ywhah	Phykpl
Ywhag	Actr3b
Ywhae	Prdm2
Ywhab	Rbak
Ythdf3	Tada2a
Ythdc1	Sfmbt2
Yipf5	Rdm1
Yeats4	Tomm40l
Ybx2	Klhl42
Ybx1	Nudt18
Yars2	Rogdi
Yap1	Piga
Xrn2	Porcn
Xrcc6	Rap1gap
Xrcc5	Atp2a3
Xrcc1	Eif2ak3
Xpo7	Shroom3
Xpo5	Ccsmst1
Xpo1	Fbxl6
XM_359419	Mapk4
Wwc2	Pick1
Wnk2	Srgap1
Wnk1	Ddx25
Wipi2	Fermt3
Wipf2	Shroom4
Wfs1	Hdhd3
Wfdc3	Cnksr3
Wee2	Afap1
Wdtc1	Tmem191c
Wdr82	Arhgef40
Wdr7	Trpm4
Wdr61	Zfp948
Wdr51a	Igf1r
Wdr5	Ddx60
Wdr42a	Ccdc130
Wdr37	Mtnd2
Wdr33	Mospd3
Wdr26	Capn15
Wdr23	Rere
Wdr20a	Pramef25
Wdr13	Hspb11
Wdr1	Gtsf1
Wbp2	Esrra
Wasl	Tep1
Wars	Gfod2
Wapal	Mblac1
Vtn	Cmtm6
Vti1b	Trim35
Vti1a	Tex13
Vta1	Ppcdc
Vps53	Gm13152
Vps4a	Maml1
Vps45	Ralyl
Vps37c	Nbeal1
Vps35	Fam135a
Vps33b	Zfp62
Vps29	Zfp960
Vps26a	Rassf1
Vps13a	H2-Q4
Vprbp	Ezh1
Vmn2r-ps160	Pstpip2
Vmn2r-ps159	Pigo
Vdac3	Pak6
Vdac2	Gm28047
Vdac1	Ap3b2
Vcpip1	Rnf219
Vcp	Bbs7
Vcl	Prkag2
Vbp1	Xylt2
Vat1	Neu3
Vars	Dnajb5
Vapb	Lrp1
Vapa	Als2cl
Vamp7	Hbbt1
Vamp4	Tgfb1i1
Vamp3	Map7d3
Vac14	Rhox5
Uxs1	Gpatch3
Uvrag	Rgl2
Uty	Msantd3
Utx	Wwox
Usp9x	Bnc1
Usp8	Vezf1
Usp7	Mtfmt
Usp5	Galc
Usp48	Gpc6
Usp47	Rbfa
Usp46	Enc1
Usp4	Depdc5
Usp32	Ankra2
Usp30	Clcn5
Usp28	Xkr5
Usp24	Axin1
Usp22	Apc
Usp19	Rfx7
Usp15	Map7d2
Usp14	Esrrg
Usp12	Adam17
Uso1	Atg4c
Usmg5	Znf800
Use1	Ttc21b
Urod	Szt2
Uqcrq	Kiaa0195
Uqcrh	Cmpk2
Uqcrfs1	Dclre1a
Uqcrc2	Fkbpl
Uqcrc1	Bcl9
Uqcrb	Zfp871
Uqcr	Edem2
Uqcc	Col6a4
Upp1	Narf
Upf1	Sowahc
Unk	Sox13
Umps	Kctd17
Uhrf1	Ss18l2
Ugp2	Moxd1
Ugcgl1	Trappc10
Ugcg	Birc2
Ufsp2	Zgrf1
Ufm1	Gm3604
Uchl5	Zbtb24
Uchl3	Soat2
Uchl1	Zkscan3
Ubxn4	Zfp407
Ubxn1	Dffb
Ubr5	Uba1y
Ubr4	Gm15446
Ubr3	Zzz3
Ubr2	Fam73a
Ubqln1	Pim1
Ubl4	Wwc1
Ubfd1	Chchd7
Ube4a	Dpp4
Ube2z	Dock5
Ube2v2	Gm4767
Ube2v1	Zeb1
Ube2t	Dgkq
Ube2s	Iqce
Ube2o	Tmem41a
Ube2n	Sgsm2
Ube2m	Mcf2
Ube2l3	Phldb2
Ube2k	0610009B22Rik
Ube2i	Map3k1
Ube2h	Cep152
Ube2g1	Tspyl4
Ube2d3	Ago3
Ube2b	Rad51d
Ube2a	Ankrd13d
Ubash3b	Dab1
Ubap2l	Cep68
Ubac2	Elf3
Ubac1	Dolk
Uba6	Cabin1
Uba52	Slc26a2
Uba3	Kiaa1109
Uba2	Trappc9
Uba1	E2f8
Uap1l1	Slc25a26
U2af2	Ptrh1
Tyms	Atrn
Txnrd3	Tpst1
Txnrd1	Spg11
Txnl1	Erich3
Txndc5	Hkdc1
Txndc4	Klhl8
Txndc17	Il6st
Txndc15	G6pc3
Txndc12	H2-Aa
Txndc10	Senp2
Txn2	Cox11
Txn1	Slc19a2
Twf2	Tmem245
Tusc3	Helq
Tulp3	Hace1
Tufm	Tuba8
Tubg2	Them6
Tubg1	Ceacam1
Tubb6	Tnrc6a
Tubb5	Tle1
Tubb3	Ankrd9
Tubb2c-ps1	Def8
Tubb2c	Insr
Tubb2b	S100pbp
Tubb2a	Slc9a3r2
Tuba8	Fut8
Tuba4a	Zfp91
Tuba3a	Lama2
Tuba1c	Itih2
Tuba1b	Recql4
Tuba1a	Nudt11
Ttyh3	Casp8ap2
Ttyh2	Ccp110
Ttn	Gen1
Ttll12	Ubiad1
Ttk	Cadm1
Ttc9c	Adck4
Ttc5	Gjb5
Ttc4	Yeats2
Ttc39c	Lsm11
Ttc38	Rnf216
Ttc35	C2cd3
Ttc33	Trerf1
Tsta3	Txnrd2
Tssc1	Xrcc3
Tspan14	Whsc1l1
Tsnax	Supt20h
Tsn	Rasa3
Tsfm	Rab40c
Tsc22d2	Znf280d
Tsc22d1	Asap3
Trp53bp1	B4galt3
Troap	Med13
Trmt11	Sema5b
Trip13	Rnft1
Trip12	Fam89b
Trim75	Vsig10
Trim32	Znf513
Trim28	Nek4
Triap1	Gnptab
Trf	Tmem147
Trappc5	Shb
Trappc3	Fbrs
Trap1	Snx7
Tram1	Fmnl1
Tpx2	Fan1
Tpt1	Dcaf15
Tpr	Sdc1
Tpp2	Tubgcp5
Tpmt	Plekha8
Tpm4	Txndc11
Tpm3	Znf569
Tpk1	Tmem65
Tpi1	Trim2
Tpd52l2	Zfp646
Tpd52	Sgsm3
Tor1aip1	Clgn
Topbp1	Sft2d3
Top3b	Pm20d1
Top2a	Talpid3
Tomm70a	Col4a1
Tomm40	Kifc3
Tomm34	Hddc3
Tomm22	Tiparp
Tom1l2	Lifr
Tollip	A2mp
Tnpo3	Kiaa0754
Tnpo2	Jade2
Tnpo1	Peak1
Tnks1bp1	Gba2
Tnfaip8	Tmem88
Tmsb10	Tmem38b
Tmpo	Itga4
Tmod3	Tmcc1
Tmod2	Znf276
Tmem97	Spred2
Tmem66	Dennd5a
Tmem63b	Unkl
Tmem55b	Ncoa7
Tmem49	Nprl3
Tmem48	Nr3c1
Tmem41b	Wdr90
Tmem30a	Atat1
Tmem199	Map4k1
Tmem168	Aldh1l1
Tmem165	Znf592
Tmem14c	Znf496
Tmem143	Wdr19
Tmem135	Farp2
Tmem126a	Pkp2
Tmem11	Ttc3
Tmem106c	Zc3h12c
Tmed9	Sts
Tmed2	Bhlhb9
Tmed10	Clic6
Tmco1	Nefl
Tm9sf4	Ptch1
Tm9sf3	Plekhm1
Tm9sf2	Sbf2
Tln2	Kat6a
Tln1	Cdc25c
Tle6	Dcaf12
Tkt	Gtdc1
Tjp1	E4f1
Tiparp	Ppfia4
Timm9	Zfp958
Timm50	Acsm2
Timm44	Zfp36l2
Timm13	Bnc2
Tiam1	Jade3
Tial1	Ccdc61
Thumpd1	Elf2
Thop1	Enthd2
Thnsl1	Sh3bp4
Thg1l	Xpc
Them2	Zcchc2
Tgoln2	Gon4l
Tgoln1	Mcm8
Tfrc	Muc2
Tfip11	Smarcd3
Tfg	Znrf1
Tfam	Ccdc155
Tex264	Mtrf1l
Tex2	Adam9
Tdrkh	Traf4
Tdrd7	Rpp21
Tdrd3	Kmt2c
Tdrd1	Cenpt
Tdp1	Hps4
Tcp1	Fignl2
Tcl1b3	Fgd6
Tcl1b2	Sirt4
Tcl1b1	Eps8l2
Tcl1	Ctdnep1
Tceb2	Btbd9
Tceb1	Dot1l
Tcea1	Fndc3b
Tbcd	Rfwd2
Tbcc	Tgfbrap1
Tbcb	Kidins220
Tbca	Rab2b
Tbc1d15	Ccdc85a
Tbc1d14	Znf131
Tbc1d10b	Klf12
Tbc1d10a	Slc35a1
Tbc1d1	Abcc5
Tax1bp1	Tbc1d12
Tars	Top3a
Tardbp	Phf21a
Tarbp2	Prkar2b
Taok1	Cln6
Tanc1	Chd5
Taldo1	Znf687
Taf7	Mettl21A
Tada3l	Sik2
Tacc3	Dnajc6
Tacc2	Hyi
Syvn1	Mtmr4
Sytl4	Fam178a
Sypl	Pomgnt2
Synj2bp	Glt8d1
Synj1	Rexo1
Syngr3	Klf13
Syne2	Rab3il1
Syncrip	E030010N08Rik
Sympk	Jak1
Syf2	Mecom
Surf4	Mocs2
Supv3l1	Tdrd1
Supt6h	Dnajc25
Supt16h	Mkl1
Sumo3	Iqsec1
Sumo2	Schip1
Sumf2	Rab11fip5
Sugt1	Dvl3
Suclg1	Trim59
Sucla2	Fem1b
Sub1	Ncoa1
Stxbp2	Pwwp2a
Stx8	Slc25a24
Stx5a	Col4a2
Stx2	Peg3
Stx17	EU599041
Stx16	Hacl1
Stx12	Eurl
Stub1	Ell2
Stt3b	Nr2f6
Stt3a	Zbtb34
Strn	Crls1
Strap	Rasal2
Stoml2	Zfyve9
Stom	Etohi1
Stmn1	Kif21b
Stk38l	Fanca
Stk3	Fnip1
Stip1	Setd5
Stbd1	Sipa1l1
Stat3	Pigq
Stard13	Afap1l2
Stambp	Pomk
St13	Znf691
Sssca1	Gabarap
Ssrp1	Sdhaf1
Ssr2	Rad17
Ssbp1	Myo19
Ssb	Rnf168
Srrm2	1810009J06Rik
Srprb	Panx1
Srpr	Ubxn2b
Srpk1	4930522L14Rik
Srp72	Ncoa4
Srp68	Plekhg5
Srp54b	Erc2
Srm	Sh3pxd2a
Spry4	Igsf21
Spr	Mgrn1
Spnb2	Ehbp1l1
Spna2	Taf3
Spin1	Snapc2
Spg7	Nab2
Spg21	Mpnd
Spg20	Znf451
Specc1l	Atraid
Spcs2	Rad51b
Spcs1	Uckl1
Spc25	Larp6
Spats2	Exo1
Spast	Ino80b
Spag1	Ggnbp2
Sorcs2	Acacb
Sorbs2	Krt16
Sod2	2410002F23Rik
Sod1	Mynn
Snx9	Vav2
Snx3	Gltscr1
Snx18	Phf12
Snx12	Osbpl3
Snrpg	Znf609
Snrpf	Lin37
Snrpe	Mfn2
Snrpd3	Plaur
Snrpd1	Camkmt
Snrpb2	Ccdc77
Snrnp40	Cdca4
Snrnp200	Gstcd
Snd1	Ston1
Snap91	Fmo1
Snap47	Ift172
Smu1	Tprn
Sms	Mettl18
Smek1	Kansl2
Smchd1	Alkbh3
Smc6	Fcamr
Smc4	Cic
Smc2	Gtpbp6
Smarcc1	Lpin1
Smarca5	Birc3
Smap2	Tmcc3
Smap1	Fgfr1
Smad9	Kdelr1
Smad6	Dhdds
Smad3	Zfp82
Smad2	Ndfip1
Slk	Epc1
Slc7a6os	Mxra7
Slc7a5	Alkbh6
Slc7a15	Ube3b
Slc4a1ap	Ccdc14
Slc45a3	Map3k5
Slc44a2	Rbm48
Slc44a1	Traf7
Slc3a2	Ift140
Slc38a9	Scnm1
Slc38a10	Gas2l3
Slc35b2	Frs2
Slc30a3	Pfkfb2
Slc25a5	Ncoa6
Slc25a4	Trim75
Slc25a35	Klf2
Slc25a31	Nprl2
Slc25a3	Rnf10
Slc25a22	Amph
Slc25a20	P33monox
Slc25a17	Smad5
Slc25a15	Cps1
Slc25a10	Gm4745
Slc25a1	Pcmtd2
Slc23a2	Rhbdf2
Slc18a2	Stk11
Slc16a1	Ift81
Slc12a9	Lrch3
Slc12a7	Bin3
Slbp	Stk40
Skp1a	Ttc19
Skiv2l	Aff1
Ski	Prr5
Sirt5	Arhgef11
Sirt2	Alg8
Sin3a	Pusl1
Sil1	Dhx40
Shmt2	Gsg2
Shcbp1	Znfx1
Shc1	Smarca2
Shb	Pde4dip
Sh3kbp1	Msl1
Sh3glb2	Ankrd16
Sh3gl1	P4ha3
Sh3bp2	Palb2
Sh3bgrl3	Ccdc125
Sgta	Sesn1
Sgip1	Rimkla
Sfrs7	Tmod2
Sfrs4	Cbfa2t2
Sfrs3	Hbb-b1
Sfrs2	Scap
Sfpq	COA4
Sf3b3	Ftsj2
Sf3b2	Rfwd3
Sf3b1	Trim11
Sf3a1	Mageb2
Set	Slc39a14
Serpinb12	Snrnp48
Serpina3k	Clspn
Serpina1c	Cachd1
Serpina1a	Wipf2
Sergef	Vps8
Serbp1	Mettl9
Sepw1	Casp8
Sephs2	5730507C01Rik
Sephs1	Ercc5
Sel1l	Nfat5
Sec63	Cnnm4
Sec62	Acot1
Sec61b	Brca2
Sec61a1	Pcdh20
Sec31a	Zmynd11
Sec24c	Tnik
Sec24b	Sh3d19
Sec23ip	Vangl2
Sec23a	Rmi1
Sec22b	Abhd5
Sec16a	Nsmaf
Sdhc	Camk1d
Sdhb	Krt10
Sdha	Ppp1r15b
Sdf2l1	Gzf1
Sdf2	Etv5
Sdccag1	Prr14
Sdcbp2	Dcun1d3
Sdcbp	Mtbp
Scyl3	Ppm1l
Scye1	Azi2
Scrn3	Serpine2
Scrn2	Gm20939
Scp2	Slc39a6
Scg3	Zmiz1
Scfd2	Wwp1
Scfd1	Btd
Sccpdh	Zer1
Scamp5	Mlx
Scamp4	Ap4b1
Scamp3	Phrf1
Scamp2	Itpkc
Scamp1	Ppp1r13l
Sbf1	Fam117a
Sbds	Gm10323
Satb1	Dcun1d2
Sart3	Kif7
Sars	Znf346
Sar1a	Lpin3
Saps3	Nlrp4c
Saps1	Gnat1
Sap30	Asnsd1
Samm50	Gnat3
Samhd1	Spp1
Sall4	Lrrc42
Safb2	Itgb5
Safb	Snapc1
Sae1	Ms4a1
Sacm1l	Rps6ka4
Ruvbl2	Znf740
Ruvbl1	Ilvbl
Rufy1	Taf4b
Rtn4	Krt15
Rtn3	Fam83g
Rtcd1	Cp
Rsc1a1	Ttc39a
Rrm2b	Zfp947
Rrm2	Enpp5
Rrm1	Tubg2
Rras2	Igsf3
Rragc	Sipa1
Rraga	Topors
Rqcd1	G2e3
Rpsa	Pcolce
Rps9	Tecpr2
Rps7	Zfp930
Rps6kb1	Camk1
Rps6ka3	Donson
Rps6ka1	Map9
Rps5	Trmt44
Rps4x	Taf1c
Rps3a	Tagln3
Rps3	Clvs2
Rps29	Fbxl3
Rps27	Pygo2
Rps26	Mvb12b
Rps25	Gpn2
Rps24	Mb21d2
Rps23	Dcaf4
Rps21	Msl2
Rps20	Cep72
Rps2	Usp45
Rps19	Mageb16
Rps18	Brf1
Rps17	Atp5sl
Rps15a	Sparc
Rps15	Slc30a5
Rps14	Prr11
Rps12	Asb3
Rps11	Secisbp2l
Rps10	Nek6
Rpn2	Klhl12
Rpn1	Mpp5
Rplp2	Dhx57
Rplp1	Mrpl35
Rplp0	Vps13a
Rpl9	Nid1
Rpl8	Amot
Rpl7a	Pdss2
Rpl7	Setd7
Rpl6	Rnf121
Rpl5	Chd3
Rpl4	Armc7
Rpl39	Xiap
Rpl38	Klf17
Rpl37a	Sipa1l3
Rpl36a	Tgm3
Rpl36	Cd55
Rpl35a	Dstyk
Rpl32	Ibtk
Rpl31	Pibf1
Rpl30	Phlda3
Rpl3	Ccdc88a
Rpl28	Armc9
Rpl27a	Ift80
Rpl27	Lrif1
Rpl26	Nktr
Rpl24	Ubn2
Rpl23	Ptov1
Rpl21	Apopt1
Rpl19	Gorasp1
Rpl18a	Nek1
Rpl18	Kif16b
Rpl17	Faap100
Rpl14	Cpeb1
Rpl13a	Zc4h2
Rpl12	Mfsd5
Rpl11	Avl9
Rpl10a	Slc9a6
Rpl10	Nagpa
Rpia	Sort1
Rpe	Cd164l2
Rpap1	Dgkk
Rpa3	Nfatc4
Rpa2	Prkrir
Rpa1	Pacs2
RP23-38E20.1	Zfp37
Rock1	Rad51c
Robld3	Casp9
Rnps1	Clcn6
Rnmt	Ccm2
Rnh1	Ift43
Rnf25	Arhgap11a
Rnf220	Cluap1
Rnf170	Fam3a
Rnf141	Stat6
Rnf14	C1qb
Rnf122	Zbtb11
Rnf114	Ttc39c
Rmnd5b	Ap4s1
Rmnd5a	Higd2a
Ripk4	Phc2
Rint1	Spta1
Rimk	Atp11a
Rhpn2	Ube2j2
Rhot2	Klf4
Rhot1	Tapt1
Rhoa	Tatdn3
Rgs10	Dlg5
Rgn	Icam1
Rfpl4	Akap13
Rfk	4932431P20Rik
Rfc5	Cntrl
Rfc4	Mtss1l
Rfc2	Smtn
Rexo2	E2f3
Rev1	Ticrr
Rer1	Gtf2a1l
Rela	Casc5
Reep6	Spats2l
Reep5	Dnaaf2
Reep2	Kiaa0100
Rdx	Pvrl3
Rdh14	Islr2
Rdh12	Tubgcp6
Rdh11	Cep350
Rdh10	Papd4
Rcn2	Stx2
Rchy1	Tbc1d20
Rcc2	Epc2
Rbpms2	Gpsm2
Rbmxrt	Tbc1d9
Rbmxl2	Atm
Rbmx	Syn1
Rbm35a	Agl
Rbm26	Atf2
Rbm15	Trmt13
Rbks	Alkbh2
Rbbp7	Uprt
Rbbp4	Syt7
Rasa1	B3galnt2
Rars2	Fez2
Rars	TCAIM
Rap1gds1	Sppl2a
Rap1a	Mgat4a
Rangap1	Uhrf1bp1
Ranbp3	Cenpn
Ranbp2	Ifitm1
Ranbp1	Ubap1
Ran	Arhgap21
Rala	Cpd
Rae1	Arhgef12
Rad51	Fhod3
Rad23b	Dnajb14
Rac1	Sulf1
Rabggta	Dock9
Rabac1	Prkacb
Rab8b	Zswim3
Rab8a	Rapgef1
Rab7	Med26
Rab5c	Krit1
Rab5b	Fam20b
Rab4b	Zbed6
Rab4a	Gng3
Rab3gap2	Fam111a
Rab3gap1	Inpp5a
Rab3d	Kbtbd4
Rab38	Extl3
Rab32	Itpka
Rab2a	Tbc1d2b
Rab27a	Gm17067
Rab22a	Ephx2
Rab21	Raet1a
Rab1b	Map2
Rab18	Map4k2
Rab14	Dcun1d4
Rab12	Crtc3
Rab11b	Atg14
Rab11a	Fam114a1
Rab10	Rhbdd3
Rab1	Abcb9
Qdpr	43165
Qars	Casc4
Pygb	Zc3h12a
Pycrl	Shpk
Pxmp2	Golim4
Puf60	Rasa2
Ptx3	Lpar1
Pts	Pomgnt1
Ptprq	Dnajb2
Ptpn6	Clk2
Ptpn23	Itm2c
Ptpn21	Ptp4a1
Ptpn18	Atxn7l3
Ptpn11	Soga3
Ptplad1	Col6a6
Ptp4a1	Oxsm
Ptov1	Cib1
Ptma	Trio
Ptgr2	Gprasp2
Ptgr1	Ptdss1
Ptgis	Cdk10
Ptgfrn	Fam179b
Ptges3	Fam117b
Ptges2	Pnma2
Pter	Tp53bp2
Ptcd3	Ripk2
Ptbp2	Acbd4
Ptbp1	Gucy1b3
Pstpip2	Fkrp
Psmg1	Kctd9
Psmf1	Slc25a14
Psme4	Mettl25
Psme3	Nes
Psmd9	Thnsl2
Psmd8	Zfp292
Psmd7	Hunk
Psmd6	Kansl3
Psmd5	Rxra
Psmd4	Dpy19l1
Psmd3	Ncor2
Psmd2	Slc29a2
Psmd14	Tiam1
Psmd13	Ncoa2
Psmd12	Dmxl2
Psmd11	Gk5
Psmd10	Tet3
Psmd1	Hdac7
Psmc6	Slc25a30
Psmc5	Usp34
Psmc4	Usp3
Psmc3	Zswim8
Psmc2	Bach1
Psmc1	Ptpn9
Psmb7	Cubn
Psmb6	Gid4
Psmb5	Kif21a
Psmb4	Tatdn2
Psmb3	Pop5
Psmb2	Ano6
Psmb1	Lgr4
Psma7	Ift88
Psma6	Sigirr
Psma5	Ppp6r2
Psma4	Taok3
Psma3	Zbtb14
Psma2	Epg5
Psma1	Simc1
Psap	Rbmx
Prune	Inpp5d
Prss35	Ric1
Prpf8	Soga1
Prpf19	Mprip
Prodh	Taok2
Prmt1	Taf11
Prkdc	Mib1
Prkd1	Lin54
Prkcsh	Nxf7
Prkcd	Pxmp4
Prkar2b	Kif28p
Prkar2a	Agrn
Prkar1a	Gm10479
Prkag1	Ttc13
Prkaca	Sptb
Prkaa1	Fggy
Prep	Asxl1
Preb	Atp13a3
Prdx6	B3galnt1
Prdx5	Asap2
Prdx4	Kmt2b
Prdx3	Slc20a1
Prdx2	Limk2
Prdx1	Pdcd7
Prc1	Stim2
Ppt2	Smurf2
Ppp6c	Cers4
Ppp5c	Nav1
Ppp4r1	Bdp1
Ppp3cb	Pgap1
Ppp2r5d	Atp9b
Ppp2r4	Nin
Ppp2r2d	Mlxip
Ppp2r1b	Nfatc3
Ppp2r1a	Nfkb2
Ppp2cb	Tcf12
Ppp2ca	Lrrc20
Ppp1r7	Ttc26
Ppp1r12b	Slc7a6
Ppp1r12a	Gsn
Ppp1r10	Mib2
Ppp1ca	Stat5a
Ppox	Iba57
Ppme1	R3hdm4
Ppm2c	Tbc1d14
Ppm1h	Mtif3
Ppm1f	Mex3c
Ppm1b	Kansl1
Ppil5	Wdr47
Ppil1	Plcb4
Ppih	Tbc1d5
Ppif	Slc27a1
Ppid	Rassf3
Ppib	Ccnd3
Ppia	Pqlc3
Ppfibp2	Nudt8
Ppa2	Nynrin
Ppa1	Znf318
Por	Armcx4
Polr2i	Cenpk
Polr2g	Zcchc7
Polr2d	Zbtb17
Pole3	Erbb2ip
Pold2	Kmt2a
Pold1	Rnf17
Pofut2	Gulp1
Pofut1	Mterf4
Pnpo	Nr5a2
Pmm2	Dtl
Plxnb2	Atp9a
Pls3	Crtc2
Pls1	Rln3
Plk1	Mapk6
Pld3	Apbb1
Pld1	Cdh3
Plch1	Rab34
Plat	Smim7
Plac1l	Sirt3
Plaa	Kiaa0319l
Pla2g6	Bap1
Pla2g4c	Brca1
Pla2g15	Syne2
Pla2g12a	Cdc7
Pkm2	Sqrdl
Pitrm1	Myof
Pitpna	Slc15a1
Pisd	Fbxo18
Pip5k1c	Ankrd46
Pip4k2c	Elmsan1
Pin1l	Tmf1
Pik3r4	Ocrl
Pik3r1	Fgfr1op2
Pik3cd	E2f5
Pik3c3	Esrp1
Pigu	Zfp280b
Pigt	Inpp5k
Pigs	Cln5
Pigk	Dars2
Picalm	Zcchc4
Pias4	Rest
Pi4k2a	Wdr59
Phpt1	Hmgcr
Phospho2	Oas1h
Phb2	Smim4
Phb	Poll
Pgs1	Tbck
Pgrmc2	Slc25a51
Pgrmc1	Pnkd
Pgp	Dnmbp
Pgm2l1	Stk11ip
Pgm1	Zcrb1
Pgls	Zbtb21
Pgk1	Rab28
Pgd	Zfx
Pgam5	Heatr5a
Pgam1	Zfp42
Pfn2	Tube1
Pfn1	Aak1
Pfkl	Ago1
Pfdn5	Ankrd54
Pfdn4	Foxn3
Pfdn2	Senp6
Pfas	Tk2
Pex6	Limd1
Pex5	Hmgxb4
Pex3	Nccrp1
Pex26	Ino80d
Pex19	2210011C24Rik
Pex14	Terf1
Pex13	Pdlim2
Pex11b	Gm14401
Pex1	Wdr41
Pepd	Apitd1
Pecr	Chd7
Pebp1	Wdr24
Pdzk1	Mcm10
Pdxp	Znf148
Pdxk	Hlcs
Pdxdc1	Scyl3
Pdpk1	Uaca
Pdlim1	Rreb1
Pdk3	Adssl1
Pdia6	Gcnt4
Pdia5	Kif1a
Pdia4	Nudt17
Pdia3	Lin28b
Pdhx	Lama1
Pdhb	Rps6ka6
Pdha1	Arl5b
Pde3a	Phf11
Pde12	Tmem192
Pdcl3	Ccdc160
Pdcd6ip	Kdelc2
Pdcd5	Fam160a1
Pdcd2l	Abat
Pdap1	Usp25
Pcyox1l	Atp2b2
Pcyox1	Casp2
Pcx	Mmp14
Pcnt	Coa5
Pcnp	Egfr
Pcna	Arhgef25
Pcmt1	Spata2
Pcm1	Prr12
Pccb	Cox10
Pcca	Tgif1
Pcbp2	Atp2b3
Pcbp1	Ctnnal1
Pcbd1	Rnf138
Patl2	Pias1
Patl1	Setd8
Parp4	Rassf7
Parp12	Dhx34
Parp1	Nf1
Parl	Slc9a1
Park7	Gm10324
Parg	Tex264
Pard3	Yae1d1
Paqr6	Cdr2l
Papss1	Dnmt3b
Paox	Zfp41
Pank2	Cdr2
Pan2	Mageh1
Pak1	Srgap3
Paip2b	Mtatp6
Paip2	Znf654
Paip1	Asb6
Paics	Sp2
Pafah1b3	Fastkd1
Pafah1b2	Ttc14
Pafah1b1	Zfp277
Paf1	Aggf1
Padi6	Gap43
Pacsin2	Acyp2
Pabpnl1	Tysnd1
Pabpc4	Atp1a4
Pabpc1	Cntrob
Pa2g4	Rnf187
P4hb	Wbscr27
Oxct1	Slc25a16
Ovgp1	Dip2c
Otub2	Ddx58
Otub1	Klhl7
OTTMUSG00000022847	Smg5
OTTMUSG00000022604	Fam184a
OTTMUSG00000021609	Zak
OTTMUSG00000020721	Abcd1
OTTMUSG00000019498	Mink1
OTTMUSG00000018917	Bcar3
OTTMUSG00000015584	Fra10ac1
OTTMUSG00000015569	Znf24
OTTMUSG00000015054	Vangl1
OTTMUSG00000014710	R3hcc1l
OTTMUSG00000013375	Cnp
OTTMUSG00000013244	Zfp825
OTTMUSG00000013175	Slc25a48
OTTMUSG00000011114	Gpbp1l1
OTTMUSG00000010547	Zrsr2
OTTMUSG00000010394	Dalrd3
OTTMUSG00000010328	3110001I22Rik
OTTMUSG00000010009	Tarsl2
OTTMUSG00000009978	Nrbp2
OTTMUSG00000009296	Pot1
OTTMUSG00000008364	Adap1
OTTMUSG00000007209	Mcur1
OTTMUSG00000006976	Cep290
OTTMUSG00000006192	Ccdc102a
OTTMUSG00000005228	Tab3
OTTMUSG00000005227	Tbc1d22b
OTTMUSG00000005190	Slc31a1
OTTMUSG00000005148	Ip6k1
OTTMUSG00000005112	Tbc1d24
OTTMUSG00000004999	Cln3
OTTMUSG00000004599	Abhd13
OTTMUSG00000000426	Cinp
OTTMUSG00000000267	Slc30a6
Ostf1	Kdm5a
Osbpl9	BC005561
Osbpl8	Fam160b2
Osbpl10	Pja1
Osbp	Kat5
Os9	Tmem222
Optn	Notch1
Opa1	Taf1b
Oosp1	Hira
Oog4	Ttyh3
Oog3	Znf423
Ooep	Alas1
Omt2a	Rapgef6
Ola1	Hmg20b
Ogfr	Neu1
Ogdhl	Casp7
Ogdh	Med16
Odz4	Fstl1
Ociad1	Syne4
Obox5	Zfc3h1
Obox1	Cep76
Obfc1	Actr6
Oat	Ece2
Oas1e	D17Wsu92e
Oas1d	Eif4g3
Oas1c	Zbtb2
Nxn	Tab2
Nusap1	Nxt2
Nup98	Slc25a19
Nup93	Slc7a7
Nup85	Marf1
Nup54	Zdhhc17
Nup50	Dguok
Nup37	Scaper
Nup35	Mterf1b
Nup214	Rpain
Nup188	Slc39a11
Nup160	Kif1c
Nup155	Zfyve1
Nup153	Plekho2
Nup133	Loxl2
Nup107	Ift122
Numa1	Aim2
Nudt9	Mtm1
Nudt7	Mtg2
Nudt5	Klhl22
Nudt3	Kiaa0391
Nudt2	Ppp1r9b
Nudt14	Pafah2
Nudc	Kif18b
Nucb1	Spen
Nubpl	Zcchc9
Nub1	Lzts2
Nt5c2	Wnk3
Nsfl1c	Kdm4b
Nsf	Tnrc6c
Nsdhl	Arhgap18
Nsd1	Trim41
Nrd1	Trrap
Nrbp1	Tmem131
Nras	L3mbtl3
Nqo2	Camsap2
Nptn	Smg9
Npm2	Taf1a
Npm1	Pdzd8
Nploc4	Rmi2
Npepps	Esrp2
Npc2	Mms22l
Npc1	Brwd3
Nono	Eci2
Nomo1	Gm9923
Nolc1	Ino80
Nol5a	Agpat4
Nmt1	Chst2
Nmral1	Podxl
Nme2	Clk3
Nme1	Gpat2
Nlrp9c	Dse
Nlrp9b	Ddx59
Nlrp9a	Lama3
Nlrp5	Ambra1
Nlrp4g	Rnf169
Nlrp4f	Polrmt
Nlrp4e	Znf22
Nlrp4b	Atp2b4
Nlrp4a	Pfkfb1
Nlrp2	Snta1
Nlrp14	Stra13
Nln	P4ha2
Nit2	Pygm
Nit1	Tbc1d7
Nipsnap1	Kif5c
Ninj2	Xrcc6bp1
Ninj1	Nfx1
Nin	Pmfbp1
Nif3l1	Stk3
Nhlrc2	Mettl2
Ngly1	Scg3
Ngef	Pip5k1c
Nfya	Pknox1
Nfxl1	Rps6kc1
Nfu1	Lmo7
Nfs1	Nudt12
Nexn	Gpam
Nek3	Trim6
Nedd8	Taf13
Ndufv2	Snx10
Ndufv1	Trim23
Ndufs8	Zfyve27
Ndufs7	Klhl9
Ndufs5	Ccnt2
Ndufs4	Mllt11
Ndufs3	Sgol1
Ndufs2	Tmem201
Ndufs1	Ercc4
Ndufb9	Mknk1
Ndufb8	Kmt2d
Ndufb6	Cdk13
Ndufb5	Pyroxd1
Ndufb3	Mapk13
Ndufb2	Gusb
Ndufb11	Eapp
Ndufb10	Raph1
Ndufaf2	Sgpp1
Ndufab1	Ing2
Ndufa9	Wdr35
Ndufa8	Snapc4
Ndufa6	Cenpu
Ndufa4	Trpm7
Ndufa3	Rnaseh1
Ndufa2	Diras2
Ndufa13	Lmtk2
Ndufa12	Notch2
Ndufa10	Zfp809
Ndrg4	Rb1
Ndfip2	Wdr34
Ndfip1	Phkb
Ndel1	Supt3
Nde1	Cst3
Ncstn	Map3k3
Ncln	D17h6s53e
Ncl	Tenm4
Nckap1	Fam122a
Nck1	Ube2j1
Ncapg	Ror2
Ncald	Stk16
Nbr1	Ankrd49
Nat14	Clcn2
Nat13	Papolg
Nat11	Capn7
Nasp	Med12
Nars	Mat1a
Narg1l	Herc1
Narg1	Fgf1
Naprt1	Znf574
Napa	Usp37
Nap1l4	Arhgap31
Nap1l1	Tmem106b
Nans	Poc5
Nae1	Nav2
Naca	Camlg
Naalad2	Ttpal
N4bp1	Epha4
Myom2	Ppfia2
Myo9b	Psmb10
Myo6	Mier2
Myo5b	Txnl4b
Myo5a	Gtf2h2
Myo1c	Nt5dc3
Myo1b	Gm14124
Myo18a	Tmem126b
Myo10	Gm13145
Myl6	Scrn3
Myh9	Pdss1
Myh11	Tsc1
Myh10	Dnlz
Myeov2	Btrc
Mycbp	Nars2
Mvp	Manea
Mut	Fuca1
Mug4	Fam172a
Mug2	Cyfip2
Mug1	Soat1
Mtx2	Slc20a2
Mtx1	Appl2
Mtus1	Dusp27
Mtss1	Tm2d2
Mtr	Malsu1
Mtpn	Pcgf5
mt-Nd5	Efnb2
mt-Nd4	Sik3
Mtmr9	Cenpo
Mtmr7	Depdc1b
Mtmr3	Arnt
Mtmr14	Mtmr12
Mthfs	Tm9sf1
Mthfd2	Gm4245
Mthfd1l	Abca1
Mthfd1	Dync2li1
Mtf1	Zdhhc5
mt-Cytb	Pcif1
mt-Co3	Sult2b1
mt-Co2	Slc35e1
Mtch1	Lchn
mt-Atp8	Polg
Mtap7	Fat1
Mtap4	Plekha3
Mtap1b	Jam3
Mtap	Nucb2
Mta3	Tmem205
Mta1	Bspry
Mt4	Alg6
Msra	Hps1
Msh6	Qsox2
Ms4a1	Smcr8
Mrs2	Dgkz
Mrrf	Zranb3
Mrps36	Rabl2
Mrpl48-ps	Casp6
Mrpl10	Epn3
Mrfap1	Mcrs1
Mpzl1	Serpinb1a
Mpst	Vwa8
Mpi	Slc38a9
Mphosph6	Tbc1d8b
Mospd1	Mettl17
Mosc2	Ralgapa2
Mos	Fam76a
Morf4l2	Nfkbia
Mon2	Rfxap
Mobkl1b	Clptm1l
Mobkl1a	Plscr3
Mms19	Lrrc14
Mlycd	Map3k2
Mllt4	Lrrk2
Mllt10	Whsc1
Mll3	Ptpn3
Mlf2	Stx3
Mlec	Gm3106
Mkrn2	Znf771
Miox	Tktl2
Minpp1	Kiaa1522
Mink1	C3
Mif	Arsa
Mia3	Flywch2
Mgst3	Lama5
Mgea5	Txnrd3
Mgat4a	Enpp4
Mfsd1	Zfp217
Mfn2	Rps6ka5
Mfn1	Smagp
Mfge8	Pla2g6
Mff	Ice2
Metap2	Dennd1a
Mest	Casc3
Mesdc2	Mon1b
Men1	F8a1
Melk	Atf6b
Med6	Ttf1
Med31	Hdac8
Med30	Fryl
Med25	Gm1818
Med22	Kif1b
Med11	Gtpbp8
Med1	Thumpd2
Mecr	Rbks
Me2	Phka2
Me1	Ormdl3
Mdn1	Slc7a11
Mdm4	Limd2
Mdh2	Mgat2
Mdh1	Kirrel
Mdc1	Nsun6
Mcm7	Vars2
Mcm6	Myom2
Mcm5	Ofd1
Mcm4	Trim56
Mcm3	Aga
Mcm2	Hsf1
mCG_130059	Ccny
Mcfd2	Rxrb
Mcee	Rhbdd1
Mcat	Cdk16
Mboat7	Ankrd44
Mbc2	Parp4
Max	Ifi30
Mat2b	Creld1
Mat2a	Exoc6
Mat1a	Nupl2
Mastl	Dip2b
Mark3	Gm6871
Mark2	Ccdc32
Marcks	Entpd1
Mapre2	Mbtd1
Mapre1	Cd47
Mapksp1	Man2a1
Mapkap1	Sec14l2
Mapk8	Arhgef16
Mapk3	Serpinc1
Mapk1	Traf6
Map2k4	Tfap4
Map2k2	Znf385a
Map2k1	Acd
Maoa	Zyg11b
Manbal	Mapk7
Man2c1	Daxx
Man2a1	Ythdc2
Mak10	Scml2
Magmas	Atr
Mad2l1	N4bp2l2
Macf1	Appbp2
M6prbp1	Sestd1
Lztfl1	Fv1
Lyrm4	F2rl1
Lyplal1	Stat2
Lypla2	Hs2st1
Lypla1	Dgke
Lsm7	Ice1
Lsm5	Cdyl
Lsm4	Zfyve16
Lsm3	Peg10
Lsm2	Als2
Lsm14b	Nrbf2
Lsm14a	Ralgapb
Lsm1	Pikfyve
Lrrfip1	Plekha1
Lrrc8e	Spint2
Lrrc68	Tnrc6b
Lrrc59	Prph
Lrrc57	Csnk1g1
Lrrc47	Cep170
Lrrc40	Klf8
Lrrc16a	Alkbh8
Lrpprc	Kctd3
Lrpap1	Fignl1
Lrch4	Fam208b
Lpin2	Crebbp
Lpcat1	Pi4kb
Lonp1	Ap4e1
LOC677429	Pik3ca
LOC677317	Gpa33
LOC677073	Foxo3
LOC675521	Ift46
LOC674810	Synrg
LOC674727	D6Wsu163e
LOC674678	Exog
LOC674419	Mpped2
LOC672291	Klhdc2
LOC640369	Agpat6
LOC639541	Terf2
LOC638399	Ift74
LOC637733	Nthl1
LOC635992	Ccnl2
LOC631966	Mtnd4
LOC631382	Bmpr1a
LOC631071	Herc2
LOC631033	Epb41l1
LOC56304	Chmp4c
LOC547385	Tprkb
LOC100048684	Arid4a
LOC100048613	Mterf2
LOC100048562	Evl
LOC100048445	Pms2
LOC100048397	Tecpr1
LOC100048301	Kiaa0226
LOC100048299	Mapre3
LOC100048165	Zyg11a
LOC100048062	Ulk1
LOC100048041	Tspan13
LOC100047849	Lrsam1
LOC100047762	Asap1
LOC100047744	Tyw3
LOC100047670	Baz2b
LOC100047588	Xpa
LOC100047530	Bad
LOC100047515	Slc25a25
LOC100047481	Fam175a
LOC100047393	Piezo1
LOC100047352	Gphn
LOC100047329	Map2k6
LOC100047314	Inadl
LOC100047311	Braf
LOC100047235	Jtb
LOC100047093	Abcc1
LOC100047016	Pitpnc1
LOC100046996	Chfr
LOC100046934	Cox18
LOC100046871	Zmiz2
LOC100046841	Rad9a
LOC100046746	Gprc5c
LOC100046744	Hmcn1
LOC100046741	Dapk3
LOC100046734	Setd2
LOC100046628	Cldn6
LOC100046556	Ing3
LOC100046483	Setd1b
LOC100046302	Slc22a26
LOC100046168	Zzef1
LOC100046167	Gpr161
LOC100046151	Smim20
LOC100046120	Mmaa
LOC100046119	Parva
LOC100046104	Pof1b
LOC100046051	Gbx2
LOC100046049	Wrn
LOC100046016	Man1b1
LOC100045925	Magi3
LOC100045924	Chd9
LOC100045908	St14
LOC100045887	Tgoln1
LOC100045876	Gpatch8
LOC100045699	Dgcr6
LOC100045680	Eri3
LOC100045659	Pot1b
LOC100045629	Acsl6
LOC100045547	Sin3b
LOC100045439	Wdr83
LOC100045388	Pcnxl3
LOC100045332	Daam1
LOC100045274	Pdp1
LOC100045191	Zfp936
LOC100045189	Hid1
LOC100045157	Ccdc174
LOC100045019	Myo1d
LOC100044992	Hap1
LOC100044896	Ntn1
LOC100044874	Gabpb2
LOC100044829	Fbxo21
LOC100044783	Zfp955a
LOC100044778	Foxk1
LOC100044767	Tead4
LOC100044750	Ngrn
LOC100044742	Foxo4
LOC100044683	Atp1a3
LOC100044663	Rnf31
LOC100044651	Plekhg3
LOC100044627	Stard7
LOC100044556	Tmem259
LOC100044492	Fam126b
LOC100044338	Mastl
LOC100044332	Zcchc17
LOC100044001	Pip5k1a
LOC100043998	Znhit2
LOC100043681	Zar1l
LOC100043000	Tlr2
LOC100042295	Gmpr2
LOC100041824	Wdfy3
LOC100041452	Smarcd2
LOC100040982	Cyb5r4
LOC100040563	Rimbp2
LOC100039215	Kdm1b
LOC100039155	Gpr162
Lnx2	Gxylt1
Lmo7	Ppp1r3d
Lmnb1	Gmeb2
Lmna	Nr2c2
Lmf2	Mycbp2
Lmbrd1	Dxo
Lman2	Eaf1
Lman1	Scel
Lig1	Ahnak2
Lifr	Atad5
Letm1	Diaph3
Ldhd	Pik3cb
Ldhc	Suv420h2
Ldhb	Dtnb
Ldha	Rad54l
Lcp1	B3gnt7
Lcmt1	Tro
Lbr	Tmem143
Lass6	Ttl
Lass2	Arhgef10
Las1l	Pvrl1
Lars	Man1a2
Larp5	Hras
Laptm4a	Zfp600
Lancl2	Pcgf2
Lancl1	St5
Lamp1	Usp32
Lamc2	rp9
Lamb1-1	Kiaa1598
Lactb2	Phldb1
Lactb	Hal
l7Rn6	Eno2
Ktn1	Tsc2
Krt77	Ercc2
Krt6b	Apbb2
Krt6a	Cr1l
Krt5	Recql5
Krt2	Pex7
Krt15	Cdk5rap2
Krt12	Dsg2
Kras	Ston2
Kpnb1	Wdsub1
Kpna6	Gab1
Kpna4	Aup1
Kpna2	Slc30a9
Kntc1	Brwd1
Klhdc6	Ghdc
Klhdc3	Dnm1
Klhdc2	Inpp5f
Kit	Galnt12
Kif5b	Phkg2
Kif4	Usp12
Kif3b	Ppp1r1a
Kif2c	Cacul1
Kif2a	Apobec3
Kif23	Zfp655
Kif20a	Pde3a
Kif14	Akap7
Kif13b	Fam160a2
Kif11	Cbs
Khdc1c	Ogg1
Khdc1b	Wasf1
Khdc1a	Ptpn18
Kctd3	Alg10b
Kctd10	Lman2l
Kcnh3	Nat2
Kcmf1	Etv6
Kbtbd8	Specc1
Kbtbd7	Rb1cc1
Kars	Rab38
Jtv1	Myo1e
Jmjd3	Mttp
Jagn1	Mpv17
Jag1	Dennd5b
Ivd	Ddb2
Itsn2	Tnfrsf10b
Itpr3	Tlk1
Itpr2	Znf143
Itpr1	Vldlr
Itih4	Paqr3
Itih2	Taf4a
Itgb5	Net1
Itgb1	Stxbp1
Itgav	Usp33
Itga6	Vps13b
Isyna1	Grik3
Isoc2a	Ddx19b
Isoc1	Patl2
Ireb2	Aptx
Iqgap2	Usb1
Iqgap1	43353
Iqcd	Crybg3
Ipo9	Rap2a
Ipo8	Hspg2
Ipo7	Rabl3
Ipo5	Ssfa2
Inha	Araf
Inadl	Mettl14
Impdh2	Cpped1
Impa1	Ccnl1
Immt	Sec11c
Ilf2	Smyd2
Il1rap	Prpf40b
Ikbkap	Sun2
Igsf8	Fbxw9
Igk-V21-5	Lpcat4
Igk-V21-4	Bcl10
Igkv15-103	Uimc1
Igkv1-117	Slc18a2
Igk-C	Pigx
Igk	Rab6b
Igf2r	Siae
Igf2bp3	Mllt6
Igf2bp2	Naglu
Igbp1	Edem3
Ifrg15	Arid1b
Ifrd1	Rpap2
Ifitm3	Tmx4
Idi1	Slc38a10
Idh3g	Gm17296
Idh3b	Tmeff1
Idh3a	Slc39a10
Idh1	Ddit3
Ide	Osbpl2
Icmt	Cpt1b
Iars2	Zmynd8
Iars	Fam65a
Iap	Cenpi
Iah1	Bloc1s5
Hyou1	Abcb8
Hyi	Coq4
Huwe1	Ptgis
Htt	Foxp4
Htra2	Pramef6
Htra1	Arid4b
Hsph1	Gpr180
Hspe1	Dck
Hspd1	Amotl2
Hspa9	Fam206a
Hspa8	43349
Hspa5	Sall3
Hspa4l	Rlf
Hspa4	Jund
Hspa2	Eml1
Hspa1b	Prkaa2
Hspa1a	Nsl1
Hspa14	Akap10
Hspa12a	Lphn2
Hsp90b1	Mast2
Hsp90ab1	Rmnd5b
Hsp90aa1	Lad1
Hsdl2	Obox2
Hsd17b7	Ncs1
Hsd17b4	Dym
Hsd17b12	Tpgs1
Hsd17b10	Ksr1
Hscb	Traf3ip1
Hsbp1	Smg6
Hrsp12	Mrm1
Hras1	Gdap2
Hprt1	Yif1a
Hpcal1	Xrcc4
Hpca	Arhgap23
Hook3	Tm7sf2
Hook1	Dnmt3a
Hnrnpu	Rapgef2
Hnrnpr	Gan
Hnrnpm	Mcph1
Hnrnpl	Chchd1
Hnrnpk	Rpusd4
Hnrnph3	Mmtag2
Hnrnph1	Sacs
Hnrnpf	Pcmtd1
Hnrnpd	Lpgat1
Hnrnpc	Cdca2
Hnrnpab	Upf3a
Hnrnpa3	Aff4
Hnrnpa2b1	Abl1
Hnrnpa1	Nfrkb
Hn1l	Mios
Hn1	Cstf2t
Hmox2	Rbm45
Hmgcl	Clasrp
Hmgb2	Brms1l
Hmgb1-rs17	Pou2f3
Hmgb1	Sorbs3
Hmg20a	Apoh
Hmg1l1	Cep57l1
Hmbs	Odr4
Hist3h2a	Kdm4c
Hist2h2bb	Pigk
Hist2h2ab	Obox5
Hist2h2aa2	Jdp2
Hist1h4i	Dmxl1
Hist1h2bp	Recql
Hist1h2bm	Znhit6
Hist1h2bk	Agpat1
Hist1h2bj	Snx11
Hist1h2bh	Cyhr1
Hist1h2ba	Atp8a1
Hist1h2ak	Ing1
Hist1h2ah	Mau2
Hist1h2af	Bex4
Hist1h2ad	Trmu
Hist1h2aa	Bcar1
Hisppd2a	Nek7
Hisppd1	Dhx32
Hirip3	Pphln1
Hip1r	Wdr91
Hint2	Atn1
Hint1	Gpr56
Hibadh	Btbd18
Hgs	Nsrp1
Hexim2	Ighmbp2
Herc1	Map3k7
Hectd3	Slmap
Hectd1	Vps37a
Heatr6	Tbc1d2
Heatr5b	Mtfp1
Heatr2	Atg13
Hdlbp	Tti1
Hdhd2	Rims3
Hdac6	Cep120
Hdac2	Zdhhc6
Hccs	Camk2d
Hbxip	Rab3ip
Hbs1l	Snip1
Hat1	Mtif2
Hars	Vgll4
Hagh	Pnpla6
Hadhb	Patz1
Hadha	Zfyve26
Hadh	Prmt9
H2-Ke2	Mars2
H2-K1	Nabp1
H2-D1	Usp22
H2afz	Mier1
H2afx	Mitd1
H2afv	Ikbkb
H2afj	Tia1
H1foo	Evi5
Gys1	Nkap
Gyk	Tomm6
Gyg	Six4
Gvin1	Ap4m1
Guk1	Taf2
Gucy2e	Rint1
Gtf2b	Kif5a
Gtf2a2	Rmnd1
Gstz1	Efcab14
Gstt2	Dusp6
Gstp1	Cdc42bpg
Gsto1	Dtnbp1
Gstm5	Npat
Gstk1	Siva1
Gsta4	Uba52
Gsta2	Gcfc2
Gsta1	Slc33a1
Gss	Golga1
Gsr	Cnnm2
Gspt1	Smim8
Grpel1	Dcaf12l1
Grhpr	Stk10
Grcc10	Anks1a
Gpx3	Supt7l
Gpx1	Homer3
Gpsn2	Echdc1
Gps1	Aplf
Gpr56	Ank2
Gpr3	Ppp1r9a
Gpr180	Paip2
Gpr107	Adal
Gpi1	Rilpl1
Gpaa1	Tmem177
Got1	Ralgps2
Gosr2	Hps6
Gorasp2	Edrf1
Golt1b	Cdkal1
Golm1	Mterf3
Golgb1	Zfand1
Golga7	Tead1
Golga5	Ints8
Golga4	Bphl
Golga3	Klf3
Golga2	Ubl3
Gnrh1	Pias2
Gnpnat1	Rnf4
Gnpda2	Rsbn1
Gnpda1	Rpgr
Gnpat	Bud13
Gng12	Rbm12b2
Gnb4	Clcn3
Gnb2l1	Sqle
Gnb1	Mrgbp
Gnas	Gigyf1
Gnal1	Fyn
Gnai2	Sorbs1
Gna13	Ncapd3
Gmps	Commd7
Gmppb	Cobll1
Gmppa	Nudt16
Gmnn	Pecam1
Gmfb	Nid2
Gmds	Ppp1r18
Gm813	Nf2
Gm1967	Evpl
Gm1499	Aebp2
Gm1070	Prr14l
Glud1	Eppk1
Gltscr1	Dpysl5
Glt8d3	Pla2g12a
Glrx5	Maz
Glrx3	Pomt1
Glrx	Ppap2b
Glod4	Lrrc41
Glo1	Tbc1d9b
Glmn	Ehmt1
Glg1	Wee2
Gle1	Arhgef39
Gja4	Grb7
Gja1	Znf185
Ghitm	Nkiras2
Gga3	Stard13
Gga1	Dab2ip
Gfpt1	Dbf4
Gfm1	R3hcc1
Gfer	Dcaf5
Gdpd1	Ptar1
Gdi2	Nudt1
Gdi1	Nova2
Gdf9	Prmt6
Gda	Dag1
Gcn1l1	Foxo1
Gclm	Pask
Gch1	Cry1
Gcc2	Prkd3
Gcat	Trabd
Gbf1	Smarcc2
Gbe1	Otud7b
Gbas	Spry2
Gatad2b	Btbd11
Gart	Gpr89a
Gars	Qser1
Gapdhs	Pbx2
Ganab	H2-Q6
Galt	Sharpin
Galm	Fau
Galk2	Zscan10
Galk1	Ate1
Gale	Msrb2
G6pdx	Kit
G3bp2	Gpatch1
Fxr2	Dna2
Fxr1	Phip
Fxn	Tubb4a
Fut11	Sac3d1
Fusip1	Gpatch11
Fus	Gatc
Fuk	Slc23a2
Fubp1	Dyrk1a
Ftsjd2	Exoc5
Ftsjd1	Cdk17
Ftl2	Klhl11
Ftl1	Sos1
Fth1	Rps6kb2
Fsd1l	Pdk2
Fsd1	Amd1
Frap1	Sh3bp5l
Fpgt	Tada3
Fpgs	Ehbp1
Foxo6	Cers5
Foxo3	Znf511
Foxj3	Clk1
Folr4	Rbck1
Fntb	Uvrag
Fnta	Alg9
Fmr1	Paxip1
Fmnl3	Gatsl3
Flnb	Gse1
Flna	Lrrc8a
Flii	Rad1
Flad1	Gjb3
Fkbp8	Eda2r
Fkbp5	Tp53
Fkbp4	Ank3
Fkbp3	Dopey2
Fkbp2	Rcbtb2
Fkbp1a	Wnk2
Fis1	Apaf1
Fip1l1	Eml3
Fig4	Abhd4
Fh1	Trip6
Fermt2	Arfgef1
Fen1	Poc1a
Fdx1l	Wdr7
Fdps	Elf1
Fdft1	Med24
Fcho2	Haghl
Fbxw9	Fancd2
Fbxw19	Tbc1d1
Fbxw17	Atg4a
Fbxw16	L3mbtl2
Fbxw15	Itga3
Fbxw14	Bckdk
Fbxw13	Traf2
Fbxw12	Aplp2
Fbxw11	Armcx1
Fbxo7	Dgcr8
Fbxo43	Dst
Fbxo42	Fam83d
Fbxo40	Tstd3
Fbxo38	Prkdc
Fbxo30	Evi5l
Fbxl10	Serac1
Fbp2	Ptrf
Fbp1	Sh2b3
Fbln1	Kif13a
Fbl	Palld
Fau	Mum1l1
Fat1	Ift52
Fasn	Cep192
Farsb	Pik3c2a
Farsa	Itpr1
Fars2	Eogt
Far1	Mllt1
Fanci	Zdhhc3
Fam3c	Fer
Fam18b	Otud5
Fam162a	Zscan26
Fam160a1	Gopc
Fam151a	Clec16a
Fam134a	Dhrs13
Fam132b	Trdmt1
Fam114a2	Bet1l
Fam105b	Vti1a
Fahd2a	Zc3h7b
Faf1	Cep78
Fabp5	Wdr44
Faah	C78339
F2	Steap1
Exoc1	Foxk2
Exdl2	Polr3d
Evi5	Ing5
Ethe1	Ptk2b
Etfb	Pole
Etfa	Plcl2
Etf1	Ercc1
Esd	Pex10
Erp29	Rbm33
Ero1lb	Nudt19
Ero1l	Zfp808
Ern1	Ipo13
Ermp1	Tjap1
Erlin2	Usp16
Erh	Tonsl
Ergic3	Ogfod3
Eps8	Helz
Eps15l1	Lmbrd1
Eps15	Zbtb44
Eprs	Rufy3
Epb4.1l5	Setx
Epb4.1l2	Kat6b
Entpd6	Fbxo5
Entpd2	Gtpbp10
Entpd1	Gtf2h1
ENSMUSG00000076577	Pkn1
ENSMUSG00000074822	Wrb
ENSMUSG00000074179	Trnau1ap
ENSMUSG00000072907	Anpep
ENSMUSG00000072489	Ndrg4
ENSMUSG00000071497	Acaa1b
ENSMUSG00000071141	Kdm2a
ENSMUSG00000070343	Rnf213
ENSMUSG00000069392	Gm6710
ENSMUSG00000069117	Gnai1
[truncated: 5,500 more rows]

## Sheet: ZY group
Gao et al., 2017	Israel et al., 2019
Oog4	Plce1
Psmd9	Krt25
Sephs2	Serpinb1b
Nhlrc2	Cspp1
Trappc4	Ppm1j
Ywhah	Znf668
Dctpp1	Foxo6
Ciao1	Mmp9
Oas1f	Ago4
Ppp2r2d	Fam69a
Scrn2	Gsta2
Arl6	Gm4950
Fam188a	Mgat1
C630004H02Rik	Gtf3c6
Tmem135	Myo1a
Kpnb1	Prdm10
Ckb	Serpinb6b
Gpx1	Kif26a
Ipo9	Gcnt2
Qdpr	Znf865
1300018J18Rik	Tdrd9
Pex1	Acap3
Ppox	Mbip
Fam82a2	Mns1
Mtmr14	Actr3b
Itsn1	4732456N10Rik
Nlrp9c	Raver2
Slc25a48	Prdm2
Slco4a1	Tpcn1
Nlrp4f	Dppa5b
Tfam	Tomm40l
Lancl2	Tasp1
Fam54a	Klhl42
Atad1	Rogdi
Gm6180	Nefh
Lyrm4	Pgam2
Fam114a2	Atp2a3
Nudt7	Eif2ak3
Nlrp9b	Tubb1
Pld1	Camkv
Arcn1	Shroom3
Sod1	Ccsmst1
Tmed10	Fbxl6
Ogdh	B3galt6
Dlgap4	Gfap
Rab4b	Plbd1
Mtap	Srgap1
Mtch1	Ddx25
Map2k1	Zfp345
Pafah1b2	Fermt3
Pcmt1	Slc43a2
Pgs1	Shroom4
Pex11b	Selh
Scrn3	Ap1g2
Atg16l1	Afap1
Rabggta	Mark4
Hps5	Gm28043
Ski	Stard3
Dbil5	Arhgef40
Adsl	Ubqln3
Bcl2l10	Trpm4
Pex13	Igf1r
Anxa6	Ddx60
Lypla2	Ccdc130
Mlycd	Pif1
Pex14	Mospd3
AU015836	Slc4a2
Ywhae	Cpt1c
Kdm2b	Rere
Fbxw15	Pramef25
Pgk1	Hspb11
Tspan6	Rgs3
Rragc	Coro6
Cmpk2	Tep1
Immt	Gfod2
Omt2a	Mblac1
Hrsp12	Kif2b
Abcd3	U2af1l4
Bpgm	Cmtm6
A2ld1	Trim35
Ppme1	Tex13
Cope	Rab11a
Eea1	Maml1
Map2k2	BC024978
Apoa1bp	Nbeal1
Coasy	Fam135a
Dnaja3	Zfp62
Padi6	Zfp960
Pdk3	Rassf1
Gm9840	H2-Q4
Arl8b	Pip5k1b
Avl9	Katnal1
Hsd17b4	Papss2
Ampd3	Gm28047
Lancl1	Ap3b2
Tbc1d15	Rnf219
Ywhag	Bbs7
Tsc22d4	Gm1564
Copg	Zmym6
Pls1	Prkag2
Kbtbd8	Xylt2
Chchd6	Flt4
Tsc22d1	Neu3
Ctps	Lrp1
Acy1	Vamp2
Tsc22d2	Gm21994
Gm3837	Als2cl
Oas1e	Hbbt1
Nlrp9a	Zc3h10
Aldh7a1	Pltp
Spry4	Zbtb43
Vta1	Zfp125
Arhgdia	Map7d3
Gnpda2	Padi1
Copa	Krt72
2010106G01Rik	Rhox5
Ube2d3	Gapdhs
Pafah1b1	Itpkb
Cog2	Msantd3
Pik3cb	Gm7221
Rraga	Meis2
Polr2d	Ss18l1
Ywhab	Wwox
4931406C07Rik	Bnc1
Nutf2	Zfp105
E330009J07Rik	Ppp1r37
Rab2a	Zbtb7a
Skp1a	Vezf1
Senp8	Mtfmt
Sirt5	Gpc6
Dnaja2	Rbfa
Esd	Enc1
Cops8	Irs2
Adh5	Depdc5
Mat1a	Ankra2
Aass	Spin2c
Nlrp4a	Clcn5
Tmsb15b2	Xkr5
Nlrp5	Axin1
Cdk5	Apc
Gnpda1	Znf518a
LOC100503183	Rfx7
Nans	Map7d2
Vbp1	Adam17
Rab22a	Atg4c
Heatr2	Znf800
Acbd5	Mesdc1
Ngly1	Ttc21b
Rhot1	Szt2
Gm9791	Kiaa0195
Fam162a	Cmpk2
Gps1	Dclre1a
Tmem168	Tmem175
Psmd5	Bcl9
Nap1l4	Zfp871
Acsl1	Edem2
Tuba3b	Styx
Paox	Pdzd2
Nlrp14	Pgk2
Man2c1	Col6a4
Arih1	Parp16
Copg2	Narf
Uchl1	Sowahc
Fis1	Sox13
Lrrc47	Moxd1
Gm2423	Wnt5a
Tuba1a	Trappc10
Nudt14	Cnot6
Glrx	Birc2
Psmd10	Zgrf1
Pde6d	Gm3604
Tle6	Mex3d
Acot7	Serpinb1c
Fbp3	Soat2
Ttyh3	Flrt3
Ppp5c	Zkscan3
Ogdhl	Bcl7a
Myeov2	Zfp407
Tuba1b	Dffb
Fbxw17	Prmt8
Tuba1c	Gm15446
Gpi1	Zzz3
Fbxw18	Fam73a
Mapre2	Mapk12
Tpd52	Pim1
Rab4a	Wwc1
Slc35b2	Chchd7
Grhpr	Dpp4
Rrm2b	Dock5
Rufy1	Rbm12b1
Gmds	Abi3
AI314180	Gm4767
Tomm34	Pbx1
Nlrp4c	Zeb1
Gbe1	Tmem63a
Gyg	Dgkq
Asna1	Iqce
Ddb1	Tmem41a
Rab1b	Sgsm2
Gys1	Mcf2
Bspry	Pet100
Polr2g	Phldb2
Blmh	Sox1
D15Ertd621e	Mapk8ip3
Nedd8	Map3k1
Myom2	Pramel7
Nlrp2	Cep152
Hspa4l	Slc30a7
Gdi2	Ppip5k1
Fbxw23	Ago3
Iah1	Rad51d
1700066M21Rik	Rfx2
Slc12a9	Nhej1
Atg5	Ankrd13d
Pitrm1	Cep68
Serpinb12	Zfp715
Gdi1	Abhd14a
Copb2	Elf3
Efha1	Dolk
Daglb	Katnbl1
Miox	Phlpp2
Acbd7	Cacnb4
Fsd1	Arhgap42
Gstt2	Cabin1
Mms19	Slc26a2
LOC100505147	Nr5a1
Gm13023	Rhod
Fbxw22	Kiaa1109
Pik3r1	Zfp617
Cul1	Gm20521
Rgn	Trappc9
Ywhaz	E2f8
Ywhaq	Slc25a26
Lcmt1	Calr4
Gorasp2	Ptrh1
Fbxw16	Bicd1
Lyplal1	Ror1
Prdx5	Tpst1
Nlrp4b	Spg11
Tubal3	Erich3
Ada	Hkdc1
Ldha	Klhl8
Clpb	Il6st
Lsm1	Mef2d
Mvp	Phldb3
Cops7a	Dusp7
Dnaja4	Leng1
Rab10	Cox11
Plaa	Tmem245
Tuba4a	Helq
Gstm5	Bbs1
Nln	Hace1
Gm10436	Tuba8
Npm2	Them6
Ireb2	Ceacam1
Tubb5	Tnrc6a
Aldh9a1	Arl13b
Cbara1	Tle1
Ttc9c	Ankrd9
Tubb3	Def8
Hpca	Znf335
Cops5	Insr
Rap1gds1	S100pbp
Cops6	Slc9a3r2
Akr1a4	Fut8
Ldhc	Zfp91
Fbxw20	Det1
C87977	Lama2
Ttc38	Derl2
Pycrl	Slc52a3
Cops3	Itih2
Glmn	Recql4
Gstk1	Nudt11
Uchl3	Casp8ap2
Arl3	Cox19
Fbxw13	Ccp110
Crabp2	Phf20
Nudt5	Gm29609
Rpe	Pbxip1
Fbxw24	C4b
Tubb2b	Gen1
Tubb2c	Ubiad1
Fbxw26	Cadm1
Anxa3	Adck4
Galm	Gjb5
Pik3cd	Yeats2
Hpcal1	Actn2
Dhrs3	Fancb
2010002M12Rik	Krt2
Fbxw21	Lsm11
2410004A20Rik	Rnf216
Tmed3	C2cd3
Pter	Enpep
Crym	Trerf1
Cops4	Slc35c2
Pfkp	Txnrd2
Tubb2a	Xrcc3
Nsf	Whsc1l1
Pcx	Supt20h
Ooep	Rasa3
Pfdn5	Rab40c
Adk	Znf280d
Tubb6	Oog1
Fbxw19	Asap3
Ptpn11	Med13
Cdo1	Sema5b
Pfkl	Nhsl2
Gsta4	Rnft1
Pafah1b3	Fam89b
Mobkl3	Ipmk
Naprt1	Vsig10
Ggct	Znf513
Dnm1l	Nek4
Pebp1	Gnptab
Pank2	Tmem147
Tbcd	Fbrs
Dcun1d1	Snx7
Nlrp4e	Gm340
Gda	Fmnl1
Akr1b3	Fan1
Tpmt	Atp1a2
Prdx4	Dcaf15
Cryl1	Sdc1
Otub1	Tubgcp5
Pgm2l1	Top1mt
Pdk1	Nwc
Akr7a5	Plekha8
Pkm2	Txndc11
Ldhb	Znf569
Hdac6	Rab11fip3
Prdx2	Trim2
Atp8a1	Suv39h2
G6pdx	Zfp646
Apeh	Sgsm3
Lhpp	Clgn
Anxa7	Sft2d3
Uba6	Pm20d1
Pla2g4c	Talpid3
0610037L13Rik	Col4a1
Lsm6	Kifc3
Arg2	Hddc3
Pfn2	Erbb2
Vps4a	Id1
Cops2	Rragb
Prdx1	Tiparp
Ubqln4	Lifr
Hnrnpa1	A2mp
Mrpl46	Kiaa0754
Cyfip1	Jade2
Mccc2	Peak1
Ankfy1	Rgs19
Sdhd	Pptc7
Mtfr1	Tmem88
Plin3	Tmem38b
Triap1	Ddx43
Bat2	Tmcc1
Necap1	Znf276
LOC100046151	Spred2
Rfc4	Dennd5a
Capns1	Slc25a38
Surf2	Unkl
Lars2	Ncoa7
L1td1	Nprl3
Pno1	Nr3c1
Hccs	Wdr90
Nop10	Atat1
Rrbp1	Map4k1
Psmc2	Aldh1l1
Lasp1	Zfp362
Gsk3b	Znf592
Faf2	Znf496
Sco1	Wdr19
Psmb1	Gm10320
Cwc15	Farp2
Ccdc72	Pkp2
AK010878	Ttc3
Pddc1	Dvl1
Ndnl2	Zc3h12c
Bms1	Gm13154
Pold3	Sts
Aimp2	Bhlhb9
Gtf2e2	Asb8
Parn	Lmbrd2
Vars	Clic6
Csnk1e	Srd5a3
Lig3	Nefl
Npm1	Ptch1
Ran	Zfhx3
Cstf2t	Plekhm1
Ndufa9	Sbf2
Dnpep	Kat6a
Ilf3	Cdc25c
Atp5b	Dcaf12
H2-D1	Gtdc1
Mrpl3	Zfp958
Hnrpll	Acsm2
Sars2	Zfp36l2
Tomm5	Bnc2
Uqcrc1	Jade3
Atp5o	Znf639
Pdha1	Ccdc61
Psmd2	Clmn
Ythdc1	Elf2
Tor1aip1	Enthd2
Dpp3	Sh3bp4
Bud31	Kank1
Ufd1l	Xpc
BC017158	Zcchc2
Hspbp1	Gon4l
Slc16a1	Traip
Mepce	Mcm8
Serpinb9b	Muc2
5730590G19Rik	Smarcd3
Tln1	Znrf1
Rell1	Mtrf1l
Eif4a2	Adam9
Bend3	Traf4
Ddx24	Rpp21
Ccdc43	Kmt2c
Ints4	Cenpt
Psmd8	Cry2
Tes	Zswim7
Raly	Hps4
Cdk7	Sirt4
Nae1	Eps8l2
Ddx17	Ctdnep1
Rplp0	Btbd9
Smpd1	Dot1l
Tkt	Fndc3b
Fkbp3	Gm9847
Mki67ip	Rfwd2
Mrps30	Tgfbrap1
Tsn	Kidins220
Whsc2	Rab2b
Abhd11	Ccdc85a
Erf	Znf131
Pabpn1	Klf12
Ythdf3	Slc35a1
Sf1	Abcc5
Mrpl37	Tbc1d12
Taf10	Top3a
Cggbp1	Phf21a
Oxa1l	Prkar2b
Ap3d1	Cln6
Ddah1	Chd5
Smtn	Cdc42ep5
Psmd3	Znf687
AU018091	Mettl21A
Xrn1	Sik2
Rtn4	Dnajc6
Rplp2	Hyi
Phf3	Mtmr4
Prpf19	Fam178a
Cog4	Thap1
Uqcrc2	Glt8d1
St14	Rexo1
1300001I01Rik	Klf13
0610031J06Rik	Rab3il1
Phf5a	Cxxc5
Ap1s1	E030010N08Rik
Ythdf2	B3gat3
Luc7l3	Jak1
Exoc6	Mecom
Ddx56	Mocs2
Gm9843	Tdrd1
Th1l	Dnajc25
Zc3h4	Traf3ip2
Rps9	Mkl1
Psma5	Iqsec1
Trmt112	Schip1
Rps21	Rab11fip5
Eif2c2	Gpatch2
Mtpap	Dvl3
Eif3b	Trim59
Gpx4	Fem1b
Med31	Ncoa1
Rbpms	Pwwp2a
Ado	Slc25a24
Gpr107	Col4a2
Top1	Ccdc28b
Ap2s1	Peg3
Lrpap1	Ankrd26
Ttc39b	EU599041
Rars2	Hacl1
Mpdu1	Ccnf
Hadha	Eurl
Dkc1	Ephb2
Tmem65	Ell2
Kdm1a	Nr2f6
Rad21	Zbtb34
Lpcat3	Crls1
Crip2	Rasal2
2010012O05Rik	Zfyve9
Mrpl50	Etohi1
Psmb7	Krt71
Ppif	Kif21b
Nup85	Fanca
Pkn2	Ampd3
Ahctf1	Fnip1
Phf23	Fbxl15
Rpl22	Setd5
Myg1	Sipa1l1
Bach1	Pigq
Hist1h2bh	Pomk
Eif2b4	Mfap3
Psmd7	Znf691
Nup153	Sdhaf1
LOC100039215	Ccdc67
1110007A13Rik	Rad17
Lrpprc	Myo19
Zfp598	Rnf168
LOC635999	1810009J06Rik
Psmd6	Stard4
Trim33	Panx1
Rps15	Rapgef5
Tomm22	Ubxn2b
Rps14	4930522L14Rik
Ubap2	Ncoa4
Msh6	Plekhg5
Bsg	Erc2
Orc3l	Sh3pxd2a
Eif4a1	Igsf21
Rpl5	Mgrn1
Ccdc93	Ehbp1l1
Acot9	Taf3
Hip1	Snapc2
Dck	Nab2
Serp1	Tmem242
Atg4b	Gstm7
Rps11	Mpnd
Iars2	Itgb1bp1
Hs1bp3	Znf451
Eif3k	Atraid
Smarcad1	Rad51b
Glud1	Uckl1
Dus3l	Larp6
Rbm33	Exo1
Macf1	Ino80b
Nars	Ggnbp2
Gmppb	Acacb
Fbl	Flg2
Nsun2	Krt13
Fam50a	Krt16
Llgl1	Gch1
Eif4h	2410002F23Rik
Nup50	H2-L
Rpl22l1	Mynn
Txn1	Vav2
Rps19	Gltscr1
Fam98b	Phf12
Gga1	Znf609
Ranbp2	Lin37
Slc25a10	Mfn2
Arpc1b	G6pd2
Cyb5r1	Camkmt
Snx1	Bcl9l
Rps3	Ccdc77
Gcn1l1	Cdca4
Rps17	Gm7964
Eri1	Sema3f
Eif4g1	Gstcd
Btf3l4	Arl10
Isy1	Ston1
Mrpl40	Krt84
Rpusd2	Fmo1
Rps25	Ift172
Hnrnpa3	Tprn
Dffa	Elavl4
Nup214	Mettl18
Farsb	Kansl2
Impa2	Alkbh3
Hnrnpul2	Fcamr
Prep	Cic
Hspbap1	Gtpbp6
Pcbp1	Lpin1
Ap2a2	Birc3
Mtap1s	Ptprj
Psmc3	Tmcc3
Idh3b	Pigb
Lmtk2	Fgfr1
Lmbrd1	Lysmd4
Hist1h2af	Kdelr1
Rpl38	Dhdds
Gm10119	Zfp82
Suds3	9930111J21Rik1
Ctnna1	Epc1
Rdbp	Mxra7
Ndufa12	Alkbh6
Ppp1ca	Ube3b
Baz1b	Fancl
Skiv2l	Ccdc14
M6pr	Map3k5
Gm10036	Rbm48
Rpl3	Traf7
Rps4x	Ift140
Opa3	Scnm1
Elp2	Gas2l3
1700025G04Rik	Frs2
Cnnm4	Pfkfb2
Gspt1	Prdm15
Ruvbl1	Tbc1d8
Wbp4	Ncoa6
E430025E21Rik	Fastkd3
Zfp830	Pnpla2
Lap3	Trim75
Pak1ip1	Klf2
LOC100503205	Nprl2
Grhl2	Rnf10
Thoc4	Amph
Rps6	P33monox
Tars	Smad5
Psmc6	Cps1
Jup	Pcmtd2
Mbd3	Rhbdf2
Nmt1	Stk11
Hist1h4k	Tgfbr1
Ranbp1	Ift81
Ppig	Prune2
Prpf4	Lrch3
Myadm	Bin3
Hibch	B4galt4
Mov10	Stk40
Gba	Ttc19
Cdh1	Aff1
Stk24	Prr5
Rps24	Arhgef11
Ptges2	Alg8
1110008F13Rik	Dhx40
Hdgf	Gsg2
Rcc2	Znfx1
Spag7	Smarca2
Gm14059	Pde4dip
Zfml	Msl1
Hist2h3c2-ps	Crem
Urb2	Ankrd16
Csnk2b	P4ha3
H3f3b	Palb2
Vnn1	Ccdc125
H2afv	Sesn1
Scaf1	Rimkla
Cttn	Tmod2
Rps13	Cbfa2t2
Xpot	Hbb-b1
Gar1	Scap
Tardbp	Adam23
Wibg	COA4
Apex1	Cyb5r2
Tbrg4	Gtf2h3
Mrps35	Ftsj2
Rpsa-ps10	Rfwd3
Chchd4	Tdgf1
Rbmx2	Trim11
Gm6136	Mageb2
Rfc2	Slc39a14
Cyc1	Snrnp48
Taf15	Clspn
Tjp1	Cachd1
Nudcd1	Wipf2
Rpl19	Vps8
Xrcc1	Add2
Gm10126	Mettl9
Nup155	0
Rpl17	Casp8
Atp5e	Pced1b
Zwint	5730507C01Rik
Rcl1	Ercc5
Fen1	Nfat5
Srpr	Cnnm4
Ubap2l	Naa11
Gm4332	Acot1
Rbm25	Brca2
Cbx3	Pcdh20
Atp5j	Zmynd11
Rps8	Cant1
Ubxn7	Tnik
Sae1	Sh3d19
Etfa	Vangl2
Sf3b2	Rmi1
Sdccag1	Abhd5
Zfand3	Nsmaf
Gaa	Camk1d
Atp5c1	Espn
Abcb7	Krt10
Prmt3	Osbpl6
Zranb2	Nck2
Rpl7	Ppp1r15b
Glyr1	Irak1
Cherp	Gzf1
Rnmt	Etv5
Cpox	Jcad
Mcm3	Prr14
Anp32e	Dcun1d3
LOC100503839	Mtbp
Phf16	Ppm1l
Jarid2	Azi2
Asns	Serpine2
Chd8	Gm20939
Rnaseh2c	Slc39a6
Ppwd1	Zmiz1
Rps27	Wwp1
Ints10	Btd
Mrpl55	Zer1
Pqbp1	Mlx
U2af1	Ap4b1
Rpl18	Phrf1
Echdc2	Itpkc
Gm11425	Ppp1r13l
Pde12	Fam117a
Gm2000	Gm10323
Khdrbs1	Dcun1d2
Snrpd1	Kif7
Gatad2a	Znf346
Ccdc55	Lpin3
Gm5451	Nlrp4c
Snap23	Asnsd1
Rpl10a	Gnat3
Psmd1	Zfp2
Eef1e1	Spp1
Fus	Lrrc42
BC003965	Itgb5
Cldn4	Snapc1
Arpc4	Ms4a1
Gm5619	Rps6ka4
H2afx	Znf740
Ccdc90a	Ilvbl
Gm4199	Taf4b
Mrpl34	Krt15
Mcm6	Fam83g
Bax	Cp
Acadm	Slc25a32
Gm8841	Ttc39a
Tcerg1	Zfp947
Lss	Enpp5
Suclg2	Tubg2
Zc3h11a	Igsf3
Gm7061	Sipa1
BC094435	Lpar2
Psmb2	Taz
Fdps	Topors
Mrps7	Sirpa
Itch	G2e3
Rps16	Pcolce
Hmgb1	Tecpr2
Coq3	Zfp930
Nit1	Camk1
Acsf2	Slc25a33
Pop1	Donson
Ict1	Map9
Ddx46	Tspan2
Rpl27a	Trmt44
Ocln	Taf1c
Scarb2	Tagln3
Fam120a	Clvs2
Rpl4	Ubtd2
Snx27	Pygo2
Hnrnpc	Mvb12b
Rbmxrt	Gpn2
Zfp207	Mb21d2
Spint1	Dcaf4
Khsrp	Msl2
Rpl24	Cep72
Ldlrap1	Usp45
Sf3b5	Wipf1
Smg1	Mageb16
Tmem33	Brf1
Mcm5	Atp5sl
Atp5d	Sparc
Morf4l1	Slc30a5
Raver1	Prr11
Exosc6	Asb3
Ddx42	Secisbp2l
2410004B18Rik	Nek6
LOC100047518	Rnf5
Srsf3	Ring1
Xrn2	Zscan25
Utp20	Klhl12
Emd	Mpp5
Grn	Dhx57
Gm5561	Pdf
Uqcrh	Mrpl35
Gpd2	Socs6
Ide	Vps13a
Osbpl2	Nid1
Caskin1	Gm5239
Aco2	Amot
Sf3b1	Pdss2
Nono	Setd7
Elac2	Rnf121
Rpl27	Chd3
Pld3	Xiap
Eif4e2	Klf17
Smc3	Sipa1l3
Hdgfrp2	Tgm3
Mrpl53	Wasf3
Cdc73	Dstyk
Lgtn	Ibtk
Gm10071	Pibf1
Myst2	Phlda3
Med1	Ccdc88a
Pmpcb	Armc9
Gm3362	Smyd4
Rpl36al	Dmgdh
Paf1	Atp6v0a4
Ehd3	Ift80
Cstf3	Lrif1
Atp5f1	Nktr
Slc3a2	Ubn2
Gm11942	Ptov1
Etfb	Mul1
Aars	Apopt1
Sephs1	Gorasp1
Hgs	Nek1
Smek1	Kif16b
Chd4	Faap100
Plrg1	Cpeb1
Psma6	Zc4h2
Psmc5	Acot3
Psma2	Mfsd5
Trmt5	Avl9
Rps10	Slc9a6
Npc2	Cep95
Ppp1cc	Rnf6
Exosc7	Nagpa
Psmd14	Sort1
Rps15a	Cd164l2
Naa25	Dgkk
Gigyf2	Cpeb4
Uchl5	Nfatc4
Dars	Prkrir
Psma3	Pacs2
Anln	Zfp37
Rpl37a	Rad51c
Hnrnpu	Casp9
LOC100047604	Clcn6
Nubp1	Ccm2
Cxadr	Ift43
Rpl34	Arhgap11a
Gjb3	Cluap1
Ighmbp2	Fam3a
Thoc2	Stat6
Myef2	Zbtb11
Psma7	Ttc39c
Snw1	Ap4s1
Nop16	Higd2a
Cndp2	Phc2
Rpl10	Spta1
Pus1	Atp11a
Ilf2	Ube2j2
Grpel1	Klf4
Vrk2	Tapt1
Rab11fip5	Tatdn3
Idh2	Dlg5
Rpl8	Icam1
Gm10020	Akap13
Rps23	4932431P20Rik
Dap3	Gskip
Usp14	Cntrl
Hspa9	Mtss1l
Rpl36-ps3	Smtn
Bcs1l	E2f3
Timm50	Ticrr
Bat2l2	Gtf2a1l
Prpf8	Casc5
Sp3	Csnk1g3
Gm10247	Spats2l
Zmym2	Dnaaf2
Hnrnph3	Kiaa0100
1110008P14Rik	Pvrl3
Pxk	Islr2
Snrpe	Tubgcp6
Clpp	Cep350
Mfap1a	Papd4
Eif2a	Stx2
Prpf31	Tbc1d20
Psmd13	Epc2
Pdlim5	Gpsm2
Snrpd3	Tbc1d9
Metap1	Atm
Sart1	Syn1
Rpl14	Agl
4930550L24Rik	Atf2
Actn4	Rab29
Hnrpdl	Trmt13
Pla2g6	Alkbh2
LOC638399	Uprt
Itgb1	Syt7
Srsf11	B3galnt2
Slc25a4	Fez2
Ncapg2	Sppl2a
Lmnb1	Mgat4a
Naa15	Epha7
Anxa11	Uhrf1bp1
Sec23b	Cenpn
Naca	Ifitm1
Scd2	Ubap1
Ccdc9	Arhgap21
Srsf4	Cpd
Eef1b2	Arhgef12
Rpl23	Fhod3
Hmgb2	Dnajb14
Tet2	Sulf1
Prpf40a	Dock9
Arvcf	Prkacb
Pdzd11	Zswim3
Dbt	Rapgef1
Cldn6	Med26
Med7	Krit1
Dhrs7b	Fam20b
Fxc1	Zbed6
Rpl30-ps10	Gng3
Eef1d	Fam111a
Sfpq	Inpp5a
Trmt2a	Mnt
Trim28	Kbtbd4
Trmt1	Extl3
Hnrnpf	Itpka
Rpl28	Pde5a
Snrpn	Tbc1d2b
Mdn1	Gm17067
Slc25a5	Ephx2
Mrps10	Raet1a
Edc3	Map2
Cpsf6	Map4k2
Srsf12	Dcun1d4
Ebp	Crtc3
Lactb2	Atg14
Ctr9	Bag2
Rpl13a	Fam114a1
Rdh13	Rhbdd3
Snx5	Abcb9
Pfas	Adarb1
Rnpep	43165
Rnaseh2b	Casc4
Psma4	Zc3h12a
Cdk11b	Shpk
Kif5b	Golim4
Ptcd3	Rasa2
Snrpd2	Lpar1
Hspa14	Pomgnt1
Eftud2	Dnajb2
Ccdc58	Ehd3
Dnajc24	Cyp3a25
Dnajc2	Clk2
Caprin1	Itm2c
Snrnp200	Ptp4a1
Cbx1	Atxn7l3
Sgip1	Soga3
Vamp8	Col6a6
Smarce1	Oxsm
2500003M10Rik	Cib1
Rpp40	Trio
Nudcd2	Gprasp2
Tpr	Ptdss1
Snrpa1	Colec12
Rbm34	Cdk10
Eif5a	Fam179b
Gm11703	Rpl10l
Fubp3	Fam117b
Crebbp	Gm364
Exoc2	Pnma2
Lgmn	Tp53bp2
Mrpl12	Ripk2
Rps5	Acbd4
Sptlc2	Fkrp
Hnrnpd	Kctd9
Nop56	Slc25a14
Matr3	Mettl25
Psmc1	Nes
Nmt2	Thnsl2
Cdkn2aip	Zfp292
Ints12	Hunk
Sfrs18	Kansl3
Gsto1	Rxra
Api5	Dpy19l1
Kdm3b	Ncor2
Sco2	Slc29a2
Mrpl21	Tiam1
Hist1h1a	Ncoa2
Psmb6	Dmxl2
Smarcc1	Lyn
Fam101b	Gk5
Galk1	Tet3
Smarcd2	Brdt
A430005L14Rik	Hdac7
Cat	Slc25a30
Trim25	Usp34
Polr2a	Usp3
1810063B05Rik	Zswim8
Ik	Bach1
1500001M20Rik	Ptpn9
Naa10	Cubn
Msh2	Gid4
Ercc3	Kif21a
Psmd4	Tatdn2
Psmc4	Pop5
Clasp2	Ano6
Actn2	Lgr4
Dmd	Ift88
Tex10	Sntb1
LOC100504872	Sigirr
Hnrnpk	Ppp6r2
Scpep1	Taok3
Rrm1	Zbtb14
2900064A13Rik	Zgpat
U2af2	Hmbox1
Mrpl48	Epg5
Srrt	Rbmx
Nudt21	Inpp5d
Ikbkap	Ric1
Cdipt	Soga1
Hnrnpm	Mprip
Arhgap1	Taok2
Mrpl11	Taf11
Mtif3	Mib1
Acly	Lin54
Pdcd10	Nxf7
Exosc8	Pxmp4
Mars	Kif28p
Slc6a8	Agrn
Larp7	Gm10479
Abce1	Ttc13
Npm3	Ubn1
Ewsr1	Sptb
Gca	Fggy
Slc5a11	Asxl1
Folr1	Atp13a3
Pds5a	B3galnt1
Ckmt1	Asap2
Mrps18a	Kmt2b
Acads	Slc20a1
Bcas2	Limk2
Smc1a	Abtb1
Exosc9	Pdcd7
Ehd1	Stim2
2210016L21Rik	Smurf2
Igf2bp1	Cers4
Edf1	Nav1
Taldo1	Bdp1
Mrps31	Cd38
Acin1	Pgap1
5430407P10Rik	Atp9b
Prpf4b	Nin
Toe1	Mlxip
Cyp2s1	Nfatc3
Cacybp	Nfkb2
Arglu1	Tcf12
Tcof1	Lrrc20
Papola	Ttc26
Fkbp4	Slc7a6
Ppp4r2	Gsn
Fbp2	Mib2
Btf3	Stat5a
Acadl	Iba57
Ptma	R3hdm4
Rbm14	Tbc1d14
Ndrg3	Sp110
Wbp11	Mtif3
2610101N10Rik	Aldob
Rbm47	Mex3c
Sf3a2	Kansl1
Tomm40	Wdr47
Ncl	Plcb4
Mrp63	Tbc1d5
Marcksl1	Slc27a1
Smarcb1	Rassf3
Ilk	Myrf
C77080	Ccnd3
Cstf1	Pqlc3
Hpdl	Olfr1385
Tomm70a	Nynrin
Mt1	Znf318
Hnrnph1	Armcx4
Rfc1	Cenpk
Hcfc1	Zcchc7
Timm13	Zbtb17
Actn1	Erbb2ip
Pml	Kmt2a
Hist1h1b	Rnf17
Srsf6	Slc31a2
Hnrnpa0	Gulp1
Usp39	Mterf4
Fubp1	Wrap53
Bat1a	Nr5a2
Mrpl19	Dtl
Plcd1	Crtc1
Mt2	Atp9a
Chchd5	Crtc2
Fam136a	Mapk6
Thumpd1	Apbb1
Sf3a3	Cdh3
Bccip	Rab34
Sf3a1	Smim7
Nfatc2ip	Sirt3
Hnrnpl	Kiaa0319l
C230096C10Rik	Bap1
Hist1h1d	Brca1
Hist1h1e	Syne2
Atp6v0a4	Cdc7
Mcm7	Sqrdl
Renbp	Myof
Gab1	Slc15a1
Hist1h1c	Fbxo18
Sarnp	Ankrd46
Tpm3	Elmsan1
Snrpb2	Akap11
Eef1g	Tmf1
Sec13	Ocrl
Hsp90b1	Fgfr1op2
Vkorc1	E2f5
Cc2d1b	Esrp1
Ttk	Zfp280b
Mtor	Inpp5k
Lmf2	Alg3
Fam63a	Cln5
Golph3l	Dars2
Sec31a	Zcchc4
Sh3glb2	Neo1
2700007P21Rik	Rest
Gch1	Wdr59
Kdm1b	Hmgcr
Hectd3	Oas1h
Rac1	Smim4
Aplf	Poll
Zfyve1	Tbck
Tbc1d13	Slc25a51
Mospd2	Pnkd
Sap25	Dnmbp
Osbpl9	Stk11ip
Gba2	Zcrb1
Abcf3	Zbtb21
Asph	Rab28
4933411K20Rik	Zfx
Lpcat1	Lmo4
Hectd1	Heatr5a
Dynlrb1	Zfp42
Vti1b	Tube1
Pgrmc2	Aak1
Cttnbp2nl	Ago1
Pofut2	Mbtps1
Atp6ap2	Ankrd54
Tacc1	Foxn3
Bat5	Senp6
Fam175b	Cep44
Agl	Tk2
D2Ertd750e	Limd1
Lsm4	Amy1
Fam107b	Tmco5a
Cotl1	Hmgxb4
Sil1	Nccrp1
Cept1	Ino80d
Tube1	2210011C24Rik
Lman2	Terf1
Mark2	Pdlim2
Slc7a6os	Mon1a
Rab8a	Gm14401
Rchy1	Wdr41
Syne2	Apitd1
Stx17	Chd7
Raf1	Wdr24
Abhd4	Mcm10
Eps8	Znf148
Nfxl1	Hlcs
Eefsec	Scyl3
Sar1a	Uaca
Eftud1	Rreb1
Otud5	Rcsd1
Nucb1	Adssl1
Dgat1	Gcnt4
Ndc80	Kif1a
Gng12	Nudt17
A630007B06Rik	Lin28b
Hspa5	Lama1
Ttc5	Rps6ka6
Baiap2l1	Arl5b
Manf	Phf11
Mtus1	Cdkl5
Dock7	Tmem192
Creld2	Ccdc160
Bicd2	Kdelc2
Npc1	Fam160a1
Reep5	Abat
Akap13	Usp25
Sytl2	Atp2b2
Ubxn4	Casp2
Mtmr2	Mpp4
Cdc37	Mmp14
Atl2	Coa5
Rab18	Egfr
AW146020	Arhgef25
Plch1	Spata2
Hbs1l	Prr12
Ermp1	Cox10
Hook3	Tgif1
Sacm1l	Atp2b3
Arhgef7	Ctnnal1
Gtf2a2	Rnf138
Mlec	Pias1
Arl6ip1	Setd8
Ufsp2	Rassf7
Atp6v0d1	Dhx34
D030016E14Rik	Fam73b
Adam10	Nf1
Trappc3	Slc9a1
2410131K14Rik	Gm10324
Exoc1	Tex264
Dnajc3	Yae1d1
Usp47	Cdr2l
Tm7sf3	Laptm4a
Zfyve19	Dnmt3b
Fnbp1l	Zfp41
Gcc2	Cdr2
Napa	Mageh1
Canx	Srgap3
Usp7	Mtatp6
Wbp2	Znf654
Hmox2	Asb6
Fkbp2	Sp2
Mtap1b	Fastkd1
Synj2bp	Ttc14
Mcfd2	Zfp277
Pigk	Aggf1
Evl	Gap43
Erlec1	Acyp2
Nbas	Tysnd1
Sec22b	Atp1a4
Vapb	Cntrob
2310057J16Rik	Rnf187
Wfs1	Wbscr27
Lman1	Rnf146
Bcar1	Slc25a16
Gpaa1	Dip2c
Preb	Ddx58
Rictor	Klhl7
LOC100046302	Smg5
Pdia6	Fam184a
Agpat3	Zak
Pigs	Abcd1
Slc12a6	Mink1
Zw10	Bcar3
Akap12	Fra10ac1
Atp2a2	Znf24
D030074E01Rik	Vangl1
Plekhg5	R3hcc1l
Ube2o	Cnp
Scp2	Zfp825
Ethe1	Slc25a48
Evi5	Gpbp1l1
Spin1	Zrsr2
Gnpat	Dalrd3
Acot8	3110001I22Rik
Cog1	Tarsl2
Acad11	Nrbp2
Tdpoz4	Pot1
Nrbp1	Adap1
Tbc1d25	Mcur1
Nlrp4g	Cep290
Ivd	Ccdc102a
Gm11546	Tab3
Txlng	Tbc1d22b
Acot13	Slc31a1
Stip1	Ip6k1
Zbed3	Tbc1d24
Ankrd33b	Cln3
Tmem14c	Abhd13
Echdc1	Cinp
Uqcc	Slc30a6
F630043A04Rik	Kdm5a
Fam49a	BC005561
Tcl1b3	Fam160b2
Dlst	Pja1
Nipsnap1	Kat5
Pxmp2	Tmem222
2400003C14Rik	Dnph1
Mtr	Notch1
Opa1	Taf1b
Thnsl1	Hira
Slc25a15	Ttyh3
Pank3	Znf423
Mdh1	Alas1
Cmpk1	Rapgef6
Stx12	Hmg20b
1110020G09Rik	Neu1
Rab14	Casp7
Cpne1	Tfpt
Sec14l3	Med16
Lonp1	Fstl1
Atp6v0c	Syne4
4930471M23Rik	Zfc3h1
Mgst3	Cep76
Slc25a14	Actr6
Chdh	Ece2
Tm9sf4	D17Wsu92e
Gstp1	Eif4g3
Pgp	Klf16
Gfpt1	Zbtb2
Col18a1	Tab2
Fahd2a	Nxt2
Hs2st1	Slc25a19
Gbas	Slc7a7
Parl	Marf1
Ptpn6	Zdhhc17
Samhd1	Dguok
Dusp12	Scaper
Tpp2	Mterf1b
Fam82b	Rpain
H2-Ke2	Kif1c
Dci	Zfyve1
Dld	Plekho2
Cand1	Loxl2
Apoo	Ift122
Gm10259	Aim2
Slc25a35	Mtm1
Nif3l1	Mtg2
Arfip1	Klhl22
Thop1	Kiaa0391
Atg3	Ppp1r9b
Pccb	Pafah2
Acat1	Kif18b
Mecr	Spen
Syap1	Zcchc9
Cpt2	Lzts2
Me2	Wnk3
Uba1	Kdm4b
Clybl	Tnrc6c
Acp6	Arhgap18
Aldh4a1	Trim41
Crlf3	Trrap
Hspe1	Tmem131
Pmm2	L3mbtl3
Cul3	Camsap2
Clns1a	Smg9
Nxt1	Taf1a
Mobkl1b	Pdzd8
Spns1	Rmi2
Cct2	Esrp2
Akap8	Mms22l
Gm104	Brwd3
Letm1	Cdc6
Nudt4	Eci2
Hnrnpr	Gm9923
H2-Ke6	Ino80
Nom1	Agpat4
Itgb5	Chst2
Usp33	Podxl
Ptrh2	Clk3
Glb1	Gpat2
H47	Dse
Dnajb6	Ddx59
Dnaja1	Lama3
Gsr	Ambra1
Chka	Rnf169
Tiprl	Olfr77
Ercc6l	Polrmt
Slc25a31	Znf22
Mon1a	Atp2b4
Casp3	Pfkfb1
Rcc1	Snta1
Prps1	Gata6
Gpd1l	Stra13
Wdr45	P4ha2
Crxos1	Pygm
Bnip3	Tbc1d7
Pramel7	Tspan8
Nle1	Kif5c
Pgam1	Xrcc6bp1
Gm10093	Nfx1
9430023L20Rik	Pmfbp1
Kpna6	Stk3
Ppm1b	Mettl2
Gcsh	Scg3
Gorab	Pip5k1c
Fbxl20	Pknox1
Dppa2	Rps6kc1
Ak4	Lmo7
Krt77	Nudt12
Ptpn2	Gpam
Grb2	Trim6
Txndc9	Taf13
Bcl2l14	Snx10
Gm13991	Trim23
Tsr2	Zfyve27
Sms	Klhl9
Trim43b	Ccnt2
Ubxn8	Mllt11
Gpr161	Sgol1
Cth	Tcf4
Cab39	Tmem201
Enpp3	Ercc4
Kif22	Mknk1
1810029B16Rik	Kmt2d
Ppat	Cdk13
Cad	Pyroxd1
Ppm1a	Mapk13
Calcoco2	Gusb
6330409N04Rik	Eapp
5031439G07Rik	Raph1
Gm340	Sgpp1
Eif4e	Ing2
Abcf1	Wdr35
Xylb	Snapc4
Mcl1	Cenpu
Phldb3	Dlg2
Igf2r	Trpm7
Fbxo15	Rnaseh1
Slc25a22	Diras2
Ypel1	Lmtk2
Eif6	Notch2
Kdelr2	Zfp809
Tmem11	Rb1
Trim43a	Wdr34
Otud6b	Phkb
Kif11	Supt3
Slc12a2	Cst3
Pttg1ip	Map3k3
Pdxk	D17h6s53e
Alppl2	Tenm4
Trip13	Fam122a
Eif5	Ube2j1
Isyna1	Ror2
Rab20	Stk16
Larp4	Mtmr10
Acsl3	Ankrd49
Uap1	Clcn2
Gm15210	Papolg
Bri3bp	Capn7
Ube2c	Med12
Sgta	Capn9
Baz2a	Mat1a
Wdtc1	Herc1
R3hdm2	Fgf1
Rab5a	Znf574
Wdr73	Usp37
Pbk	Nudt22
Rif1	Arhgap31
Gemin5	Tmem106b
Dph1	Poc5
Bcl2l13	Nav2
9630033F20Rik	Camlg
Sh3bp5l	Csta
Slc5a6	Ttpal
Snrpc	Epha4
Dppa4	Ppfia2
Rab11fip1	Psmb10
Ppp2r2a	Mier2
Usp10	Txnl4b
Mat2a	Gtf2h2
Kpna1	Nt5dc3
Drg2	Gm14124
Gnpnat1	Tmem126b
Aamp	Tada2b
Tcirg1	Gm13145
Nub1	Scrn3
Pdp2	Pdss1
Myo10	Tsc1
E330017A01Rik	Dnlz
Pdzk1	Btrc
Fyco1	Nars2
Zfand2b	Manea
Ftsjd1	Fuca1
Aldh2	Fam172a
Rhot2	Cyfip2
Rnf14	Ngfr
BC057079	Soat1
Pan2	Slc20a2
Vps13a	Appl2
Hsph1	Dusp27
Vapa	Malsu1
Dnmt1	Pcgf5
Htra2	Efnb2
Fam151a	Sik3
Rasa1	Cenpo
Tbc1d9b	Depdc1b
Ppm1f	Arnt
Eif4e3	Mtmr12
Ctps2	Tm9sf1
Faah	Gm4245
Dnajb4	Pex12
Mycbp2	Abca1
6030458C11Rik	Dync2li1
Rtn3	Zdhhc5
Vps33b	Pcif1
Surf4	Slc35e1
Yipf1	Lchn
Prune	Polg
Uvrag	Fat1
Ccdc104	Plekha3
Txnrd1	Jam3
Cyb5b	Nucb2
Tmsb10	Tmem205
Tacc3	Bspry
Csad	Alg6
Adss	Hps1
Plek	Qsox2
Dclk2	Smcr8
Accsl	Dgkz
Tom1l2	Zranb3
Lpin2	Rabl2
Gm813	Casp6
Glcci1	Epn3
Cops7b	Mcrs1
Cul4b	Serpinb1a
Tmem63b	Vwa8
Cep55	Slc38a9
Ppp1r3d	Tbc1d8b
Cyb5	Mettl17
Lrrc57	Ralgapa2
Cab39l	Fam76a
Trappc2l	Nfkbia
Mthfd2	Rfxap
Arl2	Clptm1l
Kcmf1	Plscr3
Dync1h1	Lrrc14
Atp6v0a2	Map3k2
Arrdc1	Lrrk2
Eif2ak4	Whsc1
Tcl1b2	Ptpn3
Rabgap1	Stx3
Ube2s	Gm3106
Vipar	Znf771
Pdcd2l	Tktl2
Vamp7	Kiaa1522
Pigu	C3
Vac14	Arsa
Slc45a3	Flywch2
Rab32	Lama5
Fbxw9	Txnrd3
Pex6	Enpp4
Pfdn2	Zfp217
Stub1	Rps6ka5
Tspan14	Smagp
LOC100048522	Pla2g6
Cul4a	Ice2
Trmt11	Dennd1a
Pik3c3	Casc3
Arf5	Mon1b
Ppp2r5c	F8a1
Fpgs	Atf6b
Ubfd1	Ttf1
Hagh	Hdac8
Tulp3	Fryl
Tbc1d1	Gm1818
Rgs10	Kif1b
Asap1	Gtpbp8
Ngef	Thumpd2
Glo1	Rbks
Scml2	Phka2
Rexo2	Ormdl3
Adprh	Slc7a11
Aspscr1	Limd2
Phf14	Mgat2
Dopey2	Kirrel
Glrx5	Slc25a36
Epb4.1l3	Nsun6
Atp6v1f	Vars2
Plekha3	Myom2
BC030476	Ofd1
Ptplad1	Znf710
Dync1i2	Trim56
Hook1	Aga
Becn1	Hsf1
Rnf114	Ccny
Slc30a3	Rxrb
Phpt1	Rhbdd1
Ahsa1	Cdk16
Dnajc13	Ankrd44
Pfdn4	Parp4
Vamp4	Ifi30
Slc26a6	Creld1
Pak1	Exoc6
Ubr4	Nupl2
Raet1d	Dip2b
Pdp1	Gm6871
Snx9	Ccdc32
Fbxw14	Entpd1
Spast	Mbtd1
Ncstn	Cd47
Ankrd44	Man2a1
Dstn	Sec14l2
Hspa12a	Arhgef16
Optn	Serpinc1
Map2k4	Fam168a
Eef2k	Traf6
Tacc2	Tfap4
Ube2g1	Znf385a
Bsdc1	Acd
AK157302	Zyg11b
Rdx	Mapk7
Cenpf	Cir1
Itpr1	Daxx
Osbp	Ythdc2
Stambp	Scml2
LOC637657	Atr
Hspa4	N4bp2l2
Mea1	Appbp2
Sh3bgrl3	Sestd1
Tiam1	Fv1
Sh3kbp1	F2rl1
Vtn	Stat2
Nrbf2	Hs2st1
Bst2	Dgke
Glce	Ice1
Lsm3	Cdyl
Nek3	Gna14
Usp46	Zfyve16
Pin1l	Peg10
Aspm	Als2
Map4k5	Nrbf2
Zzef1	Ralgapb
Rab3gap2	Pikfyve
Fam3c	Plekha1
Tceb1	Spint2
Pdxdc1	Tnrc6b
Gm10566	Prph
Rab3a	Csnk1g1
Rab12	Nipa1
Cdc37l1	Cep170
D330028D13Rik	Klf8
2410091C18Rik	Alkbh8
Slc6a7	Kctd3
Bub1b	Fignl1
Wdr37	Fam208b
5730455P16Rik	Crebbp
LOC100048117	Pi4kb
Vat1	Ap4e1
Nudc	Pik3ca
Ddi2	Gpa33
Clcc1	Foxo3
Aco1	Ift46
Cfl2	Synrg
Ppm1h	D6Wsu163e
Tbca	B4galt1
Zwilch	Exog
Mapk3	Mpped2
Itsn2	Klhdc2
Wdr1	Agpat6
Plxnb2	Terf2
Myo6	Ift74
Lsm2	Nthl1
Slc6a9	Ccnl2
E330016A19Rik	Mtnd4
Rab3gap1	Bmpr1a
Ppp6r1	Herc2
Brca2	Epb41l1
Stmn1	Chmp4c
Rab21	Tprkb
Acbd3	Arid4a
Reep2	Mterf2
Ebpl	Evl
Rab11b	Pms2
Ahcyl1	Tecpr1
Rab11a	Kiaa0226
Tmem199	Mapre3
Wdr82	Zyg11a
Fam160a1	Ulk1
Stx16	Tspan13
Rab27a	Lrsam1
Cltc	Asap1
Paqr6	Tyw3
Oas1d	Baz2b
Cyb5r3	Xpa
Usp28	Bad
Ap1m1	Slc25a25
Lnp	Fam175a
Stbd1	Piezo1
1110049F12Rik	Gphn
Xrcc4	Stmn3
Gclm	Map2k6
Dtx2	Inadl
Mcee	Braf
Ap1m2	Jtb
Scfd2	Abcc1
Pacs1	Pitpnc1
Ube2q1	Chfr
Pan3	Cox18
E330034G19Rik	Zmiz2
2410002O22Rik	Rad9a
Cd164l2	Gprc5c
Pacs2	Hmcn1
Dynll2	Dapk3
Scamp1	Setd2
4732418C07Rik	Cldn6
Ubash3b	Ing3
Naa16	Setd1b
Mapkap1	Yipf1
Calcoco1	Slc22a26
Msrb3	Zzef1
Pfdn1	Gpr161
Scamp5	Smim20
Tm7sf2	Mmaa
Ccdc115	Parva
Pacsin2	Gbx2
Robld3	Wrn
1190002N15Rik	Man1b1
Igbp1	Magi3
Ddx19a	Chd9
Zc3h6	St14
Aip	Tgoln1
Psmf1	Gpatch8
Ptgis	Dgcr6
Lsmd1	Eri3
Scfd1	Pot1b
Sirt2	Acsl6
Diap1	Sin3b
Jam3	Wdr83
4632415K11Rik	Pcnxl3
Wdr13	Daam1
Ninj2	Pdp1
Tmem165	Zfp936
Aven	Hid1
Gdpd1	Ccdc174
E330021D16Rik	Myo1d
Tm9sf2	Hap1
Nat14	Ntn1
LOC100045021	Gabpb2
Brap	Hk3
Mtmr9	Fbxo21
Rab3d	Zfp955a
Dcakd	Foxk1
Slc11a2	Tead4
Oas1c	Ngrn
Hn1l	Foxo4
Rhpn2	Atp1a3
Kntc1	Rnf31
2310035C23Rik	Plekhg3
Atl1	Stard7
Atp9a	Tmem259
Atp2c1	Fam126b
Usp9x	Mastl
Snx18	Zcchc17
Stx5a	Pip5k1a
Bcap29	Znhit2
Ckap5	Zar1l
Ccdc132	Tlr2
Coro7	Gmpr2
Dpm3	Wdfy3
Nudcd3	Smarcd2
Cdc42	Cyb5r4
Ctbp2	Rimbp2
Git1	Kdm1b
Pcid2	Gpr162
Ubqln2	Gxylt1
Slco2a1	Gm10229
Pura	Ppp1r3d
Pycard	Gmeb2
Cpsf3	Nr2c2
Trip4	Mycbp2
Ndufs7	Pnp2
Rock2	Dxo
Ube2l3	Eaf1
Pank4	Scel
Smu1	Ahnak2
Agpat2	Atad5
Aldh1l1	Sdr39u1
Mki67	Diaph3
Blvra	Lrp6
Rnh1	Pik3cb
Chmp2a	Suv420h2
Stx7	Dtnb
Vps26a	Rad54l
Mrpl38	B3gnt7
Acss2	Tro
Ints9	Tmem143
Vps52	Ttl
Fam49b	Arhgef10
Mrps26	Pvrl1
Elavl1	Man1a2
Nck2	Hras
Auh	Zfp600
Anxa2	Pcgf2
Carm1	St5
Tssc1	Usp32
Acat3	rp9
Srrm1	Kiaa1598
Golga3	Phldb1
Ears2	Hal
Fkbp5	Eno2
Gm3873	Tsc2
Csta	Ercc2
Cstb	Apbb2
Pcna	Cr1l
Got2	Recql5
Vcp	Pex7
Pola1	Cdk5rap2
Ythdc2	Rac2
Ostf1	Dsg2
Pcbp2	Ston2
Psmg1	Wdsub1
Asrgl1	Gab1
Usp8	Aup1
Iqgap2	Slc30a9
Spnb2	Brwd1
Ctnnb1	Gucy1b2
Ap3m1	Ctdsp1
Smchd1	Ghdc
Ash2l	Dnm1
Plcb3	Inpp5f
Ndufa8	Galnt12
Nudt9	Phkg2
Eml2	Usp12
Hexa	Ppp1r1a
Ssb	Cacul1
Ciapin1	Apobec3
Efnb2	Lrrn2
Tmem214	Zfp655
Atxn10	Pde3a
Zfr	Prom1
Hells	Akap7
Srp72	Fam160a2
Actg1	Cbs
Slc27a4	Ogg1
Sdc4	Wasf1
Aurkaip1	Ptpn18
Nup107	Alg10b
Chchd8	Polr3h
BC031181	Lman2l
Rbm26	Nat2
Lmnb2	Etv6
Gins4	Gm21818
Nsdhl	Specc1
Acad9	Rb1cc1
Hint2	Rab38
Heatr5a	Myo1e
Lrp2	Mttp
Ftl1	Mpv17
Plk1	Dennd5b
Tm9sf1	Vmp1
1110014N23Rik	Ddb2
Ndufb6	Tnfrsf10b
Gltp	Tlk1
Gm4943	Znf143
Crls1	Vldlr
Unc45a	Paqr3
Ppil4	Taf4a
=-	Net1
Cwc27	Stxbp1
Swap70	Usp33
Tecr	Vps13b
Yars2	Grik3
Ndufs8	Ddx19b
Epb4.1	Patl2
Serpinh1	Aptx
Pspc1	Usb1
Hspb1	43353
Ssu72	Crybg3
A730071L15Rik	Rap2a
Top3b	Hspg2
Gmps	Rabl3
Mccc1	Ssfa2
Rpap1	Araf
BC003331	Mettl14
Cox17	Cpped1
Dhx36	Ccnl1
Sdhaf2	Sec11c
Uqcrq	Smyd2
Dnajb12	Prpf40b
Ncapg	Sun2
Bcap31	Fbxw9
Dazap1	Lpcat4
Tdp1	Bcl10
Tagln2	Uimc1
Hdlbp	Glcci1
Pnkd	Slc18a2
Tnrc6b	Pigx
Naa20	Rab6b
Pelo	Siae
Ephb3	Mllt6
C330018D20Rik	Naglu
Coq9	Edem3
Haus7	Arid1b
Nup205	Rpap2
Inpp5f	Tmx4
Zcchc8	Slc38a10
Suclg1	Gm17296
Hadh	Tmeff1
Smap1	Slc39a10
Supv3l1	Ddit3
Arpc5	Osbpl2
Rbm15	Cpt1b
Vps36	Zmynd8
Napg	Fam65a
Eps15l1	Cenpi
Nup54	Bloc1s5
Snx2	Abcb8
Ptms	Coq4
Ndufa2	Ptgis
Tmem181a	Foxp4
1110004F10Rik	Pramef6
Saal1	Arid4b
Sars	Arf2
Cmbl	Gpr180
Sec61a1	Dck
Gas6	Amotl2
Snrnp27	Fam206a
Stt3a	43349
Peci	Sall3
Mmgt1	Rlf
Nedd4l	Jund
Mogs	Eml1
Prkar1a	Prkaa2
Gnl1	Nsl1
Cldn7	Akap10
Psip1	Lphn2
Ndufv1	Mast2
2700060E02Rik	Rmnd5b
Map3k4	Lad1
Suox	Ncs1
Sucla2	Dym
Armc8	Krt75
Maged1	Tpgs1
Hmgcl	Ksr1
AW549877	Traf3ip1
Thrap3	Smg6
Ptges	Mrm1
Elf3	Gdap2
Lbr	Yif1a
Cnn3	Xrcc4
Ccdc47	Arhgap23
Nckap1	Tm7sf2
Cst3	Dnmt3a
Slc7a5	Rapgef2
Pgrmc1	Gan
Rfk	Mcph1
Map2k6	Chchd1
Cpsf2	Rpusd4
Alpl	Mmtag2
Acaa2	Sacs
Gm3776	Pcmtd1
Oxsr1	Lpgat1
Dpm1	Cdca2
Htatsf1	Upf3a
Sparc	Aff4
Palm3	Abl1
Synrg	Nfrkb
Usp24	Mios
Klraq1	Cstf2t
Pla2g15	Rbm45
LOC100046843	Clasrp
Anp32b	Brms1l
Tmpo	Pou2f3
Arpc3	Sorbs3
Clic4	Apoh
Vps4b	Cep57l1
Nup133	Odr4
Actr3	Kdm4c
Dap	Pigk
Fbxl18	Obox5
Vcl	Jdp2
Prrc1	Dmxl1
Nt5dc1	Recql
Ppp3cb	Znhit6
Etfdh	Agpat1
Ncln	Snx11
Pxn	Cyhr1
Dag1	Atp8a1
Dmap1	Ing1
Pole	Mau2
Ndufa6	Bex4
Erp44	Trmu
Rras2	Bcar1
Idi1	Nek7
Serpinb6a	Dhx32
Flnb	Pphln1
Pvrl2	Wdr91
Anp32a	Atn1
Ppp1r12a	Gpr56
Impa1	Btbd18
Slc2a3	Nsrp1
Ddrgk1	Ighmbp2
Slk	Map3k7
4930583H14Rik	Slmap
Asah1	Vps37a
Lima1	Tbc1d2
Epn1	Mtfp1
Sec23a	Atg13
Mrps34	Tti1
Arfip2	Rims3
Glipr2	Cep120
Mvd	Zdhhc6
Flii	Camk2d
Nrd1	Rab3ip
Stx4a	Snip1
Mrps27	Mtif2
Tbl1xr1	Vgll4
2010321M09Rik	Pnpla6
Lars	Patz1
Fkbp8	Zfyve26
Commd2	Prmt9
Ufc1	Tfap2c
Mfsd1	Mars2
Pmvk	Nabp1
Lrba	Usp22
Hat1	Mier1
Cstf2	Mitd1
Sympk	Ikbkb
Pold1	Tia1
Anks1b	Evi5
Cpt1a	Nkap
Marcks	Tomm6
Trip12	Six4
[truncated: 5,796 more rows]

## Sheet: MII_PA_ZY
MII_2209	ZY_3218	PA_2048
Zwilch	Oog4	Cul4b
Zw10	Psmd9	Calcoco2
Zswim3	Sephs2	Ckap5
Zp3	Nhlrc2	Tprn
Zp2	Trappc4	Ubr4
Zp1	Ywhah	Lrp2
Znfx1	Dctpp1	Ttn
Zfpl1	Ciao1	Slc25a25
Zfp655	Ppp2r2d	Mocs3
Zfp57	Scrn2	Las1l
Zcchc8	Arl6	Tomm5
Zc3h7b	Fam188a	Thoc2
Zc3h6	Tmem135	Dlgap4
Zc3h15	Kpnb1	Cad
Zc3h14	Ckb	Ep300
Zbed3	Gpx1	Trappc11
Zar1	Ipo9	Ankrd44
Ywhaz	Qdpr	Plxnb2
Ywhaq	Pex1	Rbm25
Ywhah	Ppox	Osbpl8
Ywhag	Mtmr14	Hist1h2ap
Ywhae	Itsn1	Ccdc6
Ywhab	Nlrp9c	Gls
Ythdf3	Slc25a48	Gcn1
Ythdc1	Nlrp4f	Mki67
Yipf5	Tfam	Parp4
Yeats4	Lancl2	Dsp
Ybx2	Atad1	Nolc1
Ybx1	Lyrm4	Kif23
Yars2	Fam114a2	Oog1
Yap1	Nudt7	Numa1
Xrn2	Nlrp9b	Dnajc21
Xrcc6	Pld1	Tpr
Xrcc5	Arcn1	Myo10
Xrcc1	Sod1	Atp2b1
Xpo7	Tmed10	Trip12
Xpo5	Ogdh	Fbxw15
Xpo1	Dlgap4	Hk2
Wwc2	Rab4b	Sec22b
Wnk2	Mtap	Dpysl2
Wnk1	Mtch1	Emd
Wipi2	Map2k1	Alyref2
Wipf2	Pafah1b2	Clta
Wfs1	Pcmt1	Raet1d
Wee2	Pgs1	Myh11
Wdtc1	Pex11b	Metap2
Wdr82	Scrn3	Arg2
Wdr7	Atg16l1	Prdx6
Wdr61	Rabggta	Akap1
Wdr5	Hps5	Dld
Wdr37	Ski	Hsd17b10
Wdr33	Adsl	Dctn1
Wdr26	Bcl2l10	Prkcsh
Wdr13	Pex13	Eef2k
Wdr1	Anxa6	Prdx4
Wbp2	Lypla2	Eftud2
Wasl	Mlycd	Faah
Wars	Pex14	Sdcbp
Wapal	AU015836	Snap23
Vti1b	Ywhae	Psmb1
Vti1a	Kdm2b	Hdac1
Vta1	Fbxw15	Ndufb11
Vps53	Pgk1	Sypl1
Vps4a	Tspan6	Hgd
Vps45	Rragc	Ptgis
Vps37c	Cmpk2	Scarb2
Vps35	Immt	Phb2
Vps33b	Omt2a	Emg1
Vps29	Hrsp12	Polr1a
Vps26a	Abcd3	ATP5IF1
Vps13a	Bpgm	Gosr2
Vprbp	Ppme1	Ddt
Vdac3	Cope	Dhx15
Vdac2	Eea1	Srsf5
Vdac1	Map2k2	Abcc1
Vcpip1	Apoa1bp	Anp32c
Vcp	Coasy	Pld3
Vcl	Dnaja3	Dhodh
Vbp1	Padi6	Fkbp8
Vat1	Pdk3	Bhmt
Vars	Arl8b	Cd151
Vapb	Avl9	Psmd14
Vapa	Hsd17b4	Adam10
Vamp7	Ampd3	Npc1
Vamp4	Lancl1	Scamp3
Vamp3	Tbc1d15	Ap1b1
Vac14	Ywhag	Nudc
Uxs1	Tsc22d4	Pnn
Uvrag	Pls1	Cyp4a14
Usp9x	Kbtbd8	Timm44
Usp8	Chchd6	Cops5
Usp7	Tsc22d1	Calu
Usp5	Acy1	Mrpl23
Usp48	Tsc22d2	Zw10
Usp47	Nlrp9a	Ddost
Usp46	Aldh7a1	Srpk2
Usp4	Spry4	Bysl
Usp32	Vta1	Bcl2l11
Usp30	Arhgdia	Smarce1
Usp28	Gnpda2	Dnajb6
Usp24	Copa	Banf1
Usp22	Ube2d3	Bnip3
Usp19	Pafah1b1	Trappc3
Usp15	Cog2	Pgrmc1
Usp14	Pik3cb	Entpd2
Usp12	Rraga	Copb2
Uso1	Polr2d	Syngr1
Usmg5	Ywhab	Strn
Use1	Nutf2	Dsg2
Urod	Rab2a	Nipsnap1
Uqcrq	Senp8	Nipsnap2
Uqcrh	Sirt5	Sap18
Uqcrfs1	Dnaja2	Septin7
Uqcrc2	Esd	Eif6
Uqcrc1	Cops8	Acot6
Uqcrb	Adh5	Rpl35a
Upp1	Mat1a	Atp2a2
Upf1	Aass	Supt5h
Unk	Nlrp4a	Psmb5
Umps	Nlrp5	Sigmar1
Uhrf1	Cdk5	Dhx9
Ugp2	Gnpda1	Dpm1
Ufsp2	Nans	Eif3d
Ufm1	Vbp1	Atp9a
Uchl5	Rab22a	Hmox2
Uchl3	Acbd5	Epb41l2
Uchl1	Ngly1	Gpx4
Ubxn4	Rhot1	Tspan6
Ubxn1	Fam162a	Vamp8
Ubr5	Gps1	Psma3
Ubr4	Tmem168	Stx7
Ubr3	Psmd5	Sfn
Ubr2	Nap1l4	Vamp4
Ubqln1	Acsl1	Snx3
Ubfd1	Paox	Hsd17b12
Ube4a	Nlrp14	Srpk1
Ube2z	Man2c1	Slc25a17
Ube2v2	Arih1	Nkx2-8
Ube2v1	Copg2	Cfdp1
Ube2t	Uchl1	Wdr1
Ube2s	Fis1	Vti1b
Ube2o	Lrrc47	Mtx2
Ube2n	Tuba1a	Dhcr7
Ube2m	Nudt14	Igf2bp1
Ube2l3	Glrx	Dync1i2
Ube2k	Psmd10	Zfr
Ube2i	Pde6d	Cops3
Ube2h	Tle6	Cops4
Ube2g1	Acot7	Cops6
Ube2d3	Ttyh3	Men1
Ube2a	Ppp5c	Hnrnpa2b1
Ubap2l	Ogdhl	Emp2
Ubac2	Tuba1b	Psmc3
Ubac1	Tuba1c	Clpp
Uba6	Fbxw18	Idh1
Uba52	Mapre2	F10
Uba3	Tpd52	Yme1l1
Uba2	Rab4a	Stx8
Uba1	Slc35b2	Gcat
Uap1l1	Grhpr	Actn3
U2af2	Rrm2b	Itm2b
Tyms	Rufy1	Cope
Txnrd3	Gmds	Lancl1
Txnrd1	Tomm34	Vti1a
Txnl1	Nlrp4c	Adh1
Txndc5	Gbe1	Ldhc
Txndc17	Asna1	Mtco2
Txndc15	Ddb1	Hprt1
Txndc12	Rab1b	C3
Txn2	Gys1	Igkc
Twf2	Bspry	Igh-3
Tusc3	Polr2g	Hba
Tulp3	Blmh	Hbb-b2
Tufm	Nedd8	H3-3a
Tubg2	Myom2	Tp53
Tubg1	Nlrp2	Lamc1
Tubb6	Hspa4l	Lamb1
Tubb5	Gdi2	Mtatp8
Tubb3	Iah1	Iap
Tubb2b	Slc12a9	Mbp
Tubb2a	Atg5	Aldoa
Tuba8	Pitrm1	Got2
Tuba4a	Gdi1	Tuba1b
Tuba3a	Copb2	Lck
Tuba1c	Daglb	Kit
Tuba1b	Miox	Ldha
Tuba1a	Acbd7	Ckm
Ttyh3	Fsd1	Anxa2
Ttll12	Gstt2	Alb
Ttk	Mms19	Hsp90aa1
Ttc9c	Gm13023	Pdia4
Ttc5	Fbxw22	Zfp2
Ttc4	Pik3r1	Hsp90b1
Ttc39c	Cul1	Apoe
Ttc38	Rgn	Sod1
Ttc33	Ywhaz	Mdh2
Tsta3	Ywhaq	Nefl
Tssc1	Lcmt1	Gnai2
Tspan14	Gorasp2	Polr2a
Tsnax	Fbxw16	Itgb1
Tsn	Lyplal1	P4hb
Tsfm	Prdx5	Alpl
Tsc22d2	Nlrp4b	Ncl
Tsc22d1	Tubal3	Pgk1
Troap	Ada	Fth1
Trmt11	Ldha	Igf2
Trip13	Clpb	Hmgn2
Trip12	Lsm1	Sod2
Trim75	Mvp	Cdh1
Trim32	Cops7a	Surf1
Trim28	Dnaja4	H2afv
Triap1	Rab10	Ndufb1
Trappc5	Plaa	Calm3
Trappc3	Tuba4a	Anxa1
Trap1	Gstm5	Eef1a1
Tram1	Nln	Nid1
Tpx2	Npm2	Ctsb
Tpt1	Ireb2	Txn
Tpr	Tubb5	Gstm1
Tpp2	Aldh9a1	Tcea1
Tpmt	Ttc9c	Zp3
Tpm4	Tubb3	Slc3a2
Tpm3	Cops5	Hist1h2bp
Tpi1	Rap1gds1	H2bc4
Tpd52l2	Cops6	H1-0
Tpd52	Ldhc	Sub1
Tor1aip1	Fbxw20	Col1a1
Topbp1	C87977	Parp1
Top3b	Ttc38	Plat
Top2a	Pycrl	Gpx1
Tomm70a	Cops3	Lamp1
Tomm40	Glmn	Cdk1
Tomm34	Gstk1	Hsp90ab1
Tomm22	Uchl3	Krt8
Tom1l2	Arl3	Otc
Tollip	Fbxw13	Itpr1
Tnpo3	Crabp2	Tcp1
Tnpo2	Nudt5	Fabp1
Tnpo1	Rpe	Cox5a
Tnks1bp1	Fbxw24	Rpl7a
Tnfaip8	Tubb2b	Myh3
Tmsb10	Fbxw26	Gsta3
Tmpo	Anxa3	Dnmt1
Tmod3	Galm	Atp1b1
Tmod2	Pik3cd	Rpl27a
Tmem97	Hpcal1	Rps16
Tmem63b	2010002M12Rik	Rpl7
Tmem55b	Fbxw21	Mdh1
Tmem41b	Tmed3	Rpsa
Tmem30a	Pter	Calr
Tmem199	Crym	Psmd3
Tmem168	Cops4	Lmnb1
Tmem165	Pfkp	Anxa6
Tmem14c	Tubb2a	Rplp0
Tmem143	Nsf	Glul
Tmem135	Ooep	Bpgm
Tmem126a	Pfdn5	Myf6
Tmem11	Adk	Gstm2
Tmed9	Tubb6	H1-2
Tmed2	Fbxw19	Atp6v0a2
Tmed10	Ptpn11	Ca3
Tmco1	Cdo1	Lgals1
Tm9sf4	Pfkl	Ldhb
Tm9sf3	Gsta4	Pah
Tm9sf2	Pafah1b3	Enpep
Tln2	Ggct	Ass1
Tln1	Dnm1l	Sptan1
Tle6	Pebp1	Gapdh
Tkt	Pank2	Lamp2
Tjp1	Tbcd	Hspa2
Tiparp	Dcun1d1	Eno1
Timm9	Nlrp4e	Ptbp1
Timm50	Gda	Ap2a2
Timm44	Tpmt	Selenbp1
Timm13	Prdx4	Cox7c
Tiam1	Cryl1	Ppia
Tial1	Otub1	Tpi1
Thumpd1	Pgm2l1	Slc2a1
Thop1	Pdk1	Pcna
Thnsl1	Ldhb	Hoxb1
Thg1l	Hdac6	Ctsd
Tgoln1	Prdx2	Bsg
Tfrc	Atp8a1	Cfl1
Tfip11	G6pdx	Phka1
Tfg	Apeh	Fasn
Tfam	Lhpp	Lama1
Tex264	Anxa7	Gstp1
Tdrkh	Uba6	Nefh
Tdrd3	Pla2g4c	Rpl13a
Tdrd1	Lsm6	Serpinh1
Tdp1	Arg2	Ms4a1
Tcp1	Pfn2	Cox5b
Tcl1b3	Vps4a	Cox4i1
Tcl1b2	Cops2	Hspa5
Tcl1b1	Prdx1	Prdx3
Tceb2	Ubqln4	Vim
Tceb1	Hnrnpa1	Zp2
Tcea1	Mrpl46	Pou5f1
Tbcd	Cyfip1	Tnnc2
Tbcc	Mccc2	Tpm3
Tbcb	Ankfy1	Myo5b
Tbca	Sdhd	Gna11
Tbc1d15	Mtfr1	Lmnb2
Tbc1d14	Plin3	Mfge8
Tbc1d10b	Triap1	Wnt6
Tbc1d10a	Necap1	Eif3a
Tbc1d1	Rfc4	Cbx3
Tax1bp1	Capns1	Gja1
Tars	Surf2	Mov10
Tardbp	Lars2	Bmp7
Tarbp2	L1td1	Cat
Taok1	Pno1	Bcat1
Tanc1	Hccs	Ppib
Taldo1	Nop10	Gsta4
Taf7	Rrbp1	Impdh2
Tacc3	Psmc2	M6pr
Tacc2	Lasp1	Cdk11b
Syvn1	Gsk3b	Alpg
Sytl4	Faf2	Mcm3
Synj2bp	Sco1	Rps2
Synj1	Psmb1	Uox
Syngr3	Cwc15	Ubtf
Syne2	Pddc1	Tln1
Syncrip	Ndnl2	Msn
Sympk	Bms1	Rdx
Syf2	Pold3	Ctnna1
Surf4	Aimp2	Ptma
Supv3l1	Gtf2e2	U2af2
Supt6h	Parn	Glud1
Supt16h	Vars	Psmd7
Sumo3	Csnk1e	Sars
Sumo2	Lig3	Marcks
Sumf2	Npm1	Fkbp1a
Sugt1	Ran	Snrpb
Suclg1	Cstf2t	Map4
Sucla2	Ndufa9	Mpz
Sub1	Dnpep	Gna13
Stxbp2	Ilf3	Plaa
Stx8	Atp5b	Rpl3
Stx2	Mrpl3	H2afx
Stx17	Sars2	Pdia3
Stx16	Tomm5	Gjb3
Stx12	Uqcrc1	Aco1
Stub1	Atp5o	Marcksl1
Stt3b	Pdha1	Pabpc1
Stt3a	Psmd2	Ftl1
Strn	Ythdc1	Oat
Strap	Tor1aip1	Vtn
Stoml2	Dpp3	Ckmt1
Stom	Bud31	Fkbp4
Stmn1	Ufd1l	Cbx2
Stk38l	Hspbp1	Hmgb2
Stk3	Slc16a1	Ctnnd1
Stip1	Mepce	Aimp1
Stbd1	Serpinb9b	Rbpj
Stat3	Tln1	S100a9
Stard13	Rell1	Scp2
Stambp	Eif4a2	Slc2a3
St13	Bend3	Ssb
Sssca1	Ddx24	Serpinc1
Ssrp1	Ccdc43	Kif4
Ssbp1	Ints4	Ranbp1
Ssb	Psmd8	Mif
Srrm2	Tes	Rab3d
Srpr	Raly	Rab5c
Srpk1	Cdk7	Rab6a
Srp72	Nae1	Rab21
Srp68	Ddx17	Rab12
Srm	Rplp0	Rab22a
Spry4	Tkt	Rab18
Spr	Fkbp3	Pdha1
Spin1	Mrps30	Fah
Spg7	Tsn	Fbl
Spg21	Abhd11	Canx
Spg20	Erf	G6pc
Specc1l	Pabpn1	Prdx1
Spcs2	Ythdf3	Folr1
Spcs1	Sf1	Fmr1
Spc25	Mrpl37	Rpl12
Spats2	Taf10	Rpl18
Spast	Cggbp1	Sar1a
Spag1	Oxa1l	Por
Sod2	Ap3d1	Hmgcl
Sod1	Ddah1	Hspa9
Snx9	Smtn	Tjp1
Snx3	Psmd3	Cap1
Snx18	AU018091	Tkt
Snx12	Xrn1	Cd9
Snrpg	Rtn4	Tfam
Snrpf	Rplp2	Rpl28
Snrpe	Phf3	Acsl1
Snrpd3	Prpf19	Eci1
Snrpd1	Cog4	Cct8
Snrpb2	Uqcrc2	Cdx2
Snrnp40	St14	Msh2
Snrnp200	Phf5a	H1-4
Snd1	Ap1s1	H1-1
Snap47	Ythdf2	H1-5
Smu1	Luc7l3	H1-3
Sms	Exoc6	Itgav
Smek1	Ddx56	Plin2
Smchd1	Zc3h4	Akr1b1
Smc6	Rps9	Cfl2
Smc4	Psma5	Fkbp2
Smc2	Trmt112	Acadm
Smarcc1	Rps21	Rangap1
Smarca5	Mtpap	Nsf
Smap2	Eif3b	Psmc2
Smap1	Gpx4	Rab11b
Smad3	Med31	Fdx1
Smad2	Rbpms	Adss2
Slk	Ado	Myo1b
Slc7a6os	Gpr107	Stt3a
Slc7a5	Top1	Aldh2
Slc4a1ap	Ap2s1	Aldh3a2
Slc45a3	Lrpap1	Capza1
Slc44a2	Ttc39b	Capzb
Slc44a1	Rars2	Srprb
Slc3a2	Mpdu1	Mtx1
Slc38a9	Hadha	Gfpt1
Slc38a10	Dkc1	Rpl6
Slc35b2	Kdm1a	Rpl29
Slc30a3	Rad21	Rpl5
Slc25a5	Lpcat3	Rpl13
Slc25a4	Crip2	Rpl36
Slc25a35	Mrpl50	Gbx2
Slc25a31	Psmb7	Tbca
Slc25a3	Ppif	Lmna
Slc25a22	Nup85	Pcnt
Slc25a20	Pkn2	Fpgs
Slc25a17	Ahctf1	Cox7a2
Slc25a15	Phf23	Gstm5
Slc25a10	Rpl22	Slc25a4
Slc25a1	Myg1	Cit
Slc23a2	Bach1	Hnrnpa1
Slc18a2	Eif2b4	Hpd
Slc16a1	Psmd7	Ppm1a
Slc12a9	Nup153	Pcyt1a
Slc12a7	Lrpprc	Hsd17b8
Slbp	Psmd6	Hsd11b1
Skiv2l	Trim33	Ahcy
Ski	Rps15	Atp6v1a
Sirt5	Tomm22	Atp6v1e1
Sirt2	Rps14	S100a11
Sin3a	Ubap2	Pa2g4
Sil1	Msh6	Rab7a
Shmt2	Bsg	Acadl
Shcbp1	Eif4a1	Ppox
Shc1	Rpl5	Rpl9
Shb	Ccdc93	Hsd17b4
Sh3kbp1	Acot9	Dynlt1
Sh3glb2	Hip1	Hdgf
Sh3gl1	Dck	Atp6v0d1
Sh3bgrl3	Atg4b	Slc25a5
Sgta	Rps11	Kpna2
Sfpq	Iars2	Polr1c
Sf3b3	Hs1bp3	Pkm
Sf3b2	Eif3k	Ndufs6
Sf3b1	Smarcad1	Rida
Sf3a1	Glud1	Cpt2
Set	Dus3l	Tia1
Serbp1	Rbm33	Hmga2
Sepw1	Macf1	Rpl10a
Sephs2	Nars	Dbt
Sephs1	Gmppb	Cebpz
Sel1l	Fbl	Hccs
Sec63	Nsun2	Fdft1
Sec62	Fam50a	Slc16a1
Sec61b	Llgl1	Rab2a
Sec61a1	Eif4h	Cnbp
Sec31a	Nup50	Idh2
Sec24c	Rpl22l1	Stom
Sec24b	Rps19	Stmn1
Sec23ip	Fam98b	Msh6
Sec23a	Gga1	Rad23b
Sec22b	Ranbp2	Nub1
Sec16a	Slc25a10	Psmc4
Sdhc	Arpc1b	Ddx6
Sdhb	Cyb5r1	Hmgcs2
Sdha	Snx1	Mfap2
Sdf2l1	Rps3	Abcd3
Sdf2	Gcn1l1	Rab8a
Sdcbp	Rps17	Adk
Scyl3	Eri1	Lrpap1
Scrn3	Eif4g1	Entpd1
Scrn2	Btf3l4	Stmn2
Scp2	Isy1	Atp5mf
Scg3	Mrpl40	Rrp1
Scfd2	Rpusd2	Gfer
Scfd1	Rps25	Rab4a
Sccpdh	Hnrnpa3	Atp5f1e
Scamp5	Dffa	Cox6b1
Scamp4	Nup214	Cox17
Scamp3	Farsb	Cyb5a
Scamp2	Impa2	Usp5
Scamp1	Hnrnpul2	Atp5f1b
Sbf1	Prep	Pdcd5
Sbds	Hspbap1	Tcl1b2
Satb1	Pcbp1	Fus
Sart3	Ap2a2	Ncstn
Sars	Psmc3	Erp29
Sar1a	Idh3b	Eef1d
Sap30	Lmtk2	Actn4
Samm50	Lmbrd1	Snrpa1
Samhd1	Rpl38	Tm9sf2
Sall4	Suds3	Acot8
Safb2	Ctnna1	Eef2
Safb	Ndufa12	Opa1
Sae1	Ppp1ca	Gulo
Sacm1l	Baz1b	Tpm1
Ruvbl2	Skiv2l	Bcl2l13
Ruvbl1	M6pr	Cgn
Rufy1	Rpl3	Lman2l
Rtn4	Rps4x	Sf3b6
Rtn3	Opa3	Arpc4
Rrm2b	Elp2	Sec61g
Rrm2	Cnnm4	Ruvbl1
Rrm1	Gspt1	Plp1
Rras2	Ruvbl1	Eif3e
Rragc	Wbp4	Nanos2
Rraga	Lap3	Cdo1
Rqcd1	Pak1ip1	Pcbp1
Rpsa	Rps6	Gabarapl2
Rps9	Tars	Actb
Rps7	Psmc6	Cdc42
Rps6kb1	Jup	Eif4a1
Rps6ka3	Mbd3	Rps20
Rps6ka1	Nmt1	Rab5b
Rps5	Ranbp1	Chp1
Rps4x	Ppig	Rab10
Rps3a	Prpf4	Ube2d3
Rps3	Myadm	Ube2m
Rps29	Hibch	Ube2k
Rps27	Mov10	Ube2n
Rps26	Gba	Fgf1
Rps25	Cdh1	Actr2
Rps24	Stk24	Tmem258
Rps23	Rps24	Cops2
Rps21	Ptges2	Arf1
Rps20	Hdgf	Abce1
Rps2	Rcc2	Rpl26
Rps19	Spag7	Psme3
Rps17	Urb2	Magoh
Rps15a	Csnk2b	Rpl27
Rps15	Vnn1	Rpl37a
Rps14	H2afv	Sec61a1
Rps12	Scaf1	Arf4
Rps11	Cttn	Vbp1
Rps10	Rps13	Dad1
Rpn2	Xpot	Abat
Rpn1	Gar1	Copz1
Rplp2	Tardbp	Sumo2
Rplp1	Wibg	Wdr5
Rplp0	Apex1	Hnrnpk
Rpl9	Tbrg4	Ywhag
Rpl8	Mrps35	Usp46
Rpl7a	Chchd4	Rras2
Rpl7	Rbmx2	Timm10
Rpl6	Rfc2	Timm13
Rpl5	Cyc1	Timm8b
Rpl4	Taf15	Rps7
Rpl39	Tjp1	Ppp1ca
Rpl38	Nudcd1	Ppp1cb
Rpl37a	Rpl19	Psmc1
Rpl36a	Xrcc1	Psmc5
Rpl36	Nup155	Rps8
Rpl35a	Rpl17	Rps15a
Rpl32	Atp5e	Ywhae
Rpl31	Zwint	Rps14
Rpl30	Rcl1	Rps23
Rpl3	Fen1	Rps18
Rpl28	Srpr	Rps11
Rpl27a	Ubap2l	Rps13
Rpl27	Rbm25	Snrpf
Rpl26	Cbx3	Snrpd2
Rpl24	Atp5j	Snrpd3
Rpl23	Rps8	Psmc6
Rpl21	Ubxn7	Polr2g
Rpl19	Sae1	Tsc22d1
Rpl18a	Etfa	Dynlrb1
Rpl18	Sf3b2	Ypel5
Rpl17	Gaa	Rps4x
Rpl14	Atp5c1	Rpl18a
Rpl13a	Abcb7	Acta1
Rpl12	Prmt3	Rhob
Rpl11	Zranb2	Hpcal1
Rpl10a	Rpl7	Rpl23a
Rpl10	Glyr1	Rps6
Rpia	Cherp	H4c1
Rpe	Rnmt	Atp6v1b2
Rpap1	Cpox	Rab1A
Rpa3	Mcm3	Ran
Rpa2	Anp32e	Rpl23
Rpa1	Jarid2	Rps15
Rock1	Asns	Rps24
Rnps1	Chd8	Rps25
Rnmt	Rnaseh2c	Rps26
Rnh1	Ppwd1	Rps28
Rnf25	Rps27	Elob
Rnf220	Ints10	Gnb1
Rnf170	Mrpl55	Rbx1
Rnf141	Pqbp1	Gnb2
Rnf14	U2af1	Rpl30
Rnf114	Rpl18	Cycs
Rmnd5b	Echdc2	Rpl31
Rmnd5a	Pde12	Rps3
Rint1	Khdrbs1	Rpl32
Rhpn2	Snrpd1	Rpl8
Rhot2	Gatad2a	Ybx1
Rhot1	Snap23	Rps27a
Rhoa	Rpl10a	Tra2b
Rgs10	Psmd1	Rac2
Rgn	Eef1e1	Pafah1b1
Rfk	Fus	Rab3a
Rfc5	Cldn4	Hspa8
Rfc4	Arpc4	Vamp3
Rfc2	H2afx	Tpt1
Rexo2	Mrpl34	Dnaja1
Rer1	Mcm6	Hspd1
Rela	Bax	Eif4e
Reep6	Acadm	Mapk1
Reep5	Tcerg1	Ppp1cc
Reep2	Lss	Gnas
Rdx	Suclg2	Ywhaz
Rdh14	Zc3h11a	Hmgb1
Rdh12	Psmb2	Dynll2
Rdh11	Fdps	Gng2
Rdh10	Mrps7	Eif5a
Rcn2	Itch	Actg1
Rchy1	Rps16	Rps17
Rcc2	Hmgb1	Rala
Rbpms2	Coq3	Rps12
Rbmxl2	Nit1	Rps10
Rbmx	Acsf2	Phb
Rbm26	Pop1	Csnk2b
Rbm15	Ict1	Rpl22
Rbks	Ddx46	Rack1
Rbbp7	Rpl27a	Ywhaq
Rbbp4	Scarb2	Tuba4a
Rasa1	Fam120a	Tubb4b
Rars2	Rpl4	Hist1h3b
Rars	Snx27	Ywhah
Rap1gds1	Hnrnpc	Ranbp9
Rap1a	Spint1	Kpnb1
Rangap1	Khsrp	Psmb7
Ranbp3	Rpl24	Surf6
Ranbp2	Ldlrap1	Vamp7
Ranbp1	Sf3b5	Pebp1
Ran	Smg1	Hnrnph2
Rala	Tmem33	Hint1
Rae1	Mcm5	Elavl1
Rad51	Atp5d	Rad50
Rad23b	Morf4l1	Usp9x
Rac1	Raver1	Idh3g
Rabggta	Exosc6	Slc9a3r1
Rabac1	Ddx42	Naca
Rab8b	Srsf3	Ctps1
Rab8a	Xrn2	Gaa
Rab5c	Utp20	Cct7
Rab5b	Emd	Cct2
Rab4b	Grn	Cct4
Rab4a	Uqcrh	Cct5
Rab3gap2	Gpd2	Cct6a
Rab3gap1	Ide	Cct3
Rab3d	Osbpl2	Phf5a
Rab38	Aco2	Rpl36a
Rab32	Sf3b1	Eloc
Rab2a	Nono	Arf5
Rab27a	Elac2	Erh
Rab22a	Rpl27	Ap2m1
Rab21	Pld3	Rpl19
Rab1b	Eif4e2	Srsf3
Rab18	Smc3	Rpl10
Rab14	Hdgfrp2	Trim43b
Rab12	Mrpl53	Mcm2
Rab11b	Cdc73	Mcm6
Rab10	Med1	Pkp1
Qdpr	Pmpcb	Rps3a
Qars	Paf1	Sptlc2
Pygb	Ehd3	Atp1b3
Pycrl	Cstf3	G3bp2
Pxmp2	Atp5f1	Anxa11
Puf60	Slc3a2	Anxa4
Pts	Etfb	Slc30a3
Ptpn6	Aars	Anpep
Ptpn23	Sephs1	Atp5pf
Ptpn21	Hgs	Bop1
Ptpn18	Smek1	Rps5
Ptpn11	Chd4	Aurka
Ptp4a1	Plrg1	Smarcc1
Ptov1	Psma6	Cxadr
Ptma	Psmc5	Fh
Ptgr2	Psma2	Ctsc
Ptgr1	Trmt5	G3bp1
Ptgis	Rps10	Gnpat
Ptgfrn	Npc2	Tubb5
Ptges3	Ppp1cc	Psmb4
Ptges2	Exosc7	Rplp2
Pter	Psmd14	Uqcrh
Ptcd3	Rps15a	Prdx5
Ptbp2	Naa25	Hmmr
Ptbp1	Gigyf2	G6pdx
Pstpip2	Uchl5	Apoa1
Psmg1	Dars	Hnrnpul2
Psmf1	Psma3	Top2a
Psme4	Anln	Sec23a
Psme3	Rpl37a	Nme2
Psmd9	Hnrnpu	Vcp
Psmd8	Nubp1	Uba1
Psmd7	Cxadr	Ctnnb1
Psmd6	Rpl34	Jup
Psmd5	Gjb3	Mtf2
Psmd4	Ighmbp2	Myh6
Psmd3	Thoc2	Nucb1
Psmd2	Myef2	Atp5f1a
Psmd14	Psma7	Ckb
Psmd13	Snw1	Top1
Psmd12	Nop16	Mark2
Psmd11	Cndp2	Fabp5
Psmd10	Rpl10	Pc
Psmd1	Pus1	Larp7
Psmc6	Ilf2	Eif5b
Psmc5	Grpel1	Atp5me
Psmc4	Vrk2	Clu
Psmc3	Rab11fip5	Anxa7
Psmc2	Idh2	Gdf9
Psmc1	Rpl8	Igf2r
Psmb7	Gm10020	Acads
Psmb6	Rps23	Cnn2
Psmb5	Dap3	Lyar
Psmb4	Usp14	Cd36
Psmb3	Hspa9	Ssrp1
Psmb2	Bcs1l	Lrriq1
Psmb1	Timm50	Zc3h18
Psma7	Prpf8	Rbm15
Psma6	Sp3	Fam83b
Psma5	Zmym2	Gspt2
Psma4	Hnrnph3	Nsun2
Psma3	Pxk	Pi4k2a
Psma2	Snrpe	Hsdl2
Psma1	Clpp	March5
Psap	Eif2a	Fahd2
Prune	Prpf31	Ccdc69
Prpf8	Psmd13	Faf2
Prpf19	Pdlim5	Stt3b
Prodh	Snrpd3	Lpcat1
Prmt1	Metap1	Myl12b
Prkdc	Sart1	Gtf2f1
Prkcsh	Rpl14	Gmps
Prkcd	Actn4	Mat2a
Prkar2b	Pla2g6	Smarca4
Prkar2a	Itgb1	Trim43a
Prkar1a	Srsf11	Prrc2c
Prkag1	Slc25a4	Echdc2
Prkaca	Ncapg2	Ccdc136
Prkaa1	Lmnb1	Tmem63b
Prep	Naa15	Pip4p1
Preb	Anxa11	Cnnm4
Prdx6	Sec23b	Srsf6
Prdx5	Naca	Psmd1
Prdx4	Scd2	Cybc1
Prdx3	Ccdc9	Rufy4
Prdx2	Srsf4	Esyt2
Prdx1	Rpl23	Khsrp
Prc1	Hmgb2	Rars2
Ppt2	Tet2	Isg20l2
Ppp6c	Prpf40a	Ddb1
Ppp5c	Arvcf	Dennd1b
Ppp4r1	Pdzd11	Esyt1
Ppp3cb	Dbt	Wdr75
Ppp2r5d	Cldn6	Lbr
Ppp2r4	Med7	Tmem109
Ppp2r2d	Dhrs7b	Ube2z
Ppp2r1b	Eef1d	Puf60
Ppp2r1a	Sfpq	Nom1
Ppp2cb	Trmt2a	Eif3j1
Ppp2ca	Trim28	Dip2b
Ppp1r7	Trmt1	Wnk2
Ppp1r12a	Hnrnpf	Dennd11
Ppp1r10	Rpl28	Edc4
Ppp1ca	Mdn1	Usp19
Ppox	Slc25a5	Rmdn3
Ppme1	Mrps10	Tax1bp1
Ppm1h	Edc3	Smu1
Ppm1f	Cpsf6	Arglu1
Ppm1b	Ebp	Spg7
Ppil1	Lactb2	Gpd1l
Ppih	Ctr9	Ppp1r7
Ppif	Rpl13a	Hdgfl2
Ppid	Rdh13	Lclat1
Ppib	Snx5	Usp30
Ppia	Pfas	Sec31a
Ppfibp2	Rnpep	Cep63
Ppa2	Rnaseh2b	Kbtbd8
Ppa1	Psma4	Slmap
Por	Cdk11b	Tex10
Polr2i	Kif5b	Ccdc51
Polr2g	Ptcd3	Dipk2a
Polr2d	Snrpd2	Eif4e1b
Pole3	Hspa14	Pgap1
Pold2	Eftud2	Krt76
Pold1	Ccdc58	Pdp1
Pofut2	Dnajc24	Ermp1
Pofut1	Dnajc2	Trim75
Pnpo	Caprin1	Accsl
Pmm2	Snrnp200	Lrrfip1
Plxnb2	Cbx1
Pls3	Vamp8	Tmed1
Pls1	Smarce1	Pls1
Plk1	Rpp40	Slc25a31
Pld3	Nudcd2	P3h1
Pld1	Tpr	Krtap9-3
Plch1	Snrpa1	Mthfd1l
Plat	Rbm34	Dync2h1
Plaa	Eif5a	Syne3
Pla2g6	Fubp3	Odr4
Pla2g4c	Crebbp	Cdv3
Pla2g15	Exoc2	Wdr18
Pla2g12a	Lgmn	Ddx17
Pitrm1	Mrpl12	Lrrc47
Pitpna	Rps5	Srrm1
Pip5k1c	Sptlc2	Ddx46
Pip4k2c	Hnrnpd	Thrap3
Pik3r4	Nop56	Aldh16a1
Pik3r1	Matr3	L1td1
Pik3cd	Psmc1	Tmem256
Pik3c3	Nmt2	Slc30a9
Pigu	Cdkn2aip	Igf2bp2
Pigt	Ints12	Fbxw11
Pigs	Gsto1	Dhrs13
Pigk	Api5	Utp18
Picalm	Kdm3b	Slc25a35
Pias4	Sco2	Myh4
Pi4k2a	Mrpl21	Tmem199
Phpt1	Hist1h1a	Dnajc11
Phb2	Psmb6	Acbd5
Phb	Smarcc1	Parl
Pgs1	Fam101b	Arcn1
Pgrmc2	Galk1	Jagn1
Pgrmc1	Smarcd2	Sin3a
Pgp	Cat	Kif1b
Pgm2l1	Trim25	Xrcc1
Pgm1	Polr2a	Ogdh
Pgls	Ik	Cttn
Pgk1	Naa10	Myl6
Pgd	Msh2	Flot2
Pgam5	Ercc3	Clpb
Pgam1	Psmd4	Hnrnpd
Pfn2	Psmc4	Psmb6
Pfn1	Clasp2	Ski
Pfkl	Actn2	Csnk2a1
Pfdn5	Dmd	Gcdh
Pfdn4	Tex10	Cnot7
Pfdn2	Hnrnpk	Stip1
Pfas	Scpep1	Caprin1
Pex6	Rrm1	Reep5
Pex5	U2af2	Eif1a
Pex3	Mrpl48	Vdac2
Pex26	Srrt	Vdac3
Pex19	Nudt21	Vdac1
Pex14	Ikbkap	Rbbp4
Pex13	Cdipt	Rbbp7
Pex11b	Hnrnpm	Lama5
Pex1	Arhgap1	Tmpo
Pepd	Mrpl11	Tmpo
Pecr	Mtif3	Hars
Pebp1	Acly	Ppm1g
Pdzk1	Pdcd10	Cdc37
Pdxp	Exosc8	Abcb7
Pdxk	Mars	Spin1
Pdxdc1	Slc6a8	Ctcf
Pdpk1	Larp7	Mapre1
Pdlim1	Abce1	Prdx2
Pdk3	Npm3	Arg1
Pdia6	Ewsr1	Ezh2
Pdia5	Gca	Psap
Pdia4	Folr1	Lcp1
Pdia3	Pds5a	Igbp1
Pdhx	Ckmt1	Hspa4
Pdhb	Mrps18a	Bcap29
Pdha1	Acads	Bcap31
Pde3a	Bcas2	Cox7a2l
Pde12	Smc1a	Hadh
Pdcl3	Exosc9	Cd55
Pdcd6ip	Ehd1	Dsg1a
Pdcd5	Igf2bp1	Ddx4
Pdcd2l	Edf1	Glg1
Pdap1	Taldo1	Fdxr
Pcyox1l	Mrps31	Fxr1
Pcyox1	Acin1	Ktn1
Pcnt	Prpf4b	Gdi2
Pcnp	Toe1	Ddx19a
Pcna	Cyp2s1	Ddx5
Pcmt1	Cacybp	Cbx5
Pcm1	Arglu1	Atrx
Pccb	Tcof1	Hsph1
Pcca	Papola	Mrps31
Pcbp2	Fkbp4	Itga6
Pcbp1	Ppp4r2	Eif2b4
Pcbd1	Fbp2	Phgdh
Patl2	Btf3	Myh10
Patl1	Acadl	Mcm7
Parp4	Ptma	Cmc4
Parp12	Rbm14	Npm1
Parp1	Ndrg3	Pcbp2
Parl	Wbp11	Zp1
Park7	Rbm47	Ovgp1
Parg	Sf3a2	Pdpn
Pard3	Tomm40	Srsf2
Paqr6	Ncl	Ddx3y
Papss1	Marcksl1	Ddx3x
Paox	Smarcb1	Ssr4
Pank2	Ilk	Snrpa
Pan2	Cstf1	Sf3a2
Pak1	Hpdl	Sptbn1
Paip2b	Tomm70a	Trim28
Paip2	Mt1	Tfrc
Paip1	Hnrnph1	Snrnp70
Paics	Rfc1	Tpd52
Pafah1b3	Hcfc1	Ndufa4
Pafah1b2	Timm13	Ndrg1
Pafah1b1	Actn1	Eif4g2
Paf1	Pml	Vat1
Padi6	Hist1h1b	Ugt1a1
Pacsin2	Srsf6	Raly
Pabpc4	Hnrnpa0	Mcf2l
Pabpc1	Usp39	Utp14a
Pa2g4	Fubp1	Ifit1
P4hb	Mrpl19	Surf4
Oxct1	Plcd1	Myo6
Ovgp1	Mt2	Sqstm1
Otub2	Chchd5	Bcl2l1
Otub1	Fam136a	Rgn
Ostf1	Thumpd1	Hspe1
Osbpl9	Sf3a3	Sord
Osbpl8	Bccip	Top2b
Osbp	Sf3a1	Tpp2
Os9	Nfatc2ip	Gk
Optn	Hnrnpl	Gpd2
Opa1	Hist1h1d	Hist2h2ac
Oosp1	Hist1h1e	Srm
Oog4	Atp6v0a4	Stx3
Oog3	Mcm7	Pla2g4c
Ooep	Renbp	Arhgef39
Omt2a	Gab1	Nlrp9a
Ola1	Hist1h1c	Nlrp4f
Ogfr	Sarnp	Nlrp9b
Ogdhl	Tpm3	Cltc
Ogdh	Snrpb2	Pkp4
Ociad1	Eef1g	Ahcyl1
Obox5	Sec13	Mars
Obox1	Hsp90b1	Myorg
Obfc1	Vkorc1	Cdc5l
Oat	Cc2d1b	FAM120A
Oas1d	Ttk	Usp7
Oas1c	Mtor	Nlrp14
Nxn	Lmf2	Nop58
Nusap1	Fam63a	Nomo1
Nup98	Golph3l	Astl
Nup93	Sec31a	Tpm4
Nup85	Sh3glb2	Cltb
Nup54	Gch1	Pdcd11
Nup50	Kdm1b	Eif4g1
Nup37	Hectd3	Sri
Nup35	Rac1	Kdm2b
Nup214	Aplf	Bckdhb
Nup188	Zfyve1	Snrnp200
Nup160	Tbc1d13	Abcf1
Nup155	Mospd2	Rrp12
Nup153	Sap25	Uggt1
Nup133	Osbpl9	Ttyh3
Nup107	Abcf3	Ubxn7
Numa1	Asph	Kif11
Nudt9	Lpcat1	Atl2
Nudt7	Hectd1	Lrpprc
Nudt5	Dynlrb1	Mff
Nudt3	Vti1b	Pigs
Nudt2	Pgrmc2	Ecpas
Nudt14	Cttnbp2nl	Srsf1
Nudc	Pofut2	Chd4
Nucb1	Atp6ap2	Vstm2l
Nubpl	Tacc1	Snrnp40
Nub1	Fam175b	Pik3c3
Nt5c2	Agl	Nup98
Nsfl1c	Lsm4	Tra2a
Nsf	Fam107b	Naa50
Nsdhl	Cotl1	Dhx29
Nsd1	Sil1	Jpt2
Nrd1	Cept1	Rab35
Nrbp1	Tube1	Atp1a2
Nras	Lman2	Bnip1
Nqo2	Mark2	Rictor
Nptn	Slc7a6os	Fam120b
Npm2	Rab8a	Cenpe
Npm1	Rchy1	Npc1l1
Nploc4	Syne2	Ranbp10
Npepps	Stx17	Fmnl3
Npc2	Raf1	Ube2o
Npc1	Abhd4	Smpd4
Nono	Eps8	Cnot1
Nomo1	Nfxl1	Cand1
Nolc1	Eefsec	Igsf3
Nmt1	Sar1a	Mlec
Nmral1	Eftud1	Wdr43
Nme1	Otud5	Rps9
Nlrp9c	Nucb1	Spcs3
Nlrp9b	Dgat1	Rps27
Nlrp9a	Ndc80	Rpl35
Nlrp5	Gng12	Eif2s1
Nlrp4g	Hspa5	Rps27l
Nlrp4f	Ttc5	Tdpoz2
Nlrp4e	Baiap2l1	Cd3eap
Nlrp4b	Manf	Ppp2r1a
Nlrp4a	Mtus1	Apool
Nlrp2	Dock7	Slc39a4
Nlrp14	Creld2	Tmed3
Nln	Bicd2	Fbxo22
Nit2	Npc1	Ubfd1
Nit1	Reep5	Snd1
Nipsnap1	Akap13	Vma21
Ninj1	Ubxn4	Nap1l4
Nin	Mtmr2	Mtch1
Nif3l1	Cdc37	Ndufa12
Nhlrc2	Atl2	Syncrip
Ngly1	Rab18	Tubb2a
Nfya	Plch1	Ipo8
Nfxl1	Hbs1l	Huwe1
Nfu1	Ermp1	Luc7l2
Nfs1	Hook3	Ldhd
Nexn	Sacm1l	Micos10
Nek3	Arhgef7	Slc7a6os
Nedd8	Gtf2a2	Mybbp1a
Ndufv2	Mlec	Nexn
Ndufv1	Arl6ip1	Cpa1
Ndufs8	Ufsp2	Tmc3
Ndufs7	Atp6v0d1	Lnpk
Ndufs5	Adam10	Atxn2l
Ndufs4	Trappc3	Otub1
Ndufs3	Exoc1	Pdpr
Ndufs2	Dnajc3	Cdc42bpb
Ndufs1	Usp47	Zar1
Ndufb9	Tm7sf3	Gng5
Ndufb8	Zfyve19	Vps13b
Ndufb6	Fnbp1l	Rubcn
Ndufb5	Gcc2	Suz12
Ndufb3	Napa	Septin9
Ndufb11	Canx	Rab3gap1
Ndufb10	Usp7	Pgrmc2
Ndufaf2	Wbp2	Polr2e
Ndufab1	Hmox2	Kcmf1
Ndufa9	Fkbp2	Impad1
Ndufa8	Synj2bp	Fam98b
Ndufa6	Mcfd2	Tdrkh
Ndufa4	Pigk	Zmpste24
Ndufa3	Evl	Npm2
Ndufa2	Erlec1	Mogat2
Ndufa13	Nbas	Mtdh
Ndufa12	Sec22b	Vac14
Ndufa10	Vapb	Ddrgk1
Ndrg4	Wfs1	Sympk
Ndfip2	Lman1	Mrps7
Ndfip1	Bcar1	Flnb
Nde1	Gpaa1	Rraga
Ncstn	Preb	Acad11
Ncln	Rictor	Atp2c1
Ncl	Pdia6	Glrx5
Nckap1	Agpat3	Ddhd1
Nck1	Pigs	Safb2
Ncapg	Zw10	Bspry
Nbr1	Akap12	Gtf2a2
Nasp	Atp2a2	Mrps26
Nars	Plekhg5	Ttc9c
Napa	Ube2o	Mfn1
Nap1l4	Scp2	Mgat4a
Nap1l1	Ethe1	Tufm
Nans	Evi5	Kctd3
Nae1	Spin1	Tnpo1
Naca	Gnpat	Actbl2
Naalad2	Acot8	Erlin2
N4bp1	Cog1	Hnrnpa3
Myom2	Acad11	Nol12
Myo9b	Nrbp1	Cacfd1
Myo6	Tbc1d25	Psmd11
Myo5b	Nlrp4g	Rhot1
Myo5a	Ivd	Krr1
Myo1c	Txlng	Coa6
Myo1b	Acot13	Elmod2
Myo18a	Stip1	Samm50
Myo10	Zbed3	Pex26
Myl6	Tmem14c	Efcab14
Myh9	Echdc1	Epb41l5
Myh11	Fam49a	Galnt12
Myh10	Tcl1b3	Aldh8a1
Myeov2	Dlst	Tm9sf4
Mycbp	Nipsnap1
Mvp	Pxmp2	Creb3l2
Mut	Mtr	Thnsl1
Mtx2	Opa1	Wdr48
Mtx1	Thnsl1	Atl1
Mtus1	Slc25a15	Nup107
Mtss1	Pank3	Ano10
Mtr	Mdh1	Echs1
Mtpn	Cmpk1	Wdr3
Mtmr9	Stx12	Dcakd
Mtmr7	Rab14	Pgs1
Mtmr3	Cpne1	Nrdc
Mtmr14	Lonp1	Gabra5
Mthfd2	Atp6v0c	Gprc5a
Mthfd1l	Mgst3	Psmf1
Mthfd1	Slc25a14	Ganab
Mtch1	Chdh	Rbm22
Mtap	Tm9sf4	Mia3
Mta3	Gstp1	Iars2
Mta1	Pgp	Rufy1
Msra	Gfpt1	Hook1
Msh6	Col18a1	Ap5m1
Ms4a1	Hs2st1	Chdh
Mrrf	Gbas	Nup93
Mrps36	Parl	Sgta
Mrpl10	Ptpn6	Nol11
Mpst	Samhd1	Psmd5
Mpi	Dusp12	Tmbim1
Mphosph6	Tpp2	Tmem11
Mospd1	Dld	Nop53
Morf4l2	Cand1	Ahsa1
Mon2	Apoo	Rcc2
Mms19	Slc25a35	Ipo5
Mlycd	Nif3l1	Pum3
Mllt4	Arfip1	Pdhx
Mllt10	Thop1	Eea1
Mlf2	Atg3	Srsf7
Mlec	Pccb	Nceh1
Mkrn2	Acat1	Tmem214
Miox	Mecr	Dlat
Minpp1	Syap1	Rab3gap2
Mink1	Cpt2	Lars
Mif	Me2	Eif1ax
Mia3	Uba1	Ckap4
Mgst3	Clybl	Qars
Mgea5	Acp6	Acbd3
Mgat4a	Aldh4a1	Hadha
Mfsd1	Crlf3	Acp6
Mfn2	Hspe1	Metap1
Mfn1	Pmm2	Rpl24
Mfge8	Cul3	Rcn2
Mff	Clns1a	Cnpy4
Metap2	Nxt1	Scfd1
Mest	Spns1	Pisd
Mesdc2	Cct2	Cpne3
Men1	Akap8	Srrm2
Melk	Letm1	Flna
Med6	Nudt4	Nup54
Med31	Hnrnpr	Tusc3
Med30	Nom1	Exosc6
Med25	Itgb5	Sec62
Med22	Usp33	Iars
Med11	Ptrh2	Nlrp4a
Med1	Glb1	Gpr107
Mecr	Dnajb6	Atp6v1h
Me2	Dnaja1	Aph1a
Me1	Gsr	Nat14
Mdn1	Chka	Sp110
Mdm4	Tiprl	Rsl1d1
Mdh2	Ercc6l	Ptrh1
Mdh1	Slc25a31	Aldh5a1
Mdc1	Mon1a	Rhpn2
Mcm7	Casp3	Acaa2
Mcm6	Rcc1	Larp4
Mcm5	Gpd1l	Etf1
Mcm4	Wdr45	Pgam5
Mcm3	Bnip3	Gemin5
Mcm2	Pramel7	Sall4
Mcfd2	Nle1	Bri3bp
Mcee	Pgam1	Hat1
Mcat	Kpna6	Slc44a2
Mboat7	Ppm1b	Chd9
Max	Gcsh	Rdh12
Mat2b	Gorab	Cars2
Mat2a	Fbxl20	Lats1
Mat1a	Dppa2	Tor1aip2
Mastl	Ak4	Parp12
Mark3	Ptpn2	Rint1
Mark2	Grb2	Tigar
Marcks	Txndc9	Zfp120
Mapre2	Bcl2l14	Farsa
Mapre1	Tsr2	Agps
Mapkap1	Sms	Atg16l1
Mapk8	Trim43b	Tmx4
Mapk3	Gpr161	Paox
Mapk1	Cth	Gpat3
Map2k4	Cab39	Fam234a
Map2k2	Enpp3	Cpne1
Map2k1	Kif22	Cps1
Maoa	Ppat	Thop1
Manbal	Cad	Tiparp
Man2c1	Ppm1a	Septin11
Man2a1	Calcoco2	Tmem120a
Mad2l1	Gm340	Ccdc90b
Macf1	Eif4e	Lmf2
Lztfl1	Abcf1	Kntc1
Lyrm4	Xylb	Tbl3
Lyplal1	Mcl1	Nadk2
Lypla2	Phldb3	Inpp5k
Lypla1	Igf2r	Cwc22
Lsm7	Fbxo15	Spem2
Lsm5	Slc25a22	Wdr26
Lsm4	Eif6	Nlrp4b
Lsm3	Tmem11	Col6a6
Lsm2	Trim43a	Zfp57
Lsm14b	Otud6b	Stbd1
Lsm14a	Kif11	Uba6
Lsm1	Slc12a2	Emc1
Lrrfip1	Pttg1ip	Myef2
Lrrc59	Pdxk	Pgm2l1
Lrrc57	Alppl2	Immt
Lrrc47	Trip13	Acat2
Lrrc40	Eif5	Wdr37
Lrrc16a	Isyna1	Rnf170
Lrpprc	Larp4	Dctn4
Lrpap1	Acsl3	Pabpn1
Lrch4	Uap1	Micu2
Lpin2	Bri3bp	Txnl1
Lpcat1	Ube2c	Lamtor4
Lonp1	Sgta	Amt
Lmo7	Baz2a	Smc4
Lmnb1	Wdtc1	Smc2
Lmna	R3hdm2	Akr7a2
Lmf2	Rab5a	Lsm14b
Lmbrd1	Wdr73	Rbm28
Lman2	Pbk	Eprs
Lman1	Rif1	Lonp1
Lig1	Gemin5	Upp2
Lifr	Dph1	Gcc2
Letm1	Bcl2l13	Mboat7
Ldhd	Sh3bp5l	Pym1
Ldhc	Slc5a6	Pgp
Ldhb	Snrpc	Aldh4a1
Ldha	Dppa4	Eif2b5
Lcp1	Rab11fip1	Gnl3
Lcmt1	Ppp2r2a	Copa
Lbr	Usp10	Ints4
Las1l	Mat2a	Sbsn
Lars	Kpna1	Slc26a6
Lancl2	Drg2	Aspm
Lancl1	Gnpnat1	Ago2
Lamp1	Aamp	Cdc73
Lamc2	Tcirg1	Acad9
Lactb2	Nub1	Rhot2
Lactb	Pdp2	Afg3l2
l7Rn6	Myo10	Eif3b
Ktn1	E330017A01Rik	Slc25a1
Krt6b	Pdzk1	Bclaf1
Krt15	Fyco1	Scamp1
Kras	Zfand2b	Gmds
Kpnb1	Aldh2	Slc45a3
Kpna6	Rhot2	Unc13c
Kpna4	Rnf14	Cnot3
Kpna2	Pan2	Galm
Kntc1	Vps13a	Pdxk
Klhdc2	Hsph1	Tmem41b
Kit	Vapa	Stx5
Kif5b	Dnmt1	Spp2
Kif4	Htra2	Coq9
Kif3b	Fam151a	Adgrg1
Kif2c	Rasa1	Lyrm4
Kif2a	Tbc1d9b	Nat10
Kif23	Ppm1f	Uvrag
Kif20a	Eif4e3	Abcf3
Kif14	Ctps2	Sdha
Kif13b	Faah	Sirt5
Kif11	Dnajb4	Os9
Khdc1c	Mycbp2	Hacd3
Kctd3	Rtn3	Lsm14a
Kctd10	Vps33b	Trappc12
Kcmf1	Surf4	Paf1
Kbtbd8	Yipf1	Ddx52
Kbtbd7	Prune	Matr3
Kars	Uvrag	Cystm1
Jagn1	Txnrd1	Ddx18
Ivd	Cyb5b	Acad10
Itsn2	Tmsb10	Hscb
Itpr3	Tacc3	Ndufs8
Itpr1	Csad	Gprc5c
Itih2	Adss	Padi6
Itgb5	Dclk2	Pitrm1
Itgb1	Accsl	Ddx54
Itgav	Tom1l2	Sf3a1
Itga6	Lpin2	Dcaf8
Isyna1	Gm813	Acat1
Isoc2a	Glcci1	Crb3
Isoc1	Cops7b	Fam151a
Ireb2	Cul4b	Eif3l
Iqgap2	Tmem63b	Dppa3
Iqgap1	Cep55	Tspan14
Ipo9	Ppp1r3d	Sf3b4
Ipo8	Lrrc57	Rab38
Ipo7	Cab39l	Mrpl58
Ipo5	Trappc2l	Hnrnpl
Inadl	Mthfd2	Gtf2f2
Impdh2	Arl2	Rbmx2
Impa1	Kcmf1	Nup133
Immt	Dync1h1	Ndfip1
Ilf2	Atp6v0a2	Sgpl1
Ikbkap	Eif2ak4	Aldh1l1
Igsf8	Tcl1b2	Sccpdh
Igf2r	Rabgap1	Pttg1ip
Igf2bp3	Ube2s	Apeh
Igf2bp2	Pdcd2l	Ero1a
Igbp1	Vamp7	Syngr3
Ifrd1	Pigu	Eif3c
Ifitm3	Vac14	Ubac2
Idi1	Slc45a3	Dync1li1
Idh3g	Rab32	Spart
Idh3b	Fbxw9	Ero1b
Idh3a	Pex6	Bst2
Idh1	Pfdn2	Ubqln1
Ide	Stub1	Igsf8
Iars2	Tspan14	Rbm19
Iars	Cul4a	Mcat
Iap	Trmt11	Tspan8
Iah1	Pik3c3	Dtx2
Hyou1	Arf5	Exoc1
Hyi	Ppp2r5c	Agr3
Huwe1	Fpgs	Clybl
Htt	Ubfd1	Nup35
Htra2	Hagh	Usp15
Hsph1	Tulp3	Arl6ip5
Hspe1	Tbc1d1	Tmx1
Hspd1	Rgs10	Aspscr1
Hspa9	Asap1	Cops8
Hspa8	Glo1	Slc6a8
Hspa5	Scml2	Clptm1
Hspa4l	Rexo2	Tkfc
Hspa4	Adprh	Cox18
Hspa2	Aspscr1	Ndc1
Hspa1a	Phf14	Reep2
Hspa14	Dopey2	Mavs
Hspa12a	Glrx5	Rdh10
Hsp90b1	Atp6v1f	Ubxn4
Hsp90ab1	Plekha3	Fgg
Hsp90aa1	Dync1i2	Ncln
Hsdl2	Hook1	Abhd14b
Hsd17b7	Becn1	Acsf2
Hsd17b4	Rnf114	Micu1
Hsd17b12	Slc30a3	Utp6
Hsd17b10	Phpt1	Tmem143
Hscb	Ahsa1	Sft2d2
Hsbp1	Dnajc13	Pik3r4
Hrsp12	Pfdn4	Fyco1
Hprt1	Vamp4	Myh9
Hpcal1	Pak1	Uhrf1
Hook3	Ubr4	Hdlbp
Hook1	Pdp1	Adpgk
Hnrnpu	Snx9	Psmd2
Hnrnpr	Spast	Hnrnpul1
Hnrnpm	Ncstn	Atp1a1
Hnrnpl	Ankrd44	Cdipt
Hnrnpk	Dstn	Ddx39a
Hnrnph3	Hspa12a	Mrps23
Hnrnph1	Optn	Rcc1
Hnrnpf	Map2k4	Paip1
Hnrnpd	Eef2k	Srsf4
Hnrnpc	Tacc2	Ccdc115
Hnrnpab	Ube2g1	Chchd4
Hnrnpa3	Bsdc1	Pla2g15
Hnrnpa2b1	AK157302	Arl8a
Hnrnpa1	Rdx	Erlec1
Hn1l	Cenpf	Tmem30a
Hn1	Itpr1	Hnrnpu
Hmox2	Osbp	Mospd1
Hmgcl	Stambp	Mtmr14
Hmgb2	Hspa4	Slc25a3
Hmgb1	Mea1	Klhdc3
Hmg20a	Sh3bgrl3	Rbm39
Hmbs	Tiam1	Sec63
Hist2h2ab	Sh3kbp1	Dnah5
Hist1h2ah	Nrbf2	Pofut2
Hirip3	Bst2	Gatad2b
Hip1r	Glce	Imp4
Hint2	Lsm3	Ipo4
Hint1	Nek3	Oas1d
Hibadh	Usp46	Sfpq
Hgs	Aspm	H1foo
Herc1	Map4k5	Lpcat3
Hectd3	Zzef1	Rab14
Hectd1	Rab3gap2	Acsm1
Heatr6	Fam3c	Eif4a3
Heatr5b	Tceb1	Ghitm
Hdlbp	Pdxdc1	Ndufs1
Hdhd2	Rab3a	Nifk
Hdac6	Rab12	Rbmxl1
Hdac2	Cdc37l1	Chchd6
Hccs	Bub1b	Atp5f1c
Hbs1l	Wdr37	Ddx1
Hat1	Vat1	Mgst1
Hars	Nudc	Smim14
Hagh	Ddi2	Fam3c
Hadhb	Clcc1	Sh3bgrl3
Hadha	Aco1	Tmem168
Hadh	Cfl2	Znf622
H2-K1	Ppm1h	Gldc
H2afx	Tbca	Csde1
H2afv	Zwilch	Tmem19
H1foo	Mapk3	Txndc5
Gys1	Itsn2	Daglb
Guk1	Wdr1	Ndufs2
Gtf2b	Plxnb2	Spryd4
Gtf2a2	Myo6	Eif3h
Gstz1	Lsm2	Rrp9
Gstt2	Slc6a9	Cisd1
Gstp1	Rab3gap1	Depdc7
Gsto1	Ppp6r1	Kiaa2013
Gstm5	Brca2	Erlin1
Gstk1	Stmn1	Mat1a
Gsta4	Rab21	Golm1
Gsta1	Acbd3	Ftcd
Gss	Reep2	Uxs1
Gsr	Ebpl	Basp1
Gspt1	Rab11b	Aldob
Grpel1	Ahcyl1	Baz2a
Grhpr	Rab11a	Atl3
Grcc10	Tmem199	Rnf126
Gpx3	Wdr82	Tbrg4
Gpx1	Fam160a1	L2hgdh
Gps1	Stx16	Nln
Gpr56	Rab27a	Rpn1
Gpr180	Cltc	Prpf6
Gpr107	Paqr6	Ptgr1
Gpaa1	Oas1d	Ndufv1
Got1	Cyb5r3	Ythdf2
Gosr2	Usp28	Ppan
Gorasp2	Ap1m1	Dnajc3
Golt1b	Lnp	Ptbp2
Golm1	Stbd1	Grhpr
Golgb1	Xrcc4	Myh7
Golga7	Gclm	Pcca
Golga5	Dtx2	Slc35b2
Golga4	Mcee	Ndfip2
Golga3	Ap1m2	Mia2
Golga2	Scfd2	Adgra2
Gnrh1	Pacs1	Smarca5
Gnpnat1	Ube2q1	Supt16h
Gnpda2	Pan3	Eed
Gnpda1	E330034G19Rik	Tardbp
Gnpat	Cd164l2	Etfdh
Gng12	Pacs2	Acaa1a
Gnb4	Dynll2	Tf
Gnb2l1	Scamp1	Exosc4
Gnb1	Naa16	Tmco1
Gnas	Mapkap1	Sf3b3
Gnai2	Calcoco1	Golga2
Gna13	Pfdn1	Ddx27
Gmps	Scamp5	Alg1
Gmppb	Tm7sf2	Pdia5
Gmppa	Ccdc115	Dars
Gmnn	Pacsin2	Mthfd1
Gmfb	Igbp1	Tubb6
Gmds	Ddx19a	Pdk3
Gm813	Zc3h6	Far1
Glud1	Aip	Nop2
Gltscr1	Psmf1	Glyr1
Glrx5	Ptgis	Marc2
Glrx3	Scfd1	Lrrc59
Glrx	Sirt2	Pdia6
Glod4	Jam3	Kif2c
Glo1	Wdr13	Prpf3
Glmn	Tmem165	Ubxn1
Glg1	Aven	Blvrb
Gle1	Gdpd1	Polr2h
Gja1	E330021D16Rik	Slc5a2
Ghitm	Tm9sf2	Camk2g
Gga3	Brap	Mta3
Gga1	Mtmr9	Oas1c
Gfpt1	Rab3d	Atad3
Gfm1	Dcakd	Oosp1
Gfer	Slc11a2	Taldo1
Gdpd1	Oas1c	Hnrnpab
Gdi2	Hn1l	Myo5a
Gdi1	Rhpn2	Mlycd
Gdf9	Kntc1	Dhrs7b
Gda	Atl1	Rfc4
Gcn1l1	Atp9a	Atg5
Gclm	Atp2c1	Mpst
Gcc2	Usp9x	Stoml2
Gcat	Snx18	Psip1
Gbf1	Bcap29	Psmd6
Gbe1	Ckap5	Rap1b
Gbas	Ccdc132	Tinagl1
Gatad2b	Coro7	Epcam
Gart	Dpm3	Gorasp2
Gars	Nudcd3	Eif3m
Ganab	Cdc42	Nxf1
Galt	Ctbp2	Hadhb
Galm	Git1	Actr3
Galk2	Pcid2	Pdxdc1
Galk1	Ubqln2	Prc1
Gale	Pura	Nono
G6pdx	Pycard	Aass
G3bp2	Cpsf3	Rragc
Fxr2	Trip4	Me2
Fxr1	Ndufs7	Tmed9
Fxn	Rock2	Aco2
Fut11	Ube2l3	Dctn2
Fus	Pank4	Cryl1
Fuk	Smu1	Prpf19
Fubp1	Agpat2	Dnajb11
Ftl1	Aldh1l1	Mlf2
Fth1	Mki67	Dhrs1
Fsd1	Blvra	Hibadh
Fpgs	Rnh1	Eif2s2
Foxo3	Chmp2a	St13
Foxj3	Stx7	Sntb1
Fntb	Vps26a	Mat2b
Fnta	Mrpl38	Sardh
Fmr1	Acss2	Ndufa10
Fmnl3	Ints9	Etfa
Flnb	Vps52	Eif2b1
Flna	Fam49b	Pex6
Flii	Mrps26	Gps1
Flad1	Elavl1	Abcf2
Fkbp8	Nck2	Rtcb
Fkbp5	Anxa2	Gnl2
Fkbp4	Carm1	Pwp1
Fkbp3	Tssc1	Grpel1
Fkbp2	Srrm1	Abhd12
Fkbp1a	Golga3	Park7
Fis1	Ears2
Fip1l1	Fkbp5	Dnaja3
Fig4	Csta	Nasp
Fermt2	Cstb	Gtpbp4
Fen1	Pcna	Kars1
Fdx1l	Got2	Pccb
Fdps	Vcp	Slc12a9
Fdft1	Pola1	Srrt
Fcho2	Ythdc2	Mccc1
Fbxw9	Ostf1	Adar
Fbxw19	Pcbp2	Pecr
Fbxw16	Psmg1	Mrps5
Fbxw15	Asrgl1	Mrpl43
Fbxw13	Usp8	Sf3b1
Fbxw11	Iqgap2	Ranbp17
Fbxo7	Ctnnb1	Nudt7
Fbxo38	Ap3m1	Rtn4
Fbxo30	Smchd1	Lpin2
Fbp2	Ash2l	Rrbp1
Fbp1	Plcb3	Uck2
Fbl	Ndufa8	Prpf8
Fau	Nudt9	Selenos
Fat1	Eml2	Igf2bp3
Fasn	Hexa	Npm3
Farsb	Ssb	Ndufa5
Farsa	Ciapin1	Cox6c
Fars2	Efnb2	Tomm22
Far1	Tmem214	Rpl17
Fanci	Atxn10	Pno1
Fam3c	Zfr	Mydgf
Fam162a	Hells	Lap3
Fam160a1	Srp72	Cmc1
Fam151a	Actg1	Pole4
Fam134a	Slc27a4	Use1
Fam114a2	Sdc4	Decr1
Faf1	Nup107	Uqcrq
Fabp5	Rbm26	Ndufa2
Faah	Lmnb2	Mien1
Exoc1	Gins4	Tspan31
Evi5	Nsdhl	Fis1
Ethe1	Acad9	Trappc5
Etfb	Hint2	Sdhb
Etfa	Heatr5a	Bzw1
Etf1	Lrp2	Ndufb4
Esd	Ftl1	Rab5a
Erp29	Plk1	Ergic3
Ero1lb	Tm9sf1	Pcyox1
Ero1l	Ndufb6	Snrpb2
Ern1	Gltp	Rnf2
Ermp1	Crls1	Mrpl18
Erlin2	Unc45a	Trap1
Erh	Ppil4	Tmem14c
Ergic3	Cwc27	Atp5pb
Eps8	Swap70	Rps21
Eps15l1	Tecr	Acot13
Eps15	Yars2	Nop10
Eprs	Ndufs8	Sec61b
Entpd6	Serpinh1	Txndc12
Entpd2	Pspc1	Pam16
Entpd1	Hspb1	Retreg3
Enpp5	Ssu72	Ywhab
Enoph1	Top3b	Arl8b
Endog	Gmps	Cyb5b
Eml4	Mccc1	Mrps36
Elmod2	Rpap1	Ndufa6
Elavl2	Cox17	Ndufb3
Elavl1	Dhx36	Psmd9
Eif6	Sdhaf2	Nsa2
Eif5b	Uqcrq	Atp6v1g1
Eif5a	Dnajb12	Rpl14
Eif5	Ncapg	Golt1b
Eif4h	Bcap31	Slc25a11
Eif4g2	Dazap1	Uqcrfs1
Eif4g1	Tdp1	Ergic2
Eif4enif1	Tagln2	Nhp2
Eif4e3	Hdlbp	Tppp3
Eif4e1b	Pnkd	Chchd3
Eif4b	Tnrc6b	Vkorc1
Eif4a3	Naa20	Ociad1
Eif4a2	Pelo	Emc2
Eif4a1	Ephb3	Tm7sf3
Eif3m	Coq9	Gdpd1
Eif3i	Haus7	Snw1
Eif3h	Inpp5f	Fcf1
Eif3g	Zcchc8	Smc1a
Eif3f	Suclg1	Arpc2
Eif3e	Hadh	Smc3
Eif3d	Smap1	Ooep
Eif3c	Supv3l1	Tubb2b
Eif3b	Arpc5	Bloc1s2
Eif3a	Rbm15	Dppa2
Eif2s3x	Vps36	Atic
Eif2s2	Napg	Cd2bp2
Eif2s1	Eps15l1	Snx2
Eif2b5	Nup54	Khdc3
Eif2b4	Snx2	Nup37
Eif2b2	Ptms	Pin4
Eif2b1	Ndufa2	Ddx47
Eif2ak4	Tmem181a	Rbm8a
Eif2a	Saal1	Ist1
Eif1a	Sars	Yif1b
Ehd4	Sec61a1	Sugt1
Eftud2	Snrnp27	Psmd8
Eftud1	Stt3a	Hnrnpa0
Eefsec	Mmgt1	Tbc1d15
Eef2k	Nedd4l	Manf
Eef2	Mogs	Abcb8
Eef1g	Prkar1a
Eef1d	Gnl1	Cenpv
Eef1a1	Psip1	Pmpcb
Eea1	Ndufv1	Mrps22
Edem3	Map3k4	Rpl11
Edc4	Sucla2	Tmem175
Ect2	Armc8	Ndufs4
Echs1	Maged1	Tecr
Echdc3	Hmgcl	Chtop
Echdc1	Thrap3	Serbp1
Ecd	Elf3	Gar1
E330034G19Rik	Lbr	Creld2
E330021D16Rik	Cnn3	Tomm34
E330017A01Rik	Ccdc47	Rrs1
Dynlrb1	Nckap1	Luc7l
Dynll2	Cst3	Glipr2
Dynll1	Slc7a5	Spcs2
Dync1li1	Pgrmc1	Atp6ap2
Dync1i2	Rfk	Ssbp1
Dync1h1	Map2k6	Rrp15
Dut	Cpsf2	Tpd52l2
Dusp12	Alpl	Cops7a
Dtymk	Acaa2	Uqcrc1
Dtx2	Oxsr1	Nsfl1c
Dstn	Dpm1	Srfbp1
Dst	Htatsf1	Gars1
Drg2	Sparc	Rab32
Drg1	Palm3	Utp11
Drap1	Synrg	Pcbd2
Dpy30	Usp24	Rpl15
Dppa5a	Pla2g15	Shmt2
Dppa3	Anp32b	Naalad2
Dpp3	Tmpo	Cs
Dopey2	Arpc3	Fbxl20
Dopey1	Clic4	Tomm70
Dock7	Vps4b	Pip4p2
Dnpep	Nup133	Rps19
Dnmt3a	Actr3	Ube2v2
Dnmt1	Fbxl18	Ccdc47
Dnm2	Vcl	Pdhb
Dnm1l	Prrc1	Mms19
Dnajc9	Nt5dc1	Srsf9
Dnajc8	Ppp3cb	Mtpap
Dnajc7	Etfdh	Hnrnpm
Dnajc5	Ncln	Lman1
Dnajc3	Pxn	Nkap
Dnajc19	Dag1	Stx17
Dnajc13	Dmap1	Mrto4
Dnajc11	Pole	Rars
Dnajb6	Ndufa6	Pex13
Dnajb4	Erp44	Oxct1
Dnajb11	Rras2	Zbed3
Dnajb1	Idi1	Adck1
Dnaja4	Flnb	Armc10
Dnaja3	Pvrl2	Exosc7
Dnaja2	Anp32a	Ebpl
Dnaja1	Ppp1r12a	Tars1
Dmxl2	Impa1	Ddx56
Dlst	Slc2a3	Snu13
Dlgap5	Ddrgk1	Ppil1
Dlgap4	Slk	Gatd3a
Dld	Asah1	Ciao2b
Dlat	Lima1	Cndp2
Diras2	Epn1	Rrp7a
Dip2b	Sec23a	Tmed10
Dicer1	Mrps34	Rab1b
Diablo	Arfip2	Get4
Dhx9	Glipr2	Atp6v1f
Dhx15	Mvd	Chchd2
Dhrs13	Flii	Sec13
Dhrs1	Nrd1	Eef1e1
Dhodh	Mrps27	Mrpl21
Dhfr	Tbl1xr1	Dpm3
Dguok	Lars	Erp44
Dgke	Fkbp8	Rpl34
Derl1	Commd2	Bcas2
Dera	Ufc1	Trappc6b
Depdc7	Mfsd1	Toe1
Degs1	Pmvk	Dlst
Ddx6	Lrba	Coa3
Ddx5	Hat1	Elovl7
Ddx42	Cstf2	Acp1
Ddx3x	Sympk	Hacd2
Ddx23	Pold1	Atp5f1d
Ddx19a	Cpt1a	Lonrf3
Ddx1	Marcks	Cul2
Ddt	Trip12	Phf6
Ddrgk1	Ttc4
Ddost	Lmna	Sf3a3
Ddi2	Prkci	Atad1
Ddb2	Tra2b	Sec23b
Ddb1	Smad2	Ndufb8
Dcxr	Sra1	Ndufv2
Dcun1d5	Oxnad1	Synj2bp
Dcun1d1	Mri1	Slc25a18
Dctn4	Slc25a13	Idh3a
Dctn2	Wasf2	Fam162a
Dctn1	Pdcl3	Cd164l2
Dcps	Cap1	Msra
Dcp1a	Picalm	Nop56
Dclk2	Zc3hav1	Armc1
Dcakd	Dpy30	Prps1
Dbnl	Snf8	RtcA
Dbi	Mesdc2	Echdc3
Dars	Plin2	Mrps9
Daglb	Lamc1	Apmap
Dab2	Dcaf5	Iscu
D10Wsu102e	Mre11a	Rpl22l1
D10Jhu81e	Fam129a	Ggct
Cyth2	Prim1	Rpl37
Cyfip1	Nt5dc3	Fip1l1
Cycs	Eya3	Dnajb4
Cyc1	Gmppa	Uqcrb
Cyb5r3	Anapc5	Ppih
Cyb5b	Faf1	Timm50
Cutc	Tipin	Fam241b
Cuta	Vps28	U2af1
Cul5	Myo1c	Chmp4b
Cul4b	Arpc2	Ndufa11
Cul4a	Atp1b1	Rpl4
Cul3	Ncaph	Eef1g
Cul2	Flnc	Slirp
Cul1	Rab35	Snx5
Cttn	Sptlc1	Hm13
Ctsd	Nfu1	Psmd12
Ctsb	Pgap1	Tmem126a
Ctps2	Hk2	Triap1
Ctnnd1	Got1	Ebna1bp2
Ctnnb1	Cpsf3l	Isca1
Ctnna1	Tsg101
Ctage5	Smc4	Spcs1
Cstb	Lama5	Exosc1
Csrp1	Epcam	Phpt1
Csnk2b	Nup88	Gng12
Csnk2a2	Dab2	Prpf4
Csnk2a1	Scrib	Napa
Csnk1e	Egln1	Mrpl12
Csnk1d	Mapre3	Atp5po
Csnk1a1	Trap1	Alg5
Cse1l	Ap2m1	Zfpl1
Csad	Pola2	Prxl2b
Cs	Upf2	Uqcrc2
Cryz	Clic1	Rrp8
Crym	Numb	Eif4e3
Cryl1	Enpep	Pelp1
Cry1	Tjp2	Ftsj3
Crtap	Rai14	Aldh7a1
Crkl	Magt1	Plin3
Crk	Ostc	Rpn2
Crip2	Capg	Srpra
Creld2	Shmt2	Lman2
Crbn	Fbxw8	Acadsb
Crabp2	Sh3gl1	Slc34a2
Cpt2	Glg1	Akap8
Cpsf6	Thumpd3	Xrn2
Cpsf3	Csrp1	Armc8
Cpsf2	Ap1g1	Tmem43
Cpox	Cdc16	Dmgdh
Cpne3	Basp1	Cyp2s1
Cpne1	Pcnp	Syvn1
Cpeb1	Ugp2	Nvl
Cpa1	Ilkap	Eif3k
Cox7c	Dsp	Dnajc10
Cox7a2l	Surf1	Abcb6
Cox7a2	Vasp	Hmg20a
Cox6c	Ap2b1	Mfsd1
Cox6b1	H1fx	Gnai3
Cox6a1	Flna	Pmpca
Cox5b	Ugdh	Ndufa9
Cox5a	Nedd4	Ndufs7
Cox4i1	Atr	Pycr3
Cox17	Cnpy2	Tomm20
Cox15	Ogt	Pgd
Coro7	Krt8	Eif3f
Coro1c	Smc2	Stard3nl
Coro1b	Tln2	Ndufa8
Coq6	Mipep	Paics
Copz1	Gfm1	Ethe1
Cops8	Hmgn5	Cyb5r3
Cops7a	Cnn2	Ap3s1
Cops6	Lrrfip1	Mecr
Cops5	Timm8b	Ndufb10
Cops4	Ahnak	Ndufs3
Cops3	Slc39a7	Rmdn1
Cops2	Soat1	Etfb
Copg2	Spp1	Atp5pd
Cope	Krt18	Apoo
Copb2	Actr2	Aph1c
Copb1	Fhod1	Sacm1l
Copa	Ublcp1	Rai14
Comtd1	Ptgr1	Emc7
Commd3	Zfyve26	Lactb
Cog7	Recql	Atp13a1
Cog6	Numa1	Sil1
Cog5	Cryz	Ipo7
Cog3	Hmbs	Acox3
Cobll1	Chmp4b	Upf1
Coasy	Pycr2	Cpsf1
Cnpy4	Neu1	Aldh6a1
Cnot7	Efhd2	Pes1
Cnot6l	Man2a1	Izumo1r
Cnot3	Vps39	Enpp5
Cnot2	Dr1	Vps35
Cnot10	Gsn	Mvp
Cnot1	Nxf7	Ehd4
Cnn3	Mtdh	Set
Cnih4	Ckap4	Ern1
Cndp2	Gng2	Stx12
Cnbp	Akr1b8	Wtap
Cmpk2	Rps6ka1	Tubb3
Cmpk1	Stxbp2	Lima1
Cmas	Rfc5	Slc28a3
Clybl	Ass1	Cse1l
Clu	Gak	Scamp2
Cltc	Acadvl	Ndufa13
Cltb	Gnb1	Ranbp2
Clta	Gpa33	Slc15a2
Clspn	Tspan8	Trappc4
Clptm1l	Lgals1	Rtn3
Clptm1	Gnb2	Cmtm7
Clpp	Cr1l	Rb1cc1
Clpb	Tmx1	Sdf2l1
Clk2	Slc9a3r1	Eif4enif1
Clint1	Fabp3	Anp32b
Clic4	Ssr1	Ddx24
Cldn4	Snd1	Agk
Clcn5	Lig1	Dkc1
Clcc1	Sri	Rnf114
Cks2	Cd2ap	Tm9sf3
Ckb	Plec	Ivd
Ckap5	Gss	Tmod3
Ckap2	Ech1	Glmp
Cit	Capzb	Lamtor2
Cisd1	Pawr	Clpx
Ciapin1	Ndrg1	Cwc15
Ciao1	Ap2a1	Dync1h1
Chordc1	Iqgap3	Isyna1
Chmp7	Atp1a1	Abcb10
Chmp5	Ankhd1	Plac8
Chkb	Tdrd3	Copb1
Chek1	Rqcd1	Akr1a1
Chdh	Rbbp7	Ddx21
Chd4	Cnot1	Mrps34
Chd3	Jagn1	Pdzk1
Chchd6	Mphosph8	Smco4
Chchd3	Med11	Acin1
Chchd2	Sh3bgrl2	Htra2
Cgn	Eif1ax	Tacc3
Cfl2	Pard3	Flii
Cfl1	Lpcat4	Abcb9
Cetn2	Dcun1d5	Rpf2
Cept1	Dctn2	Wdr12
Cenpq	Gtf2b	Tacc2
Cenpj	Rnf2	Tmem47
Cenpf	Ahsa2	Tmem9b
Cenpe	Cnot10	Pfn2
Cecr5	Coro1b	Gnpnat1
Cecr2	Ubac2	Uchl3
Cdv3	Cnot3	Ybx3
Cdt1	Gstz1	Scamp5
Cds2	Ankle2	Hyou1
Cds1	Chmp7	Adrm1
Cdo1	Drap1	Arl6ip1
Cdk5rap3	Hirip3	Aatf
Cdk5	Sh3glb1	Nudt5
Cdipt	Hn1	Cnot9
Cdh1	Erp29	Sacs
Cdc73	Ktn1	Tgm1
Cdc42se2	Xrcc6	Sart3
Cdc42bpb	Gtpbp1	Aldh9a1
Cdc42	Kif2a	Mtor
Cdc37l1	Pgam5	Cul3
Cdc37	Scamp3	Pnkp
Cd9	Rpn1	Ptges
Cd81	Necap2	Slc6a14
Cd55	Ptk2	Dnaja4
Cd47	Slc7a1	Txnrd1
Cd2ap	Atp13a1	Myo18a
Cd164l2	Cnot2	Glrx
Cd151	Ankrd13d	Rhoa
Cct8	Ghdc	Acsl4
Cct7	Rheb	Psma6
Cct6a	Nup98	Kifc1
Cct5	Ndufb5	Gnmt
Cct4	Wdhd1	Copg2
Cct3	Birc6	Miox
Cct2	Cog6	Plec
Ccndbp1	Txndc12	Dbn1
Ccnb1	Alg5	Slc25a13
Ccdc90b	Ctage5	Pex3
Ccdc69	Arhgap17	Macf1
Ccdc6	Rras	Tmem59
Ccdc58	Gnb4	Vapb
Ccdc47	Rbbp4	Tomm40
Ccdc14	Ehd4	Golga5
Ccdc117	Ranbp9	Rdh11
Ccdc115	Rala	Dnajc7
Ccdc101	Fam98a	Dnajb12
Ccbl2	Oat	Dnaja2
Cbx2	Fbxl19	Dnajb1
Cbx1	Tex264	Qki
Cbr1	Scamp4	Tollip
Cast	Pet117	Slc25a10
Cars2	Apip	Eif3i
Cars	Chmp1a	Copg1
Carm1	Ppib	Ppie
Carkd	Nup93	Serinc1
Carhsp1	Med28	Fbxo15
Capzb	Agfg2	H2afy
Capza2	Sart3	Atp11c
Capza1	Por	Gyg1
Caprin2	Exoc4	Tbl2
Capns1	Clptm1	Pex14
Capn7	Golga4	Rab9a
Capn1	Msn	Syt9
Cap1	Ezr	Dstn
Canx	Dhfr	Sec11a
Cand1	Nomo1	Uchl1
Camsap1	Spcs3	Tmed2
Camk2g	Aars2	Srsf10
Calu	Tspan31	Acot9
Calr	Pik3c2a	Gda
Calb1	Elovl1	Htra1
Cacybp	Derl2	Taf7
Cab39l	Slain2	Prpf40a
Cab39	Tbcb	Nlrp5
C87977	Spcs2	Psma4
C3	Tbc1d10a	Psmb3
C1qbp	Sec24c	Psma1
Bub3	Dcaf7	Myo1c
Bub1b	Fam192a	Gpaa1
Btg4	Arfgef1	Ruvbl2
Btf3l4	Arfgef2	Spry4
Btbd10	Ube4a	Ak2
Btaf1	Ndufa13	Akap12
Bst2	Galk2	Skp1
Bspry	Atp2b1	Cul1
Bsg	Tbc1d10b	Lemd3
Bsdc1	Clta	Incenp
Bscl2	Sec16a	Pdcd6ip
Bre	Rps6ka3	Prodh
Brca1	Ndufb11	Farsb
Brap	Ptp4a2	Stub1
Bpnt1	Gcdh	Rfc2
Bpgm	Cog5	Coro1c
Bola3	Ndufb10	Suclg1
Bola2	Spcs1	Preb
Bola1	Sec63	Ak4
Bnc1	Myo19	Ctsz
Bmp15	Ppp1r9b	Arpc1b
Blmh	Rpa1	Asah1
Birc6	Rer1	Vapa
Bin2	Ckap2	Noc2l
Bicd2	Safb	Snx1
Bcl2l10	Trim24	Ptgfrn
Bcar1	Mapre1	Timm9
Bcap31	Med17	Timm8a1
Bcap29	Wdr91	Bub3
Bax	Decr1	Tagln2
Basp1	Cs	Rbpms
Banf1	Kpna4	Tle6
Baiap2l1	Uba2	Slc25a15
Aurkc	Rbm22	Pacsin2
Aurka	Gsk3a	Psmd13
AU022751	Gapvd1	Slc12a7
AU018091	Prkab1	Racgap1
[truncated: 1,221 more rows]
