# Supplementary material for: Comparative maternal protein profiling of mouse biparental and uniparental embryos
Source: Gigascience. 2022 Sep 3;11:giac084. doi: 10.1093/gigascience/giac084 (PMC9440387; doi:10.1093/gigascience/giac084)
Supplement: giac084_Supplemental_Figures_and_Tables [file giac084_supplemental_figures_and_tables.zip › Table S5.xlsx]

## Sheet: MII_PA_Fuzzy_Fig.3A
Genes	Clusters
Zw10	2
Zp3	4
Zp2	4
Zp1	3
Zfpl1	2
Zfp57	4
Zbed3	2
Zar1	2
Ywhaz	4
Ywhaq	5
Ywhah	4
Ywhag	4
Ywhae	5
Ywhab	2
Ybx2	1
Ybx1	6
Xrn2	6
Xrcc1	6
Wnk2	1
Wdr5	2
Wdr37	2
Wdr26	6
Wdr1	6
Vti1b	4
Vti1a	5
Vps35	5
Vdac3	2
Vdac2	6
Vdac1	6
Vcp	6
Vbp1	3
Vat1	1
Vars	6
Vapb	2
Vapa	5
Vamp7	5
Vamp4	5
Vamp3	5
Vac14	1
Uxs1	1
Uvrag	5
Usp9x	1
Usp7	1
Usp5	4
Usp46	4
Usp30	6
Usp19	5
Usp15	5
Uso1	2
Use1	2
Uqcrq	2
Uqcrh	6
Uqcrfs1	6
Uqcrc2	6
Uqcrc1	4
Uqcrb	6
Upf1	1
Uhrf1	5
Uchl3	2
Uchl1	4
Ubxn4	1
Ubxn1	1
Ubr4	5
Ubqln1	5
Ubfd1	4
Ube2z	2
Ube2v2	3
Ube2o	2
Ube2n	1
Ube2m	4
Ube2k	1
Ube2d3	1
Ubac2	6
Uba6	4
Uba1	4
U2af2	6
Txnrd1	4
Txnl1	6
Txndc5	5
Txndc12	1
Tusc3	5
Tufm	6
Tubb6	6
Tubb5	1
Tubb3	2
Tubb2b	1
Tubb2a	5
Tuba4a	4
Tuba1b	2
Ttyh3	5
Ttc9c	5
Tspan14	5
Tsc22d1	1
Trip12	6
Trim75	5
Trim28	6
Triap1	2
Trappc5	6
Trappc3	5
Trap1	6
Tpt1	5
Tpr	6
Tpp2	2
Tpm4	6
Tpm3	6
Tpi1	4
Tpd52l2	4
Tpd52	3
Top2a	6
Tomm40	3
Tomm34	4
Tomm22	6
Tollip	3
Tnpo1	3
Tmpo	3
Tmod3	6
Tmem63b	6
Tmem41b	3
Tmem30a	6
Tmem199	5
Tmem168	4
Tmem14c	5
Tmem143	5
Tmem126a	3
Tmem11	3
Tmed9	5
Tmed2	5
Tmed10	5
Tmco1	3
Tm9sf4	4
Tm9sf3	4
Tm9sf2	5
Tln1	3
Tle6	5
Tkt	3
Tjp1	3
Tiparp	5
Timm9	1
Timm50	6
Timm44	2
Timm13	3
Thop1	4
Thnsl1	1
Tfrc	3
Tfam	3
Tdrkh	1
Tcp1	6
Tcl1b2	2
Tcea1	5
Tbca	1
Tbc1d15	4
Tax1bp1	6
Tardbp	6
Taldo1	2
Tacc3	1
Tacc2	1
Syvn1	5
Synj2bp	5
Syngr3	2
Syncrip	3
Sympk	5
Surf4	2
Supt16h	6
Sumo2	3
Sugt1	3
Suclg1	6
Sucla2	6
Sub1	4
Stx8	1
Stx17	1
Stx12	2
Stub1	3
Stt3b	1
Stt3a	6
Strn	1
Stoml2	6
Stom	4
Stmn1	6
Stip1	4
Stbd1	5
St13	2
Ssrp1	6
Ssbp1	6
Ssb	6
Srrm2	1
Srpk1	3
Srm	3
Spry4	5
Spin1	5
Spg7	2
Spcs2	6
Spcs1	1
Sod2	1
Sod1	5
Snx3	6
Snrpf	6
Snrpd3	3
Snrpb2	3
Snrnp40	6
Snrnp200	6
Snd1	6
Smu1	2
Smc4	2
Smc2	6
Smarcc1	6
Smarca5	6
Slc7a6os	2
Slc7a5	1
Slc45a3	5
Slc44a2	5
Slc3a2	6
Slc35b2	4
Slc30a3	5
Slc25a5	6
Slc25a4	6
Slc25a35	4
Slc25a31	6
Slc25a3	3
Slc25a20	6
Slc25a17	1
Slc25a15	4
Slc25a10	4
Slc25a1	3
Slc16a1	6
Slc12a9	4
Slc12a7	5
Ski	2
Sirt5	2
Sin3a	1
Sil1	5
Shmt2	6
Sh3bgrl3	4
Sgta	4
Sfpq	6
Sf3b3	6
Sf3b1	6
Sf3a1	6
Set	6
Serbp1	3
Sel1l	5
Sec63	6
Sec62	1
Sec61b	2
Sec61a1	2
Sec31a	3
Sec23a	4
Sec22b	1
Sdhb	2
Sdha	2
Sdf2l1	1
Sdcbp	5
Scp2	5
Scfd1	2
Sccpdh	4
Scamp5	2
Scamp3	1
Scamp2	1
Scamp1	2
Sart3	1
Sars	1
Sar1a	5
Samm50	4
Sall4	6
Safb2	6
Sacm1l	2
Ruvbl2	6
Ruvbl1	3
Rufy1	4
Rtn4	3
Rtn3	1
Rras2	5
Rragc	5
Rraga	5
Rpsa	6
Rps9	6
Rps7	6
Rps5	6
Rps4x	6
Rps3a	6
Rps3	6
Rps27	6
Rps26	6
Rps25	6
Rps24	6
Rps23	3
Rps21	6
Rps20	6
Rps2	6
Rps19	6
Rps17	6
Rps15a	6
Rps15	3
Rps14	6
Rps12	3
Rps11	6
Rps10	3
Rpn2	1
Rpn1	5
Rplp2	6
Rplp0	3
Rpl9	6
Rpl8	6
Rpl7a	6
Rpl7	6
Rpl6	6
Rpl5	6
Rpl4	6
Rpl37a	6
Rpl36a	6
Rpl36	3
Rpl35a	6
Rpl32	6
Rpl31	6
Rpl30	6
Rpl3	6
Rpl28	6
Rpl27a	6
Rpl27	6
Rpl26	6
Rpl24	6
Rpl23	6
Rpl19	6
Rpl18a	6
Rpl18	6
Rpl17	6
Rpl14	6
Rpl13a	6
Rpl12	6
Rpl11	3
Rpl10a	6
Rpl10	6
Rnf170	5
Rnf114	5
Rint1	2
Rhpn2	5
Rhot2	1
Rhot1	5
Rhoa	2
Rgn	4
Rfc4	6
Rfc2	6
Reep5	5
Reep2	6
Rdx	4
Rdh12	1
Rdh11	3
Rdh10	1
Rcn2	5
Rcc2	6
Rbm15	5
Rbbp7	3
Rbbp4	6
Rars2	6
Rars	3
Rangap1	6
Ranbp2	6
Ranbp1	3
Ran	3
Rala	2
Rad23b	6
Rabac1	5
Rab8a	5
Rab5c	4
Rab5b	5
Rab4a	5
Rab3gap2	2
Rab3gap1	5
Rab3d	5
Rab38	4
Rab32	4
Rab2a	5
Rab22a	5
Rab21	5
Rab1b	5
Rab18	4
Rab14	4
Rab12	4
Rab11b	5
Rab10	2
Qars	6
Puf60	6
Ptma	6
Ptgr1	6
Ptgis	4
Ptgfrn	4
Ptbp2	1
Ptbp1	6
Psmf1	5
Psme3	6
Psmd9	4
Psmd8	6
Psmd7	6
Psmd6	6
Psmd5	4
Psmd3	6
Psmd2	6
Psmd14	6
Psmd13	6
Psmd12	6
Psmd11	6
Psmd1	6
Psmc6	6
Psmc5	6
Psmc4	1
Psmc3	6
Psmc2	6
Psmc1	6
Psmb7	6
Psmb6	6
Psmb5	6
Psmb4	3
Psmb3	3
Psmb1	3
Psma7	6
Psma6	6
Psma5	1
Psma4	6
Psma3	6
Psma1	4
Psap	6
Prpf8	6
Prpf19	6
Prodh	2
Prkcsh	1
Preb	2
Prdx6	6
Prdx5	4
Prdx4	1
Prdx3	6
Prdx2	4
Prdx1	4
Prc1	1
Ppp2r1a	6
Ppp1r7	2
Ppp1ca	3
Ppox	1
Ppil1	6
Ppih	6
Ppib	5
Ppia	4
Por	4
Polr2g	1
Pofut2	6
Plxnb2	5
Pls1	4
Pld3	3
Pld1	5
Plat	1
Plaa	4
Pla2g4c	4
Pla2g15	5
Pitrm1	5
Pik3r4	1
Pik3c3	5
Pigs	4
Pi4k2a	2
Phpt1	1
Phb2	3
Phb	6
Pgs1	4
Pgrmc2	1
Pgrmc1	6
Pgp	4
Pgm2l1	1
Pgk1	4
Pgd	6
Pgam5	4
Pfn2	4
Pex6	2
Pex3	1
Pex26	6
Pex14	5
Pex13	4
Pex11b	4
Pecr	5
Pebp1	4
Pdzk1	2
Pdxk	3
Pdxdc1	5
Pdk3	4
Pdia6	5
Pdia5	6
Pdia4	5
Pdia3	1
Pdhx	2
Pdhb	6
Pdha1	3
Pdcd6ip	5
Pdcd5	5
Pcyox1	4
Pcna	1
Pccb	4
Pcca	6
Pcbp2	5
Pcbp1	1
Parp4	4
Parp12	5
Parp1	6
Parl	4
Park7	5
Paox	4
Paip1	1
Paics	3
Pafah1b1	1
Padi6	1
Pacsin2	2
Pabpc1	6
Pa2g4	3
P4hb	5
Oxct1	2
Ovgp1	5
Otub1	4
Osbpl8	1
Os9	5
Opa1	4
Oosp1	1
Ooep	5
Ogdh	4
Ociad1	2
Oat	1
Oas1d	1
Oas1c	4
Nup98	4
Nup93	4
Nup54	2
Nup37	6
Nup35	1
Nup160	1
Nup133	6
Nup107	6
Numa1	6
Nudt7	5
Nudt5	5
Nudc	5
Nucb1	5
Nub1	3
Nsfl1c	2
Nsf	5
Npm2	2
Npm1	6
Npc1	2
Nono	6
Nomo1	6
Nolc1	6
Nlrp9b	1
Nlrp9a	4
Nlrp5	5
Nlrp4f	5
Nlrp4b	1
Nlrp4a	5
Nlrp14	5
Nln	1
Nipsnap1	4
Nfs1	5
Nexn	5
Ndufv2	6
Ndufv1	3
Ndufs8	3
Ndufs7	6
Ndufs4	6
Ndufs3	1
Ndufs2	4
Ndufs1	6
Ndufb8	5
Ndufb3	1
Ndufb11	6
Ndufb10	4
Ndufa9	1
Ndufa8	1
Ndufa6	6
Ndufa4	2
Ndufa2	5
Ndufa13	5
Ndufa12	5
Ndufa10	2
Ndfip2	5
Ndfip1	5
Ncstn	4
Ncln	6
Ncl	6
Nasp	3
Napa	1
Nap1l4	2
Naca	6
Naalad2	3
Myo6	4
Myo5b	5
Myo5a	5
Myo1c	4
Myo1b	3
Myo18a	6
Myo10	2
Myl6	1
Myh9	6
Myh11	5
Myh10	6
Mvp	4
Mtx2	4
Mtx1	1
Mtmr14	5
Mthfd1l	1
Mthfd1	1
Mtch1	2
Mta3	6
Msra	6
Msh6	6
Ms4a1	5
Mrps36	4
Mpst	4
Mospd1	2
Mms19	1
Mlycd	6
Mlf2	4
Mlec	4
Miox	4
Mif	2
Mia3	6
Mgat4a	4
Mfsd1	3
Mfn1	3
Mfge8	4
Mff	1
Metap2	3
Men1	6
Mecr	4
Me2	4
Mdh2	1
Mdh1	1
Mcm7	6
Mcm6	2
Mcm3	6
Mcm2	6
Mcat	3
Mboat7	1
Mat2b	6
Mat2a	3
Mat1a	1
Mark2	5
Marcks	6
Mapre1	2
Mapk1	6
Macf1	6
Lyrm4	4
Lsm14b	1
Lsm14a	1
Lrrfip1	6
Lrrc59	6
Lrrc47	3
Lrpprc	6
Lrpap1	6
Lpin2	2
Lpcat1	5
Lonp1	1
Lmnb1	6
Lmna	6
Lmf2	6
Lman2	5
Lman1	4
Letm1	4
Ldhd	5
Ldhc	4
Ldhb	5
Ldha	2
Lcp1	4
Lbr	6
Las1l	6
Lars	6
Lancl1	4
Lamp1	5
Lactb	2
Ktn1	6
Kpnb1	1
Kpna2	1
Kntc1	6
Kit	5
Kif4	6
Kif2c	4
Kif23	4
Kif11	3
Kctd3	6
Kcmf1	2
Kbtbd8	4
Jagn1	2
Ivd	2
Itsn2	1
Itpr1	5
Itgb1	6
Itgav	3
Itga6	1
Isyna1	3
Ipo8	1
Ipo7	2
Ipo5	3
Impdh2	3
Immt	2
Igsf8	4
Igf2r	3
Igf2bp3	6
Igf2bp2	1
Igbp1	4
Idh3g	6
Idh3a	2
Idh1	2
Iars2	5
Iars	2
Iap	6
Hyou1	5
Huwe1	6
Htra2	4
Hsph1	1
Hspe1	2
Hspd1	6
Hspa9	6
Hspa8	1
Hspa5	5
Hspa4	4
Hspa2	1
Hsp90b1	5
Hsp90ab1	1
Hsp90aa1	1
Hsdl2	2
Hsd17b4	5
Hsd17b12	6
Hsd17b10	4
Hscb	4
Hprt1	3
Hpcal1	5
Hook1	5
Hnrnpu	6
Hnrnpm	3
Hnrnpl	6
Hnrnpk	6
Hnrnpf	6
Hnrnpd	3
Hnrnpc	6
Hnrnpab	6
Hnrnpa3	6
Hnrnpa2b1	6
Hnrnpa1	6
Hmox2	2
Hmgcl	6
Hmgb2	6
Hmgb1	6
Hmg20a	3
Hint1	6
Hibadh	1
Hdlbp	4
Hccs	3
Hat1	6
Hars	6
Hadhb	3
Hadha	6
Hadh	6
H2afx	6
H2afv	6
H1foo	6
Gys1	4
Gtf2a2	6
Gstp1	2
Gstm5	4
Gsta4	5
Grpel1	6
Grhpr	4
Gpx1	4
Gps1	4
Gpr107	2
Gpaa1	5
Gosr2	4
Gorasp2	5
Golt1b	4
Golm1	5
Golga5	2
Golga2	2
Gnpnat1	3
Gnpat	5
Gng12	5
Gnb1	6
Gnas	1
Gnai2	1
Gna13	6
Gmps	3
Gmds	4
Glud1	3
Glrx5	5
Glrx	4
Glg1	6
Gja1	5
Ghitm	6
Gfpt1	4
Gfer	2
Gdpd1	5
Gdi2	1
Gdf9	1
Gda	6
Gcc2	5
Gcat	4
Gatad2b	6
Ganab	1
Galm	6
G6pdx	4
G3bp2	6
Fxr2	1
Fxr1	1
Fus	6
Ftl1	6
Fth1	1
Fpgs	5
Fmr1	6
Fmnl3	4
Flnb	6
Flna	6
Flii	6
Fkbp8	1
Fkbp4	6
Fkbp2	1
Fkbp1a	4
Fis1	2
Fip1l1	1
Fdft1	1
Fbxw15	6
Fbxw11	2
Fbl	6
Fasn	6
Farsb	6
Farsa	6
Far1	1
Fam3c	5
Fam162a	4
Fam151a	5
Fabp5	3
Faah	5
Exoc1	1
Ethe1	1
Etfb	6
Etfa	6
Etf1	1
Erp29	1
Ern1	1
Ermp1	2
Erlin2	1
Erh	6
Ergic3	1
Eprs	6
Entpd2	4
Entpd1	4
Enpp5	6
Elmod2	6
Elavl1	6
Eif6	3
Eif5b	6
Eif5a	3
Eif4g1	6
Eif4enif1	1
Eif4e3	4
Eif4e1b	1
Eif4a3	6
Eif4a1	3
Eif3m	3
Eif3i	6
Eif3h	6
Eif3g	6
Eif3f	3
Eif3e	6
Eif3d	3
Eif3c	6
Eif3b	3
Eif3a	6
Eif2s3x	3
Eif2s2	6
Eif2s1	6
Eif2b5	6
Eif2b4	3
Eif2b1	6
Eif1a	6
Ehd4	2
Eftud2	6
Eef2k	2
Eef2	3
Eef1g	6
Eef1d	6
Eef1a1	6
Eea1	4
Edc4	1
Echs1	2
Echdc3	5
Dynlrb1	1
Dynll2	1
Dync1li1	5
Dync1i2	1
Dync1h1	5
Dtx2	4
Dstn	1
Dppa3	3
Dnmt1	5
Dnajc7	5
Dnajc3	5
Dnajc11	6
Dnajb6	3
Dnajb4	4
Dnajb11	1
Dnajb1	1
Dnaja4	5
Dnaja3	1
Dnaja2	2
Dnaja1	3
Dlst	5
Dlgap4	2
Dld	5
Dlat	2
Dip2b	2
Dhx9	6
Dhx15	6
Dhrs13	5
Dhrs1	5
Dhodh	2
Depdc7	1
Ddx6	1
Ddx5	6
Ddx3x	2
Ddx19a	5
Ddx1	1
Ddt	1
Ddrgk1	6
Ddost	1
Ddb1	2
Dctn4	1
Dctn2	4
Dctn1	1
Dcakd	5
Dars	6
Daglb	5
Cycs	2
Cyb5r3	5
Cyb5b	2
Cul4b	6
Cul3	6
Cul2	3
Cul1	4
Cttn	6
Ctsd	6
Ctsb	3
Ctnnd1	6
Ctnnb1	6
Ctnna1	6
Csnk2b	3
Csnk2a1	2
Cse1l	4
Cs	6
Cryl1	4
Creld2	5
Cpt2	4
Cpne3	6
Cpne1	4
Cpa1	1
Cox7c	5
Cox7a2l	2
Cox7a2	1
Cox6c	4
Cox6b1	4
Cox5b	4
Cox5a	1
Cox4i1	4
Cox17	2
Coro1c	6
Copz1	4
Cops8	3
Cops7a	6
Cops6	5
Cops5	4
Cops4	2
Cops3	2
Cops2	4
Copg2	4
Cope	5
Copb2	6
Copb1	1
Copa	4
Cnpy4	1
Cnot7	1
Cnot3	1
Cnot1	1
Cndp2	6
Cnbp	3
Clybl	5
Clu	5
Cltc	5
Cltb	4
Clta	2
Clptm1	5
Clpp	1
Clpb	1
Ckb	5
Ckap5	1
Cit	2
Cisd1	4
Chdh	5
Chd4	6
Chchd6	5
Chchd3	6
Chchd2	1
Cgn	5
Cfl2	4
Cfl1	5
Cenpe	4
Cdv3	3
Cdo1	4
Cdipt	6
Cdh1	6
Cdc73	3
Cdc42bpb	4
Cdc42	6
Cdc37	2
Cd9	5
Cd164l2	5
Cd151	2
Cct8	6
Cct7	3
Cct6a	6
Cct5	3
Cct4	3
Cct3	3
Cct2	3
Ccdc90b	3
Ccdc69	2
Ccdc6	5
Ccdc47	6
Ccdc115	5
Cbx2	1
Cars2	4
Capzb	6
Capza1	6
Cap1	5
Canx	5
Cand1	2
Camk2g	4
Calu	6
Calr	5
C3	4
Bub3	3
Bub1b	5
Bst2	5
Bspry	2
Bsg	6
Bscl2	4
Bpgm	4
Bmp15	1
Bcl2l10	5
Bcap31	6
Bcap29	5
Basp1	6
Banf1	2
Aurka	5
Atxn2l	3
Atp9a	3
Atp6v1h	3
Atp6v1f	5
Atp6v1e1	6
Atp6v1c1	4
Atp6v1b2	2
Atp6v1a	3
Atp6v0d1	5
Atp6v0a2	6
Atp6v0a1	5
Atp6ap2	5
Atp2c1	5
Atp2b1	1
Atp2a2	4
Atp1b3	5
Atp1a1	6
Atp13a1	6
Atl3	5
Atl2	5
Atl1	4
Atic	6
Atg5	1
Atg16l1	1
Atad1	4
Astl	1
Aspscr1	1
Aspm	2
Arpc4	3
Arpc2	6
Arpc1b	6
Armc8	6
Armc10	4
Armc1	1
Arl8b	5
Arl6ip1	5
Arih1	2
Arg2	3
Arf5	5
Arf1	6
Arcn1	2
Apool	1
Apoo	5
Apoe	6
Apeh	4
Ap3b1	6
Ap2m1	5
Ap1b1	6
Anxa7	4
Anxa6	4
Anp32b	2
Ano10	5
Alg5	4
Alg1	5
Aldoa	4
Aldh9a1	4
Aldh7a1	4
Aldh6a1	4
Aldh5a1	4
Aldh4a1	2
Aldh3a2	1
Aldh2	5
Aldh1l1	2
Aldh16a1	5
Alb	5
Akap12	1
Akap1	1
Ak2	2
Aifm1	5
Ahsa1	3
Agr3	1
Agps	1
Afg3l2	4
Adpgk	5
Adk	1
Adam10	1
Actr3	6
Actr2	6
Actn4	6
Actl6a	6
Actg1	5
Actbl2	3
Actb	6
Acsl4	4
Acsl1	5
Acp6	4
Acox3	4
Acot9	3
Acot8	5
Aco2	6
Aco1	1
Acbd3	5
Acat2	1
Acat1	4
Acadsb	5
Acads	1
Acadl	6
Acad9	6
Acad11	4
Acaa2	4
Acaa1a	1
Abhd12	6
Abcf3	1
Abce1	6
Abcd3	5
Abcb9	4
Abcb7	6
Abcb6	4
Aass	4

## Sheet: MII_ZY_Gao_Fuzzy_Fig.3B
Genes	Clusters
Zwilch	5
Zw10	5
Zswim3	1
Zp3	3
Zp2	3
Zp1	3
Znfx1	1
Zfpl1	4
Zcchc8	2
Zc3h6	5
Zc3h15	2
Zc3h14	3
Zbed3	4
Zar1	1
Ywhaz	4
Ywhaq	4
Ywhah	4
Ywhag	4
Ywhae	4
Ywhab	4
Ythdf3	2
Ythdc1	2
Ybx2	1
Ybx1	2
Yars2	2
Yap1	5
Xrn2	2
Xrcc6	3
Xrcc5	1
Xrcc1	2
Xpo1	2
Wwc2	5
Wnk1	6
Wipi2	6
Wfs1	5
Wdtc1	6
Wdr82	5
Wdr5	1
Wdr37	5
Wdr13	5
Wdr1	5
Wbp2	5
Wasl	3
Wars	6
Wapal	2
Vti1b	1
Vta1	4
Vps4a	4
Vps45	2
Vps35	2
Vps33b	5
Vps29	1
Vps26a	2
Vps13a	5
Vdac3	6
Vdac2	2
Vdac1	2
Vcp	2
Vcl	2
Vbp1	4
Vat1	5
Vars	2
Vapb	5
Vapa	5
Vamp7	5
Vamp4	5
Vamp3	6
Vac14	5
Uvrag	5
Usp9x	5
Usp8	3
Usp7	5
Usp5	2
Usp48	2
Usp47	5
Usp46	5
Usp4	3
Usp30	1
Usp28	5
Usp24	3
Usp19	1
Usp15	5
Usp14	2
Uso1	4
Use1	5
Urod	2
Uqcrq	2
Uqcrh	2
Uqcrfs1	2
Uqcrc2	2
Uqcrc1	2
Uqcrb	2
Upp1	4
Upf1	1
Umps	2
Ugp2	2
Ufsp2	5
Ufm1	6
Uchl5	2
Uchl3	4
Uchl1	4
Ubxn4	1
Ubxn1	2
Ubr5	2
Ubr4	5
Ubr3	1
Ubr2	5
Ubqln1	5
Ubfd1	5
Ube4a	3
Ube2z	5
Ube2v2	2
Ube2t	1
Ube2s	5
Ube2o	6
Ube2m	5
Ube2l3	2
Ube2i	3
Ube2g1	5
Ube2d3	4
Ubap2l	2
Ubac2	3
Ubac1	3
Uba6	4
Uba3	2
Uba2	2
Uba1	4
Uap1l1	2
U2af2	2
Tyms	2
Txnrd1	5
Txndc17	4
Txndc12	3
Txn2	3
Tusc3	1
Tulp3	5
Tubb6	4
Tubb5	4
Tubb3	4
Tubb2b	4
Tubb2a	4
Tuba4a	4
Tuba1c	4
Tuba1b	4
Tuba1a	4
Ttyh3	4
Ttll12	4
Ttk	1
Ttc9c	4
Ttc5	5
Ttc4	2
Ttc38	4
Tsta3	4
Tssc1	2
Tspan14	5
Tsn	2
Tsfm	2
Tsc22d2	4
Tsc22d1	4
Trmt11	5
Trip13	6
Trip12	2
Trim28	2
Triap1	2
Trappc5	3
Trappc3	5
Trap1	2
Tpx2	2
Tpt1	2
Tpr	2
Tpp2	4
Tpmt	4
Tpm4	2
Tpm3	2
Tpi1	3
Tpd52l2	4
Tpd52	4
Tor1aip1	2
Top3b	2
Top2a	2
Tomm70a	2
Tomm40	2
Tomm34	4
Tomm22	2
Tom1l2	5
Tollip	3
Tnpo3	2
Tnpo2	6
Tnpo1	4
Tnks1bp1	3
Tmsb10	5
Tmpo	2
Tmod3	2
Tmem97	2
Tmem63b	5
Tmem41b	2
Tmem30a	5
Tmem199	5
Tmem168	4
Tmem165	5
Tmem14c	6
Tmem135	4
Tmem11	6
Tmed9	5
Tmed2	5
Tmed10	4
Tm9sf4	4
Tm9sf3	5
Tm9sf2	5
Tln2	2
Tln1	2
Tle6	4
Tkt	2
Tjp1	2
Timm9	6
Timm50	2
Timm44	6
Timm13	2
Tiam1	5
Tial1	2
Thumpd1	2
Thop1	4
Thnsl1	4
Tgoln1	2
Tfrc	6
Tfip11	2
Tfg	2
Tfam	4
Tex264	3
Tdrkh	1
Tdrd3	3
Tdrd1	1
Tdp1	2
Tcp1	6
Tcl1b3	4
Tcl1b2	5
Tceb2	5
Tceb1	5
Tbcd	4
Tbcc	5
Tbcb	3
Tbca	5
Tbc1d15	4
Tbc1d14	1
Tbc1d10b	3
Tbc1d10a	3
Tbc1d1	5
Tax1bp1	1
Tars	2
Tardbp	2
Taldo1	2
Tacc3	5
Tacc2	5
Syvn1	1
Sytl4	4
Synj2bp	1
Syngr3	6
Syne2	1
Sympk	2
Syf2	1
Surf4	5
Supv3l1	2
Supt6h	2
Supt16h	3
Sumo2	2
Sugt1	1
Suclg1	2
Sucla2	2
Sub1	1
Stxbp2	2
Stx8	3
Stx17	5
Stx16	5
Stx12	4
Stub1	5
Stt3b	1
Stt3a	2
Strap	2
Stoml2	2
Stmn1	5
Stk38l	3
Stip1	4
Stbd1	5
Stat3	3
Stard13	5
Stambp	5
St13	4
Sssca1	1
Ssrp1	3
Ssbp1	2
Ssb	2
Srpr	2
Srpk1	2
Srp72	2
Srm	4
Spry4	4
Spr	5
Spin1	4
Spg21	2
Spg20	3
Spcs2	3
Spcs1	3
Spats2	1
Spast	5
Spag1	4
Sod2	2
Sod1	4
Snx9	5
Snx3	2
Snx18	5
Snx12	4
Snrpe	2
Snrpd3	2
Snrpd1	2
Snrpb2	2
Snrnp200	2
Snd1	2
Smu1	2
Sms	6
Smek1	2
Smchd1	2
Smc4	2
Smc2	2
Smarcc1	2
Smarca5	2
Smap2	2
Smap1	3
Smad2	2
Slk	2
Slc7a6os	1
Slc7a5	2
Slc4a1ap	2
Slc45a3	5
Slc44a2	4
Slc3a2	2
Slc35b2	4
Slc30a3	5
Slc25a5	2
Slc25a4	2
Slc25a35	4
Slc25a31	6
Slc25a22	6
Slc25a20	2
Slc25a15	4
Slc25a10	2
Slc25a1	6
Slc23a2	5
Slc16a1	2
Slc12a9	4
Slc12a7	5
Slbp	1
Skiv2l	2
Ski	4
Sirt5	4
Sirt2	5
Sin3a	3
Sil1	5
Shmt2	2
Shcbp1	5
Sh3kbp1	5
Sh3glb2	5
Sh3gl1	2
Sh3bgrl3	5
Sgta	6
Sfpq	2
Sf3b2	2
Sf3b1	2
Sf3a1	2
Set	2
Serbp1	2
Sepw1	4
Sephs2	4
Sephs1	2
Sel1l	1
Sec63	3
Sec62	1
Sec61a1	2
Sec31a	5
Sec24c	3
Sec24b	2
Sec23ip	2
Sec23a	2
Sec22b	1
Sec16a	3
Sdhc	6
Sdhb	2
Sdha	2
Sdf2l1	1
Sdcbp	2
Scrn3	4
Scrn2	4
Scp2	4
Scfd2	5
Scfd1	5
Sccpdh	3
Scamp5	5
Scamp4	3
Scamp3	3
Scamp2	6
Scamp1	5
Sbds	6
Satb1	2
Sart3	3
Sars	2
Sar1a	1
Sap30	1
Samm50	5
Samhd1	4
Sall4	2
Safb	2
Sae1	2
Sacm1l	5
Ruvbl2	2
Ruvbl1	2
Rufy1	4
Rtn4	2
Rtn3	5
Rrm2b	4
Rrm2	2
Rrm1	2
Rras2	2
Rragc	4
Rraga	4
Rqcd1	3
Rps9	2
Rps6kb1	1
Rps6ka3	3
Rps6ka1	2
Rps5	2
Rps4x	2
Rps3	2
Rps27	2
Rps26	2
Rps25	2
Rps24	2
Rps23	2
Rps21	2
Rps19	2
Rps17	2
Rps15a	2
Rps15	2
Rps14	2
Rps11	2
Rps10	2
Rpn1	3
Rplp2	2
Rplp0	2
Rpl8	2
Rpl7	2
Rpl5	2
Rpl4	2
Rpl38	2
Rpl37a	2
Rpl3	2
Rpl28	2
Rpl27a	2
Rpl27	2
Rpl24	2
Rpl23	2
Rpl19	2
Rpl18	2
Rpl17	2
Rpl14	2
Rpl13a	2
Rpl10a	2
Rpl10	2
Rpia	6
Rpe	4
Rpap1	2
Rpa3	1
Rpa2	3
Rpa1	3
Rnps1	2
Rnmt	2
Rnh1	2
Rnf25	5
Rnf220	1
Rnf14	5
Rnf114	5
Rhpn2	5
Rhot2	5
Rhot1	4
Rhoa	1
Rgs10	5
Rgn	4
Rfk	2
Rfc5	2
Rfc4	2
Rfc2	2
Rexo2	5
Rer1	2
Rela	4
Reep5	5
Reep2	5
Rdx	5
Rdh11	1
Rdh10	5
Rcn2	1
Rchy1	1
Rcc2	2
Rbpms2	3
Rbmxl2	1
Rbm26	2
Rbm15	2
Rbbp7	3
Rbbp4	3
Rasa1	5
Rars2	2
Rars	6
Rap1gds1	4
Rap1a	3
Rangap1	2
Ranbp3	2
Ranbp2	2
Ranbp1	2
Ran	2
Rala	3
Rae1	2
Rad23b	1
Rac1	5
Rabggta	4
Rabac1	1
Rab8a	5
Rab5c	6
Rab4b	4
Rab4a	4
Rab3gap2	5
Rab3gap1	5
Rab3d	5
Rab38	5
Rab32	5
Rab2a	4
Rab27a	5
Rab22a	4
Rab21	5
Rab1b	4
Rab18	5
Rab14	4
Rab12	5
Rab11b	5
Rab10	4
Qdpr	4
Qars	2
Pygb	3
Pycrl	4
Pxmp2	4
Puf60	3
Ptpn6	4
Ptpn23	2
Ptpn21	5
Ptpn18	5
Ptpn11	4
Ptma	2
Ptgr2	3
Ptgr1	2
Ptgis	5
Ptgfrn	1
Ptges3	3
Ptges2	2
Pter	4
Ptcd3	2
Ptbp2	1
Ptbp1	2
Psmg1	2
Psmf1	5
Psme4	3
Psme3	2
Psmd9	4
Psmd8	2
Psmd7	2
Psmd6	2
Psmd5	4
Psmd4	2
Psmd3	2
Psmd2	2
Psmd14	2
Psmd13	2
Psmd12	2
Psmd11	3
Psmd10	4
Psmd1	2
Psmc6	2
Psmc5	2
Psmc4	2
Psmc3	2
Psmc2	2
Psmc1	2
Psmb7	2
Psmb6	2
Psmb4	2
Psmb3	2
Psmb2	2
Psmb1	2
Psma7	2
Psma6	2
Psma5	2
Psma4	2
Psma3	2
Psma2	2
Prune	5
Prpf8	2
Prpf19	2
Prmt1	2
Prkdc	1
Prkcsh	1
Prkar2a	3
Prkar1a	2
Prkaca	4
Prkaa1	6
Prep	2
Preb	5
Prdx6	2
Prdx5	4
Prdx4	4
Prdx3	6
Prdx2	4
Prdx1	4
Prc1	6
Ppt2	1
Ppp6c	2
Ppp5c	4
Ppp3cb	2
Ppp2r5d	5
Ppp2r4	5
Ppp2r2d	4
Ppp2r1a	3
Ppp2cb	2
Ppp2ca	2
Ppp1r7	4
Ppp1r12a	2
Ppp1r10	1
Ppp1ca	2
Ppox	4
Ppme1	4
Ppm1h	5
Ppm1f	5
Ppm1b	6
Ppil1	2
Ppih	3
Ppif	2
Ppid	2
Ppib	3
Ppia	2
Ppfibp2	2
Por	3
Polr2g	4
Polr2d	4
Pole3	1
Pold2	3
Pold1	2
Pofut2	5
Pnpo	2
Pmm2	2
Plxnb2	5
Pls3	5
Pls1	4
Plk1	2
Pld3	2
Pld1	4
Plch1	5
Plat	1
Plaa	4
Pla2g6	2
Pla2g4c	4
Pla2g15	2
Pitrm1	4
Pitpna	6
Pip4k2c	2
Pik3r4	4
Pik3r1	4
Pik3cd	4
Pik3c3	5
Pigu	5
Pigt	1
Pigs	5
Pigk	1
Picalm	2
Pi4k2a	5
Phpt1	5
Phb2	2
Phb	2
Pgs1	4
Pgrmc2	5
Pgrmc1	2
Pgp	4
Pgm2l1	4
Pgls	5
Pgk1	4
Pgd	2
Pgam5	3
Pgam1	6
Pfn2	4
Pfn1	6
Pfkl	4
Pfdn5	4
Pfdn4	5
Pfdn2	5
Pfas	2
Pex6	5
Pex5	1
Pex14	4
Pex13	4
Pex11b	4
Pex1	4
Pepd	2
Pecr	4
Pebp1	4
Pdzk1	5
Pdxp	4
Pdxk	6
Pdxdc1	5
Pdlim1	3
Pdk3	4
Pdia6	1
Pdia5	3
Pdia4	1
Pdia3	1
Pdhx	4
Pdhb	2
Pdha1	2
Pde12	2
Pdcl3	2
Pdcd2l	5
Pdap1	2
Pcnp	2
Pcna	2
Pcmt1	4
Pccb	4
Pcca	4
Pcbp2	2
Pcbp1	2
Pcbd1	4
Patl2	1
Patl1	2
Parp4	4
Parp12	1
Parp1	2
Parl	4
Parg	2
Pard3	3
Paqr6	5
Papss1	5
Paox	4
Pank2	4
Pan2	5
Pak1	5
Paip2b	1
Paip2	1
Paics	2
Pafah1b3	4
Pafah1b2	4
Pafah1b1	4
Paf1	2
Padi6	4
Pacsin2	5
Pabpc1	2
Pa2g4	2
P4hb	1
Ovgp1	4
Otub1	4
Ostf1	3
Osbpl9	1
Osbpl8	1
Osbp	5
Os9	1
Optn	5
Opa1	4
Oosp1	1
Oog4	4
Oog3	1
Ooep	4
Omt2a	4
Ola1	2
Ogdhl	4
Ogdh	4
Obox1	1
Oat	3
Oas1d	5
Oas1c	5
Nxn	1
Nup98	3
Nup93	3
Nup85	2
Nup54	2
Nup50	2
Nup214	2
Nup188	2
Nup160	2
Nup155	2
Nup153	2
Nup133	2
Nup107	2
Numa1	2
Nudt9	2
Nudt7	4
Nudt5	4
Nudt3	3
Nudt2	2
Nudt14	4
Nudc	5
Nucb1	1
Nubpl	5
Nub1	6
Nt5c2	5
Nsfl1c	4
Nsf	4
Nsdhl	2
Nsd1	5
Nrd1	2
Nrbp1	4
Nras	3
Npm2	4
Npm1	2
Nploc4	2
Npepps	4
Npc2	2
Npc1	1
Nono	2
Nomo1	3
Nolc1	2
Nmt1	2
Nmral1	2
Nme1	2
Nlrp9c	4
Nlrp9b	4
Nlrp9a	4
Nlrp5	4
Nlrp4g	4
Nlrp4f	4
Nlrp4e	4
Nlrp4b	4
Nlrp4a	4
Nlrp2	4
Nlrp14	4
Nln	4
Nit2	4
Nit1	2
Nipsnap1	6
Nif3l1	4
Nhlrc2	4
Ngly1	4
Nfxl1	5
Nfu1	2
Nfs1	5
Nexn	5
Nek3	5
Nedd8	4
Ndufv2	2
Ndufv1	2
Ndufs8	2
Ndufs7	2
Ndufs5	2
Ndufs4	3
Ndufb9	2
Ndufb6	2
Ndufb5	3
Ndufb3	2
Ndufb11	3
Ndufb10	3
Ndufaf2	2
Ndufab1	3
Ndufa9	2
Ndufa8	2
Ndufa6	2
Ndufa4	4
Ndufa2	2
Ndufa13	3
Ndufa12	2
Ndufa10	2
Ndrg4	5
Ndfip2	1
Nde1	3
Ncstn	5
Ncln	2
Ncl	2
Nckap1	2
Ncapg	3
Nbr1	1
Nasp	2
Nars	2
Napa	1
Nap1l4	4
Nap1l1	6
Nans	4
Nae1	2
Naca	2
Naalad2	6
N4bp1	2
Myom2	4
Myo6	5
Myo1c	2
Myo1b	2
Myo18a	1
Myo10	5
Myl6	3
Myh9	1
Myh11	1
Myh10	3
Mycbp	3
Mvp	4
Mtx2	4
Mtx1	2
Mtus1	1
Mtr	4
Mtpn	4
Mtmr9	5
Mtmr7	3
Mtmr14	4
Mthfd2	5
Mthfd1l	6
Mthfd1	2
Mtch1	4
Mtap	4
Mta3	2
Msh6	2
Ms4a1	5
Mrrf	6
Mrps36	5
Mpi	4
Mphosph6	1
Mospd1	5
Morf4l2	2
Mon2	1
Mms19	4
Mlycd	4
Mlec	5
Miox	4
Mink1	5
Mif	5
Mgst3	4
Mgea5	6
Mfsd1	2
Mfge8	5
Mff	5
Metap2	2
Mesdc2	2
Men1	4
Med6	2
Med31	2
Med22	3
Med11	3
Med1	2
Mecr	4
Me2	4
Me1	3
Mdn1	2
Mdm4	5
Mdh2	2
Mdh1	4
Mdc1	2
Mcm7	2
Mcm6	2
Mcm5	2
Mcm4	2
Mcm3	2
Mcm2	2
Mcfd2	1
Mcee	5
Mcat	2
Mat2b	5
Mat2a	6
Mat1a	4
Mastl	1
Mark2	5
Marcks	2
Mapre2	4
Mapre1	2
Mapkap1	5
Mapk8	5
Mapk3	5
Mapk1	3
Map2k4	5
Map2k2	4
Map2k1	4
Man2c1	4
Man2a1	2
Macf1	2
Lyrm4	4
Lyplal1	4
Lypla2	4
Lypla1	4
Lsm4	5
Lsm3	5
Lsm2	5
Lsm14b	1
Lsm14a	1
Lsm1	4
Lrrfip1	2
Lrrc57	5
Lrrc47	4
Lrrc40	4
Lrrc16a	3
Lrpprc	2
Lrpap1	2
Lrch4	1
Lpin2	5
Lpcat1	1
Lonp1	4
Lmnb1	2
Lmna	2
Lmf2	5
Lmbrd1	2
Lman2	1
Lman1	5
Lig1	2
Letm1	6
Ldhd	5
Ldhc	4
Ldhb	4
Ldha	4
Lcp1	5
Lcmt1	4
Lbr	2
Las1l	2
Lars	2
Lancl2	4
Lancl1	4
Lamp1	5
Lamc2	1
Lactb2	2
Lactb	5
l7Rn6	1
Ktn1	3
Krt15	4
Kpnb1	4
Kpna6	6
Kpna4	2
Kntc1	5
Kit	1
Kif5b	2
Kif4	2
Kif2a	3
Kif23	1
Kif20a	2
Kif14	1
Kif13b	2
Kif11	6
Khdc1c	4
Kctd3	1
Kcmf1	5
Kbtbd8	4
Kbtbd7	1
Kars	2
Jagn1	3
Ivd	4
Itsn2	5
Itpr1	5
Itgb5	6
Itgb1	2
Itgav	6
Isyna1	6
Isoc2a	2
Ireb2	4
Iqgap2	2
Ipo9	4
Ipo7	2
Ipo5	6
Impa1	2
Immt	4
Ilf2	2
Ikbkap	2
Igf2r	6
Igf2bp3	1
Igf2bp2	1
Igbp1	5
Idi1	2
Idh3g	2
Idh3b	2
Idh3a	6
Idh1	2
Ide	2
Iars2	2
Iars	2
Iah1	4
Hyou1	1
Huwe1	3
Htt	1
Htra2	5
Hsph1	5
Hspe1	6
Hspd1	6
Hspa9	2
Hspa8	1
Hspa5	1
Hspa4l	4
Hspa4	5
Hspa2	1
Hspa1a	1
Hspa14	2
Hspa12a	5
Hsp90b1	5
Hsp90ab1	3
Hsp90aa1	1
Hsd17b7	1
Hsd17b4	4
Hsd17b10	6
Hscb	6
Hsbp1	1
Hrsp12	4
Hpcal1	4
Hook3	1
Hook1	5
Hnrnpu	2
Hnrnpr	6
Hnrnpm	2
Hnrnpl	2
Hnrnpk	2
Hnrnph3	2
Hnrnph1	2
Hnrnpf	2
Hnrnpd	2
Hnrnpc	2
Hnrnpab	2
Hnrnpa3	2
Hnrnpa2b1	2
Hnrnpa1	2
Hn1l	5
Hn1	3
Hmox2	1
Hmgcl	2
Hmgb2	2
Hmgb1	2
Hmbs	2
Hirip3	3
Hip1r	1
Hint2	2
Hgs	2
Herc1	5
Hectd3	1
Hectd1	5
Heatr6	1
Hdlbp	2
Hdhd2	4
Hdac6	4
Hdac2	2
Hccs	2
Hbs1l	1
Hat1	2
Hagh	5
Hadhb	2
Hadha	2
Hadh	2
H2afx	2
H2afv	2
H1foo	1
Gys1	4
Guk1	2
Gtf2b	3
Gtf2a2	1
Gstz1	3
Gstt2	4
Gstp1	4
Gsto1	2
Gstm5	4
Gstk1	4
Gsta4	4
Gss	2
Gsr	6
Gspt1	2
Grpel1	2
Grhpr	4
Gpx3	5
Gpx1	4
Gps1	4
Gpr107	2
Gpaa1	5
Got1	2
Gorasp2	4
Golm1	1
Golgb1	3
Golga5	5
Golga4	3
Golga3	2
Golga2	5
Gnpnat1	6
Gnpda2	4
Gnpda1	4
Gnpat	4
Gng12	5
Gnb4	3
Gnb2l1	2
Gnb1	2
Gnas	2
Gnai2	3
Gmps	2
Gmppb	2
Gmppa	2
Gmnn	3
Gmfb	3
Gmds	4
Gm813	5
Glud1	2
Glrx5	5
Glrx3	4
Glrx	4
Glo1	5
Glmn	4
Glg1	2
Gja1	6
Ghitm	2
Gga3	5
Gga1	2
Gfpt1	4
Gfm1	2
Gfer	2
Gdpd1	5
Gdi2	4
Gdi1	4
Gdf9	1
Gda	4
Gcn1l1	2
Gclm	5
Gcc2	1
Gbf1	5
Gbe1	4
Gbas	4
Gart	2
Gars	2
Ganab	1
Galm	4
Galk2	3
Galk1	2
Gale	1
G6pdx	4
G3bp2	3
Fxr2	1
Fxr1	1
Fut11	3
Fus	2
Fuk	6
Fubp1	2
Ftl1	2
Fsd1	4
Fpgs	5
Foxo3	1
Fnta	5
Fmr1	2
Fmnl3	1
Flnb	2
Flna	2
Flii	3
Flad1	2
Fkbp8	2
Fkbp5	3
Fkbp4	2
Fkbp3	2
Fkbp2	1
Fkbp1a	4
Fis1	4
Fip1l1	1
Fig4	6
Fermt2	5
Fen1	2
Fdps	2
Fdft1	1
Fbxw9	5
Fbxw19	4
Fbxw16	4
Fbxw15	4
Fbxw13	4
Fbxw11	2
Fbxo7	4
Fbxo38	1
Fbxo30	1
Fbp2	2
Fbl	2
Fasn	2
Farsb	2
Farsa	2
Fars2	1
Fam3c	5
Fam162a	4
Fam160a1	5
Fam151a	5
Fam114a2	4
Faf1	2
Fabp5	5
Faah	5
Exoc1	5
Evi5	4
Ethe1	6
Etfb	2
Etfa	2
Etf1	2
Esd	4
Erp29	3
Ero1lb	1
Ero1l	1
Ern1	1
Ermp1	5
Erlin2	3
Ergic3	1
Eps8	1
Eps15l1	2
Eprs	2
Entpd6	5
Entpd2	4
Entpd1	3
Enpp5	1
Endog	2
Elmod2	1
Elavl1	2
Eif6	6
Eif5b	6
Eif5a	2
Eif5	6
Eif4h	2
Eif4g1	2
Eif4enif1	1
Eif4e3	5
Eif4e1b	1
Eif4b	2
Eif4a2	2
Eif4a1	2
Eif3m	2
Eif3i	2
Eif3h	2
Eif3g	2
Eif3f	2
Eif3e	2
Eif3d	2
Eif3c	2
Eif3b	2
Eif3a	2
Eif2s3x	2
Eif2s2	2
Eif2s1	2
Eif2b5	2
Eif2b4	2
Eif2b2	2
Eif2b1	1
Eif2ak4	5
Eif2a	2
Ehd4	3
Eftud2	2
Eftud1	5
Eefsec	5
Eef2k	5
Eef2	2
Eef1g	2
Eef1d	2
Eef1a1	2
Eea1	4
Edc4	5
Echs1	6
Echdc1	4
E330034G19Rik	5
E330021D16Rik	5
E330017A01Rik	5
Dynlrb1	1
Dynll2	5
Dync1li1	4
Dync1i2	5
Dync1h1	5
Dusp12	4
Dtymk	2
Dtx2	5
Dstn	5
Drg2	6
Drg1	2
Drap1	3
Dpy30	2
Dppa5a	1
Dpp3	2
Dopey2	5
Dock7	5
Dnpep	2
Dnmt3a	1
Dnmt1	5
Dnm1l	4
Dnajc7	5
Dnajc5	5
Dnajc3	1
Dnajc19	2
Dnajc13	5
Dnajc11	2
Dnajb6	6
Dnajb4	5
Dnajb11	1
Dnajb1	3
Dnaja4	4
Dnaja3	4
Dnaja2	4
Dnaja1	6
Dmxl2	1
Dlst	4
Dlgap5	1
Dlgap4	4
Dld	4
Dlat	5
Diras2	1
Dip2b	6
Dicer1	1
Diablo	2
Dhx9	2
Dhrs1	1
Dhodh	1
Dhfr	3
Dgke	5
Dera	4
Depdc7	1
Degs1	1
Ddx6	1
Ddx5	2
Ddx42	2
Ddx3x	3
Ddx23	2
Ddx19a	5
Ddx1	3
Ddt	5
Ddrgk1	2
Ddost	3
Ddi2	5
Ddb1	4
Dcxr	4
Dcun1d5	3
Dcun1d1	4
Dctn4	5
Dctn2	3
Dcp1a	5
Dclk2	5
Dcakd	5
Dbi	4
Dars	2
Daglb	4
Dab2	2
D10Wsu102e	1
D10Jhu81e	6
Cyth2	4
Cyfip1	2
Cyc1	2
Cyb5r3	5
Cyb5b	5
Cul5	2
Cul4b	5
Cul4a	5
Cul3	6
Cul2	2
Cul1	4
Cttn	2
Ctsd	6
Ctsb	2
Ctps2	5
Ctnnb1	2
Ctnna1	2
Ctage5	3
Cstb	2
Csrp1	2
Csnk2b	2
Csnk2a2	6
Csnk2a1	2
Csnk1e	2
Csnk1a1	3
Cse1l	2
Csad	5
Cs	2
Cryz	2
Crym	4
Cryl1	4
Crkl	2
Crk	3
Crip2	2
Creld2	5
Crbn	1
Crabp2	4
Cpt2	4
Cpsf6	2
Cpsf3	2
Cpsf2	2
Cpox	2
Cpne3	6
Cpne1	4
Cpa1	1
Cox7a2l	2
Cox7a2	6
Cox6b1	2
Cox6a1	3
Cox5b	6
Cox5a	6
Cox4i1	2
Cox17	2
Coro7	3
Coro1c	2
Coro1b	3
Coq6	3
Copz1	4
Cops8	4
Cops7a	4
Cops6	4
Cops5	4
Cops4	4
Cops3	4
Cops2	4
Copg2	4
Cope	4
Copb2	4
Copb1	4
Copa	4
Cog6	3
Cog5	3
Cog3	5
Cobll1	1
Coasy	4
Cnpy4	1
Cnot7	1
Cnot6l	1
Cnot3	3
Cnot2	3
Cnot10	3
Cnot1	3
Cnn3	2
Cndp2	2
Cmpk2	4
Cmpk1	4
Clybl	4
Clu	5
Cltc	5
Cltb	4
Clta	3
Clptm1	3
Clpp	2
Clpb	4
Clic4	2
Cldn4	2
Clcn5	2
Clcc1	5
Ckb	4
Ckap5	5
Ckap2	2
Cit	1
Cisd1	4
Ciapin1	2
Ciao1	4
Chordc1	1
Chmp7	3
Chmp5	5
Chek1	1
Chdh	4
Chd4	2
Chchd6	4
Chchd3	6
Cgn	3
Cfl2	5
Cetn2	1
Cept1	5
Cenpf	5
Cenpe	4
Cecr5	6
Cecr2	1
Cdv3	6
Cdt1	2
Cds1	1
Cdo1	4
Cdk5	4
Cdipt	2
Cdh1	2
Cdc73	2
Cdc42bpb	2
Cdc42	3
Cdc37l1	5
Cdc37	5
Cd9	5
Cd81	5
Cd2ap	2
Cd164l2	5
Cct8	2
Cct7	6
Cct6a	2
Cct5	2
Cct4	2
Cct3	2
Cct2	6
Ccdc90b	6
Ccdc69	1
Ccdc6	4
Ccdc58	2
Ccdc47	2
Ccdc117	1
Ccdc115	5
Ccdc101	5
Ccbl2	1
Cbx2	1
Cbx1	2
Cbr1	6
Cars2	6
Cars	3
Carm1	2
Capzb	2
Capza1	3
Capns1	2
Capn1	2
Cap1	2
Canx	5
Cand1	4
Camsap1	5
Calr	1
Calb1	4
Cacybp	2
Cab39l	5
Cab39	6
C87977	4
C3	4
C1qbp	2
Bub3	2
Bub1b	5
Btf3l4	2
Btaf1	3
Bst2	5
Bspry	4
Bsg	2
Bsdc1	5
Brap	5
Bpgm	4
Bola2	5
Bola1	2
Bmp15	1
Blmh	4
Birc6	3
Bin2	1
Bicd2	1
Bcl2l10	4
Bcar1	5
Bcap31	2
Bcap29	5
Bax	2
Basp1	2
Banf1	2
Baiap2l1	5
Aurka	6
AU022751	4
AU018091	2
AU015836	4
Atpif1	6
Atp9a	5
Atp6v1h	6
Atp6v1f	5
Atp6v1e1	4
Atp6v1d	2
Atp6v1c1	1
Atp6v1b2	5
Atp6v1a	5
Atp6v0d1	5
Atp6v0c	4
Atp6v0a2	5
Atp6ap2	1
Atp6ap1	1
Atp5o	2
Atp5j2	2
Atp5j	2
Atp5f1	2
Atp5d	2
Atp5c1	2
Atp5b	2
Atp2c1	5
Atp2b1	3
Atp2a2	5
Atp1b3	3
Atp1a1	2
Atp13a1	3
Atox1	5
Atl2	5
Atl1	5
Atic	2
Atg5	4
Atg4b	2
Atg2a	1
Atg16l1	4
Atg12	1
Atad1	4
Asz1	1
Astl	1
Aspscr1	5
Aspm	5
Asph	5
Asna1	4
Asf1b	1
Arpp19	6
Arpc5l	5
Arpc4	2
Arpc3	2
Arpc2	2
Arpc1b	2
Arpc1a	2
Armc8	2
Armc10	6
Armc1	4
Arl8b	4
Arl6ip1	1
Arl6	4
Arl3	4
Arl1	5
Arih1	4
Arhgef7	5
Arhgef16	1
Arhgdia	4
Arhgap17	3
Arhgap12	1
Arhgap1	2
Arg2	4
Arfip1	4
Arfgef1	3
Arf5	5
Arcn1	4
Apool	2
Apoo	4
Apoe	5
Apoa1bp	4
Apip	3
Api5	2
Apeh	4
Ap3m1	2
Ap3d1	2
Ap2s1	2
Ap2m1	2
Ap2b1	2
Ap2a1	2
Ap1m2	5
Ap1m1	5
Ap1g1	2
Ap1b1	3
Anxa7	4
Anxa6	4
Anxa5	3
Anp32b	2
Ankrd44	5
Ankfy1	2
Amdhd2	3
Amacr	4
Alg5	3
Alg1	1
Aldoa	4
Aldh9a1	4
Aldh7a1	4
Aldh6a1	4
Aldh5a1	6
Aldh4a1	4
Aldh3a2	1
Aldh2	5
Aldh1l1	2
Aldh16a1	5
Alb	3
Alad	2
Akr1b8	2
Akap12	5
Akap1	3
Ak2	2
Aip	5
Aifm1	1
Ahsa1	5
Agps	4
Agpat9	2
Adss	5
Adsl	4
Adprh	5
Adpgk	5
Ado	2
Adk	4
Adh5	4
Add1	3
Adam10	1
Ada	4
Acyp1	6
Acy1	4
Actr3	2
Actr2	2
Actr1a	5
Actn4	2
Actn1	2
Actl6a	2
Actg1	3
Actc1	3
Acsl4	6
Acsl1	4
Acp6	4
Acox3	4
Acot9	2
Acot8	4
Acot7	4
Aco2	2
Aco1	5
Acly	2
Acbd7	4
Acbd3	5
Acat1	4
Acadvl	2
Acadsb	4
Acads	2
Acadl	2
Acad9	2
Acad11	4
Acaa2	2
Acaa1a	4
Abr	1
Abhd12	1
Abhd10	2
Abcf3	1
Abce1	2
Abcd3	4
Abcb7	2
Abcb6	1
Aass	4
Aars	2
Aaas	1
3110001I22Rik	1
2210016F16Rik	6
2010002M12Rik	4

## Sheet: MII_ZY_Israel_Fuzzy_Fig.3B
Genes	Clusters
Zwilch	5
Zw10	3
Zswim3	5
Zp3	3
Zp2	6
Zp1	6
Znfx1	4
Zfpl1	4
Zcchc8	1
Zc3h6	2
Zc3h15	6
Zc3h14	2
Zbed3	2
Zar1	5
Ywhaz	4
Ywhaq	2
Ywhah	4
Ywhag	4
Ywhae	6
Ywhab	4
Ythdf3	6
Ythdc1	1
Ybx2	5
Ybx1	6
Yars2	1
Yap1	4
Xrn2	6
Xrcc6	1
Xrcc5	5
Xrcc1	2
Xpo1	6
Wwc2	1
Wnk1	1
Wipi2	1
Wfs1	5
Wdtc1	1
Wdr82	4
Wdr5	4
Wdr37	1
Wdr13	1
Wdr1	4
Wbp2	3
Wasl	1
Wars	6
Wapal	1
Vti1b	4
Vta1	2
Vps4a	5
Vps45	5
Vps35	2
Vps33b	5
Vps29	3
Vps26a	1
Vps13a	5
Vdac3	4
Vdac2	6
Vdac1	6
Vcp	3
Vcl	6
Vbp1	4
Vat1	4
Vars	6
Vapb	5
Vapa	4
Vamp7	5
Vamp4	4
Vamp3	3
Vac14	4
Uvrag	5
Usp9x	4
Usp8	6
Usp7	5
Usp5	6
Usp48	6
Usp47	2
Usp46	2
Usp4	5
Usp30	5
Usp28	4
Usp24	2
Usp19	5
Usp15	5
Usp14	6
Uso1	4
Use1	1
Urod	2
Uqcrq	5
Uqcrh	3
Uqcrfs1	2
Uqcrc2	6
Uqcrc1	6
Uqcrb	2
Upp1	4
Upf1	3
Umps	1
Ugp2	3
Ufsp2	4
Ufm1	6
Uchl5	3
Uchl3	1
Uchl1	4
Ubxn4	4
Ubxn1	6
Ubr5	6
Ubr4	5
Ubr3	1
Ubr2	4
Ubqln1	4
Ubfd1	1
Ube4a	5
Ube2z	4
Ube2v2	6
Ube2t	5
Ube2s	5
Ube2o	2
Ube2m	1
Ube2l3	6
Ube2i	2
Ube2g1	5
Ube2d3	4
Ubap2l	6
Ubac2	3
Ubac1	2
Uba6	4
Uba3	6
Uba2	6
Uba1	6
Uap1l1	6
U2af2	6
Tyms	3
Txnrd1	2
Txndc17	4
Txndc12	3
Txn2	3
Tusc3	5
Tulp3	5
Tubb6	6
Tubb5	6
Tubb3	6
Tubb2b	6
Tubb2a	2
Tuba4a	2
Tuba1c	6
Tuba1b	4
Tuba1a	4
Ttyh3	4
Ttll12	5
Ttk	3
Ttc9c	5
Ttc5	4
Ttc4	1
Ttc38	5
Tsta3	4
Tssc1	3
Tspan14	4
Tsn	6
Tsfm	2
Tsc22d2	4
Tsc22d1	5
Trmt11	4
Trip13	3
Trip12	3
Trim28	6
Triap1	3
Trappc5	4
Trappc3	4
Trap1	6
Tpx2	4
Tpt1	3
Tpr	6
Tpp2	6
Tpmt	4
Tpm4	3
Tpm3	1
Tpi1	6
Tpd52l2	4
Tpd52	5
Tor1aip1	1
Top3b	6
Top2a	6
Tomm70a	6
Tomm40	6
Tomm34	2
Tomm22	6
Tom1l2	4
Tollip	3
Tnpo3	6
Tnpo2	6
Tnpo1	2
Tnks1bp1	2
Tmsb10	5
Tmpo	6
Tmod3	3
Tmem97	2
Tmem63b	6
Tmem41b	6
Tmem30a	5
Tmem199	5
Tmem168	4
Tmem165	4
Tmem14c	4
Tmem135	4
Tmem11	5
Tmed9	2
Tmed2	2
Tmed10	4
Tm9sf4	1
Tm9sf3	5
Tm9sf2	5
Tln2	4
Tln1	6
Tle6	4
Tkt	6
Tjp1	6
Timm9	5
Timm50	6
Timm44	6
Timm13	6
Tiam1	6
Tial1	5
Thumpd1	6
Thop1	1
Thnsl1	5
Tgoln1	3
Tfrc	6
Tfip11	6
Tfg	6
Tfam	4
Tex264	4
Tdrkh	2
Tdrd3	3
Tdrd1	5
Tdp1	3
Tcp1	6
Tcl1b3	4
Tcl1b2	4
Tceb2	4
Tceb1	4
Tbcd	2
Tbcc	4
Tbcb	5
Tbca	4
Tbc1d15	4
Tbc1d14	5
Tbc1d10b	2
Tbc1d10a	1
Tbc1d1	5
Tax1bp1	2
Tars	6
Tardbp	6
Taldo1	6
Tacc3	5
Tacc2	4
Syvn1	5
Sytl4	4
Synj2bp	1
Syngr3	1
Syne2	6
Sympk	5
Syf2	1
Surf4	4
Supv3l1	6
Supt6h	3
Supt16h	3
Sumo2	6
Sugt1	3
Suclg1	3
Sucla2	6
Sub1	3
Stxbp2	3
Stx8	6
Stx17	5
Stx16	4
Stx12	1
Stub1	4
Stt3b	5
Stt3a	1
Strap	6
Stoml2	2
Stmn1	5
Stk38l	5
Stip1	1
Stbd1	4
Stat3	4
Stard13	5
Stambp	2
St13	4
Sssca1	1
Ssrp1	6
Ssbp1	6
Ssb	6
Srpr	6
Srpk1	2
Srp72	6
Srm	2
Spry4	5
Spr	6
Spin1	4
Spg21	6
Spg20	2
Spcs2	5
Spcs1	3
Spats2	3
Spast	5
Spag1	4
Sod2	6
Sod1	4
Snx9	4
Snx3	3
Snx18	4
Snx12	4
Snrpe	6
Snrpd3	6
Snrpd1	6
Snrpb2	6
Snrnp200	6
Snd1	3
Smu1	6
Sms	1
Smek1	3
Smchd1	1
Smc4	6
Smc2	3
Smarcc1	3
Smarca5	6
Smap2	1
Smap1	6
Smad2	5
Slk	5
Slc7a6os	5
Slc7a5	1
Slc4a1ap	6
Slc45a3	2
Slc44a2	5
Slc3a2	4
Slc35b2	4
Slc30a3	4
Slc25a5	6
Slc25a4	6
Slc25a35	1
Slc25a31	1
Slc25a22	6
Slc25a20	6
Slc25a15	2
Slc25a10	2
Slc25a1	5
Slc23a2	5
Slc16a1	6
Slc12a9	4
Slc12a7	3
Slbp	5
Skiv2l	2
Ski	5
Sirt5	2
Sirt2	5
Sin3a	5
Sil1	5
Shmt2	3
Shcbp1	5
Sh3kbp1	4
Sh3glb2	2
Sh3gl1	3
Sh3bgrl3	4
Sgta	2
Sfpq	6
Sf3b2	6
Sf3b1	3
Sf3a1	3
Set	6
Serbp1	6
Sepw1	5
Sephs2	6
Sephs1	6
Sel1l	5
Sec63	3
Sec62	5
Sec61a1	1
Sec31a	4
Sec24c	1
Sec24b	2
Sec23ip	5
Sec23a	5
Sec22b	4
Sec16a	2
Sdhc	2
Sdhb	3
Sdha	3
Sdf2l1	5
Sdcbp	1
Scrn3	6
Scrn2	1
Scp2	4
Scfd2	5
Scfd1	4
Sccpdh	6
Scamp5	1
Scamp4	6
Scamp3	6
Scamp2	1
Scamp1	5
Sbds	4
Satb1	6
Sart3	5
Sars	6
Sar1a	5
Sap30	5
Samm50	5
Samhd1	3
Sall4	3
Safb	6
Sae1	6
Sacm1l	4
Ruvbl2	6
Ruvbl1	6
Rufy1	4
Rtn4	6
Rtn3	4
Rrm2b	4
Rrm2	6
Rrm1	6
Rras2	1
Rragc	4
Rraga	5
Rqcd1	6
Rps9	6
Rps6kb1	1
Rps6ka3	3
Rps6ka1	1
Rps5	6
Rps4x	6
Rps3	6
Rps27	6
Rps26	6
Rps25	6
Rps24	6
Rps23	6
Rps21	6
Rps19	6
Rps17	6
Rps15a	6
Rps15	6
Rps14	6
Rps11	6
Rps10	6
Rpn1	5
Rplp2	6
Rplp0	6
Rpl8	6
Rpl7	6
Rpl5	6
Rpl4	6
Rpl38	6
Rpl37a	6
Rpl3	6
Rpl28	6
Rpl27a	6
Rpl27	6
Rpl24	6
Rpl23	6
Rpl19	6
Rpl18	6
Rpl17	6
Rpl14	6
Rpl13a	1
Rpl10a	6
Rpl10	6
Rpia	2
Rpe	2
Rpap1	1
Rpa3	3
Rpa2	3
Rpa1	5
Rnps1	6
Rnmt	6
Rnh1	2
Rnf25	4
Rnf220	4
Rnf14	1
Rnf114	5
Rhpn2	4
Rhot2	5
Rhot1	4
Rhoa	4
Rgs10	2
Rgn	4
Rfk	3
Rfc5	6
Rfc4	1
Rfc2	6
Rexo2	3
Rer1	3
Rela	1
Reep5	4
Reep2	4
Rdx	4
Rdh11	5
Rdh10	5
Rcn2	5
Rchy1	5
Rcc2	6
Rbpms2	5
Rbmxl2	4
Rbm26	6
Rbm15	2
Rbbp7	5
Rbbp4	6
Rasa1	4
Rars2	2
Rars	6
Rap1gds1	4
Rap1a	3
Rangap1	6
Ranbp3	1
Ranbp2	6
Ranbp1	3
Ran	6
Rala	4
Rae1	2
Rad23b	1
Rac1	4
Rabggta	1
Rabac1	4
Rab8a	5
Rab5c	2
Rab4b	6
Rab4a	2
Rab3gap2	4
Rab3gap1	4
Rab3d	4
Rab38	4
Rab32	4
Rab2a	4
Rab27a	3
Rab22a	4
Rab21	2
Rab1b	4
Rab18	3
Rab14	4
Rab12	4
Rab11b	4
Rab10	2
Qdpr	3
Qars	5
Pygb	3
Pycrl	4
Pxmp2	1
Puf60	2
Ptpn6	2
Ptpn23	3
Ptpn21	2
Ptpn18	5
Ptpn11	4
Ptma	6
Ptgr2	3
Ptgr1	1
Ptgis	2
Ptgfrn	2
Ptges3	3
Ptges2	6
Pter	3
Ptcd3	6
Ptbp2	5
Ptbp1	6
Psmg1	2
Psmf1	5
Psme4	4
Psme3	6
Psmd9	2
Psmd8	6
Psmd7	2
Psmd6	3
Psmd5	4
Psmd4	6
Psmd3	6
Psmd2	3
Psmd14	6
Psmd13	6
Psmd12	3
Psmd11	6
Psmd10	1
Psmd1	3
Psmc6	6
Psmc5	6
Psmc4	6
Psmc3	6
Psmc2	6
Psmc1	6
Psmb7	6
Psmb6	6
Psmb4	6
Psmb3	6
Psmb2	1
Psmb1	6
Psma7	6
Psma6	6
Psma5	3
Psma4	6
Psma3	6
Psma2	6
Prune	4
Prpf8	6
Prpf19	6
Prmt1	6
Prkdc	5
Prkcsh	4
Prkar2a	2
Prkar1a	3
Prkaca	3
Prkaa1	4
Prep	6
Preb	2
Prdx6	6
Prdx5	4
Prdx4	4
Prdx3	6
Prdx2	4
Prdx1	4
Prc1	2
Ppt2	1
Ppp6c	3
Ppp5c	2
Ppp3cb	1
Ppp2r5d	4
Ppp2r4	4
Ppp2r2d	2
Ppp2r1a	3
Ppp2cb	4
Ppp2ca	2
Ppp1r7	2
Ppp1r12a	1
Ppp1r10	6
Ppp1ca	6
Ppox	3
Ppme1	4
Ppm1h	4
Ppm1f	6
Ppm1b	3
Ppil1	6
Ppih	5
Ppif	3
Ppid	3
Ppib	4
Ppia	3
Ppfibp2	6
Por	2
Polr2g	4
Polr2d	4
Pole3	2
Pold2	4
Pold1	2
Pofut2	5
Pnpo	5
Pmm2	6
Plxnb2	1
Pls3	5
Pls1	4
Plk1	6
Pld3	6
Pld1	4
Plch1	4
Plat	5
Plaa	4
Pla2g6	6
Pla2g4c	4
Pla2g15	6
Pitrm1	2
Pitpna	4
Pip4k2c	4
Pik3r4	5
Pik3r1	4
Pik3cd	2
Pik3c3	1
Pigu	5
Pigt	2
Pigs	5
Pigk	4
Picalm	6
Pi4k2a	6
Phpt1	2
Phb2	6
Phb	6
Pgs1	5
Pgrmc2	5
Pgrmc1	3
Pgp	2
Pgm2l1	4
Pgls	1
Pgk1	1
Pgd	6
Pgam5	6
Pgam1	6
Pfn2	4
Pfn1	6
Pfkl	4
Pfdn5	4
Pfdn4	5
Pfdn2	4
Pfas	6
Pex6	2
Pex5	2
Pex14	5
Pex13	1
Pex11b	5
Pex1	4
Pepd	6
Pecr	4
Pebp1	4
Pdzk1	5
Pdxp	5
Pdxk	6
Pdxdc1	2
Pdlim1	1
Pdk3	4
Pdia6	5
Pdia5	5
Pdia4	5
Pdia3	5
Pdhx	6
Pdhb	6
Pdha1	1
Pde12	3
Pdcl3	3
Pdcd2l	5
Pdap1	6
Pcnp	1
Pcna	2
Pcmt1	4
Pccb	2
Pcca	3
Pcbp2	3
Pcbp1	6
Pcbd1	4
Patl2	5
Patl1	6
Parp4	6
Parp12	5
Parp1	6
Parl	3
Parg	5
Pard3	4
Paqr6	4
Papss1	1
Paox	4
Pank2	4
Pan2	4
Pak1	4
Paip2b	5
Paip2	1
Paics	1
Pafah1b3	4
Pafah1b2	6
Pafah1b1	4
Paf1	6
Padi6	2
Pacsin2	4
Pabpc1	6
Pa2g4	6
P4hb	5
Ovgp1	5
Otub1	4
Ostf1	6
Osbpl9	5
Osbpl8	4
Osbp	4
Os9	5
Optn	5
Opa1	2
Oosp1	5
Oog4	4
Oog3	4
Ooep	4
Omt2a	4
Ola1	6
Ogdhl	4
Ogdh	4
Obox1	5
Oat	5
Oas1d	4
Oas1c	5
Nxn	1
Nup98	6
Nup93	5
Nup85	5
Nup54	6
Nup50	2
Nup214	5
Nup188	4
Nup160	5
Nup155	6
Nup153	6
Nup133	1
Nup107	3
Numa1	3
Nudt9	1
Nudt7	4
Nudt5	4
Nudt3	3
Nudt2	4
Nudt14	3
Nudc	5
Nucb1	2
Nubpl	2
Nub1	6
Nt5c2	5
Nsfl1c	4
Nsf	4
Nsdhl	5
Nsd1	6
Nrd1	4
Nrbp1	2
Nras	2
Npm2	2
Npm1	6
Nploc4	2
Npepps	3
Npc2	6
Npc1	4
Nono	6
Nomo1	4
Nolc1	6
Nmt1	3
Nmral1	5
Nme1	6
Nlrp9c	4
Nlrp9b	5
Nlrp9a	5
Nlrp5	4
Nlrp4g	6
Nlrp4f	4
Nlrp4e	5
Nlrp4b	4
Nlrp4a	5
Nlrp2	4
Nlrp14	4
Nln	4
Nit2	4
Nit1	5
Nipsnap1	1
Nif3l1	4
Nhlrc2	6
Ngly1	4
Nfxl1	5
Nfu1	1
Nfs1	2
Nexn	4
Nek3	4
Nedd8	1
Ndufv2	5
Ndufv1	1
Ndufs8	1
Ndufs7	3
Ndufs5	1
Ndufs4	3
Ndufb9	6
Ndufb6	2
Ndufb5	3
Ndufb3	1
Ndufb11	6
Ndufb10	6
Ndufaf2	1
Ndufab1	3
Ndufa9	6
Ndufa8	4
Ndufa6	6
Ndufa4	3
Ndufa2	1
Ndufa13	3
Ndufa12	6
Ndufa10	3
Ndrg4	5
Ndfip2	4
Nde1	4
Ncstn	4
Ncln	3
Ncl	6
Nckap1	2
Ncapg	2
Nbr1	5
Nasp	6
Nars	1
Napa	2
Nap1l4	4
Nap1l1	6
Nans	5
Nae1	3
Naca	3
Naalad2	6
N4bp1	1
Myom2	2
Myo6	4
Myo1c	3
Myo1b	6
Myo18a	5
Myo10	2
Myl6	3
Myh9	5
Myh11	4
Myh10	6
Mycbp	6
Mvp	4
Mtx2	2
Mtx1	6
Mtus1	5
Mtr	1
Mtpn	2
Mtmr9	6
Mtmr7	5
Mtmr14	5
Mthfd2	4
Mthfd1l	1
Mthfd1	4
Mtch1	2
Mtap	6
Mta3	6
Msh6	6
Ms4a1	1
Mrrf	2
Mrps36	2
Mpi	4
Mphosph6	5
Mospd1	4
Morf4l2	1
Mon2	1
Mms19	2
Mlycd	2
Mlec	5
Miox	2
Mink1	6
Mif	6
Mgst3	3
Mgea5	1
Mfsd1	3
Mfge8	5
Mff	2
Metap2	6
Mesdc2	3
Men1	4
Med6	5
Med31	2
Med22	4
Med11	5
Med1	5
Mecr	4
Me2	6
Me1	5
Mdn1	6
Mdm4	5
Mdh2	6
Mdh1	4
Mdc1	3
Mcm7	6
Mcm6	1
Mcm5	3
Mcm4	6
Mcm3	6
Mcm2	6
Mcfd2	4
Mcee	2
Mcat	2
Mat2b	4
Mat2a	6
Mat1a	5
Mastl	6
Mark2	5
Marcks	6
Mapre2	5
Mapre1	6
Mapkap1	1
Mapk8	4
Mapk3	5
Mapk1	6
Map2k4	5
Map2k2	6
Map2k1	2
Man2c1	4
Man2a1	1
Macf1	1
Lyrm4	6
Lyplal1	4
Lypla2	4
Lypla1	1
Lsm4	5
Lsm3	4
Lsm2	3
Lsm14b	5
Lsm14a	5
Lsm1	5
Lrrfip1	2
Lrrc57	6
Lrrc47	3
Lrrc40	5
Lrrc16a	1
Lrpprc	6
Lrpap1	6
Lrch4	6
Lpin2	5
Lpcat1	2
Lonp1	4
Lmnb1	6
Lmna	6
Lmf2	4
Lmbrd1	4
Lman2	4
Lman1	2
Lig1	3
Letm1	2
Ldhd	5
Ldhc	4
Ldhb	4
Ldha	4
Lcp1	4
Lcmt1	4
Lbr	3
Las1l	6
Lars	1
Lancl2	5
Lancl1	3
Lamp1	3
Lamc2	5
Lactb2	6
Lactb	5
l7Rn6	1
Ktn1	5
Krt15	2
Kpnb1	2
Kpna6	3
Kpna4	6
Kntc1	3
Kit	5
Kif5b	6
Kif4	4
Kif2a	6
Kif23	6
Kif20a	3
Kif14	4
Kif13b	6
Kif11	6
Khdc1c	4
Kctd3	1
Kcmf1	4
Kbtbd8	4
Kbtbd7	5
Kars	6
Jagn1	5
Ivd	1
Itsn2	4
Itpr1	5
Itgb5	1
Itgb1	6
Itgav	1
Isyna1	6
Isoc2a	4
Ireb2	6
Iqgap2	2
Ipo9	5
Ipo7	6
Ipo5	6
Impa1	4
Immt	3
Ilf2	6
Ikbkap	3
Igf2r	6
Igf2bp3	3
Igf2bp2	5
Igbp1	5
Idi1	2
Idh3g	6
Idh3b	6
Idh3a	1
Idh1	4
Ide	6
Iars2	6
Iars	5
Iah1	4
Hyou1	5
Huwe1	3
Htt	2
Htra2	6
Hsph1	5
Hspe1	1
Hspd1	6
Hspa9	6
Hspa8	3
Hspa5	5
Hspa4l	5
Hspa4	2
Hspa2	2
Hspa1a	5
Hspa14	6
Hspa12a	2
Hsp90b1	4
Hsp90ab1	6
Hsp90aa1	5
Hsd17b7	5
Hsd17b4	4
Hsd17b10	6
Hscb	2
Hsbp1	5
Hrsp12	6
Hpcal1	5
Hook3	4
Hook1	4
Hnrnpu	6
Hnrnpr	1
Hnrnpm	6
Hnrnpl	6
Hnrnpk	6
Hnrnph3	3
Hnrnph1	6
Hnrnpf	6
Hnrnpd	6
Hnrnpc	6
Hnrnpab	6
Hnrnpa3	6
Hnrnpa2b1	6
Hnrnpa1	6
Hn1l	4
Hn1	3
Hmox2	5
Hmgcl	6
Hmgb2	6
Hmgb1	6
Hmbs	3
Hirip3	5
Hip1r	5
Hint2	6
Hgs	6
Herc1	1
Hectd3	6
Hectd1	5
Heatr6	3
Hdlbp	1
Hdhd2	5
Hdac6	4
Hdac2	5
Hccs	6
Hbs1l	4
Hat1	3
Hagh	2
Hadhb	5
Hadha	3
Hadh	6
H2afx	6
H2afv	6
H1foo	5
Gys1	5
Guk1	5
Gtf2b	4
Gtf2a2	1
Gstz1	3
Gstt2	5
Gstp1	4
Gsto1	6
Gstm5	4
Gstk1	2
Gsta4	4
Gss	2
Gsr	1
Gspt1	1
Grpel1	3
Grhpr	1
Gpx3	5
Gpx1	1
Gps1	4
Gpr107	5
Gpaa1	6
Got1	6
Gorasp2	2
Golm1	2
Golgb1	4
Golga5	2
Golga4	1
Golga3	6
Golga2	3
Gnpnat1	6
Gnpda2	4
Gnpda1	4
Gnpat	3
Gng12	5
Gnb4	5
Gnb2l1	6
Gnb1	3
Gnas	5
Gnai2	4
Gmps	2
Gmppb	3
Gmppa	5
Gmnn	6
Gmfb	5
Gmds	4
Gm813	4
Glud1	6
Glrx5	5
Glrx3	5
Glrx	4
Glo1	5
Glmn	2
Glg1	5
Gja1	6
Ghitm	3
Gga3	5
Gga1	5
Gfpt1	1
Gfm1	6
Gfer	6
Gdpd1	4
Gdi2	4
Gdi1	4
Gdf9	5
Gda	4
Gcn1l1	6
Gclm	3
Gcc2	3
Gbf1	4
Gbe1	4
Gbas	2
Gart	6
Gars	6
Ganab	5
Galm	4
Galk2	3
Galk1	6
Gale	4
G6pdx	4
G3bp2	6
Fxr2	5
Fxr1	5
Fut11	5
Fus	6
Fuk	5
Fubp1	6
Ftl1	3
Fsd1	4
Fpgs	4
Foxo3	5
Fnta	4
Fmr1	5
Fmnl3	4
Flnb	3
Flna	1
Flii	5
Flad1	1
Fkbp8	2
Fkbp5	1
Fkbp4	1
Fkbp3	6
Fkbp2	5
Fkbp1a	2
Fis1	4
Fip1l1	3
Fig4	1
Fermt2	1
Fen1	6
Fdps	1
Fdft1	5
Fbxw9	1
Fbxw19	4
Fbxw16	4
Fbxw15	4
Fbxw13	2
Fbxw11	6
Fbxo7	4
Fbxo38	1
Fbxo30	1
Fbp2	6
Fbl	6
Fasn	1
Farsb	6
Farsa	1
Fars2	4
Fam3c	4
Fam162a	2
Fam160a1	5
Fam151a	5
Fam114a2	5
Faf1	3
Fabp5	4
Faah	4
Exoc1	5
Evi5	5
Ethe1	6
Etfb	6
Etfa	3
Etf1	6
Esd	1
Erp29	4
Ero1lb	5
Ero1l	2
Ern1	5
Ermp1	2
Erlin2	2
Ergic3	5
Eps8	6
Eps15l1	3
Eprs	4
Entpd6	5
Entpd2	2
Entpd1	2
Enpp5	5
Endog	6
Elmod2	5
Elavl1	6
Eif6	6
Eif5b	6
Eif5a	6
Eif5	6
Eif4h	6
Eif4g1	6
Eif4enif1	5
Eif4e3	5
Eif4e1b	5
Eif4b	1
Eif4a2	3
Eif4a1	6
Eif3m	6
Eif3i	1
Eif3h	6
Eif3g	6
Eif3f	6
Eif3e	6
Eif3d	6
Eif3c	6
Eif3b	6
Eif3a	6
Eif2s3x	6
Eif2s2	6
Eif2s1	6
Eif2b5	6
Eif2b4	6
Eif2b2	6
Eif2b1	3
Eif2ak4	4
Eif2a	6
Ehd4	3
Eftud2	6
Eftud1	5
Eefsec	2
Eef2k	4
Eef2	6
Eef1g	6
Eef1d	6
Eef1a1	6
Eea1	1
Edc4	5
Echs1	6
Echdc1	5
E330034G19Rik	4
E330021D16Rik	4
E330017A01Rik	4
Dynlrb1	1
Dynll2	5
Dync1li1	5
Dync1i2	4
Dync1h1	3
Dusp12	2
Dtymk	3
Dtx2	5
Dstn	3
Drg2	6
Drg1	3
Drap1	5
Dpy30	6
Dppa5a	6
Dpp3	3
Dopey2	5
Dock7	5
Dnpep	6
Dnmt3a	5
Dnmt1	4
Dnm1l	4
Dnajc7	1
Dnajc5	4
Dnajc3	4
Dnajc19	5
Dnajc13	2
Dnajc11	3
Dnajb6	1
Dnajb4	4
Dnajb11	5
Dnajb1	6
Dnaja4	4
Dnaja3	5
Dnaja2	4
Dnaja1	6
Dmxl2	2
Dlst	6
Dlgap5	5
Dlgap4	4
Dld	6
Dlat	6
Diras2	5
Dip2b	5
Dicer1	3
Diablo	3
Dhx9	6
Dhrs1	4
Dhodh	4
Dhfr	1
Dgke	4
Dera	6
Depdc7	5
Degs1	5
Ddx6	5
Ddx5	6
Ddx42	6
Ddx3x	3
Ddx23	6
Ddx19a	4
Ddx1	3
Ddt	4
Ddrgk1	5
Ddost	4
Ddi2	4
Ddb1	4
Dcxr	3
Dcun1d5	5
Dcun1d1	2
Dctn4	4
Dctn2	4
Dcp1a	5
Dclk2	4
Dcakd	5
Dbi	1
Dars	3
Daglb	5
Dab2	6
D10Wsu102e	5
D10Jhu81e	5
Cyth2	1
Cyfip1	5
Cyc1	3
Cyb5r3	4
Cyb5b	5
Cul5	6
Cul4b	5
Cul4a	5
Cul3	1
Cul2	1
Cul1	4
Cttn	6
Ctsd	6
Ctsb	6
Ctps2	2
Ctnnb1	3
Ctnna1	6
Ctage5	2
Cstb	6
Csrp1	3
Csnk2b	6
Csnk2a2	6
Csnk2a1	6
Csnk1e	5
Csnk1a1	1
Cse1l	6
Csad	4
Cs	6
Cryz	5
Crym	4
Cryl1	4
Crkl	3
Crk	4
Crip2	6
Creld2	5
Crbn	2
Crabp2	2
Cpt2	1
Cpsf6	6
Cpsf3	3
Cpsf2	3
Cpox	2
Cpne3	6
Cpne1	1
Cpa1	5
Cox7a2l	6
Cox7a2	4
Cox6b1	5
Cox6a1	6
Cox5b	1
Cox5a	6
Cox4i1	5
Cox17	3
Coro7	5
Coro1c	6
Coro1b	4
Coq6	6
Copz1	6
Cops8	2
Cops7a	4
Cops6	4
Cops5	4
Cops4	4
Cops3	2
Cops2	4
Copg2	3
Cope	4
Copb2	4
Copb1	3
Copa	2
Cog6	6
Cog5	3
Cog3	1
Cobll1	5
Coasy	2
Cnpy4	5
Cnot7	4
Cnot6l	5
Cnot3	3
Cnot2	6
Cnot10	4
Cnot1	6
Cnn3	3
Cndp2	6
Cmpk2	5
Cmpk1	2
Clybl	4
Clu	2
Cltc	4
Cltb	4
Clta	2
Clptm1	5
Clpp	6
Clpb	2
Clic4	6
Cldn4	6
Clcn5	5
Clcc1	5
Ckb	4
Ckap5	5
Ckap2	3
Cit	1
Cisd1	3
Ciapin1	6
Ciao1	2
Chordc1	3
Chmp7	6
Chmp5	4
Chek1	5
Chdh	3
Chd4	6
Chchd6	5
Chchd3	2
Cgn	5
Cfl2	4
Cetn2	5
Cept1	4
Cenpf	5
Cenpe	4
Cecr5	1
Cecr2	6
Cdv3	5
Cdt1	4
Cds1	5
Cdo1	5
Cdk5	2
Cdipt	6
Cdh1	6
Cdc73	3
Cdc42bpb	1
Cdc42	3
Cdc37l1	5
Cdc37	5
Cd9	6
Cd81	1
Cd2ap	1
Cd164l2	5
Cct8	3
Cct7	6
Cct6a	1
Cct5	6
Cct4	6
Cct3	6
Cct2	6
Ccdc90b	4
Ccdc69	5
Ccdc6	4
Ccdc58	6
Ccdc47	6
Ccdc117	5
Ccdc115	4
Ccdc101	6
Ccbl2	4
Cbx2	2
Cbx1	6
Cbr1	6
Cars2	3
Cars	5
Carm1	3
Capzb	6
Capza1	4
Capns1	4
Capn1	5
Cap1	6
Canx	5
Cand1	6
Camsap1	1
Calr	5
Calb1	2
Cacybp	6
Cab39l	4
Cab39	6
C87977	4
C3	4
C1qbp	6
Bub3	3
Bub1b	4
Btf3l4	5
Btaf1	1
Bst2	5
Bspry	5
Bsg	6
Bsdc1	5
Brap	4
Bpgm	4
Bola2	5
Bola1	1
Bmp15	5
Blmh	6
Birc6	5
Bin2	5
Bicd2	1
Bcl2l10	4
Bcar1	5
Bcap31	5
Bcap29	5
Bax	6
Basp1	2
Banf1	4
Baiap2l1	5
Aurka	6
AU022751	4
AU018091	6
AU015836	5
Atpif1	1
Atp9a	5
Atp6v1h	2
Atp6v1f	5
Atp6v1e1	5
Atp6v1d	6
Atp6v1c1	2
Atp6v1b2	5
Atp6v1a	4
Atp6v0d1	4
Atp6v0c	5
Atp6v0a2	2
Atp6ap2	5
Atp6ap1	4
Atp5o	6
Atp5j2	2
Atp5j	6
Atp5f1	1
Atp5d	6
Atp5c1	6
Atp5b	6
Atp2c1	5
Atp2b1	5
Atp2a2	4
Atp1b3	3
Atp1a1	3
Atp13a1	4
Atox1	1
Atl2	4
Atl1	5
Atic	6
Atg5	4
Atg4b	6
Atg2a	2
Atg16l1	4
Atg12	4
Atad1	5
Asz1	5
Astl	5
Aspscr1	4
Aspm	4
Asph	5
Asna1	4
Asf1b	2
Arpp19	4
Arpc5l	5
Arpc4	4
Arpc3	1
Arpc2	6
Arpc1b	6
Arpc1a	4
Armc8	3
Armc10	4
Armc1	6
Arl8b	5
Arl6ip1	5
Arl6	2
Arl3	4
Arl1	4
Arih1	4
Arhgef7	5
Arhgef16	5
Arhgdia	4
Arhgap17	5
Arhgap12	5
Arhgap1	6
Arg2	4
Arfip1	4
Arfgef1	5
Arf5	4
Arcn1	5
Apool	5
Apoo	5
Apoe	3
Apoa1bp	6
Apip	6
Api5	3
Apeh	4
Ap3m1	3
Ap3d1	1
Ap2s1	6
Ap2m1	6
Ap2b1	6
Ap2a1	1
Ap1m2	6
Ap1m1	5
Ap1g1	1
Ap1b1	4
Anxa7	4
Anxa6	4
Anxa5	1
Anp32b	3
Ankrd44	4
Ankfy1	2
Amdhd2	2
Amacr	1
Alg5	4
Alg1	5
Aldoa	1
Aldh9a1	4
Aldh7a1	4
Aldh6a1	4
Aldh5a1	3
Aldh4a1	2
Aldh3a2	4
Aldh2	4
Aldh1l1	6
Aldh16a1	2
Alb	6
Alad	4
Akr1b8	4
Akap12	4
Akap1	3
Ak2	3
Aip	4
Aifm1	5
Ahsa1	3
Agps	2
Agpat9	6
Adss	5
Adsl	4
Adprh	2
Adpgk	4
Ado	2
Adk	4
Adh5	5
Add1	1
Adam10	3
Ada	4
Acyp1	6
Acy1	4
Actr3	6
Actr2	3
Actr1a	5
Actn4	6
Actn1	6
Actl6a	5
Actg1	6
Actc1	2
Acsl4	6
Acsl1	4
Acp6	2
Acox3	2
Acot9	1
Acot8	2
Acot7	4
Aco2	3
Aco1	2
Acly	6
Acbd7	4
Acbd3	5
Acat1	3
Acadvl	6
Acadsb	4
Acads	3
Acadl	6
Acad9	3
Acad11	4
Acaa2	6
Acaa1a	4
Abr	6
Abhd12	5
Abhd10	2
Abcf3	4
Abce1	6
Abcd3	5
Abcb7	3
Abcb6	1
Aass	4
Aars	2
Aaas	6
3110001I22Rik	5
2210016F16Rik	2
2010002M12Rik	1

## Sheet: ZY_PA_Fuzzy_Fig.3C
Genes	Clusters
Bscl2	4
Atp12a	1
Bag6	1
Atp6v0a1	3
Prodh	4
Pdcd6ip	6
Skp1	4
Psma1	2
Srsf10	5
Tmed2	4
Rab9a	3
Gyg1	2
Copg1	6
Pex3	6
Sacs	2
Cnot9	6
Ybx3	6
Alyref2	1
Tmem9b	1
Akr1a1	2
Plac8	4
Lamtor2	6
Glmp	1
Izumo1r	6
Atp5pd	5
Rmdn1	6
Ndufs3	6
Stard3nl	6
Pycr3	4
Gnai3	3
Tmem43	5
Srpra	5
Rpn2	6
Slc25a18	6
Atp5po	1
Hm13	5
Echdc3	4
RtcA	1
Msra	5
Ndufb8	3
Atp5f1d	5
Hacd2	3
Coa3	5
Rpl34	1
Chchd2	6
Gatd3a	3
Snu13	1
Oxct1	5
Tomm70	1
Rpl15	1
Gars1	2
Rpl11	1
Abcb8	5
Ist1	2
Nup37	5
Khdc3	6
Ociad1	4
Golt1b	2
Nsa2	1
Retreg3	3
Sec61b	4
Atp5pb	5
Pcyox1	2
Ndufb4	5
Mien1	4
Cmc1	5
Mydgf	6
Cox6c	2
Ranbp17	3
Adar	2
Kars1	5
Park7	3
Rtcb	5
Sardh	4
Hibadh	6
Mlf2	2
Mpst	2
Atad3	1
Camk2g	2
Kif2c	2
Lrrc59	1
Marc2	3
Sf3b3	1
Tmco1	1
Acaa1a	4
Supt16h	5
Mia2	1
Atl3	4
Uxs1	6
Kiaa2013	5
Ndufs2	2
Txndc5	6
Znf622	4
Atp5f1c	5
Rbmxl1	1
Ndufs1	1
Eif4a3	1
Dnah5	6
Slc25a3	1
Arl8a	2
Paip1	6
Ddx39a	3
Uhrf1	6
Micu1	2
Ndc1	5
Cox18	2
Nup35	6
Spart	4
Ero1a	2
Ndfip1	6
Dppa3	1
Hacd3	4
Stx5	3
Unc13c	6
Afg3l2	2
Mboat7	6
Hist1h2bp	5
Rbm28	5
Akr7a2	5
Lamtor4	4
Txnl1	1
Micu2	4
Rnf170	4
Zfp57	2
Wdr26	1
Nadk2	6
Septin11	6
Cps1	6
Gpat3	1
Rdh12	6
Chd9	6
Aph1a	2
Pum3	5
Tmbim1	4
Mia3	5
Ano10	4
Epb41l5	3
Pex26	5
Coa6	6
Tufm	5
Mfn1	1
Vps13b	4
Pdpr	6
Lnpk	4
Tmc3	2
Micos10	5
Ipo8	4
Syncrip	1
Vma21	6
H2bc4	1
Rps27	1
Npc1l1	5
Fam120b	2
Vstm2l	3
Srsf1	1
Ecpas	6
Cdc5l	1
Myorg	5
Arhgef39	2
Hist2h2ac	1
Gk	3
Mcf2l	6
Sptbn1	5
Ssr4	2
Ddx3y	2
Pdpn	5
Itga6	6
Psap	1
Ezh2	1
Hars	5
Kif1b	2
Myh4	6
Dhrs13	6
Slc30a9	5
Tmem256	2
Odr4	4
Syne3	6
Tmed1	6
Dipk2a	4
Rmdn3	4
Dennd11	3
Tmem109	4
Esyt1	4
Pip4p1	4
Smarca4	1
Myl12b	5
Fahd2	4
Acot6	5
Hsdl2	4
Fam83b	1
Lrriq1	3
Cd36	4
Atp5me	5
Pc	4
Rac2	3
Atp5f1a	5
Nme2	5
Fh	4
Atp5pf	5
Anxa4	5
Rps3a	1
Hist1h3b	1
Arf1	5
Eloc	2
Rpl36a	1
Ctps1	4
Hint1	5
Hnrnph2	1
Tubb4b	2
Acta1	6
Rack1	1
Rpl22	1
Rps12	1
Rpl32	1
Rpl31	1
Rpl30	1
Rbx1	2
Elob	4
Rps24	1
Ran	1
Rab1A	4
H4c1	1
Rps6	1
Rpl23a	1
Rpl18a	1
Snrpf	1
Rps13	1
Rps18	1
Rps23	1
Rps8	1
Rps7	1
Dad1	4
Rpl37a	1
Rpl26	1
Tmem258	4
Ube2k	6
Chp1	4
Rab5b	3
Rps20	1
Actb	5
Gabarapl2	1
Nanos2	5
Sec61g	5
Tpm1	6
Pdcd5	4
Atp5f1b	1
Cyb5a	3
Atp5f1e	5
Atp5mf	1
Mfap2	4
Stom	2
Cnbp	1
Ndufs6	3
Pkm	4
Kpna2	6
Dynlt1	6
Rpl9	1
Rab7a	3
Hsd17b8	2
Rpl36	1
Rpl13	1
Rpl29	1
Rpl6	1
Srprb	1
Adss2	6
Akr1b1	6
Eci1	5
Rpl12	1
Fbl	1
Rab6a	2
Serpinc1	2
Ctnnd1	1
Map4	6
Rps2	1
Impdh2	1
Bmp7	2
Wnt6	2
Gna11	6
Myo5b	4
Phka1	2
Cfl1	6
Cox7c	3
Eno1	3
Gapdh	4
Sptan1	1
H1-2	1
Myf6	6
Rpsa	1
Rpl7a	1
Txn	1
Calm3	6
Ndufb1	2
Fth1	6
Lck	6
Tp53	6
Hbb-b2	4
Igh-3	4
Igkc	3
Mtco2	1
Gcat	4
F10	2
Dhcr7	1
Hsd17b12	5
Epb41l2	1
Psmb5	5
Rpl35a	1
Septin7	5
Nipsnap2	2
Calu	5
Cyp4a14	6
Cd151	3
Dhx15	1
Gosr2	2
ATP5IF1	4
Sypl1	4
Dctn1	6
Gcn1	3
Hist1h2ap	1
Trappc11	4
Ttn	3
