# Supplementary material for: Comparative maternal protein profiling of mouse biparental and uniparental embryos
Source: Gigascience. 2022 Sep 3;11:giac084. doi: 10.1093/gigascience/giac084 (PMC9440387; doi:10.1093/gigascience/giac084)
Supplement: giac084_Supplemental_Figures_and_Tables [file giac084_supplemental_figures_and_tables.zip › Table S6.xlsx]

## Sheet: PA_this study
Ooep			Nlrp5			Tle6			Zbed3			Padi6			Atg5			Npm2			H1foo			Zar1			Oas1d			Pou5f1			Ago2			Dnmt1			Cdh1			Ctcf
Gene name	p	r	Gene name	p	r	Gene name	p	r	Gene name	p	r	Gene name	p	r	Gene name	p	r	Gene name	p	r	Gene name	p	r	Gene name	p	r	Gene name	p	r	Gene name	p	r	Gene name	p	r	Gene name	p	r	Gene name	p	r	Gene name	p	r
Aass	0.397744	0.427557	Aass	0.355361	0.462801	Aass	0.367294	0.452736	Aass	0.0765017	0.764754	Aass	0.493492	0.35224	Aass	0.966941	0.022043	Aass	0.335359	0.479945	Aass	0.115422	-0.708033	Aass	0.720082	0.188857	Aass	0.626701	-0.254351	Aass	0.371706	-0.449045	Aass	0.329321	-0.485193	Aass	0.831797	0.112611	Aass	0.0394894	-0.833033	Aass	0.256419	-0.551692
Aatf	0.0270578	-0.862505	Aatf	0.0205293	-0.880612	Aatf	0.0362553	-0.840219	Aatf	0.303216	-0.508299	Aatf	0.116759	-0.706251	Aatf	0.784816	-0.144461	Aatf	0.746488	0.170665	Aatf	0.384515	0.438412	Aatf	0.319362	-0.493925	Aatf	0.362171	-0.457043	Aatf	0.000764698	0.977336	Aatf	5.37557e-05	0.994008	Aatf	0.0643253	-0.785075	Aatf	0.0430382	0.825459	Aatf	0.129359	0.689867
Abat	0.45067	0.385284	Abat	0.438867	0.394564	Abat	0.475994	0.365631	Abat	0.385179	-0.437863	Abat	0.146326	0.66886	Abat	0.0866977	0.748844	Abat	0.281928	-0.527696	Abat	0.761889	-0.160109	Abat	0.450603	0.385337	Abat	0.00190252	0.964172	Abat	0.545458	-0.313277	Abat	0.541701	-0.316056	Abat	0.47609	0.365557	Abat	0.870464	0.0865735	Abat	0.704	-0.2
Abcb10	0.212547	-0.595284	Abcb10	0.243502	-0.564197	Abcb10	0.21895	-0.588713	Abcb10	0.719216	-0.189456	Abcb10	0.438767	-0.394643	Abcb10	0.762411	-0.159751	Abcb10	0.469714	0.370473	Abcb10	0.80631	0.129857	Abcb10	0.422836	-0.407298	Abcb10	0.307854	-0.504141	Abcb10	0.757454	0.163145	Abcb10	0.685852	0.212637	Abcb10	0.081695	-0.756538	Abcb10	0.766472	0.156975	Abcb10	0.312478	0.50002
Abcb6	0.833029	0.111779	Abcb6	0.828965	0.114524	Abcb6	0.813905	0.12471	Abcb6	0.377157	0.444504	Abcb6	0.778214	0.148959	Abcb6	0.961861	-0.0254315	Abcb6	0.564084	0.299572	Abcb6	0.519956	-0.332256	Abcb6	0.723431	-0.186543	Abcb6	0.526862	-0.32709	Abcb6	0.488118	-0.356337	Abcb6	0.48394	-0.359531	Abcb6	0.79456	-0.137833	Abcb6	0.241361	-0.566294	Abcb6	0.664263	-0.227763
Abcb7	0.190794	-0.618237	Abcb7	0.335319	-0.47998	Abcb7	0.210265	-0.597646	Abcb7	0.835494	-0.110116	Abcb7	0.192945	-0.615922	Abcb7	0.468002	-0.371797	Abcb7	0.0347074	0.843765	Abcb7	0.812509	-0.125655	Abcb7	0.600525	0.273107	Abcb7	0.239239	-0.56838	Abcb7	0.315562	0.497284	Abcb7	0.2769	0.532357	Abcb7	0.0880021	-0.746871	Abcb7	0.494039	0.351823	Abcb7	0.237483	0.570112
Abcb8	0.0237586	-0.871358	Abcb8	0.0347604	-0.843642	Abcb8	0.0154008	-0.896885	Abcb8	0.110874	-0.714168	Abcb8	0.0331132	-0.847495	Abcb8	0.302667	-0.508792	Abcb8	0.948491	0.0343531	Abcb8	0.0491062	0.813153	Abcb8	0.539283	-0.317848	Abcb8	0.486665	-0.357447	Abcb8	0.329976	0.484622	Abcb8	0.238377	0.569229	Abcb8	0.174948	-0.635644	Abcb8	0.0323606	0.849285	Abcb8	0.00124148	0.971091
Abcb9	0.00514482	0.940849	Abcb9	0.0067085	0.932358	Abcb9	0.00284165	0.956153	Abcb9	0.123456	0.697453	Abcb9	0.0206369	0.880293	Abcb9	0.351496	0.466086	Abcb9	0.919943	-0.053422	Abcb9	0.0552407	-0.801411	Abcb9	0.366738	0.453203	Abcb9	0.381212	0.441142	Abcb9	0.17687	-0.633499	Abcb9	0.115961	-0.707314	Abcb9	0.1005	0.728588	Abcb9	0.0193836	-0.884061	Abcb9	0.0016817	-0.966327
Abcc1	0.00484702	-0.942603	Abcc1	0.0154043	-0.896873	Abcc1	0.00251536	-0.958766	Abcc1	0.166595	-0.645083	Abcc1	0.0238753	-0.871035	Abcc1	0.312051	-0.500399	Abcc1	0.670881	0.223115	Abcc1	0.133494	0.684642	Abcc1	0.511132	-0.338885	Abcc1	0.319671	-0.493653	Abcc1	0.302816	0.508658	Abcc1	0.213886	0.593904	Abcc1	0.0529112	-0.805795	Abcc1	0.0666685	0.781036	Abcc1	0.000151523	0.989932
Abcd3	0.0146072	0.899625	Abcd3	0.0436721	0.824137	Abcd3	0.0178185	0.888934	Abcd3	0.457585	0.379884	Abcd3	0.0735349	0.769561	Abcd3	0.460458	0.377648	Abcd3	0.228432	-0.579121	Abcd3	0.608418	-0.26743	Abcd3	0.633923	0.249211	Abcd3	0.15671	0.656515	Abcd3	0.233205	-0.574352	Abcd3	0.175982	-0.634489	Abcd3	0.00154089	0.967776	Abcd3	0.251952	-0.555988	Abcd3	0.0455941	-0.820183
Abce1	0.00151666	-0.968031	Abce1	0.0121244	-0.908695	Abce1	0.0020362	-0.962926	Abce1	0.212527	-0.595305	Abce1	0.0497477	-0.811894	Abce1	0.533783	-0.321933	Abce1	0.436686	0.396288	Abce1	0.382343	0.440206	Abce1	0.596423	-0.276065	Abce1	0.295015	-0.515708	Abce1	0.108853	0.716929	Abce1	0.0675599	0.779517	Abce1	0.00516148	-0.940752	Abce1	0.0595208	0.793572	Abce1	0.00911759	0.920989
Abcf1	0.0231265	-0.87312	Abcf1	0.0570692	-0.798029	Abcf1	0.0237386	-0.871414	Abcf1	0.405971	-0.420869	Abcf1	0.0987419	-0.731096	Abcf1	0.459329	-0.378526	Abcf1	0.304339	0.50729	Abcf1	0.535286	0.320816	Abcf1	0.616175	-0.261869	Abcf1	0.208776	-0.599192	Abcf1	0.385277	0.437783	Abcf1	0.302056	0.509342	Abcf1	0.00673733	-0.932211	Abcf1	0.28758	0.522493	Abcf1	0.0376448	0.837096
Abcf2	0.345852	-0.470907	Abcf2	0.471337	-0.36922	Abcf2	0.394049	-0.430577	Abcf2	0.914302	-0.0571944	Abcf2	0.620902	-0.258489	Abcf2	0.861832	0.0923748	Abcf2	0.0874723	0.747671	Abcf2	0.415953	-0.412815	Abcf2	0.78556	0.143955	Abcf2	0.453446	-0.383113	Abcf2	0.293087	0.517462	Abcf2	0.291734	0.518694	Abcf2	0.0796926	-0.759677	Abcf2	0.698379	0.203907	Abcf2	0.559843	0.302681
Abcf3	0.0458906	0.81958	Abcf3	0.0479327	0.815475	Abcf3	0.0386978	0.834766	Abcf3	0.520112	0.332139	Abcf3	0.0176842	0.889361	Abcf3	0.119916	0.702077	Abcf3	0.692155	-0.20824	Abcf3	0.110508	-0.714666	Abcf3	0.273601	0.535433	Abcf3	0.110946	0.71407	Abcf3	0.477069	-0.364804	Abcf3	0.384498	-0.438425	Abcf3	0.152174	0.661863	Abcf3	0.304132	-0.507476	Abcf3	0.049268	-0.812835
Abhd12	0.00702626	-0.930755	Abhd12	0.019254	-0.884457	Abhd12	0.00380867	-0.949178	Abhd12	0.0967236	-0.734	Abhd12	0.0447777	-0.821853	Abhd12	0.412285	-0.415767	Abhd12	0.772018	0.153186	Abhd12	0.125146	0.695265	Abhd12	0.561974	-0.301119	Abhd12	0.457396	-0.380031	Abhd12	0.292357	0.518126	Abhd12	0.204229	0.603943	Abhd12	0.0656148	-0.782844	Abhd12	0.0348771	0.843372	Abhd12	1.28981e-10	0.999991
Abhd14b	0.384522	0.438406	Abhd14b	0.343768	0.472694	Abhd14b	0.407409	0.419705	Abhd14b	0.497545	-0.349159	Abhd14b	0.140654	0.675759	Abhd14b	0.124821	0.695684	Abhd14b	0.420154	-0.409444	Abhd14b	0.619005	-0.259845	Abhd14b	0.28113	0.528434	Abhd14b	0.00573697	0.937502	Abhd14b	0.469201	-0.37087	Abhd14b	0.46495	-0.37416	Abhd14b	0.439474	0.394085	Abhd14b	0.987548	0.00830144	Abhd14b	0.651484	-0.236768
Abhd16a	0.284965	0.524896	Abhd16a	0.334316	0.48085	Abhd16a	0.324064	0.48979	Abhd16a	0.546037	-0.312849	Abhd16a	0.190688	0.618352	Abhd16a	0.3037	0.507864	Abhd16a	0.0662815	-0.781699	Abhd16a	0.848598	0.101281	Abhd16a	0.650528	0.237444	Abhd16a	0.00744147	0.928714	Abhd16a	0.353093	-0.464727	Abhd16a	0.348256	-0.46885	Abhd16a	0.142863	0.673058	Abhd16a	0.990712	-0.00619214	Abhd16a	0.568026	-0.296688
Acaa1a	0.131311	0.687393	Acaa1a	0.0693235	0.776538	Acaa1a	0.144246	0.671375	Acaa1a	0.707718	0.197419	Acaa1a	0.0951231	0.736322	Acaa1a	0.421149	0.408648	Acaa1a	0.983625	0.0109172	Acaa1a	0.196136	-0.612506	Acaa1a	0.0752815	0.766721	Acaa1a	0.169915	0.641308	Acaa1a	0.0528479	-0.805915	Acaa1a	0.0511456	-0.809178	Acaa1a	0.313892	0.498764	Acaa1a	0.239788	-0.56784	Acaa1a	0.332448	-0.482471
Acaa2	0.909768	-0.0602274	Acaa2	0.987194	-0.00853736	Acaa2	0.936458	-0.0423864	Acaa2	0.640497	0.244543	Acaa2	0.842721	0.105241	Acaa2	0.859313	0.0940691	Acaa2	0.352642	0.465111	Acaa2	0.403498	-0.422875	Acaa2	0.934389	-0.0437687	Acaa2	0.588898	-0.281504	Acaa2	0.680776	-0.216184	Acaa2	0.694179	-0.20683	Acaa2	0.45011	-0.385723	Acaa2	0.453187	-0.383316	Acaa2	0.932339	-0.045138
Acad10	0.0125935	-0.906917	Acad10	0.0445409	-0.82234	Acad10	0.0147881	-0.898994	Acad10	0.387113	-0.43627	Acad10	0.029779	-0.855581	Acad10	0.361239	-0.457829	Acad10	0.248785	0.559052	Acad10	0.509293	0.340271	Acad10	0.825544	-0.116836	Acad10	0.196924	-0.611666	Acad10	0.13089	0.687924	Acad10	0.0886491	0.745897	Acad10	0.0187486	-0.886014	Acad10	0.12426	0.69641	Acad10	0.0255217	0.866559
Acad11	0.166865	0.644775	Acad11	0.305624	0.506137	Acad11	0.161835	0.650552	Acad11	0.359478	0.459315	Acad11	0.190139	0.618946	Acad11	0.496029	0.350311	Acad11	0.270949	-0.537917	Acad11	0.74845	-0.169318	Acad11	0.512626	-0.33776	Acad11	0.601806	0.272184	Acad11	0.435048	-0.397584	Acad11	0.356753	-0.461621	Acad11	0.180739	0.62921	Acad11	0.211359	-0.596513	Acad11	0.0843688	-0.7524
Acad9	0.00275902	-0.9568	Acad9	0.0125937	-0.906916	Acad9	0.002385	-0.959856	Acad9	0.0924448	-0.740246	Acad9	0.0807493	-0.758016	Acad9	0.650502	-0.237462	Acad9	0.655233	0.234123	Acad9	0.275892	0.533296	Acad9	0.58593	-0.283654	Acad9	0.486824	-0.357325	Acad9	0.132019	0.686498	Acad9	0.0824913	0.7553	Acad9	0.0185291	-0.886697	Acad9	0.0199863	0.882235	Acad9	0.00299508	0.954976
Acadl	0.00619722	-0.935016	Acadl	0.0267704	-0.863255	Acadl	0.00446584	-0.944928	Acadl	0.154486	-0.659129	Acadl	0.0412462	-0.829246	Acadl	0.413579	-0.414724	Acadl	0.52963	0.325025	Acadl	0.259433	0.54881	Acadl	0.720512	-0.18856	Acadl	0.381666	-0.440766	Acadl	0.240119	0.567515	Acadl	0.164556	0.647418	Acadl	0.0339008	-0.845642	Acadl	0.0528081	0.805991	Acadl	0.000645173	0.979188
Acadm	0.000442323	-0.982778	Acadm	0.0021194	-0.962172	Acadm	0.000392211	-0.983786	Acadm	0.095868	-0.735239	Acadm	0.0833936	-0.753903	Acadm	0.6908	-0.209184	Acadm	0.765403	0.157705	Acadm	0.218972	0.58869	Acadm	0.356036	-0.462228	Acadm	0.435219	-0.397449	Acadm	0.114186	0.709691	Acadm	0.0702343	0.775013	Acadm	0.0108643	-0.913643	Acadm	0.0239489	0.870832	Acadm	0.00539316	0.939423
Acads	0.923228	0.0512262	Acads	0.888935	0.0741793	Acads	0.902121	0.0653455	Acads	0.548715	-0.310871	Acads	0.275089	0.534044	Acads	0.044266	0.822907	Acads	0.898291	-0.0679101	Acads	0.403495	-0.422877	Acads	0.893786	0.0709285	Acads	0.311938	0.5005	Acads	0.912309	-0.0585275	Acads	0.901763	-0.0655856	Acads	0.645749	-0.240823	Acads	0.992874	0.00475089	Acads	0.863517	-0.0912416
Acadsb	0.0153306	0.897125	Acadsb	0.012011	0.909129	Acadsb	0.0198238	0.882724	Acadsb	0.599408	0.273912	Acadsb	0.00974867	0.918262	Acadsb	0.2592	0.549033	Acadsb	0.519104	-0.332894	Acadsb	0.265324	-0.543215	Acadsb	0.225866	0.581701	Acadsb	0.0551624	0.801557	Acadsb	0.0559606	-0.800073	Acadsb	0.0388267	-0.834483	Acadsb	0.0609301	0.791048	Acadsb	0.178536	-0.631648	Acadsb	0.0954747	-0.73581
Acat1	0.160599	0.651983	Acat1	0.114219	0.709646	Acat1	0.152959	0.660933	Acat1	0.0470456	0.817248	Acat1	0.356368	0.461947	Acat1	0.926124	-0.0492906	Acat1	0.428545	0.402746	Acat1	0.107497	-0.718793	Acat1	0.356769	0.461607	Acat1	0.891831	-0.0722386	Acat1	0.108511	-0.717398	Acat1	0.0877363	-0.747272	Acat1	0.429041	0.402351	Acat1	0.00416052	-0.946862	Acat1	0.160848	-0.651694
Acat2	0.45067	0.385284	Acat2	0.438867	0.394564	Acat2	0.475994	0.365631	Acat2	0.385179	-0.437863	Acat2	0.146326	0.66886	Acat2	0.0866977	0.748844	Acat2	0.281928	-0.527696	Acat2	0.761889	-0.160109	Acat2	0.450603	0.385337	Acat2	0.00190252	0.964172	Acat2	0.545458	-0.313277	Acat2	0.541701	-0.316056	Acat2	0.47609	0.365557	Acat2	0.870464	0.0865735	Acat2	0.704	-0.2
Acbd3	0.0505072	0.810414	Acbd3	0.0162036	0.894182	Acbd3	0.0545985	0.802611	Acbd3	0.243393	0.564304	Acbd3	0.135731	0.681846	Acbd3	0.737798	0.176639	Acbd3	0.730447	0.181702	Acbd3	0.105814	-0.721123	Acbd3	0.0703524	0.774816	Acbd3	0.448458	0.387017	Acbd3	0.0258066	-0.865798	Acbd3	0.0185393	-0.886665	Acbd3	0.195217	0.613488	Acbd3	0.0420511	-0.827536	Acbd3	0.152584	-0.661377
Acbd5	0.793585	-0.138495	Acbd5	0.972864	0.0180928	Acbd5	0.772297	-0.152996	Acbd5	0.976733	0.0155128	Acbd5	0.79235	-0.139335	Acbd5	0.609186	-0.266879	Acbd5	0.200075	0.608321	Acbd5	0.64514	-0.241254	Acbd5	0.32312	0.490618	Acbd5	0.722445	-0.187224	Acbd5	0.43758	-0.395581	Acbd5	0.519312	-0.332739	Acbd5	0.532064	-0.323212	Acbd5	0.745479	-0.171358	Acbd5	0.571475	0.294169
Accsl	0.130725	0.688133	Accsl	0.172174	0.638757	Accsl	0.152619	0.661336	Accsl	0.88624	-0.0759862	Accsl	0.131684	0.686921	Accsl	0.343996	0.472498	Accsl	0.109679	-0.715797	Accsl	0.931165	-0.0459222	Accsl	0.541482	0.316219	Accsl	0.0204589	0.880821	Accsl	0.323148	-0.490594	Accsl	0.293256	-0.517307	Accsl	0.0443933	0.822644	Accsl	0.732752	-0.180113	Accsl	0.315378	-0.497446
Acin1	0.00312245	-0.954021	Acin1	0.00723357	-0.929729	Acin1	0.00587655	-0.936738	Acin1	0.362834	-0.456485	Acin1	0.073248	-0.77003	Acin1	0.608834	-0.267132	Acin1	0.431618	0.400303	Acin1	0.462929	0.375728	Acin1	0.331984	-0.482874	Acin1	0.177957	-0.63229	Acin1	0.0739503	0.768883	Acin1	0.0487561	0.813843	Acin1	0.000540836	-0.980951	Acin1	0.137724	0.67937	Acin1	0.0532724	0.805109
Aco1	0.354687	0.463373	Aco1	0.36774	0.452363	Aco1	0.380619	0.441632	Aco1	0.471699	-0.36894	Aco1	0.0759639	0.765619	Aco1	0.0616819	0.789712	Aco1	0.205974	-0.602115	Aco1	0.744977	-0.171703	Aco1	0.591021	0.279967	Aco1	0.000936696	0.974906	Aco1	0.366473	-0.453425	Aco1	0.361691	-0.457448	Aco1	0.409856	0.417726	Aco1	0.924744	-0.0502132	Aco1	0.577919	-0.289473
Aco2	0.0462781	-0.818795	Aco2	0.054037	-0.803665	Aco2	0.0343462	-0.844603	Aco2	0.0738679	-0.769017	Aco2	0.204836	-0.603306	Aco2	0.66722	-0.225685	Aco2	0.911345	-0.0591725	Aco2	0.119377	0.702785	Aco2	0.366441	-0.453452	Aco2	0.67771	-0.218329	Aco2	0.579719	0.288163	Aco2	0.460598	0.377539	Aco2	0.112838	-0.711505	Aco2	0.1141	0.709805	Aco2	0.0146954	0.899316
Acot13	0.209033	0.598925	Acot13	0.155308	0.658161	Acot13	0.223917	0.583667	Acot13	0.871293	-0.0860169	Acot13	0.0585065	0.795405	Acot13	0.153037	0.660841	Acot13	0.669725	-0.223926	Acot13	0.314263	-0.498435	Acot13	0.166522	0.645167	Acot13	0.0296713	0.85585	Acot13	0.194103	-0.61468	Acot13	0.18757	-0.621729	Acot13	0.375844	0.445596	Acot13	0.549259	-0.31047	Acot13	0.425009	-0.405563
Acot6	0.0191085	-0.884903	Acot6	0.0188864	-0.885588	Acot6	0.0152924	-0.897255	Acot6	0.0916715	-0.741389	Acot6	0.192834	-0.616041	Acot6	0.780098	-0.147675	Acot6	0.984335	-0.0104435	Acot6	0.168904	0.642455	Acot6	0.235435	-0.572138	Acot6	0.564526	-0.299248	Acot6	0.362189	0.457027	Acot6	0.277044	0.532223	Acot6	0.0438858	-0.823693	Acot6	0.0950839	0.736379	Acot6	0.0214377	0.877943
Acot8	0.00504142	0.941452	Acot8	0.00143956	0.968859	Acot8	0.00337989	0.952148	Acot8	0.123475	0.697427	Acot8	0.0388262	0.834484	Acot8	0.461524	0.37682	Acot8	0.916996	0.0553925	Acot8	0.0397103	-0.832553	Acot8	0.178159	0.632065	Acot8	0.386228	0.436999	Acot8	0.130723	-0.688135	Acot8	0.0847861	-0.75176	Acot8	0.0977224	0.732559	Acot8	0.0201194	-0.881835	Acot8	0.010963	-0.913246
Acot9	0.158536	-0.654381	Acot9	0.181855	-0.62798	Acot9	0.191959	-0.616983	Acot9	0.929651	0.0469339	Acot9	0.262632	-0.545766	Acot9	0.65326	-0.235514	Acot9	0.172875	0.637969	Acot9	0.923369	-0.051132	Acot9	0.440241	-0.39348	Acot9	0.0702134	-0.775048	Acot9	0.219954	0.587689	Acot9	0.211894	0.595959	Acot9	0.0360093	-0.840778	Acot9	0.71421	0.19292	Acot9	0.43153	0.400373
Acox3	0.0736849	0.769316	Acox3	0.111948	0.712709	Acox3	0.0574922	0.797253	Acox3	0.0178179	0.888936	Acox3	0.239488	0.568135	Acox3	0.767147	0.156513	Acox3	0.952234	0.0318546	Acox3	0.180767	-0.629179	Acox3	0.82447	0.117562	Acox3	0.981876	0.0120832	Acox3	0.483271	-0.360044	Acox3	0.37345	-0.44759	Acox3	0.182446	0.62733	Acox3	0.0293416	-0.856673	Acox3	0.00825391	-0.924874
Acp1	0.228841	0.57871	Acp1	0.280563	0.528958	Acp1	0.220053	0.587588	Acp1	0.436439	0.396483	Acp1	0.0999397	0.729385	Acp1	0.296264	0.514575	Acp1	0.710516	-0.19548	Acp1	0.321562	-0.491988	Acp1	0.891692	-0.0723315	Acp1	0.553877	0.307066	Acp1	0.235628	-0.571947	Acp1	0.196832	-0.611763	Acp1	0.509375	0.340209	Acp1	0.124026	-0.696713	Acp1	0.161105	-0.651397
Acp6	0.394615	0.430113	Acp6	0.281434	0.528153	Acp6	0.38652	0.436758	Acp6	0.358526	0.46012	Acp6	0.348659	0.468506	Acp6	0.73835	0.176258	Acp6	0.375436	0.445936	Acp6	0.101659	-0.726945	Acp6	0.304069	0.507532	Acp6	0.888626	0.0743866	Acp6	0.169644	-0.641615	Acp6	0.166345	-0.645368	Acp6	0.856047	0.0962658	Acp6	0.116279	-0.706891	Acp6	0.440042	-0.393637
Acsf2	0.00414041	-0.946991	Acsf2	0.0144215	-0.900276	Acsf2	0.00216262	-0.961785	Acsf2	0.108738	-0.717087	Acsf2	0.0359629	-0.840883	Acsf2	0.409163	-0.418286	Acsf2	0.722991	0.186847	Acsf2	0.141604	0.674595	Acsf2	0.560509	-0.302192	Acsf2	0.418893	-0.410455	Acsf2	0.236555	0.571029	Acsf2	0.159788	0.652923	Acsf2	0.0530826	-0.805469	Acsf2	0.0301246	0.854724	Acsf2	8.77012e-06	0.997581
Acsl1	0.0288843	0.857823	Acsl1	0.0159378	0.89507	Acsl1	0.0325784	0.848765	Acsl1	0.430452	0.401229	Acsl1	0.022024	0.876249	Acsl1	0.346855	0.470048	Acsl1	0.829462	-0.114189	Acsl1	0.149556	-0.664981	Acsl1	0.21143	0.596439	Acsl1	0.182409	0.62737	Acsl1	0.0270623	-0.862493	Acsl1	0.0170455	-0.891416	Acsl1	0.151868	0.662226	Acsl1	0.0766182	-0.764567	Acsl1	0.102406	-0.725891
Acsl4	0.466257	0.373147	Acsl4	0.473845	0.367286	Acsl4	0.409057	0.418372	Acsl4	0.174194	0.636488	Acsl4	0.347903	0.469152	Acsl4	0.465424	0.373793	Acsl4	0.48921	0.355503	Acsl4	0.0645575	-0.784672	Acsl4	0.958616	0.0275964	Acsl4	0.815865	-0.123383	Acsl4	0.826637	-0.116097	Acsl4	0.728614	-0.182966	Acsl4	0.978184	0.0145451	Acsl4	0.154835	-0.658718	Acsl4	0.192315	-0.6166
Acsm1	0.45067	0.385284	Acsm1	0.438867	0.394564	Acsm1	0.475994	0.365631	Acsm1	0.385179	-0.437863	Acsm1	0.146326	0.66886	Acsm1	0.0866977	0.748844	Acsm1	0.281928	-0.527696	Acsm1	0.761889	-0.160109	Acsm1	0.450603	0.385337	Acsm1	0.00190252	0.964172	Acsm1	0.545458	-0.313277	Acsm1	0.541701	-0.316056	Acsm1	0.47609	0.365557	Acsm1	0.870464	0.0865735	Acsm1	0.704	-0.2
Acta1	0.439367	0.394169	Acta1	0.423491	0.406775	Acta1	0.464473	0.37453	Acta1	0.399829	-0.425858	Acta1	0.14432	0.671286	Acta1	0.0911512	0.74216	Acta1	0.297707	-0.513267	Acta1	0.742393	-0.173478	Acta1	0.425101	0.40549	Acta1	0.00209482	0.962393	Acta1	0.532133	-0.323161	Acta1	0.528339	-0.325988	Acta1	0.468456	0.371446	Acta1	0.887593	0.075079	Acta1	0.695404	-0.205977
Actb	0.00329528	-0.952756	Actb	0.0148242	-0.898868	Actb	0.00243555	-0.95943	Actb	0.176538	-0.633869	Actb	0.0648448	-0.784174	Actb	0.495693	-0.350566	Actb	0.555123	0.30615	Actb	0.277809	0.531513	Actb	0.504866	-0.343613	Actb	0.330056	-0.484552	Actb	0.276196	0.533012	Actb	0.196522	0.612095	Actb	0.0105549	-0.9149	Actb	0.0954449	0.735853	Actb	0.00327238	0.952922
Actbl2	0.18105	-0.628866	Actbl2	0.103952	-0.72372	Actbl2	0.209475	-0.598466	Actbl2	0.676643	-0.219076	Actbl2	0.257665	-0.5505	Actbl2	0.832064	-0.112431	Actbl2	0.966343	-0.022442	Actbl2	0.415495	0.413183	Actbl2	0.0934817	-0.738721	Actbl2	0.317604	-0.495477	Actbl2	0.0103428	0.915772	Actbl2	0.0154561	0.896697	Actbl2	0.281405	-0.52818	Actbl2	0.235865	0.571712	Actbl2	0.482644	0.360524
Actg1	0.299025	0.512076	Actg1	0.419376	0.410068	Actg1	0.296671	0.514206	Actg1	0.661181	0.229932	Actg1	0.527608	0.326534	Actg1	0.765404	0.157705	Actg1	0.291494	-0.518913	Actg1	0.968508	0.020998	Actg1	0.987938	0.00804172	Actg1	0.490474	0.354539	Actg1	0.985962	0.00935883	Actg1	0.916445	-0.0557614	Actg1	0.114934	0.708688	Actg1	0.810473	-0.127035	Actg1	0.278068	-0.531272
Actl6a	0.00347505	-0.951474	Actl6a	0.00578518	-0.937237	Actl6a	0.00222215	-0.96126	Actl6a	0.0755584	-0.766273	Actl6a	0.047691	-0.815957	Actl6a	0.534357	-0.321506	Actl6a	0.91405	0.0573626	Actl6a	0.103602	0.72421	Actl6a	0.417497	-0.411575	Actl6a	0.491079	-0.354078	Actl6a	0.11359	0.710491	Actl6a	0.0682405	0.778363	Actl6a	0.0693782	-0.776446	Actl6a	0.00487182	0.942455	Actl6a	0.00226526	0.960883
Actn3	0.0126262	-0.906794	Actn3	0.0115852	-0.91078	Actn3	0.0161784	-0.894266	Actn3	0.15381	-0.659927	Actn3	0.112501	-0.711961	Actn3	0.812686	-0.125535	Actn3	0.827612	0.115438	Actn3	0.294238	0.516415	Actn3	0.375027	-0.446276	Actn3	0.483831	-0.359615	Actn3	0.00917531	0.920735	Actn3	0.00308544	0.954297	Actn3	0.0514011	-0.808685	Actn3	0.0107498	0.914106	Actn3	0.0576138	0.797031
Actn4	0.01561	-0.896174	Actn4	0.00294481	-0.955358	Actn4	0.0187181	-0.886109	Actn4	0.215321	-0.592428	Actn4	0.100204	-0.729008	Actn4	0.725146	-0.185359	Actn4	0.922376	-0.0517955	Actn4	0.144625	0.670916	Actn4	0.0931839	-0.739158	Actn4	0.37245	-0.448424	Actn4	0.0197858	0.882839	Actn4	0.0111431	0.912525	Actn4	0.0853104	-0.750957	Actn4	0.0339549	0.845515	Actn4	0.0901332	0.743675
Actr2	0.0370654	-0.838392	Actr2	0.0654602	-0.78311	Actr2	0.0438299	-0.82381	Actr2	0.192571	-0.616324	Actr2	0.32361	-0.490188	Actr2	0.89207	0.0720784	Actr2	0.507358	0.34173	Actr2	0.725968	0.184792	Actr2	0.615828	-0.262118	Actr2	0.580366	-0.287693	Actr2	0.175947	0.634528	Actr2	0.135632	0.68197	Actr2	0.00285991	-0.956012	Actr2	0.140613	0.675809	Actr2	0.0861972	0.749604
Actr3	0.00531186	-0.939886	Actr3	0.00992864	-0.9175	Actr3	0.00956686	-0.919038	Actr3	0.3757	-0.445716	Actr3	0.0913196	-0.741911	Actr3	0.672856	-0.221729	Actr3	0.425431	0.405226	Actr3	0.516543	0.334816	Actr3	0.3399	-0.476022	Actr3	0.192428	-0.616477	Actr3	0.0552766	0.801344	Actr3	0.0361959	0.840354	Actr3	0.000567561	-0.980485	Actr3	0.139307	0.677415	Actr3	0.0705819	0.774434
Adam10	0.119107	0.703141	Adam10	0.131021	0.687758	Adam10	0.143641	0.672111	Adam10	0.990153	-0.00656459	Adam10	0.0499752	0.81145	Adam10	0.282253	0.527395	Adam10	0.253185	-0.554799	Adam10	0.682832	-0.214746	Adam10	0.551879	0.308538	Adam10	0.0422211	0.827176	Adam10	0.0415491	-0.8286	Adam10	0.0399833	-0.831961	Adam10	0.147325	0.667655	Adam10	0.377366	-0.44433	Adam10	0.316893	-0.496105
Adar	0.735765	0.178038	Adar	0.864275	0.0907325	Adar	0.660735	0.230245	Adar	0.34663	0.470241	Adar	0.572403	0.293492	Adar	0.450028	0.385787	Adar	0.872259	0.085368	Adar	0.351779	-0.465845	Adar	0.461945	-0.376492	Adar	0.722418	-0.187243	Adar	0.57476	0.291773	Adar	0.691405	0.208763	Adar	0.936656	-0.0422547	Adar	0.504389	-0.343973	Adar	0.291373	-0.519023
Adck1	0.0668104	0.780794	Adck1	0.0995996	0.72987	Adck1	0.077714	0.762814	Adck1	0.873457	0.0845636	Adck1	0.00948804	0.919377	Adck1	0.143423	0.672377	Adck1	0.188823	-0.62037	Adck1	0.555581	-0.305813	Adck1	0.700731	0.202271	Adck1	0.0324708	0.849022	Adck1	0.105913	-0.720986	Adck1	0.08489	-0.751601	Adck1	0.107222	0.719173	Adck1	0.318298	-0.494864	Adck1	0.153891	-0.659831
Adgra2	0.45067	0.385284	Adgra2	0.438867	0.394564	Adgra2	0.475994	0.365631	Adgra2	0.385179	-0.437863	Adgra2	0.146326	0.66886	Adgra2	0.0866977	0.748844	Adgra2	0.281928	-0.527696	Adgra2	0.761889	-0.160109	Adgra2	0.450603	0.385337	Adgra2	0.00190252	0.964172	Adgra2	0.545458	-0.313277	Adgra2	0.541701	-0.316056	Adgra2	0.47609	0.365557	Adgra2	0.870464	0.0865735	Adgra2	0.704	-0.2
Adgrg1	0.296944	0.513959	Adgrg1	0.2084	0.599583	Adgrg1	0.313573	0.499047	Adgrg1	0.815018	-0.123956	Adgrg1	0.181031	0.628888	Adgrg1	0.294512	0.516165	Adgrg1	0.82921	-0.114358	Adgrg1	0.366631	-0.453293	Adgrg1	0.0605474	0.79173	Adgrg1	0.0595419	0.793534	Adgrg1	0.355893	-0.46235	Adgrg1	0.351067	-0.466452	Adgrg1	0.406887	0.420127	Adgrg1	0.757731	-0.162955	Adgrg1	0.570103	-0.29517
Adh1	0.946043	0.0359869	Adh1	0.879604	0.0804376	Adh1	0.986566	0.00895592	Adh1	0.130392	-0.688556	Adh1	0.532982	0.322529	Adh1	0.278773	0.530618	Adh1	0.438529	-0.394831	Adh1	0.887411	0.0752011	Adh1	0.475731	0.365833	Adh1	0.0589388	0.794622	Adh1	0.818405	-0.121664	Adh1	0.865469	-0.08993	Adh1	0.887779	0.0749544	Adh1	0.43046	0.401223	Adh1	0.714536	0.192694
Adk	0.0492287	0.812912	Adk	0.0728525	0.770679	Adk	0.043858	0.823751	Adk	0.653412	0.235407	Adk	0.00431925	0.945848	Adk	0.0565046	0.799067	Adk	0.413475	-0.414808	Adk	0.215663	-0.592077	Adk	0.502987	0.345034	Adk	0.0573519	0.79751	Adk	0.458026	-0.37954	Adk	0.367849	-0.452271	Adk	0.13371	0.684372	Adk	0.351274	-0.466275	Adk	0.0487635	-0.813828
Adpgk	0.0214624	0.877871	Adpgk	0.0182956	0.887428	Adpgk	0.0279389	0.860228	Adpgk	0.264268	0.544214	Adpgk	0.0909893	0.742401	Adpgk	0.713898	0.193136	Adpgk	0.749545	-0.168567	Adpgk	0.331952	-0.482902	Adpgk	0.368444	0.451772	Adpgk	0.374089	0.447057	Adpgk	0.00263771	-0.957768	Adpgk	0.000511582	-0.981475	Adpgk	0.0701696	0.775121	Adpgk	0.0283678	-0.859133	Adpgk	0.0948128	-0.736774
Adrm1	0.0333614	-0.846909	Adrm1	0.0360383	-0.840712	Adrm1	0.043331	-0.824847	Adrm1	0.401753	-0.424293	Adrm1	0.0737878	-0.769148	Adrm1	0.605166	-0.269767	Adrm1	0.566428	0.297857	Adrm1	0.439604	0.393982	Adrm1	0.476333	-0.365369	Adrm1	0.277218	-0.532062	Adrm1	0.00297361	0.955139	Adrm1	0.00101952	0.973815	Adrm1	0.0762364	-0.76518	Adrm1	0.0648818	0.78411	Adrm1	0.126261	0.693828
Adss2	0.115687	0.70768	Adss2	0.156315	0.656978	Adss2	0.127008	0.692869	Adss2	0.877622	-0.0817679	Adss2	0.0123583	0.907804	Adss2	0.0623618	0.788511	Adss2	0.139964	-0.676607	Adss2	0.597417	-0.275347	Adss2	0.656286	0.23338	Adss2	0.00252481	0.958688	Adss2	0.271081	-0.537793	Adss2	0.235211	-0.572361	Adss2	0.144894	0.67059	Adss2	0.56825	-0.296524	Adss2	0.218822	-0.588843
Afg3l2	0.186114	0.623314	Afg3l2	0.264652	0.543851	Afg3l2	0.1579	0.655123	Afg3l2	0.0515496	0.808399	Afg3l2	0.296393	0.514458	Afg3l2	0.696026	0.205544	Afg3l2	0.997768	0.00148801	Afg3l2	0.257041	-0.551097	Afg3l2	0.820361	-0.12034	Afg3l2	0.891316	-0.0725831	Afg3l2	0.606071	-0.269116	Afg3l2	0.493697	-0.352084	Afg3l2	0.367732	0.45237	Afg3l2	0.0612641	-0.790453	Afg3l2	0.0382515	-0.83575
Ago2	0.0525342	-0.806513	Ago2	0.0393707	-0.833292	Ago2	0.0677054	-0.77927	Ago2	0.373929	-0.44719	Ago2	0.161057	-0.651451	Ago2	0.85636	-0.0960557	Ago2	0.755274	0.164638	Ago2	0.462282	0.376231	Ago2	0.31642	-0.496524	Ago2	0.377063	-0.444582	Ago2	4.33444e-05	0.99462	Agps	0.888696	-0.0743393	Ago2	0.0899683	-0.743921	Ago2	0.0679511	0.778853	Ago2	0.201704	0.606599
Agps	0.36083	0.458173	Agps	0.375526	0.44586	Agps	0.340348	0.475635	Agps	0.826308	-0.116319	Agps	0.0864136	0.749275	Agps	0.0165454	0.893051	Agps	0.552656	-0.307966	Agps	0.299172	-0.511943	Agps	0.521489	0.331107	Agps	0.065069	0.783786	Agps	0.973618	-0.0175898	Agr3	0.250518	-0.557374	Agps	0.549888	0.310005	Agps	0.904273	-0.0639047	Agps	0.338147	-0.477534
Agr3	0.199666	0.608753	Agr3	0.179202	0.630909	Agr3	0.228389	0.579164	Agr3	0.738095	-0.176434	Agr3	0.148459	0.666294	Agr3	0.329216	0.485285	Agr3	0.329076	-0.485407	Agr3	0.73364	-0.179501	Agr3	0.223481	0.584109	Agr3	0.0112186	0.912225	Agr3	0.255606	-0.552472	Ahcy	0.483383	-0.359958	Agr3	0.153282	0.66055	Agr3	0.790926	-0.140303	Agr3	0.49288	-0.352706
Ahcy	0.290625	0.519707	Ahcy	0.218507	0.589164	Ahcy	0.250856	0.557047	Ahcy	0.0414545	0.828802	Ahcy	0.423999	0.406369	Ahcy	0.854789	0.0971126	Ahcy	0.183459	0.626218	Ahcy	0.0073141	-0.929334	Ahcy	0.314891	0.497877	Ahcy	0.748534	-0.169261	Ahcy	0.561348	-0.301578	Ahcyl1	0.352362	-0.465349	Ahcy	0.72795	0.183424	Ahcy	0.0557212	-0.800517	Ahcy	0.161003	-0.651514
Ahcyl1	0.297783	0.513199	Ahcyl1	0.209903	0.598021	Ahcyl1	0.314522	0.498205	Ahcyl1	0.809023	-0.128017	Ahcyl1	0.179674	0.630387	Ahcyl1	0.290462	0.519855	Ahcyl1	0.821415	-0.119628	Ahcyl1	0.37007	-0.450412	Ahcyl1	0.062653	0.787998	Ahcyl1	0.0576829	0.796905	Ahcyl1	0.357183	-0.461256	Ahsa1	0.863332	0.0913663	Ahcyl1	0.406884	0.420129	Ahcyl1	0.761835	-0.160146	Ahcyl1	0.571059	-0.294472
Ahsa1	0.668376	0.224873	Ahsa1	0.824947	0.117239	Ahsa1	0.637047	0.246991	Ahsa1	0.178212	0.632006	Ahsa1	0.851435	-0.0993704	Ahsa1	0.523572	-0.329549	Ahsa1	0.935039	-0.0433348	Ahsa1	0.963714	0.0241953	Ahsa1	0.478615	-0.363615	Ahsa1	0.393749	-0.430822	Ahsa1	0.771353	0.15364	Aifm1	0.112837	-0.711507	Ahsa1	0.519591	0.332529	Ahsa1	0.518759	-0.333153	Ahsa1	0.399343	-0.426254
Aifm1	0.0335845	0.846384	Aifm1	0.0791079	0.760601	Aifm1	0.0430151	0.825507	Aifm1	0.444791	0.389896	Aifm1	0.158881	0.653979	Aifm1	0.712323	0.194227	Aifm1	0.192903	-0.615967	Aifm1	0.851512	-0.0993186	Aifm1	0.804665	0.130972	Aifm1	0.266715	0.541901	Aifm1	0.147354	-0.667621	Aimp1	0.0381862	0.835894	Aifm1	0.00150461	0.968159	Aifm1	0.231249	-0.576302	Aifm1	0.0932793	-0.739018
Aimp1	0.0214648	-0.877864	Aimp1	0.0335902	-0.84637	Aimp1	0.0237127	-0.871485	Aimp1	0.452765	-0.383645	Aimp1	0.00546421	-0.939021	Aimp1	0.228656	-0.578896	Aimp1	0.46855	0.371373	Aimp1	0.272263	0.536686	Aimp1	0.578317	-0.289183	Aimp1	0.151415	-0.662765	Aimp1	0.0605839	0.791665	Ak2	0.0835509	-0.75366	Aimp1	0.102449	-0.72583	Aimp1	0.0880483	0.746801	Aimp1	0.0497116	0.811965
Ak2	0.0957646	0.735389	Ak2	0.0547458	0.802335	Ak2	0.0977602	0.732505	Ak2	0.0353271	0.842337	Ak2	0.49711	0.349489	Ak2	0.588139	-0.282054	Ak2	0.501346	0.346277	Ak2	0.227792	-0.579763	Ak2	0.153172	0.660681	Ak2	0.944246	-0.0371863	Ak2	0.102876	-0.72523	Ak4	0.616232	-0.261828	Ak2	0.16879	0.642584	Ak2	0.0219554	-0.876446	Ak2	0.167345	-0.644228
Ak4	0.58708	-0.282821	Ak4	0.687182	-0.211708	Ak4	0.525296	-0.32826	Ak4	0.791526	-0.139895	Ak4	0.28649	-0.523494	Ak4	0.0889118	-0.745502	Ak4	0.767635	0.15618	Ak4	0.312696	0.499825	Ak4	0.865612	0.0898336	Ak4	0.535901	-0.320359	Ak4	0.497142	-0.349465	Akap1	0.823929	0.117927	Ak4	0.840147	-0.106977	Ak4	0.857489	0.0952955	Ak4	0.285359	0.524533
Akap1	0.954144	0.0305805	Akap1	0.896754	0.0689398	Akap1	0.979557	0.0136298	Akap1	0.242118	-0.565552	Akap1	0.731147	0.181219	Akap1	0.457245	0.380149	Akap1	0.547477	-0.311785	Akap1	0.881373	0.0792503	Akap1	0.407913	0.419297	Akap1	0.151481	0.662686	Akap1	0.840469	0.10676	Akap12	0.335265	-0.480027	Akap1	0.792074	0.139523	Akap1	0.35196	0.465692	Akap1	0.773222	0.152365
Akap12	0.297937	0.513059	Akap12	0.276573	0.532662	Akap12	0.33195	0.482904	Akap12	0.558144	-0.303929	Akap12	0.173797	0.636933	Akap12	0.267284	0.541364	Akap12	0.28811	-0.522008	Akap12	0.821959	-0.119259	Akap12	0.289411	0.520817	Akap12	0.00565067	0.937979	Akap12	0.333472	-0.481582	Akap8	0.0745846	0.76785	Akap12	0.2429	0.564786	Akap12	0.956878	-0.0287562	Akap12	0.619584	-0.259431
Akap8	0.0251877	-0.867456	Akap8	0.0645584	-0.78467	Akap8	0.0284057	-0.859036	Akap8	0.429319	-0.40213	Akap8	0.0261625	-0.864854	Akap8	0.322517	-0.491148	Akap8	0.258785	0.54943	Akap8	0.506756	0.342185	Akap8	0.897397	-0.0685094	Akap8	0.205265	-0.602857	Akap8	0.109486	0.716061	Akr1a1	0.302622	-0.508833	Akap8	0.048308	-0.81473	Akap8	0.11948	0.70265	Akap8	0.040189	0.831516
Akr1a1	0.106731	0.719852	Akr1a1	0.191636	0.61733	Akr1a1	0.0977897	0.732463	Akr1a1	0.461679	0.376699	Akr1a1	0.0303393	0.854194	Akr1a1	0.146228	0.668978	Akr1a1	0.345154	-0.471505	Akr1a1	0.383136	-0.43955	Akr1a1	0.808548	-0.128339	Akr1a1	0.308595	0.503479	Akr1a1	0.383139	-0.439548	Akr1b1	0.182568	-0.627196	Akr1a1	0.234464	0.573101	Akr1a1	0.188287	-0.620951	Akr1a1	0.0460009	-0.819356
Akr1b1	0.0167675	0.892322	Akr1b1	0.0441547	0.823137	Akr1b1	0.0165573	0.893012	Akr1b1	0.540989	0.316584	Akr1b1	0.0025783	0.958249	Akr1b1	0.128766	0.690622	Akr1b1	0.269113	-0.539641	Akr1b1	0.34103	-0.475049	Akr1b1	0.670651	0.223276	Akr1b1	0.0756738	0.766087	Akr1b1	0.247665	-0.560139	Akr7a2	0.515193	0.33583	Akr1b1	0.0492356	0.812898	Akr1b1	0.217065	-0.590639	Akr1b1	0.024554	-0.869173
Akr7a2	0.0506103	-0.810214	Akr7a2	0.0918538	-0.741119	Akr7a2	0.0420302	-0.82758	Akr7a2	0.197328	-0.611236	Akr7a2	0.185701	-0.623765	Akr7a2	0.569822	-0.295375	Akr7a2	0.615772	0.262158	Akr7a2	0.352996	0.46481	Akr7a2	0.646822	-0.240064	Akr7a2	0.495197	-0.350943	Akr7a2	0.638551	0.245924	Alb	0.91446	-0.0570889	Akr7a2	0.0514127	-0.808662	Akr7a2	0.232535	0.57502	Akr7a2	0.0208005	0.879809
Alb	0.325067	0.48891	Alb	0.412544	0.415558	Alb	0.299833	0.511346	Alb	0.113645	0.710418	Alb	0.795788	0.136999	Alb	0.731493	-0.180981	Alb	0.966037	-0.0226458	Alb	0.669237	-0.224269	Alb	0.981534	0.0123116	Alb	0.74269	-0.173274	Alb	0.96901	0.0206626	Aldh16a1	0.0395581	-0.832884	Alb	0.240267	0.567369	Alb	0.370426	-0.450114	Alb	0.180967	-0.628958
Aldh16a1	0.0737151	0.769266	Aldh16a1	0.0495384	0.812304	Aldh16a1	0.0793192	0.760267	Aldh16a1	0.0462363	0.818879	Aldh16a1	0.4404	0.393354	Aldh16a1	0.614315	-0.263201	Aldh16a1	0.694262	0.206772	Aldh16a1	0.321049	-0.492439	Aldh16a1	0.256215	0.551888	Aldh16a1	0.98491	0.0100604	Aldh16a1	0.0520647	-0.80741	Aldh1l1	0.434693	-0.397865	Aldh16a1	0.11829	0.704221	Aldh16a1	0.0138663	-0.902248	Aldh16a1	0.14843	-0.666328
Aldh1l1	0.444377	0.390222	Aldh1l1	0.260943	0.547372	Aldh1l1	0.441461	0.392518	Aldh1l1	0.384106	0.438749	Aldh1l1	0.749649	0.168495	Aldh1l1	0.747572	-0.169921	Aldh1l1	0.186146	0.62328	Aldh1l1	0.169319	-0.641983	Aldh1l1	0.00194429	0.963778	Aldh1l1	0.947047	0.0353164	Aldh1l1	0.439207	-0.394295	Aldh2	0.00861078	-0.923246	Aldh1l1	0.650986	0.23712	Aldh1l1	0.383095	-0.439584	Aldh1l1	0.629563	-0.252312
Aldh2	0.0305453	0.853687	Aldh2	0.023365	0.872453	Aldh2	0.0418177	0.82803	Aldh2	0.635785	0.247887	Aldh2	0.0423269	0.826953	Aldh2	0.434418	0.398083	Aldh2	0.507913	-0.341312	Aldh2	0.411132	-0.416697	Aldh2	0.246242	0.561523	Aldh2	0.0899267	0.743983	Aldh2	0.0123529	-0.907825	Aldh3a2	0.352708	-0.465054	Aldh2	0.0618675	0.789384	Aldh2	0.177447	-0.632857	Aldh2	0.170839	-0.640263
Aldh3a2	0.346757	0.470133	Aldh3a2	0.404744	0.421864	Aldh3a2	0.399432	0.426181	Aldh3a2	0.654088	-0.23493	Aldh3a2	0.442076	0.392034	Aldh3a2	0.739504	0.175465	Aldh3a2	0.0816779	-0.756565	Aldh3a2	0.564953	0.298936	Aldh3a2	0.70863	0.196787	Aldh3a2	0.0980098	0.732146	Aldh3a2	0.344696	-0.471898	Aldh4a1	0.15694	-0.656246	Aldh3a2	0.0993411	0.730239	Aldh3a2	0.986824	0.00878418	Aldh3a2	0.689081	-0.210384
Aldh4a1	0.375591	0.445806	Aldh4a1	0.213855	0.593935	Aldh4a1	0.381087	0.441245	Aldh4a1	0.453516	0.383059	Aldh4a1	0.456592	0.380658	Aldh4a1	0.948836	0.0341226	Aldh4a1	0.294616	0.516071	Aldh4a1	0.126741	-0.693212	Aldh4a1	0.0379173	0.836491	Aldh4a1	0.761888	0.16011	Aldh4a1	0.148448	-0.666307	Aldh5a1	0.483732	-0.359691	Aldh4a1	0.717856	0.190397	Aldh4a1	0.212683	-0.595144	Aldh4a1	0.572027	-0.293766
Aldh5a1	0.958731	0.0275195	Aldh5a1	0.939316	0.0404783	Aldh5a1	0.957304	0.028472	Aldh5a1	0.288201	0.521924	Aldh5a1	0.782546	-0.146007	Aldh5a1	0.370935	-0.449688	Aldh5a1	0.458288	0.379336	Aldh5a1	0.840101	-0.107008	Aldh5a1	0.742281	-0.173555	Aldh5a1	0.239882	-0.567747	Aldh5a1	0.46414	-0.374788	Aldh6a1	0.375898	-0.445551	Aldh5a1	0.8611	-0.0928671	Aldh5a1	0.274811	-0.534304	Aldh5a1	0.869124	-0.0874741
Aldh6a1	0.487455	0.356843	Aldh6a1	0.38115	0.441193	Aldh6a1	0.473455	0.367586	Aldh6a1	0.860156	0.0935017	Aldh6a1	0.17444	0.636213	Aldh6a1	0.202279	0.605993	Aldh6a1	0.671409	0.222744	Aldh6a1	0.102672	-0.725516	Aldh6a1	0.332847	0.482124	Aldh6a1	0.402037	0.424061	Aldh6a1	0.387737	-0.435756	Aldh7a1	0.179972	-0.630056	Aldh6a1	0.996834	0.00211078	Aldh6a1	0.412412	-0.415664	Aldh6a1	0.526925	-0.327043
Aldh7a1	0.0610856	0.790771	Aldh7a1	0.0558802	0.800222	Aldh7a1	0.0478281	0.815683	Aldh7a1	0.0717171	0.77255	Aldh7a1	0.0844694	0.752246	Aldh7a1	0.461401	0.376915	Aldh7a1	0.728022	0.183374	Aldh7a1	0.0238995	-0.870969	Aldh7a1	0.46279	0.375836	Aldh7a1	0.709861	0.195933	Aldh7a1	0.245993	-0.561766	Aldh8a1	0.541701	-0.316056	Aldh7a1	0.319624	0.493694	Aldh7a1	0.00907365	-0.921182	Aldh7a1	0.020649	-0.880257
Aldh8a1	0.45067	0.385284	Aldh8a1	0.438867	0.394564	Aldh8a1	0.475994	0.365631	Aldh8a1	0.385179	-0.437863	Aldh8a1	0.146326	0.66886	Aldh8a1	0.0866977	0.748844	Aldh8a1	0.281928	-0.527696	Aldh8a1	0.761889	-0.160109	Aldh8a1	0.450603	0.385337	Aldh8a1	0.00190252	0.964172	Aldh8a1	0.545458	-0.313277	Aldh9a1	0.0652017	-0.783556	Aldh8a1	0.47609	0.365557	Aldh8a1	0.870464	0.0865735	Aldh8a1	0.704	-0.2
Aldh9a1	0.0101068	0.916752	Aldh9a1	0.0207134	0.880067	Aldh9a1	0.00834967	0.924434	Aldh9a1	0.109486	0.716061	Aldh9a1	0.044151	0.823144	Aldh9a1	0.488211	0.356265	Aldh9a1	0.770429	-0.154271	Aldh9a1	0.168125	-0.64334	Aldh9a1	0.614108	0.263349	Aldh9a1	0.486433	0.357624	Aldh9a1	0.107463	-0.718841	Aldoa	0.426568	-0.40432	Aldh9a1	0.0866452	0.748924	Aldh9a1	0.00813225	-0.925437	Aldh9a1	0.00536315	-0.939594
Aldoa	0.0781461	0.762126	Aldoa	0.128765	0.690623	Aldoa	0.0609266	0.791054	Aldoa	0.270858	0.538002	Aldoa	0.0291122	0.857249	Aldoa	0.142207	0.673859	Aldoa	0.665812	-0.226674	Aldoa	0.133838	-0.684212	Aldoa	0.898249	0.0679387	Aldoa	0.402598	0.423605	Aldoa	0.543113	-0.315011	Aldob	0.164069	-0.647977	Aldoa	0.261956	0.546408	Aldoa	0.136179	-0.681288	Aldoa	0.0107891	-0.913947
Aldob	0.221902	0.585708	Aldob	0.108651	0.717206	Aldob	0.215757	0.59198	Aldob	0.177345	0.63297	Aldob	0.413806	0.414542	Aldob	0.968229	-0.0211836	Aldob	0.23681	0.570778	Aldob	0.0501488	-0.811111	Aldob	0.0294998	0.856278	Aldob	0.895143	0.0700193	Aldob	0.178875	-0.631271	Alg1	0.426872	-0.404078	Aldob	0.521614	0.331013	Aldob	0.087434	-0.747728	Aldob	0.318698	-0.494511
Alg1	0.401753	0.424293	Alg1	0.558822	0.303431	Alg1	0.442107	0.392009	Alg1	0.79253	0.139213	Alg1	0.738198	0.176363	Alg1	0.764861	-0.158076	Alg1	0.113291	-0.710895	Alg1	0.392189	0.4321	Alg1	0.618769	-0.260014	Alg1	0.642648	0.243019	Alg1	0.441865	-0.392199	Alg5	0.438859	-0.39457	Alg1	0.104834	0.722487	Alg1	0.702353	-0.201144	Alg1	0.536942	-0.319586
Alg5	0.776852	0.149888	Alg5	0.767773	0.156086	Alg5	0.759201	0.161949	Alg5	0.480594	0.362096	Alg5	0.612031	0.264837	Alg5	0.805816	0.130191	Alg5	0.649787	0.237967	Alg5	0.452103	-0.384163	Alg5	0.788217	-0.142146	Alg5	0.733204	-0.179801	Alg5	0.443261	-0.3911	Alpg	0.000723647	0.977955	Alg5	0.807755	-0.128877	Alg5	0.258229	-0.54996	Alg5	0.633258	-0.249683
Alpg	0.0636219	-0.7863	Alpg	0.0480497	-0.815242	Alpg	0.08506	-0.75134	Alpg	0.501225	-0.346368	Alpg	0.203523	-0.604684	Alpg	0.918515	-0.0543769	Alpg	0.643633	0.242321	Alpg	0.611283	0.265374	Alpg	0.267063	-0.541572	Alpg	0.299108	-0.512001	Alpg	0.000590245	0.980097	Alpl	0.206074	0.60201	Alpg	0.0601867	-0.792376	Alpg	0.144157	0.671483	Alpg	0.272564	0.536404
Alpl	0.00743631	-0.928739	Alpl	0.0180739	-0.888125	Alpl	0.0039565	-0.948192	Alpl	0.089482	-0.744648	Alpl	0.0459259	-0.819508	Alpl	0.415616	-0.413085	Alpl	0.819282	0.12107	Alpl	0.106908	0.719607	Alpl	0.530856	-0.324112	Alpl	0.470675	-0.369731	Alpl	0.294559	0.516123	Alyref2	0.0706227	0.774366	Alpl	0.0732086	-0.770095	Alpl	0.0317483	0.850757	Alpl	4.68457e-07	0.999441
Alyref2	0.000610417	-0.979759	Alyref2	0.00227971	-0.960758	Alyref2	0.000249733	-0.987069	Alyref2	0.124129	-0.696579	Alyref2	0.0256728	-0.866155	Alyref2	0.440693	-0.393123	Alyref2	0.784094	0.144953	Alyref2	0.119383	0.702778	Alyref2	0.386211	-0.437013	Alyref2	0.354564	-0.463477	Alyref2	0.117624	0.705103	Amt	0.0684988	0.777927	Alyref2	0.0424655	-0.826661	Alyref2	0.0168729	0.891978	Alyref2	0.00139957	0.969297
Amt	0.00169775	-0.966166	Amt	0.00171581	-0.965985	Amt	0.00265852	-0.9576	Amt	0.21848	-0.589192	Amt	0.0966071	-0.734168	Amt	0.698527	-0.203804	Amt	0.694178	0.206831	Amt	0.293661	0.516939	Amt	0.208613	-0.599362	Amt	0.286637	-0.523358	Amt	0.102992	0.725066	Ano10	0.0212878	-0.87838	Amt	0.00392684	-0.948389	Amt	0.0875279	0.747586	Amt	0.0339891	0.845435
Ano10	0.0380079	0.836289	Ano10	0.0344967	0.844253	Ano10	0.0423353	0.826935	Ano10	0.0561806	0.799666	Ano10	0.296702	0.514178	Ano10	0.806343	-0.129834	Ano10	0.949905	0.0334093	Ano10	0.351453	-0.466123	Ano10	0.409284	0.418189	Ano10	0.835385	0.110189	Ano10	0.0342435	-0.844842	Anp32b	0.437717	-0.395472	Ano10	0.0711065	0.773561	Ano10	0.00619217	-0.935043	Ano10	0.0833727	-0.753935
Anp32b	0.118324	0.704176	Anp32b	0.0692666	0.776634	Anp32b	0.110523	0.714646	Anp32b	0.375681	0.445732	Anp32b	0.248038	0.559776	Anp32b	0.622032	0.257682	Anp32b	0.740841	0.174545	Anp32b	0.115842	-0.707473	Anp32b	0.0324706	0.849022	Anp32b	0.393024	0.431416	Anp32b	0.505564	-0.343085	Anp32c	0.153551	0.660233	Anp32b	0.215139	0.592614	Anp32b	0.337541	-0.478058	Anp32b	0.184028	-0.625594
Anp32c	0.0152128	-0.897528	Anp32c	0.0517192	-0.808073	Anp32c	0.0140694	-0.901522	Anp32c	0.296842	-0.514051	Anp32c	0.0239678	-0.87078	Anp32c	0.297866	-0.513124	Anp32c	0.338479	0.477248	Anp32c	0.373778	0.447316	Anp32c	0.882536	-0.0784705	Anp32c	0.265467	-0.54308	Anp32c	0.219367	0.588287	Anpep	0.443976	0.390537	Anp32c	0.0439204	-0.823622	Anp32c	0.0991427	0.730523	Anp32c	0.00814673	0.925369
Anpep	0.931449	-0.0457325	Anpep	0.802293	-0.132581	Anpep	0.989842	0.00677179	Anpep	0.598066	0.274879	Anpep	0.77451	0.151486	Anpep	0.444501	0.390125	Anpep	0.863156	0.0914843	Anpep	0.515287	-0.335759	Anpep	0.3105	-0.50178	Anpep	0.641964	-0.243503	Anpep	0.359052	0.459676	Anxa1	0.0800781	0.75907	Anpep	0.621199	-0.258277	Anpep	0.800446	-0.133835	Anpep	0.550154	-0.30981
Anxa1	0.415244	-0.413385	Anxa1	0.436868	-0.396144	Anxa1	0.482407	-0.360706	Anxa1	0.74664	0.17056	Anxa1	0.441579	-0.392425	Anxa1	0.871655	-0.0857738	Anxa1	0.220319	0.587318	Anxa1	0.635834	-0.247852	Anxa1	0.809463	-0.127719	Anxa1	0.231877	-0.575675	Anxa1	0.0567989	0.798525	Anxa11	0.205622	0.602483	Anxa1	0.259168	-0.549063	Anxa1	0.677229	0.218666	Anxa1	0.811527	0.12632
Anxa11	0.0301679	-0.854617	Anxa11	0.0812606	-0.757216	Anxa11	0.0296082	-0.856007	Anxa11	0.496706	-0.349796	Anxa11	0.0127148	-0.906462	Anxa11	0.174236	-0.636441	Anxa11	0.213086	0.594728	Anxa11	0.451141	0.384916	Anxa11	0.930999	-0.0460331	Anxa11	0.143545	-0.672228	Anxa11	0.275353	0.533798	Anxa2	0.202356	0.605912	Anxa11	0.0575004	-0.797238	Anxa11	0.205384	0.602732	Anxa11	0.0250987	0.867696
Anxa2	0.00634797	-0.934221	Anxa2	0.0148537	-0.898766	Anxa2	0.00322647	-0.953256	Anxa2	0.1266	-0.693393	Anxa2	0.0268123	-0.863145	Anxa2	0.331677	-0.483141	Anxa2	0.793279	0.138703	Anxa2	0.0903923	0.743289	Anxa2	0.485755	-0.358142	Anxa2	0.384387	-0.438517	Anxa2	0.289242	0.520971	Anxa4	0.193091	0.615765	Anxa2	0.0780968	-0.762204	Anxa2	0.0422492	0.827117	Anxa2	4.71962e-05	0.994385
Anxa4	0.00774566	-0.927253	Anxa4	0.0273975	-0.861623	Anxa4	0.00532872	-0.93979	Anxa4	0.0958318	-0.735291	Anxa4	0.0781526	-0.762116	Anxa4	0.539441	-0.317731	Anxa4	0.641511	0.243825	Anxa4	0.245353	0.562389	Anxa4	0.67811	-0.218049	Anxa4	0.49855	-0.348396	Anxa4	0.276138	0.533067	Anxa6	0.0539163	-0.803892	Anxa4	0.033398	-0.846823	Anxa4	0.0428907	0.825768	Anxa4	0.000444195	0.982742
Anxa6	0.0133823	0.903997	Anxa6	0.00798205	0.926137	Anxa6	0.0107513	0.9141	Anxa6	0.0744694	0.768037	Anxa6	0.0670013	0.780468	Anxa6	0.584377	0.28478	Anxa6	0.84412	0.104298	Anxa6	0.0533098	-0.805038	Anxa6	0.284167	0.52563	Anxa6	0.558183	0.3039	Anxa6	0.0882608	-0.746481	Anxa7	0.300537	-0.510711	Anxa6	0.140277	0.676222	Anxa6	0.0022711	-0.960832	Anxa6	0.0159476	-0.895037
Anxa7	0.175341	0.635204	Anxa7	0.246758	0.56102	Anxa7	0.15816	0.65482	Anxa7	0.0594393	0.793718	Anxa7	0.312612	0.499901	Anxa7	0.830641	0.113392	Anxa7	0.94426	-0.0371773	Anxa7	0.353823	-0.464107	Anxa7	0.808087	-0.128652	Anxa7	0.889584	-0.0737442	Anxa7	0.375973	-0.445488	Ap1b1	0.46033	0.377747	Anxa7	0.32796	0.48638	Anxa7	0.0342612	-0.8448	Anxa7	0.0619454	-0.789246
Ap1b1	0.0336065	-0.846332	Ap1b1	0.0499628	-0.811474	Ap1b1	0.0255556	-0.866468	Ap1b1	0.19525	-0.613452	Ap1b1	0.122546	-0.698635	Ap1b1	0.462089	-0.37638	Ap1b1	0.782063	0.146336	Ap1b1	0.186437	0.622962	Ap1b1	0.41184	-0.416125	Ap1b1	0.413042	-0.415157	Ap1b1	0.579238	0.288513	Ap2a2	0.143569	0.672199	Ap1b1	0.0688285	-0.777371	Ap1b1	0.196344	0.612284	Ap1b1	0.0149752	0.898346
Ap2a2	0.0201227	-0.881825	Ap2a2	0.034001	-0.845408	Ap2a2	0.0144713	-0.900101	Ap2a2	0.0987837	-0.731036	Ap2a2	0.0395331	-0.832938	Ap2a2	0.38764	-0.435836	Ap2a2	0.873026	0.0848529	Ap2a2	0.0968148	0.733868	Ap2a2	0.634766	-0.248611	Ap2a2	0.526178	-0.327601	Ap2a2	0.211172	0.596706	Ap2m1	0.0927134	-0.739851	Ap2a2	0.147845	-0.66703	Ap2a2	0.0134229	0.90385	Ap2a2	0.00244535	0.959347
Ap2m1	0.00213302	0.96205	Ap2m1	0.00138335	0.969476	Ap2m1	0.00125324	0.970954	Ap2m1	0.194687	0.614054	Ap2m1	0.0138123	0.902441	Ap2m1	0.329284	0.485225	Ap2m1	0.870143	-0.086789	Ap2m1	0.0646699	-0.784477	Ap2m1	0.235369	0.572204	Ap2m1	0.256843	0.551287	Ap2m1	0.142944	-0.672959	Ap3b1	0.171432	0.639593	Ap2m1	0.07064	0.774337	Ap2m1	0.0412405	-0.829258	Ap2m1	0.00686048	-0.931587
Ap3b1	0.0956838	-0.735506	Ap3b1	0.150803	-0.663492	Ap3b1	0.0958669	-0.73524	Ap3b1	0.685943	-0.212573	Ap3b1	0.00772915	-0.927332	Ap3b1	0.091202	-0.742085	Ap3b1	0.290987	0.519376	Ap3b1	0.399238	0.426339	Ap3b1	0.960964	-0.0260298	Ap3b1	0.129406	-0.689807	Ap3b1	0.217092	0.590612	Ap3s1	0.313957	-0.498706	Ap3b1	0.222216	-0.58539	Ap3b1	0.234134	0.573429	Ap3b1	0.0943397	0.737465
Ap3s1	0.572086	0.293723	Ap3s1	0.43374	0.39862	Ap3s1	0.552626	0.307987	Ap3s1	0.154618	0.658974	Ap3s1	0.749785	0.168402	Ap3s1	0.733715	-0.17945	Ap3s1	0.125623	0.69465	Ap3s1	0.143847	-0.67186	Ap3s1	0.378436	0.443443	Ap3s1	0.540747	-0.316763	Ap3s1	0.318914	-0.49432	Ap5m1	0.956428	-0.0290563	Ap3s1	0.987422	-0.00838571	Ap3s1	0.10209	-0.726337	Ap3s1	0.542344	-0.31558
Ap5m1	0.517393	0.334178	Ap5m1	0.549374	0.310385	Ap5m1	0.514003	0.336724	Ap5m1	0.468396	-0.371492	Ap5m1	0.159425	0.653345	Ap5m1	0.0273491	0.861748	Ap5m1	0.315136	-0.49766	Ap5m1	0.641329	-0.243953	Ap5m1	0.643827	0.242184	Ap5m1	0.0223645	0.875275	Ap5m1	0.991093	0.00593808	Apeh	0.00339314	-0.952054	Ap5m1	0.581253	0.287049	Ap5m1	0.769912	0.154625	Ap5m1	0.5841	-0.284982
Apeh	0.13124	0.687481	Apeh	0.117545	0.705207	Apeh	0.150943	0.663327	Apeh	0.502241	0.345598	Apeh	0.15695	0.656234	Apeh	0.696626	0.205126	Apeh	0.740195	-0.17499	Apeh	0.483804	-0.359635	Apeh	0.519344	0.332714	Apeh	0.403584	0.422804	Apeh	0.00318202	-0.953581	Aph1a	0.839475	-0.10743	Apeh	0.241826	0.565838	Apeh	0.0982705	-0.731772	Apeh	0.283243	-0.526482
Aph1a	0.916144	-0.0559622	Aph1a	0.864572	-0.0905327	Aph1a	0.945311	-0.0364753	Aph1a	0.788671	0.141837	Aph1a	0.714747	0.192548	Aph1a	0.594304	0.277594	Aph1a	0.856167	0.0961856	Aph1a	0.657892	-0.232248	Aph1a	0.405004	-0.421652	Aph1a	0.741477	-0.174108	Aph1a	0.850697	-0.099867	Aph1c	0.0189534	-0.885381	Aph1a	0.54374	-0.314547	Aph1a	0.573082	-0.292996	Aph1a	0.822684	-0.118769
Aph1c	0.0115034	0.911101	Aph1c	0.00185583	0.964617	Aph1c	0.0148882	0.898647	Aph1c	0.313881	0.498773	Aph1c	0.0713149	0.773215	Aph1c	0.608395	0.267447	Aph1c	0.929719	-0.0468886	Aph1c	0.173366	-0.637417	Aph1c	0.0789009	0.760928	Aph1c	0.238998	0.568618	Aph1c	0.0302776	-0.854346	Apmap	0.279906	0.529567	Aph1c	0.0596756	0.793293	Aph1c	0.0749443	-0.767267	Aph1c	0.0935064	-0.738685
Apmap	0.200134	-0.608258	Apmap	0.163334	-0.648822	Apmap	0.224045	-0.583539	Apmap	0.801569	0.133073	Apmap	0.155017	-0.658503	Apmap	0.33488	-0.480361	Apmap	0.464209	0.374735	Apmap	0.603599	0.270894	Apmap	0.14315	-0.672709	Apmap	0.020693	-0.880127	Apmap	0.288815	0.521362	Apoa1	0.0020574	-0.962733	Apmap	0.182302	-0.627488	Apmap	0.765376	0.157724	Apmap	0.48028	0.362337
Apoa1	0.0916696	0.741392	Apoa1	0.0795066	0.759971	Apoa1	0.105118	0.722091	Apoa1	0.34944	0.467839	Apoa1	0.151968	0.662108	Apoa1	0.755802	0.164276	Apoa1	0.837947	-0.108461	Apoa1	0.391653	-0.432539	Apoa1	0.478008	0.364081	Apoa1	0.480829	0.361916	Apoa1	0.00300248	-0.95492	Apoe	0.545619	0.313157	Apoa1	0.202195	0.606082	Apoa1	0.0480238	-0.815294	Apoa1	0.203987	-0.604197
Apoe	0.0969889	-0.733617	Apoe	0.159414	-0.653358	Apoe	0.0753866	-0.766551	Apoe	0.071757	-0.772484	Apoe	0.193511	-0.615315	Apoe	0.538238	-0.318624	Apoe	0.867082	0.0888457	Apoe	0.207487	0.600534	Apoe	0.960776	-0.0261552	Apoe	0.832906	-0.111863	Apoe	0.681273	0.215836	Apoo	0.0054304	-0.939212	Apoe	0.208413	-0.59957	Apoe	0.0971746	0.733349	Apoe	0.00846698	0.923898
Apoo	0.0540924	0.803561	Apoo	0.0203164	0.881246	Apoo	0.0637543	0.786069	Apoo	0.278823	0.530571	Apoo	0.184628	0.624937	Apoo	0.890533	0.0731079	Apoo	0.8431	0.104986	Apoo	0.219685	-0.587963	Apoo	0.0871307	0.748187	Apoo	0.450621	0.385323	Apoo	0.00742069	-0.928815	Apool	0.827604	-0.115444	Apoo	0.144525	0.671037	Apoo	0.0543654	-0.803048	Apoo	0.197794	-0.61074
Apool	0.759923	-0.161454	Apool	0.854761	-0.0971311	Apool	0.688273	-0.210947	Apool	0.162636	-0.649627	Apool	0.778881	-0.148504	Apool	0.835905	-0.109838	Apool	0.59059	-0.280279	Apool	0.349376	0.467894	Apool	0.517986	0.333733	Apool	0.403043	0.423244	Apool	0.721514	-0.187867	Arcn1	0.131352	-0.68734	Apool	0.909687	0.0602814	Apool	0.335825	0.479542	Apool	0.323214	0.490536
Arcn1	0.140509	0.675938	Arcn1	0.0584711	0.795469	Arcn1	0.148494	0.666251	Arcn1	0.500799	0.346691	Arcn1	0.242842	0.564843	Arcn1	0.735835	0.17799	Arcn1	0.657771	0.232333	Arcn1	0.147377	-0.667593	Arcn1	0.00235737	0.96009	Arcn1	0.346089	0.470704	Arcn1	0.140423	-0.676043	Arf1	0.626408	0.25456	Arcn1	0.283484	0.52626	Arcn1	0.253412	-0.554581	Arcn1	0.340786	-0.475258
Arf1	0.0823026	-0.755593	Arf1	0.136003	-0.681507	Arf1	0.0638583	-0.785888	Arf1	0.132438	-0.68597	Arf1	0.185961	-0.623481	Arf1	0.494024	-0.351835	Arf1	0.776827	0.149905	Arf1	0.234704	0.572863	Arf1	0.790504	-0.14059	Arf1	0.657201	-0.232735	Arf1	0.769544	0.154876	Arf4	0.0193224	0.884248	Arf1	0.143235	-0.672604	Arf1	0.185492	0.623993	Arf1	0.01207	0.908903
Arf4	0.00108176	-0.973024	Arf4	0.00232825	-0.960339	Arf4	0.00138875	-0.969416	Arf4	0.147077	-0.667954	Arf4	0.0423763	-0.826849	Arf4	0.571431	-0.294201	Arf4	0.739388	0.175544	Arf4	0.200402	0.607974	Arf4	0.381793	-0.440661	Arf4	0.361345	-0.457739	Arf4	0.0403772	0.83111	Arf5	0.0523067	-0.806947	Arf4	0.030956	-0.85268	Arf4	0.0123707	0.907757	Arf4	0.0123945	0.907667
Arf5	0.0203576	0.881123	Arf5	0.028405	0.859038	Arf5	0.0287051	0.858276	Arf5	0.278336	0.531023	Arf5	0.238401	0.569206	Arf5	0.981676	-0.0122166	Arf5	0.52444	-0.328899	Arf5	0.651133	-0.237017	Arf5	0.382203	0.440321	Arf5	0.394447	0.43025	Arf5	0.0714447	-0.773	Arg1	0.174461	-0.636188	Arf5	0.000893125	0.975499	Arf5	0.136898	-0.680394	Arf5	0.109028	-0.716688
Arg1	0.161334	0.651131	Arg1	0.202693	0.605557	Arg1	0.170116	0.641081	Arg1	0.0716279	0.772697	Arg1	0.666864	0.225935	Arg1	0.462052	-0.376409	Arg1	0.876699	-0.0823869	Arg1	0.800331	-0.133913	Arg1	0.850629	0.0999129	Arg1	0.818935	-0.121305	Arg1	0.20593	-0.602161	Arg2	0.668305	0.224923	Arg1	0.0956694	0.735527	Arg1	0.0845125	-0.75218	Arg1	0.188444	-0.62078
Arg2	0.712962	0.193784	Arg2	0.813455	0.125014	Arg2	0.635782	0.24789	Arg2	0.467206	0.372413	Arg2	0.441884	0.392184	Arg2	0.257619	0.550544	Arg2	0.866657	0.089131	Arg2	0.244921	-0.562811	Arg2	0.622478	-0.257363	Arg2	0.942153	-0.0385839	Arg2	0.55123	0.309016	Arglu1	0.103932	0.723747	Arg2	0.897217	-0.0686298	Arg2	0.575996	-0.290873	Arg2	0.292279	-0.518198
Arglu1	0.023644	-0.871676	Arglu1	0.0339997	-0.84541	Arglu1	0.0270715	-0.862469	Arglu1	0.0964584	-0.734383	Arglu1	0.314235	-0.498459	Arglu1	0.839036	0.107726	Arglu1	0.760596	0.160994	Arglu1	0.51089	0.339067	Arglu1	0.442971	-0.391329	Arglu1	0.680073	-0.216676	Arglu1	0.142186	0.673885	Arhgef39	0.668064	0.225092	Arglu1	0.00788869	-0.926576	Arglu1	0.0669394	0.780574	Arglu1	0.0605086	0.7918
Arhgef39	0.633247	-0.249691	Arhgef39	0.725171	-0.185342	Arhgef39	0.692103	-0.208276	Arhgef39	0.319439	0.493857	Arhgef39	0.56186	-0.301202	Arhgef39	0.579159	-0.288571	Arhgef39	0.0346479	0.843902	Arhgef39	0.379015	-0.442962	Arhgef39	0.96842	-0.0210562	Arhgef39	0.0811809	-0.757341	Arhgef39	0.648437	0.238921	Arih1	0.640022	-0.24488	Arhgef39	0.285004	-0.52486	Arhgef39	0.594086	-0.277752	Arhgef39	0.968322	0.0211218
Arih1	0.668405	0.224853	Arih1	0.46161	0.376752	Arih1	0.64812	0.239145	Arih1	0.206759	0.601294	Arih1	0.905801	-0.0628825	Arih1	0.44022	-0.393496	Arih1	0.03433	0.84464	Arih1	0.184428	-0.625156	Arih1	0.063314	0.786838	Arih1	0.51458	-0.33629	Arih1	0.648488	-0.238885	Arl6ip1	0.321312	-0.492207	Arih1	0.931814	0.0454886	Arih1	0.343506	-0.472919	Arih1	0.726478	-0.184439
Arl6ip1	0.290417	0.519897	Arl6ip1	0.388588	0.435056	Arl6ip1	0.336372	0.479068	Arl6ip1	0.845117	-0.103626	Arl6ip1	0.432588	0.399534	Arl6ip1	0.805291	0.130547	Arl6ip1	0.0457324	-0.819901	Arl6ip1	0.519584	0.332535	Arl6ip1	0.960793	0.026144	Arl6ip1	0.170999	0.640082	Arl6ip1	0.326246	-0.487878	Arl6ip5	0.16521	0.646668	Arl6ip1	0.0593359	0.793905	Arl6ip1	0.855872	-0.0963838	Arl6ip1	0.547906	-0.311468
Arl6ip5	0.863412	-0.0913125	Arl6ip5	0.750664	-0.167799	Arl6ip5	0.938618	-0.0409444	Arl6ip5	0.816259	0.123116	Arl6ip5	0.981592	0.0122729	Arl6ip5	0.539525	0.317669	Arl6ip5	0.952264	0.0318346	Arl6ip5	0.693632	-0.207211	Arl6ip5	0.555253	-0.306054	Arl6ip5	0.795006	-0.13753	Arl6ip5	0.105164	0.722027	Arl8a	0.420064	0.409517	Arl6ip5	0.766917	-0.15667	Arl6ip5	0.754693	0.165037	Arl6ip5	0.685683	-0.212755
Arl8a	0.892784	-0.0715994	Arl8a	0.710821	-0.195268	Arl8a	0.956595	-0.0289445	Arl8a	0.920268	0.0532047	Arl8a	0.698305	0.203958	Arl8a	0.290935	0.519424	Arl8a	0.701369	-0.201828	Arl8a	0.795488	-0.137202	Arl8a	0.159526	-0.653229	Arl8a	0.917476	-0.0550716	Arl8a	0.343941	0.472545	Arl8b	0.0369626	-0.838623	Arl8a	0.689754	-0.209914	Arl8a	0.968823	0.0207876	Arl8a	0.629728	-0.252195
Arl8b	0.00789772	0.926534	Arl8b	0.00281474	0.956363	Arl8b	0.00722241	0.929784	Arl8b	0.0562718	0.799497	Arl8b	0.118565	0.703857	Arl8b	0.801726	0.132966	Arl8b	0.837922	0.108477	Arl8b	0.0983137	-0.73171	Arl8b	0.207259	0.600772	Arl8b	0.599909	0.273551	Arl8b	0.0634124	-0.786666	Armc1	0.133453	-0.684694	Arl8b	0.0772307	0.763586	Arl8b	0.00272983	-0.957031	Arl8b	0.0232379	-0.872808
Armc1	0.268784	0.539951	Armc1	0.180915	0.629016	Armc1	0.295903	0.514902	Armc1	0.869358	-0.0873164	Armc1	0.15764	0.655427	Armc1	0.369631	0.450779	Armc1	0.817072	-0.122566	Armc1	0.407772	-0.419411	Armc1	0.0949545	0.736567	Armc1	0.0803609	0.758626	Armc1	0.122866	-0.698218	Armc10	0.162411	-0.649887	Armc1	0.405306	0.421408	Armc1	0.560059	-0.302523	Armc1	0.586454	-0.283274
Armc10	0.0357517	0.841365	Armc10	0.031299	0.851845	Armc10	0.0267332	0.863352	Armc10	0.137719	0.679377	Armc10	0.0321632	0.849758	Armc10	0.308859	0.503243	Armc10	0.867688	0.0884383	Armc10	0.0193617	-0.884128	Armc10	0.378425	0.443451	Armc10	0.479337	0.363061	Armc10	0.227096	-0.580463	Armc8	0.126262	0.693827	Armc10	0.256909	0.551223	Armc10	0.0229454	-0.873629	Armc10	0.0144535	-0.900163
Armc8	0.0433788	-0.824748	Armc8	0.107795	-0.718383	Armc8	0.0470362	-0.817267	Armc8	0.414246	-0.414188	Armc8	0.0620721	-0.789022	Armc8	0.40171	-0.424327	Armc8	0.20682	0.601231	Armc8	0.642852	0.242875	Armc8	0.915359	0.0564877	Armc8	0.282162	-0.527479	Armc8	0.172319	0.638594	Arpc1b	0.155452	0.657992	Armc8	0.0471461	-0.817046	Armc8	0.151089	0.663152	Armc8	0.0476224	0.816093
Arpc1b	0.0166839	-0.892596	Arpc1b	0.0431202	-0.825288	Arpc1b	0.0129001	-0.905772	Arpc1b	0.0857334	-0.750311	Arpc1b	0.076348	-0.765001	Arpc1b	0.530593	-0.324308	Arpc1b	0.685644	0.212782	Arpc1b	0.233525	0.574034	Arpc1b	0.797403	-0.135901	Arpc1b	0.576205	-0.290721	Arpc1b	0.22701	0.580549	Arpc2	0.0748363	0.767442	Arpc1b	0.0734216	-0.769746	Arpc1b	0.0213458	0.878211	Arpc1b	0.00168632	0.966281
Arpc2	0.00185295	-0.964644	Arpc2	0.00726143	-0.929592	Arpc2	0.0012075	-0.971492	Arpc2	0.086536	-0.749089	Arpc2	0.0525014	-0.806575	Arpc2	0.557681	-0.304269	Arpc2	0.757363	0.163207	Arpc2	0.17581	0.634681	Arpc2	0.507217	-0.341837	Arpc2	0.464095	-0.374823	Arpc2	0.123488	0.69741	Arpc4	0.0641954	0.7853	Arpc2	0.0363234	-0.840065	Arpc2	0.0109389	0.913343	Arpc2	0.00122527	0.971282
Arpc4	0.234476	-0.57309	Arpc4	0.286733	-0.523271	Arpc4	0.259987	-0.548282	Arpc4	0.278201	-0.531148	Arpc4	0.556359	-0.305241	Arpc4	0.6503	0.237605	Arpc4	0.634961	0.248473	Arpc4	0.989369	0.00708716	Arpc4	0.946529	0.0356624	Arpc4	0.962188	-0.0252136	Arpc4	0.0671749	0.780172	Asah1	0.355977	0.462278	Arpc4	0.179274	-0.630829	Arpc4	0.120556	0.701237	Arpc4	0.331502	0.483293
Asah1	0.0726355	-0.771035	Asah1	0.0569076	-0.798325	Asah1	0.0538059	-0.804101	Asah1	0.111269	-0.71363	Asah1	0.0849925	-0.751444	Asah1	0.355998	-0.462261	Asah1	0.640383	-0.244624	Asah1	0.00268806	0.957363	Asah1	0.286073	-0.523877	Asah1	0.609346	-0.266764	Asah1	0.453858	0.382791	Aspm	0.885846	0.0762507	Asah1	0.346588	-0.470277	Asah1	0.0584105	0.795579	Asah1	0.0237674	0.871334
Aspm	0.964456	0.0237005	Aspm	0.935433	-0.0430711	Aspm	0.968145	0.0212397	Aspm	0.370999	0.449636	Aspm	0.397258	-0.427954	Aspm	0.111821	-0.712881	Aspm	0.994717	0.00352228	Aspm	0.498271	0.348607	Aspm	0.609609	-0.266575	Aspm	0.265738	-0.542824	Aspm	0.861775	0.0924132	Aspscr1	0.199638	-0.608783	Aspm	0.601777	0.272205	Aspm	0.80419	-0.131294	Aspm	0.87887	-0.08093
Aspscr1	0.161686	0.650724	Aspscr1	0.155281	0.658194	Aspscr1	0.17872	0.631443	Aspscr1	0.784538	-0.14465	Aspscr1	0.0301007	0.854783	Aspscr1	0.097135	0.733406	Aspscr1	0.321305	-0.492213	Aspscr1	0.498334	-0.34856	Aspscr1	0.349443	0.467836	Aspscr1	0.0019854	0.963395	Aspscr1	0.214872	-0.592889	Ass1	0.870215	0.086741	Aspscr1	0.231381	0.57617	Aspscr1	0.617239	-0.261108	Aspscr1	0.351446	-0.466129
Ass1	0.60708	-0.268391	Ass1	0.638661	-0.245846	Ass1	0.549956	-0.309956	Ass1	0.0289557	-0.857643	Ass1	0.87912	-0.0807622	Ass1	0.755945	0.164178	Ass1	0.348176	-0.468919	Ass1	0.278992	0.530414	Ass1	0.848646	0.101249	Ass1	0.262861	0.545549	Ass1	0.963537	0.0243136	Astl	0.112424	-0.712065	Ass1	0.908799	-0.0608757	Ass1	0.14777	0.667121	Ass1	0.28147	0.528119
Astl	0.0827501	0.754898	Astl	0.100138	0.729103	Astl	0.106103	0.720722	Astl	0.971205	0.0191987	Astl	0.122225	0.699053	Astl	0.478558	0.363659	Astl	0.1777	-0.632575	Astl	0.86808	-0.0881753	Astl	0.414961	0.413612	Astl	0.0360407	0.840706	Astl	0.12356	-0.697317	Atad1	0.944838	0.036791	Astl	0.0248528	0.868361	Astl	0.525261	-0.328286	Astl	0.295004	-0.515718
Atad1	0.757389	0.163189	Atad1	0.94545	0.0363827	Atad1	0.713721	0.193259	Atad1	0.267038	0.541596	Atad1	0.864582	0.0905259	Atad1	0.992494	-0.00500408	Atad1	0.870749	-0.0863821	Atad1	0.863178	-0.0914699	Atad1	0.198462	-0.61003	Atad1	0.466683	-0.372818	Atad1	0.854884	0.0970489	Atad3	0.0250947	0.867706	Atad1	0.839656	0.107308	Atad1	0.424736	-0.405781	Atad1	0.380614	-0.441636
Atad3	0.00035053	-0.984674	Atad3	0.000568512	-0.980468	Atad3	0.000643406	-0.979217	Atad3	0.25127	-0.556647	Atad3	0.0171799	-0.890981	Atad3	0.421942	-0.408013	Atad3	0.661436	0.229752	Atad3	0.185229	0.62428	Atad3	0.287694	-0.522389	Atad3	0.206768	-0.601285	Atad3	0.0478824	0.815575	Atg16l1	0.347701	-0.469325	Atad3	0.0260367	-0.865187	Atad3	0.0409479	0.829883	Atad3	0.0173008	0.89059
Atg16l1	0.172429	0.63847	Atg16l1	0.194983	0.613738	Atg16l1	0.188174	0.621074	Atg16l1	0.726616	-0.184344	Atg16l1	0.0489864	0.813389	Atg16l1	0.0963352	0.734562	Atg16l1	0.183949	-0.62568	Atg16l1	0.652804	-0.235836	Atg16l1	0.462435	0.376111	Atg16l1	0.000273656	0.986462	Atg16l1	0.380554	-0.441686	Atg5	0.85636	-0.0960557	Atg16l1	0.168051	0.643424	Atg16l1	0.780908	-0.147123	Atg16l1	0.338282	-0.477418
Atg5	0.490402	0.354594	Atg5	0.55652	0.305122	Atg5	0.470226	0.370078	Atg5	0.670446	-0.22342	Atg5	0.0692764	0.776617	Atic	0.701743	-0.201568	Atg5	0.374663	-0.446579	Atg5	0.43495	-0.397662	Atg5	0.975612	0.0162603	Atg5	0.0754218	0.766494	Atg5	0.92638	-0.0491198	Atic	0.00130853	0.970317	Atg5	0.74478	0.171838	Atg5	0.921559	-0.0523417	Atg5	0.413859	-0.414499
Atic	0.0100142	-0.91714	Atic	0.00838013	-0.924294	Atic	0.0141284	-0.901312	Atic	0.232515	-0.575039	Atic	0.0782326	-0.761988	Atl1	0.970493	0.0196739	Atic	0.739791	0.175267	Atic	0.303973	0.507618	Atic	0.332277	-0.48262	Atic	0.352952	-0.464847	Atic	0.00528438	0.940044	Atl1	0.0360666	-0.840647	Atic	0.0443426	-0.822749	Atic	0.0245553	0.869169	Atic	0.0667745	0.780855
Atl1	0.0410745	0.829612	Atl1	0.051704	0.808102	Atl1	0.041896	0.827864	Atl1	0.0569964	0.798162	Atl1	0.210672	0.597224	Atl2	0.796267	-0.136673	Atl1	0.946259	-0.0358428	Atl1	0.313486	-0.499124	Atl1	0.638612	0.245881	Atl1	0.818807	0.121392	Atl1	0.057914	-0.796483	Atl2	0.0700051	-0.775396	Atl1	0.107196	0.719209	Atl1	0.00245637	-0.959255	Atl1	0.0485982	-0.814155
Atl2	0.189664	0.619458	Atl2	0.260229	0.548051	Atl2	0.213694	0.594101	Atl2	0.332154	0.482727	Atl2	0.455848	0.381238	Atl3	0.914684	-0.0569391	Atl2	0.450733	-0.385235	Atl2	0.965479	0.0230178	Atl2	0.876261	-0.0826809	Atl2	0.800026	0.13412	Atl2	0.077544	-0.763085	Atl3	0.0257031	-0.866074	Atl2	0.120926	0.700752	Atl2	0.145384	-0.669997	Atl2	0.27641	-0.532814
Atl3	0.0339706	0.845479	Atl3	0.0255852	0.866389	Atl3	0.0469366	0.817467	Atl3	0.332382	0.482528	Atl3	0.270868	0.537993	Atp11c	0.809175	0.127914	Atl3	0.699205	-0.203332	Atl3	0.587804	-0.282296	Atl3	0.200442	0.607932	Atl3	0.383332	0.439388	Atl3	0.0326799	-0.848523	Atp11c	0.515656	-0.335482	Atl3	0.0113787	0.911591	Atl3	0.146006	-0.669245	Atl3	0.185221	-0.624289
Atp11c	0.886224	0.0759969	Atp11c	0.862779	0.0917378	Atp11c	0.866621	0.0891557	Atp11c	0.551629	0.308722	Atp11c	0.680486	0.216386	Atp12a	0.463422	-0.375345	Atp11c	0.585032	0.284306	Atp11c	0.463092	-0.375602	Atp11c	0.790159	-0.140825	Atp11c	0.695782	-0.205714	Atp11c	0.513718	-0.336939	Atp12a	0.16966	0.641597	Atp11c	0.684275	-0.213738	Atp11c	0.325105	-0.488877	Atp11c	0.73513	-0.178475
Atp12a	0.0154609	-0.896681	Atp12a	0.0219017	-0.8766	Atp12a	0.00973176	-0.918334	Atp12a	0.0576212	-0.797018	Atp12a	0.0577672	-0.796751	Atp13a1	0.873562	0.084493	Atp12a	0.976389	-0.0157419	Atp12a	0.05876	0.794946	Atp12a	0.492436	-0.353044	Atp12a	0.588866	-0.281527	Atp12a	0.246008	0.561751	Atp13a1	0.302866	0.508613	Atp12a	0.137133	-0.680103	Atp12a	0.00979354	0.918071	Atp12a	0.000896058	0.975458
Atp13a1	0.0555215	-0.800888	Atp13a1	0.0518858	-0.807753	Atp13a1	0.0471009	-0.817137	Atp13a1	0.0149672	-0.898373	Atp13a1	0.379827	-0.442289	Atp1a1	0.531173	-0.323876	Atp13a1	0.713157	-0.193649	Atp13a1	0.182433	0.627344	Atp13a1	0.313635	-0.498992	Atp13a1	0.972897	-0.0180706	Atp13a1	0.385655	0.437471	Atp1a1	0.324439	0.489461	Atp13a1	0.100052	-0.729225	Atp13a1	0.0477841	0.815771	Atp13a1	0.0392822	0.833485
Atp1a1	0.0393572	-0.833322	Atp1a1	0.055057	-0.801753	Atp1a1	0.026741	-0.863332	Atp1a1	0.0359652	-0.840878	Atp1a1	0.117808	-0.704858	Atp1a2	0.674956	0.220258	Atp1a1	0.902853	-0.0648553	Atp1a1	0.0666611	0.781049	Atp1a1	0.586394	-0.283318	Atp1a1	0.751408	-0.167289	Atp1a1	0.432652	0.399483	Atp1a2	0.541701	-0.316056	Atp1a1	0.179794	-0.630253	Atp1a1	0.025106	0.867676	Atp1a1	0.0015949	0.967213
Atp1a2	0.872945	0.0849074	Atp1a2	0.914369	0.0571494	Atp1a2	0.858079	0.094899	Atp1a2	0.67222	0.222176	Atp1a2	0.607327	0.268214	Atp1b1	0.179847	-0.630195	Atp1a2	0.913355	0.0578279	Atp1a2	0.639979	-0.244911	Atp1a2	0.531103	-0.323928	Atp1a2	0.829966	-0.113848	Atp1a2	0.545458	-0.313277	Atp1b1	0.263504	0.544939	Atp1a2	0.768893	-0.15532	Atp1a2	0.394757	-0.429997	Atp1a2	0.704	-0.2
Atp1b1	0.0137811	-0.902553	Atp1b1	0.0365714	-0.839504	Atp1b1	0.00963585	-0.918743	Atp1b1	0.28525	-0.524634	Atp1b1	0.00994058	-0.91745	Atp1b3	0.560061	0.302521	Atp1b1	0.514709	0.336194	Atp1b1	0.173604	0.63715	Atp1b1	0.646272	-0.240453	Atp1b1	0.226375	-0.581187	Atp1b1	0.358917	0.459789	Atp1b3	0.00162675	-0.966885	Atp1b1	0.0771826	-0.763663	Atp1b1	0.122554	0.698625	Atp1b1	0.00219323	0.961514
Atp1b3	0.0194926	0.883729	Atp1b3	0.012445	0.907476	Atp1b3	0.0275211	0.861303	Atp1b3	0.443823	0.390658	Atp1b3	0.0565835	0.798922	Atp2a2	0.966493	-0.0223415	Atp1b3	0.650146	-0.237714	Atp1b3	0.340386	-0.475602	Atp1b3	0.236531	0.571054	Atp1b3	0.18439	0.625197	Atp1b3	0.00397751	-0.948054	Atp2a2	0.00768652	-0.927535	Atp1b3	0.0573144	0.797579	Atp1b3	0.088727	-0.74578	Atp1b3	0.128389	-0.691103
Atp2a2	0.0696044	0.776067	Atp2a2	0.0613126	0.790367	Atp2a2	0.0766915	0.764449	Atp2a2	0.12486	0.695634	Atp2a2	0.243303	0.564391	Atp2b1	0.581237	0.28706	Atp2a2	0.963898	0.0240723	Atp2a2	0.339566	-0.476309	Atp2a2	0.481652	0.361284	Atp2a2	0.768281	0.155738	Atp2a2	0.0127701	-0.906255	Atp2b1	0.0471699	-0.816999	Atp2a2	0.158546	0.65437	Atp2a2	0.00810337	-0.925571	Atp2a2	0.131109	-0.687648
Atp2b1	0.173865	0.636857	Atp2b1	0.11644	0.706675	Atp2b1	0.206626	0.601434	Atp2b1	0.990815	0.00612366	Atp2b1	0.180641	0.629318	Atp2c1	0.750185	0.168128	Atp2b1	0.663224	-0.228494	Atp2b1	0.569009	-0.29597	Atp2b1	0.117181	0.70569	Atp2b1	0.0972047	0.733305	Atp2b1	0.0395466	-0.832909	Atp2c1	0.0300867	-0.854818	Atp2b1	0.203002	0.605232	Atp2b1	0.446636	-0.388447	Atp2b1	0.509974	-0.339757
Atp2c1	0.00149535	0.968258	Atp2c1	0.000364938	0.984361	Atp2c1	0.0017096	0.966047	Atp2c1	0.0957078	0.735471	Atp2c1	0.091358	0.741853	Atp5f1a	0.364553	-0.455038	Atp2c1	0.959288	-0.0271478	Atp2c1	0.155981	-0.657371	Atp2c1	0.211863	0.595991	Atp2c1	0.456012	0.38111	Atp2c1	0.0547308	-0.802363	Atp5f1a	0.303626	0.50793	Atp2c1	0.0293566	0.856636	Atp2c1	0.0118386	-0.909794	Atp2c1	0.0188211	-0.88579
Atp5f1a	0.0294293	-0.856454	Atp5f1a	0.0193133	-0.884276	Atp5f1a	0.0249629	-0.868062	Atp5f1a	0.331191	-0.483564	Atp5f1a	0.0704561	-0.774643	Atp5f1b	0.345809	-0.470944	Atp5f1a	0.943752	0.0375162	Atp5f1a	0.0931816	0.739162	Atp5f1a	0.115121	-0.708437	Atp5f1a	0.230333	-0.577217	Atp5f1a	0.382738	0.43988	Atp5f1b	0.153617	0.660155	Atp5f1a	0.101428	-0.727273	Atp5f1a	0.213187	0.594624	Atp5f1a	0.0510426	0.809377
Atp5f1b	0.00212662	-0.962107	Atp5f1b	0.0134028	-0.903923	Atp5f1b	0.00197685	-0.963474	Atp5f1b	0.296963	-0.513942	Atp5f1b	0.02508	-0.867746	Atp5f1c	0.100795	-0.728168	Atp5f1b	0.408385	0.418915	Atp5f1b	0.311249	0.501113	Atp5f1b	0.524606	-0.328775	Atp5f1b	0.186038	-0.623397	Atp5f1b	0.220459	0.587175	Atp5f1c	0.287206	0.522836	Atp5f1b	0.00902311	-0.921405	Atp5f1b	0.125756	0.694479	Atp5f1b	0.00653221	0.933263
Atp5f1c	0.0676237	-0.779409	Atp5f1c	0.140163	-0.676362	Atp5f1c	0.0641399	-0.785397	Atp5f1c	0.592669	-0.278776	Atp5f1c	0.0115635	-0.910865	Atp5f1d	0.493916	-0.351917	Atp5f1c	0.210374	0.597533	Atp5f1c	0.442558	0.391653	Atp5f1c	0.946646	0.0355842	Atp5f1c	0.142465	-0.673543	Atp5f1c	0.366088	0.453748	Atp5f1d	0.367354	0.452687	Atp5f1c	0.130883	-0.687933	Atp5f1c	0.26544	0.543105	Atp5f1c	0.0428928	0.825763
Atp5f1d	0.0933065	-0.738978	Atp5f1d	0.148008	-0.666834	Atp5f1d	0.0745087	-0.767974	Atp5f1d	0.0717437	-0.772506	Atp5f1d	0.142323	-0.673717	Atp5f1e	0.246405	-0.561364	Atp5f1d	0.896701	0.0689754	Atp5f1d	0.175566	0.634953	Atp5f1d	0.994669	0.0035542	Atp5f1d	0.829326	-0.11428	Atp5f1d	0.474501	0.36678	Atp5f1e	0.411302	0.416559	Atp5f1d	0.260866	-0.547445	Atp5f1d	0.0420809	0.827473	Atp5f1d	0.0104879	0.915174
Atp5f1e	0.0359492	-0.840915	Atp5f1e	0.0863573	-0.749361	Atp5f1e	0.0278454	-0.860468	Atp5f1e	0.273309	-0.535706	Atp5f1e	0.0459809	-0.819397	ATP5IF1	0.423318	-0.406913	Atp5f1e	0.446989	0.38817	Atp5f1e	0.281325	0.528253	Atp5f1e	0.859557	-0.0939047	Atp5f1e	0.326648	-0.487527	Atp5f1e	0.530468	0.324401	ATP5IF1	0.0970141	-0.73358	Atp5f1e	0.0826509	-0.755052	Atp5f1e	0.17968	0.63038	Atp5f1e	0.00482552	0.942732
ATP5IF1	0.290712	0.519628	ATP5IF1	0.172113	0.638826	ATP5IF1	0.31221	0.500258	ATP5IF1	0.241854	0.56581	ATP5IF1	0.757711	0.162969	Atp5me	0.168553	-0.642853	ATP5IF1	0.408314	0.418972	ATP5IF1	0.417077	-0.411912	ATP5IF1	0.0633768	0.786729	ATP5IF1	0.964342	-0.0237763	ATP5IF1	0.0880865	-0.746744	Atp5me	0.26563	0.542926	ATP5IF1	0.353527	0.464358	ATP5IF1	0.161578	-0.650849	ATP5IF1	0.544912	-0.31368
Atp5me	0.0111921	-0.91233	Atp5me	0.0230427	-0.873355	Atp5me	0.00784235	-0.926795	Atp5me	0.334415	-0.480764	Atp5me	0.00823626	-0.924955	Atp5mf	0.366331	-0.453544	Atp5me	0.57444	0.292006	Atp5me	0.138418	0.678512	Atp5me	0.447156	-0.388039	Atp5me	0.16552	-0.646312	Atp5me	0.357374	0.461095	Atp5mf	0.0197641	0.882905	Atp5me	0.0712792	-0.773275	Atp5me	0.155716	0.657681	Atp5me	0.00621707	0.934911
Atp5mf	0.00907272	-0.921186	Atp5mf	0.0138028	-0.902475	Atp5mf	0.0102309	-0.916235	Atp5mf	0.285736	-0.524187	Atp5mf	0.0151668	-0.897686	Atp5pb	0.473519	-0.367537	Atp5mf	0.621988	0.257714	Atp5mf	0.215785	0.591952	Atp5mf	0.481581	-0.361338	Atp5mf	0.248711	-0.559124	Atp5mf	0.0379736	0.836366	Atp5pb	0.227435	0.580121	Atp5mf	0.0764562	-0.764827	Atp5mf	0.0336888	0.846139	Atp5mf	0.0295036	0.856268
Atp5pb	0.012648	-0.906712	Atp5pb	0.0224666	-0.874984	Atp5pb	0.0137182	-0.90278	Atp5pb	0.400237	-0.425525	Atp5pb	0.0832501	-0.754124	Atp5pd	0.675903	-0.219594	Atp5pb	0.461978	0.376466	Atp5pb	0.390524	0.433465	Atp5pb	0.327101	-0.487131	Atp5pb	0.168297	-0.643144	Atp5pb	0.294756	0.515944	Atp5pd	0.434739	0.397828	Atp5pb	0.00713312	-0.930224	Atp5pb	0.255451	0.552621	Atp5pb	0.0454586	0.820459
Atp5pd	0.0469074	-0.817526	Atp5pd	0.0658824	-0.782384	Atp5pd	0.0437963	-0.823879	Atp5pd	0.281839	-0.527778	Atp5pd	0.21997	-0.587672	Atp5pf	0.30203	-0.509366	Atp5pd	0.64412	0.241976	Atp5pd	0.401017	0.424891	Atp5pd	0.383789	-0.439011	Atp5pd	0.390849	-0.433199	Atp5pd	0.531603	0.323555	Atp5pf	0.770266	0.154382	Atp5pd	0.0283254	-0.859241	Atp5pd	0.297751	0.513228	Atp5pd	0.0587934	0.794885
Atp5pf	0.175736	-0.634763	Atp5pf	0.161148	-0.651346	Atp5pf	0.141667	-0.674519	Atp5pf	0.258934	-0.549287	Atp5pf	0.171102	-0.639966	Atp5po	0.715791	-0.191826	Atp5pf	0.712195	-0.194316	Atp5pf	0.0274037	0.861607	Atp5pf	0.315321	-0.497496	Atp5pf	0.567742	-0.296896	Atp5pf	0.900987	0.0661051	Atp5po	0.0414202	0.828875	Atp5pf	0.434027	-0.398393	Atp5pf	0.290574	0.519754	Atp5pf	0.0765135	0.764735
Atp5po	0.00542056	-0.939268	Atp5po	0.0119959	-0.909188	Atp5po	0.00947442	-0.919436	Atp5po	0.338079	-0.477593	Atp5po	0.104984	-0.722279	Atp6ap2	0.542259	0.315643	Atp5po	0.420567	0.409113	Atp5po	0.538681	0.318295	Atp5po	0.385762	-0.437383	Atp5po	0.229255	-0.578295	Atp5po	0.0630108	0.78737	Atp6ap2	0.0669854	-0.780495	Atp5po	0.000179436	-0.989043	Atp5po	0.129218	0.690046	Atp5po	0.0631708	0.787089
Atp6ap2	0.0843391	0.752446	Atp6ap2	0.117864	0.704784	Atp6ap2	0.110168	0.71513	Atp6ap2	0.911503	0.0590667	Atp6ap2	0.13041	0.688532	Atp6v0a1	0.690724	-0.209237	Atp6ap2	0.127677	-0.692013	Atp6ap2	0.978108	-0.0145956	Atp6ap2	0.613231	0.263977	Atp6ap2	0.0694372	0.776347	Atp6ap2	0.0736206	-0.769421	Atp6v0a1	0.167317	-0.64426	Atp6ap2	0.0228635	0.87386	Atp6ap2	0.439514	-0.394053	Atp6ap2	0.283538	-0.52621
Atp6v0a1	0.272849	0.536137	Atp6v0a1	0.381822	0.440637	Atp6v0a1	0.300992	0.510301	Atp6v0a1	0.394701	0.430043	Atp6v0a1	0.608574	0.267318	Atp6v0a2	0.47498	-0.366411	Atp6v0a1	0.353375	-0.464488	Atp6v0a1	0.738766	0.175972	Atp6v0a1	0.692024	-0.208331	Atp6v0a1	0.88471	0.0770123	Atp6v0a1	0.179249	-0.630857	Atp6v0a2	0.455334	0.381639	Atp6v0a1	0.129254	0.690001	Atp6v0a1	0.258138	-0.550047	Atp6v0a1	0.350352	-0.467062
Atp6v0a2	0.196678	-0.611928	Atp6v0a2	0.237549	-0.570047	Atp6v0a2	0.163762	-0.64833	Atp6v0a2	0.0836145	-0.753562	Atp6v0a2	0.194175	-0.614602	Atp6v0d1	0.697175	-0.204744	Atp6v0a2	0.804661	-0.130975	Atp6v0a2	0.0952967	0.736069	Atp6v0a2	0.971171	-0.0192214	Atp6v0a2	0.989249	-0.00716724	Atp6v0a2	0.559413	0.302997	Atp6v0d1	0.33464	-0.480568	Atp6v0a2	0.522458	-0.330382	Atp6v0a2	0.051295	0.808889	Atp6v0a2	0.0460483	0.81926
Atp6v0d1	0.216958	0.590748	Atp6v0d1	0.259745	0.548513	Atp6v0d1	0.247449	0.560349	Atp6v0d1	0.616537	0.26161	Atp6v0d1	0.652594	0.235985	Atp6v1a	0.836513	0.109428	Atp6v0d1	0.373533	-0.447521	Atp6v0d1	0.774963	0.151176	Atp6v0d1	0.599332	0.273966	Atp6v0d1	0.513339	0.337224	Atp6v0d1	0.355209	-0.46293	Atp6v1a	0.0402694	0.831342	Atp6v0d1	0.0295048	0.856265	Atp6v0d1	0.589578	-0.281011	Atp6v0d1	0.423174	-0.407029
Atp6v1a	0.289597	-0.520647	Atp6v1a	0.331868	-0.482975	Atp6v1a	0.339892	-0.476028	Atp6v1a	0.748679	-0.169161	Atp6v1a	0.493285	-0.352398	Atp6v1b2	0.680514	-0.216367	Atp6v1a	0.33844	0.477281	Atp6v1a	0.737414	-0.176903	Atp6v1a	0.932957	-0.0447254	Atp6v1a	0.523646	-0.329493	Atp6v1a	0.0308065	0.853046	Atp6v1b2	0.782328	-0.146155	Atp6v1a	0.163423	-0.64872	Atp6v1a	0.348333	0.468785	Atp6v1a	0.558856	0.303406
Atp6v1b2	0.916776	-0.0555401	Atp6v1b2	0.89563	0.0696927	Atp6v1b2	0.952033	-0.0319886	Atp6v1b2	0.365743	0.454038	Atp6v1b2	0.86261	-0.0918518	Atp6v1c1	0.914437	-0.0571038	Atp6v1b2	0.0252921	0.867175	Atp6v1b2	0.219835	-0.587811	Atp6v1b2	0.495713	0.350551	Atp6v1b2	0.321528	-0.492017	Atp6v1b2	0.770104	-0.154493	Atp6v1c1	0.918877	0.054135	Atp6v1b2	0.459544	-0.378358	Atp6v1b2	0.397497	-0.427759	Atp6v1b2	0.972051	-0.0186346
Atp6v1c1	0.698468	-0.203845	Atp6v1c1	0.55068	-0.309421	Atp6v1c1	0.711235	-0.194981	Atp6v1c1	0.837578	0.10871	Atp6v1c1	0.825625	-0.116781	Atp6v1e1	0.555596	-0.305802	Atp6v1c1	0.783553	-0.145321	Atp6v1c1	0.651448	0.236794	Atp6v1c1	0.0594226	-0.793749	Atp6v1c1	0.448492	-0.386991	Atp6v1c1	0.916041	0.0560316	Atp6v1e1	0.0269769	0.862715	Atp6v1c1	0.64355	-0.24238	Atp6v1c1	0.822974	-0.118573	Atp6v1c1	0.97593	0.0160482
Atp6v1e1	0.022419	-0.875119	Atp6v1e1	0.051334	-0.808814	Atp6v1e1	0.0286053	-0.858529	Atp6v1e1	0.358048	-0.460524	Atp6v1e1	0.0682254	-0.778389	Atp6v1f	0.648515	-0.238867	Atp6v1e1	0.324235	0.48964	Atp6v1e1	0.581258	0.287045	Atp6v1e1	0.797768	-0.135653	Atp6v1e1	0.28802	-0.52209	Atp6v1e1	0.0441075	0.823234	Atp6v1f	0.0494952	-0.812389	Atp6v1e1	0.0287405	-0.858187	Atp6v1e1	0.0835467	0.753666	Atp6v1e1	0.0611322	0.790688
Atp6v1f	0.112119	0.712478	Atp6v1f	0.135119	0.682609	Atp6v1f	0.13841	0.678523	Atp6v1f	0.350347	0.467065	Atp6v1f	0.484495	0.359106	Atp6v1g1	0.0386351	0.834904	Atp6v1f	0.507831	-0.341373	Atp6v1f	0.991503	0.00566452	Atp6v1f	0.621123	0.258331	Atp6v1f	0.629653	0.252248	Atp6v1f	0.0538546	-0.804009	Atp6v1g1	0.574378	0.292052	Atp6v1f	0.0252508	0.867286	Atp6v1f	0.193105	-0.615751	Atp6v1f	0.286416	-0.523561
Atp6v1g1	0.716411	0.191396	Atp6v1g1	0.801915	0.132838	Atp6v1g1	0.656109	0.233504	Atp6v1g1	0.957137	-0.0285833	Atp6v1g1	0.284247	0.525556	Atp6v1h	0.730395	-0.181737	Atp6v1g1	0.73974	-0.175302	Atp6v1g1	0.348759	-0.468421	Atp6v1g1	0.868741	-0.0877313	Atp6v1g1	0.435184	0.397476	Atp6v1g1	0.474465	0.366808	Atp6v1h	0.0457214	0.819924	Atp6v1g1	0.993358	-0.0044282	Atp6v1g1	0.976795	0.0154715	Atp6v1g1	0.421209	-0.4086
Atp6v1h	0.304165	-0.507446	Atp6v1h	0.286073	-0.523877	Atp6v1h	0.360721	-0.458266	Atp6v1h	0.80149	0.133126	Atp6v1h	0.305772	-0.506004	Atp9a	0.829651	-0.114061	Atp6v1h	0.33211	0.482765	Atp6v1h	0.917078	-0.0553377	Atp6v1h	0.496374	-0.350048	Atp6v1h	0.141914	-0.674216	Atp6v1h	0.0303009	0.854289	Atp9a	0.770676	0.154102	Atp6v1h	0.226975	-0.580584	Atp6v1h	0.585048	0.284294	Atp6v1h	0.704306	0.199787
Atp9a	0.766883	0.156694	Atp9a	0.916899	0.0554573	Atp9a	0.709305	0.196318	Atp9a	0.15243	0.661559	Atp9a	0.995552	-0.0029652	Atrx	0.108211	-0.71781	Atp9a	0.832014	0.112465	Atp9a	0.703511	-0.20034	Atp9a	0.365348	-0.454369	Atp9a	0.322565	-0.491106	Atp9a	0.66762	0.225404	Atrx	0.272655	0.536319	Atp9a	0.857537	0.0952634	Atp9a	0.426167	-0.40464	Atp9a	0.358586	-0.46007
Atrx	0.135778	-0.681788	Atrx	0.115268	-0.70824	Atrx	0.119255	-0.702947	Atrx	0.452358	-0.383963	Atrx	0.022482	-0.87494	Atxn2l	0.204624	0.603528	Atrx	0.924246	-0.0505458	Atrx	0.0269797	0.862708	Atrx	0.389955	-0.433932	Atrx	0.298672	-0.512395	Atrx	0.333616	0.481457	Atxn2l	0.46051	0.377607	Atrx	0.501706	-0.346004	Atrx	0.154467	0.659151	Atrx	0.103601	0.724212
Atxn2l	0.773414	0.152233	Atxn2l	0.950221	0.0331979	Atxn2l	0.709108	0.196456	Atxn2l	0.810638	0.126923	Atxn2l	0.48976	0.355083	Aurka	0.518618	0.333259	Atxn2l	0.607237	-0.268278	Atxn2l	0.618834	-0.259967	Atxn2l	0.429326	-0.402124	Atxn2l	0.780149	0.14764	Atxn2l	0.354996	0.463111	Aurka	0.19188	-0.617067	Atxn2l	0.916618	0.0556456	Atxn2l	0.975789	-0.0161421	Atxn2l	0.379319	-0.44271
Aurka	0.0052471	0.940258	Aurka	0.00429724	0.945988	Aurka	0.0038734	0.948744	Aurka	0.178114	0.632115	Aurka	0.0744027	0.768146	Bag6	0.938957	-0.0407176	Aurka	0.878128	-0.081428	Aurka	0.127677	-0.692012	Aurka	0.183888	0.625747	Aurka	0.320299	0.493099	Aurka	0.263122	-0.545301	Bag6	0.162145	0.650193	Aurka	0.0341805	0.844988	Aurka	0.0989067	-0.73086	Aurka	0.0146174	-0.899589
Bag6	0.148454	-0.6663	Bag6	0.189416	-0.619727	Bag6	0.139084	-0.67769	Bag6	0.0536602	-0.804376	Bag6	0.31106	-0.501281	Banf1	0.682626	-0.21489	Bag6	0.966429	-0.0223846	Bag6	0.334534	0.48066	Bag6	0.990747	0.00616845	Bag6	0.90693	0.0621263	Bag6	0.208829	0.599137	Banf1	0.741713	-0.173946	Bag6	0.301584	-0.509767	Bag6	0.0126093	0.906857	Bag6	0.0798802	0.759382
Banf1	0.431667	0.400264	Banf1	0.305796	0.505983	Banf1	0.419801	0.409727	Banf1	0.340331	0.47565	Banf1	0.864262	0.0907412	Basp1	0.48123	-0.361608	Banf1	0.345627	0.4711	Banf1	0.299566	-0.511587	Banf1	0.0415818	0.828531	Banf1	0.994583	0.00361114	Banf1	0.784492	-0.144681	Basp1	0.0757019	0.766041	Banf1	0.477818	0.364228	Banf1	0.535469	-0.32068	Banf1	0.532462	-0.322916
Basp1	0.000893334	-0.975496	Basp1	0.00430167	-0.945959	Basp1	0.000440336	-0.982817	Basp1	0.108316	-0.717666	Basp1	0.0345026	-0.844239	Baz1b	0.586261	-0.283414	Basp1	0.751303	0.16736	Basp1	0.147776	0.667114	Basp1	0.454135	-0.382575	Basp1	0.395356	-0.429507	Basp1	0.125095	0.69533	Baz1b	0.0787702	0.761135	Basp1	0.037201	-0.838088	Basp1	0.0150351	0.898139	Basp1	0.000878262	0.975704
Baz1b	0.0135316	-0.903455	Baz1b	0.0171625	-0.891037	Baz1b	0.0199904	-0.882223	Baz1b	0.518973	-0.332992	Baz1b	0.0934409	-0.738781	Baz2a	0.994212	-0.00385868	Baz1b	0.401409	0.424572	Baz1b	0.530729	0.324206	Baz1b	0.262033	-0.546335	Baz1b	0.119125	-0.703118	Baz1b	0.104052	0.723579	Baz2a	0.160351	0.65227	Baz1b	0.00258025	-0.958233	Baz1b	0.248677	0.559157	Baz1b	0.107716	0.718492
Baz2a	0.0750555	-0.767086	Baz2a	0.0574859	-0.797265	Baz2a	0.0902168	-0.74355	Baz2a	0.504434	-0.343939	Baz2a	0.332584	-0.482353	Bcap29	0.875622	-0.0831099	Baz2a	0.696769	0.205027	Baz2a	0.61338	0.263871	Baz2a	0.124073	-0.696652	Baz2a	0.29685	-0.514043	Baz2a	0.180734	0.629215	Bcap29	0.00148724	-0.968345	Baz2a	0.024446	-0.869468	Baz2a	0.360983	0.458045	Baz2a	0.262736	0.545667
Bcap29	0.0575455	0.797156	Bcap29	0.0337802	0.845924	Bcap29	0.0727576	0.770835	Bcap29	0.263881	0.544582	Bcap29	0.276373	0.532848	Bcap31	0.157231	-0.655905	Bcap29	0.967462	-0.0216955	Bcap29	0.44306	-0.391258	Bcap29	0.194441	0.614318	Bcap29	0.533006	0.322512	Bcap29	0.00199257	-0.963328	Bcap31	0.145859	0.669423	Bcap29	0.0790362	0.760714	Bcap29	0.0604697	-0.791869	Bcap29	0.221703	-0.585911
Bcap31	0.0115659	-0.910855	Bcap31	0.0319449	-0.850283	Bcap31	0.00995918	-0.917371	Bcap31	0.374539	-0.446682	Bcap31	0.00202859	-0.962996	Bcas2	0.656097	-0.233513	Bcap31	0.416693	0.41222	Bcap31	0.225707	0.58186	Bcap31	0.665873	-0.226631	Bcap31	0.155194	-0.658295	Bcap31	0.209289	0.598659	Bcas2	0.0134158	0.903875	Bcap31	0.0718288	-0.772365	Bcap31	0.111747	0.712982	Bcap31	0.00900408	0.921489
Bcas2	0.00125419	-0.970943	Bcas2	0.00108854	-0.972939	Bcas2	0.0018275	-0.964889	Bcas2	0.140274	-0.676226	Bcas2	0.0598978	-0.792894	Bcat1	0.886199	-0.0760137	Bcas2	0.810445	0.127053	Bcas2	0.19923	0.609216	Bcas2	0.298377	-0.512661	Bcas2	0.38119	-0.441159	Bcas2	0.0297762	0.855588	Bcat1	1.47354e-06	0.999009	Bcas2	0.0284166	-0.859008	Bcas2	0.0121635	0.908545	Bcas2	0.0202194	0.881536
Bcat1	0.0667231	-0.780943	Bcat1	0.0501226	-0.811162	Bcat1	0.0847761	-0.751775	Bcat1	0.406093	-0.42077	Bcat1	0.182838	-0.626899	Bckdhb	0.964675	-0.0235544	Bcat1	0.759682	0.161619	Bcat1	0.496941	0.349617	Bcat1	0.31715	-0.495878	Bcat1	0.385035	-0.437982	Bcat1	4.61618e-06	0.998245	Bckdhb	0.000242167	0.987267	Bcat1	0.103318	-0.724609	Bcat1	0.0812704	0.757201	Bcat1	0.236981	0.570608
Bckdhb	0.11565	-0.707729	Bckdhb	0.0882125	-0.746554	Bckdhb	0.142208	-0.673857	Bckdhb	0.49819	-0.34867	Bckdhb	0.250151	-0.557729	Bcl2l1	0.324695	-0.489237	Bckdhb	0.773264	0.152336	Bckdhb	0.594197	0.277672	Bckdhb	0.324221	-0.489652	Bckdhb	0.410865	-0.416912	Bckdhb	3.67647e-06	0.998434	Bcl2l1	0.55888	-0.303388	Bckdhb	0.146978	-0.668073	Bckdhb	0.125877	0.694322	Bckdhb	0.344098	0.472411
Bcl2l1	0.604912	-0.269949	Bcl2l1	0.778129	-0.149017	Bcl2l1	0.547059	-0.312093	Bcl2l1	0.609115	-0.26693	Bcl2l1	0.488343	-0.356165	Bcl2l10	0.665759	0.226712	Bcl2l1	0.611053	0.265539	Bcl2l1	0.602812	0.27146	Bcl2l1	0.534668	0.321275	Bcl2l1	0.815353	-0.123729	Bcl2l1	0.436464	-0.396463	Bcl2l10	0.00564112	-0.938032	Bcl2l1	0.678423	-0.21783	Bcl2l1	0.831506	0.112808	Bcl2l1	0.265792	0.542772
Bcl2l10	0.00652513	0.933299	Bcl2l10	0.00271727	0.957131	Bcl2l10	0.00823342	0.924968	Bcl2l10	0.171111	0.639956	Bcl2l10	0.0673132	0.779937	Bcl2l11	0.547624	-0.311676	Bcl2l10	0.915513	-0.0563845	Bcl2l10	0.175121	-0.635451	Bcl2l10	0.236743	0.570844	Bcl2l10	0.386683	0.436624	Bcl2l10	0.0144543	-0.90016	Bcl2l11	0.560947	0.301871	Bcl2l10	0.0608208	0.791242	Bcl2l10	0.012768	-0.906264	Bcl2l10	0.045237	-0.820912
Bcl2l11	0.193955	-0.614839	Bcl2l11	0.272164	-0.536778	Bcl2l11	0.210409	-0.597497	Bcl2l11	0.960358	-0.0264344	Bcl2l11	0.300717	-0.510549	Bcl2l13	0.95059	0.0329519	Bcl2l11	0.132049	0.68646	Bcl2l11	0.933376	-0.0444453	Bcl2l11	0.728749	-0.182873	Bcl2l11	0.137724	-0.679371	Bcl2l11	0.620024	0.259116	Bcl2l13	0.0649894	0.783923	Bcl2l11	0.0468141	-0.817713	Bcl2l11	0.830187	0.113698	Bcl2l11	0.31389	0.498765
Bcl2l13	0.164388	-0.647611	Bcl2l13	0.128333	-0.691174	Bcl2l13	0.203461	-0.60475	Bcl2l13	0.822267	-0.119051	Bcl2l13	0.393287	-0.4312	Bclaf1	0.833368	-0.111551	Bcl2l13	0.568892	0.296055	Bcl2l13	0.892176	0.0720071	Bcl2l13	0.171833	-0.639141	Bcl2l13	0.232451	-0.575104	Bcl2l13	0.0568608	0.798412	Bclaf1	0.0252754	0.86722	Bcl2l13	0.0719331	-0.772193	Bcl2l13	0.469722	0.370467	Bcl2l13	0.520333	0.331973
Bclaf1	0.0446178	-0.822182	Bclaf1	0.071995	-0.77209	Bclaf1	0.0501843	-0.811042	Bclaf1	0.17426	-0.636414	Bclaf1	0.163513	-0.648616	Bhmt	0.0893358	-0.744867	Bclaf1	0.605853	0.269272	Bclaf1	0.506914	0.342065	Bclaf1	0.817176	-0.122495	Bclaf1	0.608748	-0.267193	Bclaf1	0.0408453	0.830103	Bhmt	0.731465	0.181	Bclaf1	0.0755844	-0.766231	Bclaf1	0.0252332	0.867333	Bclaf1	0.0701905	0.775086
Bhmt	0.562246	-0.300919	Bhmt	0.643378	-0.242502	Bhmt	0.592404	-0.278967	Bhmt	0.271005	0.537865	Bhmt	0.213129	-0.594684	Bloc1s2	0.936884	0.0421024	Bhmt	0.0578603	0.796581	Bhmt	0.837649	-0.108662	Bhmt	0.931539	-0.0456727	Bhmt	0.00449339	-0.944757	Bhmt	0.74232	0.173528	Bloc1s2	0.539422	-0.317745	Bhmt	0.451028	-0.385004	Bhmt	0.667468	-0.225511	Bhmt	0.762548	0.159658
Bloc1s2	0.673919	0.220984	Bloc1s2	0.612887	0.264224	Bloc1s2	0.632529	0.250202	Bloc1s2	0.188031	0.621228	Bloc1s2	0.655702	0.233791	Blvrb	0.0866977	0.748844	Bloc1s2	0.256653	0.551469	Bloc1s2	0.157966	-0.655046	Bloc1s2	0.862085	0.0922047	Bloc1s2	0.516177	-0.335091	Bloc1s2	0.574087	-0.292263	Blvrb	0.541701	-0.316056	Bloc1s2	0.815908	-0.123354	Bloc1s2	0.141017	-0.675314	Bloc1s2	0.463638	-0.375178
Blvrb	0.45067	0.385284	Blvrb	0.438867	0.394564	Blvrb	0.475994	0.365631	Blvrb	0.385179	-0.437863	Blvrb	0.146326	0.66886	Bmp15	0.507296	0.341777	Blvrb	0.281928	-0.527696	Blvrb	0.761889	-0.160109	Blvrb	0.450603	0.385337	Blvrb	0.00190252	0.964172	Blvrb	0.545458	-0.313277	Bmp15	0.999999	5.94744e-07	Blvrb	0.47609	0.365557	Blvrb	0.870464	0.0865735	Blvrb	0.704	-0.2
Bmp15	0.732592	-0.180224	Bmp15	0.759673	-0.161625	Bmp15	0.676299	-0.219317	Bmp15	0.0304097	-0.85402	Bmp15	0.869286	0.0873648	Bmp7	0.183152	0.626555	Bmp15	0.295114	-0.515618	Bmp15	0.41087	0.416908	Bmp15	0.836118	0.109694	Bmp15	0.149165	0.665448	Bmp15	0.916102	-0.0559907	Bmp7	0.555045	-0.306207	Bmp15	0.947657	-0.0349097	Bmp15	0.222242	0.585364	Bmp15	0.395131	0.429691
Bmp7	0.283253	0.526472	Bmp7	0.423459	0.4068	Bmp7	0.260152	0.548125	Bmp7	0.503483	0.344658	Bmp7	0.120931	0.700744	Bnip1	0.537823	0.318932	Bmp7	0.419761	-0.409759	Bmp7	0.476863	-0.364962	Bmp7	0.504422	-0.343948	Bmp7	0.543657	0.314608	Bmp7	0.651592	-0.236692	Bnip1	0.658486	-0.231829	Bmp7	0.475724	0.365838	Bmp7	0.292638	-0.517871	Bmp7	0.116517	-0.706574
Bnip1	0.323955	0.489886	Bnip1	0.209808	0.59812	Bnip1	0.307265	0.504668	Bnip1	0.617906	0.26063	Bnip1	0.356538	0.461803	Bnip3	0.952701	0.0315432	Bnip1	0.529721	0.324958	Bnip1	0.0983135	-0.73171	Bnip1	0.0191744	0.884701	Bnip1	0.432702	0.399443	Bnip1	0.711909	-0.194514	Bnip3	0.00224736	0.961039	Bnip1	0.542285	0.315624	Bnip1	0.565315	-0.298671	Bnip1	0.410235	-0.41742
Bnip3	0.18798	-0.621284	Bnip3	0.146588	-0.668542	Bnip3	0.224597	-0.58298	Bnip3	0.606974	-0.268467	Bnip3	0.338039	-0.477627	Bnip3l	0.210035	-0.597885	Bnip3	0.790652	0.140489	Bnip3	0.705965	0.198636	Bnip3	0.339664	-0.476225	Bnip3	0.445912	-0.389016	Bnip3	0.000358371	0.984503	Bnip3l	0.302492	0.508949	Bnip3	0.208384	-0.5996	Bnip3	0.190222	0.618855	Bnip3	0.479136	0.363215
Bnip3l	0.610411	-0.266	Bnip3l	0.674076	-0.220874	Bnip3l	0.646563	-0.240247	Bnip3l	0.525437	0.328155	Bnip3l	0.221206	-0.586415	Bop1	0.530018	-0.324736	Bnip3l	0.21754	0.590153	Bnip3l	0.952537	-0.0316529	Bnip3l	0.786979	0.142989	Bnip3l	0.157363	-0.655751	Bnip3l	0.282684	0.526998	Bop1	0.0370589	0.838407	Bnip3l	0.702724	-0.200886	Bnip3l	0.810442	0.127056	Bnip3l	0.777853	0.149205
Bop1	3.86789e-05	-0.994918	Bop1	0.00149633	-0.968247	Bop1	0.000173	-0.989241	Bop1	0.198043	-0.610475	Bop1	0.0367566	-0.839086	Bpgm	0.231721	0.575831	Bop1	0.582461	0.286172	Bop1	0.265306	0.543232	Bop1	0.38528	-0.43778	Bop1	0.267599	-0.541067	Bop1	0.0669044	0.780633	Bpgm	0.0814484	-0.756923	Bop1	0.00759732	-0.927962	Bop1	0.0396739	0.832632	Bop1	0.00997049	0.917324
Bpgm	0.00961889	0.918815	Bpgm	0.0238629	0.87107	Bpgm	0.00867237	0.922968	Bpgm	0.298084	0.512926	Bpgm	0.00495096	0.941985	Bri3bp	0.771717	-0.153391	Bpgm	0.516241	-0.335042	Bpgm	0.202689	-0.605561	Bpgm	0.631515	0.250923	Bpgm	0.219532	0.588119	Bpgm	0.126744	-0.693208	Bri3bp	0.0154467	0.896729	Bpgm	0.0799857	0.759216	Bpgm	0.0573189	-0.797571	Bpgm	0.0100808	-0.916861
Bri3bp	0.084904	-0.751579	Bri3bp	0.0926844	-0.739893	Bri3bp	0.113648	-0.710414	Bri3bp	0.764303	-0.158457	Bri3bp	0.187986	-0.621277	Bscl2	0.505687	0.342992	Bri3bp	0.298756	0.512319	Bri3bp	0.89645	0.0691432	Bri3bp	0.451788	-0.38441	Bri3bp	0.156098	-0.657233	Bri3bp	0.0148169	0.898894	Bscl2	0.011396	-0.911523	Bri3bp	0.0347152	-0.843747	Bri3bp	0.310548	0.501737	Bri3bp	0.323467	0.490314
Bscl2	0.0663589	0.781566	Bscl2	0.0851168	0.751253	Bscl2	0.0769011	0.764113	Bscl2	0.443521	0.390896	Bscl2	0.0713771	0.773112	Bsg	0.311117	-0.50123	Bscl2	0.499931	-0.347348	Bscl2	0.47997	-0.362575	Bscl2	0.724137	0.186056	Bscl2	0.316205	0.496714	Bscl2	0.0174962	-0.889962	Bsg	0.43805	0.39521	Bscl2	0.140786	0.675598	Bscl2	0.0788336	-0.761035	Bscl2	0.13661	-0.680752
Bsg	0.0874379	-0.747723	Bsg	0.140455	-0.676004	Bsg	0.0672037	-0.780123	Bsg	0.12899	-0.690336	Bsg	0.0852634	-0.751029	Bspry	0.192958	-0.615908	Bsg	0.832713	0.111993	Bsg	0.132828	0.685479	Bsg	0.948344	-0.034451	Bsg	0.655881	-0.233666	Bsg	0.559172	0.303174	Bspry	0.979609	0.0135945	Bsg	0.271155	-0.537724	Bsg	0.0784642	0.761621	Bsg	0.00723592	0.929717
Bspry	0.814078	0.124593	Bspry	0.706102	0.198541	Bspry	0.815788	0.123435	Bspry	0.437844	0.395372	Bspry	0.536624	-0.319822	Bst2	0.560779	-0.301995	Bspry	0.413241	0.414997	Bspry	0.883895	-0.0775589	Bspry	0.277988	0.531346	Bspry	0.556312	-0.305275	Bspry	0.96929	0.0204765	Bst2	0.0185996	-0.886477	Bspry	0.621242	0.258246	Bspry	0.840516	-0.106728	Bspry	0.932352	-0.045129
Bst2	0.293389	0.517186	Bst2	0.227873	0.579681	Bst2	0.341169	0.474928	Bst2	0.56354	0.299971	Bst2	0.632759	0.250038	Bub1b	0.52625	0.327547	Bst2	0.956705	-0.0288711	Bst2	0.884847	-0.0769206	Bst2	0.306107	0.505704	Bst2	0.69705	0.204831	Bst2	0.00913259	-0.920923	Bub1b	0.0257569	-0.865931	Bst2	0.241956	0.565711	Bst2	0.256288	-0.551818	Bst2	0.651452	-0.236791
Bub1b	0.0341483	0.845064	Bub1b	0.0148539	0.898766	Bub1b	0.0442291	0.822983	Bub1b	0.581093	0.287165	Bub1b	0.0754922	0.76638	Bub3	0.496439	-0.349999	Bub1b	0.735002	-0.178563	Bub1b	0.306025	-0.505778	Bub1b	0.0835165	0.753713	Bub1b	0.118113	0.704455	Bub1b	0.0323594	-0.849288	Bub3	0.00504918	0.941407	Bub1b	0.0717098	0.772562	Bub1b	0.198399	-0.610097	Bub1b	0.191722	-0.617238
Bub3	0.0464777	-0.818391	Bub3	0.0418231	-0.828019	Bub3	0.0626546	-0.787995	Bub3	0.681273	-0.215836	Bub3	0.0639202	-0.78578	Bysl	0.726947	-0.184115	Bub3	0.443432	0.390966	Bub3	0.529524	0.325105	Bub3	0.329252	-0.485253	Bub3	0.106974	-0.719516	Bub3	0.00651366	0.933358	Bysl	0.000619221	0.979613	Bub3	0.0669842	-0.780497	Bub3	0.194568	0.614181	Bub3	0.213841	0.59395
Bysl	0.0139757	-0.901856	Bysl	0.0111628	-0.912447	Bysl	0.0194104	-0.883979	Bysl	0.25266	-0.555305	Bysl	0.0885423	-0.746057	Bzw1	0.370598	-0.449971	Bysl	0.741386	0.174171	Bysl	0.327271	0.486982	Bysl	0.327143	-0.487094	Bysl	0.354755	-0.463315	Bysl	0.00318894	0.953531	Bzw1	0.425784	0.404945	Bysl	0.0493973	-0.812581	Bysl	0.0291296	0.857206	Bysl	0.0833658	0.753945
Bzw1	0.438183	-0.395104	Bzw1	0.625105	-0.255489	Bzw1	0.44771	-0.387604	Bzw1	0.888997	-0.0741376	Bzw1	0.262444	-0.545944	C3	0.41101	-0.416795	Bzw1	0.132747	0.685582	Bzw1	0.896367	-0.069199	Bzw1	0.296609	0.514262	Bzw1	0.470819	-0.36962	Bzw1	0.462614	0.375973	C3	0.218272	-0.589404	Bzw1	0.441584	-0.39242	Bzw1	0.51532	0.335734	Bzw1	0.369055	0.451261
C3	0.65177	0.236566	C3	0.667561	0.225446	C3	0.673492	0.221284	C3	0.303669	0.507892	C3	0.981946	0.0120364	Ca3	0.297687	0.513286	C3	0.842752	0.10522	C3	0.987337	-0.00844216	C3	0.798667	-0.135043	C3	0.511415	-0.338672	C3	0.202784	-0.605461	Ca3	0.350076	-0.467297	C3	0.697727	0.20436	C3	0.198365	-0.610134	C3	0.689672	-0.209971
Ca3	0.296307	0.514536	Ca3	0.207251	0.600781	Ca3	0.312851	0.499688	Ca3	0.819684	-0.120798	Ca3	0.182103	0.627707	Cacfd1	0.524895	0.32856	Ca3	0.835277	-0.110262	Ca3	0.36398	-0.455519	Ca3	0.058946	0.794609	Ca3	0.061016	0.790895	Ca3	0.354906	-0.463187	Cacfd1	0.0122259	-0.908307	Ca3	0.406901	0.420115	Ca3	0.754552	-0.165133	Ca3	0.569371	-0.295705
Cacfd1	0.0942251	0.737632	Cacfd1	0.121221	0.700365	Cacfd1	0.115221	0.708303	Cacfd1	0.674159	0.220816	Cacfd1	0.0962092	0.734744	Cad	0.891183	-0.0726724	Cacfd1	0.310928	-0.501399	Cacfd1	0.725585	-0.185056	Cacfd1	0.753126	0.16611	Cacfd1	0.206735	0.601319	Cacfd1	0.0144092	-0.900319	Cad	0.0240774	0.870478	Cacfd1	0.112114	0.712484	Cacfd1	0.18766	-0.621631	Cacfd1	0.23278	-0.574776
Cad	0.322631	-0.491048	Cad	0.319572	-0.49374	Cad	0.375908	-0.445543	Cad	0.968914	-0.020727	Cad	0.364765	-0.45486	Calcoco2	0.359834	-0.459015	Cad	0.422961	0.407198	Cad	0.92625	-0.0492066	Cad	0.702223	-0.201235	Cad	0.334696	-0.48052	Cad	0.0133774	0.904016	Calcoco2	0.00814181	0.925392	Cad	0.278048	-0.53129	Cad	0.402516	0.423672	Cad	0.654391	0.234716
Calcoco2	0.0322786	-0.849482	Calcoco2	0.0352714	-0.842464	Calcoco2	0.0406564	-0.830509	Calcoco2	0.543971	-0.314376	Calcoco2	0.0243383	-0.869762	Calm3	0.0875945	0.747486	Calcoco2	0.4849	0.358797	Calcoco2	0.374136	0.447018	Calcoco2	0.449955	-0.385844	Calcoco2	0.140333	-0.676153	Calcoco2	0.0139251	0.902037	Calm3	0.295932	-0.514876	Calcoco2	0.094346	-0.737455	Calcoco2	0.111254	0.713651	Calcoco2	0.119693	0.702369
Calm3	0.0399852	0.831957	Calm3	0.0405063	0.830832	Calm3	0.034618	0.843972	Calm3	0.556937	0.304815	Calm3	0.0052522	0.940228	Calr	0.824139	0.117785	Calm3	0.662036	-0.229329	Calm3	0.102651	-0.725546	Calm3	0.281153	0.528412	Calm3	0.0818793	0.756251	Calm3	0.373792	-0.447304	Calr	0.0570926	-0.797986	Calm3	0.162289	0.650027	Calm3	0.268261	-0.540443	Calm3	0.0509147	-0.809624
Calr	0.0854248	0.750782	Calr	0.114632	0.709092	Calr	0.112944	0.711362	Calr	0.75036	0.168007	Calr	0.232811	0.574745	Calu	0.536488	-0.319923	Calr	0.19621	-0.612427	Calr	0.958548	0.027642	Calr	0.579896	0.288035	Calr	0.17308	0.637738	Calr	0.0617499	-0.789592	Calu	0.88091	0.0795611	Calr	0.0115521	0.910909	Calr	0.381218	-0.441136	Calr	0.295216	-0.515526
Calu	0.348432	-0.4687	Calu	0.447009	-0.388154	Calu	0.296417	-0.514436	Calu	0.117263	-0.705581	Calu	0.368566	-0.45167	Camk2g	0.938047	0.0413258	Calu	0.896293	-0.0692487	Calu	0.219882	0.587762	Calu	0.731331	0.181092	Calu	0.836914	0.109157	Calu	0.98062	-0.0129205	Camk2g	0.456555	-0.380687	Calu	0.61659	-0.261572	Calu	0.193885	0.614914	Calu	0.0828759	0.754703
Camk2g	0.166471	0.645225	Camk2g	0.190764	0.61827	Camk2g	0.137568	0.679563	Camk2g	0.00416911	0.946806	Camk2g	0.389136	0.434606	Cand1	0.39632	-0.428719	Camk2g	0.604992	0.269892	Camk2g	0.125698	-0.694553	Camk2g	0.790742	0.140429	Camk2g	0.722031	-0.187511	Camk2g	0.562863	-0.300466	Cand1	0.346495	0.470356	Camk2g	0.377203	0.444466	Camk2g	0.0249033	-0.868224	Camk2g	0.0405047	-0.830835
Cand1	0.634118	-0.249072	Cand1	0.75796	-0.162798	Cand1	0.65627	-0.233391	Cand1	0.879946	0.0802077	Cand1	0.333365	-0.481674	Canx	0.31952	-0.493786	Cand1	0.276315	0.532902	Cand1	0.909549	-0.0603739	Cand1	0.423142	0.407054	Cand1	0.484659	-0.358981	Cand1	0.342484	0.473797	Canx	0.0785504	-0.761484	Cand1	0.730508	-0.18166	Cand1	0.594154	0.277703	Cand1	0.647636	0.239488
Canx	0.225569	0.582	Canx	0.210452	0.597452	Canx	0.246314	0.561453	Canx	0.112436	0.712049	Canx	0.774291	0.151635	Cap1	0.269888	-0.538913	Canx	0.848334	0.101459	Canx	0.761313	-0.160503	Canx	0.559447	0.302972	Canx	0.775535	-0.150786	Canx	0.0811832	-0.757337	Cap1	0.581436	-0.286916	Canx	0.180253	0.629746	Canx	0.0800134	-0.759172	Canx	0.355958	-0.462295
Cap1	0.791355	0.140011	Cap1	0.919095	0.0539889	Cap1	0.846468	0.102716	Cap1	0.822284	0.119039	Cap1	0.697925	-0.204223	Caprin1	0.313724	-0.498913	Cap1	0.358921	-0.459786	Cap1	0.19964	0.608781	Cap1	0.562035	-0.301074	Cap1	0.838947	-0.107786	Cap1	0.555746	-0.305691	Caprin1	0.188393	0.620836	Cap1	0.340635	0.475388	Cap1	0.871622	-0.0857958	Cap1	0.972839	-0.0181091
Caprin1	0.0111273	-0.912588	Caprin1	0.0158807	-0.895262	Caprin1	0.00640329	-0.933932	Caprin1	0.119019	-0.703258	Caprin1	0.0246295	-0.868967	Capza1	0.422696	-0.40741	Caprin1	0.934019	0.0440159	Caprin1	0.046875	0.817591	Caprin1	0.426079	-0.40471	Caprin1	0.415531	-0.413154	Caprin1	0.269409	0.539364	Capza1	0.193927	0.614868	Caprin1	0.128262	-0.691265	Caprin1	0.0300664	0.854868	Caprin1	0.000842762	0.976202
Capza1	0.0160728	-0.894618	Capza1	0.0160774	-0.894603	Capza1	0.0179796	-0.888423	Capza1	0.47912	-0.363227	Capza1	0.0682011	-0.77843	Capzb	0.320789	-0.492668	Capza1	0.560379	0.302288	Capza1	0.312483	0.500015	Capza1	0.183234	-0.626464	Capza1	0.117749	-0.704937	Capza1	0.247973	0.55984	Capzb	0.145615	0.669718	Capza1	0.019868	-0.882591	Capza1	0.276395	0.532827	Capza1	0.0733352	0.769888
Capzb	0.00111057	-0.972665	Capzb	0.00724714	-0.929662	Capzb	0.000827336	-0.976422	Capzb	0.276166	-0.53304	Capzb	0.0178358	-0.888879	Cars2	0.23353	0.574029	Capzb	0.497945	0.348855	Capzb	0.230011	0.577539	Capzb	0.431421	-0.40046	Capzb	0.18291	-0.62682	Capzb	0.211771	0.596086	Cars2	0.929355	-0.0471314	Capzb	0.0148367	-0.898825	Capzb	0.107577	0.718683	Capzb	0.00467133	0.943663
Cars2	0.734151	0.17915	Cars2	0.633621	0.249425	Cars2	0.676927	0.218877	Cars2	0.671066	0.222985	Cars2	0.36251	0.456757	Cat	0.385759	0.437386	Cars2	0.36362	0.455823	Cars2	0.0409274	-0.829927	Cars2	0.519222	0.332806	Cars2	0.817564	0.122233	Cars2	0.987189	-0.00854114	Cat	0.326138	-0.487973	Cars2	0.663538	-0.228273	Cars2	0.524237	-0.329051	Cars2	0.532624	-0.322795
Cat	0.743183	0.172935	Cat	0.606489	0.268816	Cat	0.760882	0.160798	Cat	0.749427	-0.168647	Cat	0.368138	0.452029	Cbx2	0.456239	0.380933	Cat	0.823649	0.118117	Cat	0.422558	-0.407521	Cat	0.404806	0.421813	Cat	0.394463	0.430238	Cat	0.2904	-0.519912	Cbx2	0.320064	-0.493306	Cat	0.875665	-0.0830813	Cat	0.672413	-0.222041	Cat	0.953894	-0.0307473
Cbx2	0.268301	0.540406	Cbx2	0.336043	0.479353	Cbx2	0.310304	0.501954	Cbx2	0.641966	-0.243502	Cbx2	0.252474	0.555484	Cbx3	0.420635	-0.409059	Cbx2	0.0446132	-0.822191	Cbx2	0.714437	0.192763	Cbx2	0.755033	0.164804	Cbx2	0.0322541	0.84954	Cbx2	0.325002	-0.488968	Cbx3	0.126968	0.692921	Cbx2	0.0916383	0.741438	Cbx2	0.938885	-0.040766	Cbx2	0.546964	-0.312164
Cbx3	0.000950513	-0.97472	Cbx3	0.00783226	-0.926843	Cbx3	0.000451649	-0.982597	Cbx3	0.1514	-0.662782	Cbx3	0.0312604	-0.851938	Cbx5	0.413859	-0.414499	Cbx3	0.607086	0.268387	Cbx3	0.198738	0.609738	Cbx3	0.514065	-0.336678	Cbx3	0.326225	-0.487897	Cbx3	0.193004	0.615859	Cbx5	0.201704	0.606599	Cbx3	0.0218729	-0.876683	Cbx3	0.045225	0.820936	Cbx3	0.000425449	0.983111
Cbx5	0.00685731	-0.931603	Cbx5	0.0187712	-0.885944	Cbx5	0.00369578	-0.949943	Cbx5	0.0959014	-0.73519	Cbx5	0.0446498	-0.822116	Ccdc115	0.527047	0.326952	Cbx5	0.775403	0.150876	Cbx5	0.123917	0.696854	Cbx5	0.558138	-0.303933	Cbx5	0.457843	-0.379683	Cbx5	0.289235	0.520977	Ccdc115	0.00659892	-0.932919	Cbx5	0.0655302	-0.78299	Cbx5	0.0340234	0.845355	Cbx5	0	1
Ccdc115	0.0150399	0.898122	Ccdc115	0.0143816	0.900416	Ccdc115	0.023431	0.872269	Ccdc115	0.527461	0.326643	Ccdc115	0.0521693	0.80721	Ccdc136	0.413859	-0.414499	Ccdc115	0.458692	-0.379022	Ccdc115	0.460315	-0.377759	Ccdc115	0.290902	0.519454	Ccdc115	0.120933	0.700741	Ccdc115	0.0115065	-0.911088	Ccdc136	0.541701	-0.316056	Ccdc115	0.023519	0.872023	Ccdc115	0.142397	-0.673626	Ccdc115	0.125414	-0.694919
Ccdc136	0.594683	0.277321	Ccdc136	0.396388	0.428664	Ccdc136	0.583381	0.285503	Ccdc136	0.214141	0.593641	Ccdc136	0.941972	-0.0387045	Ccdc47	0.366851	-0.453108	Ccdc136	0.0645894	0.784616	Ccdc136	0.218973	-0.588689	Ccdc136	0.042859	0.825834	Ccdc136	0.592346	-0.279009	Ccdc136	0.545458	-0.313277	Ccdc47	0.0517719	0.807972	Ccdc136	0.806432	0.129774	Ccdc136	0.326537	-0.487624	Ccdc136	0.704	-0.2
Ccdc47	0.0117218	-0.910247	Ccdc47	0.00667935	-0.932506	Ccdc47	0.00989904	-0.917625	Ccdc47	0.186672	-0.622706	Ccdc47	0.0207037	-0.880096	Ccdc51	0.469496	-0.370642	Ccdc47	0.99786	-0.00142657	Ccdc47	0.0520231	0.80749	Ccdc47	0.259526	-0.548722	Ccdc47	0.338202	-0.477487	Ccdc47	0.0838344	0.753223	Ccdc51	0.487121	0.357098	Ccdc47	0.144135	-0.671511	Ccdc47	0.0191434	0.884796	Ccdc47	0.0217939	0.876911
Ccdc51	0.476836	-0.364983	Ccdc51	0.462486	-0.376072	Ccdc51	0.526682	-0.327224	Ccdc51	0.405951	0.420885	Ccdc51	0.390359	-0.433601	Ccdc6	0.602074	-0.271991	Ccdc51	0.230424	0.577126	Ccdc51	0.825861	-0.116621	Ccdc51	0.391264	-0.432858	Ccdc51	0.0299301	-0.855206	Ccdc51	0.4673	0.37234	Ccdc6	0.150558	-0.663785	Ccdc51	0.289779	-0.52048	Ccdc51	0.774196	-0.1517	Ccdc51	0.872949	0.0849049
Ccdc6	0.0632219	0.787	Ccdc6	0.0596712	0.793301	Ccdc6	0.0641906	0.785309	Ccdc6	0.0284087	0.859028	Ccdc6	0.489598	0.355207	Ccdc69	0.793049	-0.13886	Ccdc6	0.837122	0.109017	Ccdc6	0.395087	-0.429727	Ccdc6	0.355686	0.462525	Ccdc6	0.987322	-0.0084519	Ccdc6	0.192306	-0.616608	Ccdc69	0.103219	-0.724747	Ccdc6	0.0592559	0.794049	Ccdc6	0.0422423	-0.827132	Ccdc6	0.0944629	-0.737285
Ccdc69	0.203147	0.605079	Ccdc69	0.12661	0.69338	Ccdc69	0.196766	0.611834	Ccdc69	0.0581374	0.796076	Ccdc69	0.458006	0.379556	Ccdc90b	0.542437	-0.315511	Ccdc69	0.296472	0.514386	Ccdc69	0.10193	-0.726562	Ccdc69	0.214213	0.593566	Ccdc69	0.839649	-0.107313	Ccdc69	0.118577	-0.703841	Ccdc90b	0.0318278	0.850565	Ccdc69	0.480288	0.36233	Ccdc69	0.01445	-0.900176	Ccdc69	0.237451	-0.570144
Ccdc90b	0.0414319	-0.82885	Ccdc90b	0.0133065	-0.904274	Ccdc90b	0.0486909	-0.813972	Ccdc90b	0.475512	-0.366002	Ccdc90b	0.0835126	-0.753719	Cct2	0.48311	0.360167	Ccdc90b	0.979639	0.0135747	Ccdc90b	0.177757	0.632512	Ccdc90b	0.0458003	-0.819763	Ccdc90b	0.18944	-0.619702	Ccdc90b	0.0402541	0.831375	Cct2	0.426114	0.404682	Ccdc90b	0.127601	-0.69211	Ccdc90b	0.14647	0.668685	Ccdc90b	0.181749	0.628097
Cct2	0.485455	-0.358372	Cct2	0.571115	-0.294431	Cct2	0.540523	-0.316929	Cct2	0.870405	-0.0866132	Cct2	0.972053	-0.0186335	Cct3	0.432263	0.399791	Cct2	0.264814	0.543698	Cct2	0.354751	-0.463319	Cct2	0.991128	-0.00591467	Cct2	0.697291	-0.204663	Cct2	0.414986	0.413592	Cct3	0.272244	0.536703	Cct2	0.122098	-0.699218	Cct2	0.832758	0.111962	Cct2	0.761476	0.160392
Cct3	0.239332	-0.568288	Cct3	0.224128	-0.583454	Cct3	0.269035	-0.539715	Cct3	0.425478	-0.405189	Cct3	0.810395	-0.127087	Cct4	0.592643	0.278794	Cct3	0.802601	0.132372	Cct3	0.981685	-0.0122103	Cct3	0.320712	-0.492735	Cct3	0.761715	-0.160228	Cct3	0.280444	0.529068	Cct4	0.0211638	0.878742	Cct3	0.0680648	-0.778661	Cct3	0.451052	0.384986	Cct3	0.480728	0.361993
Cct4	0.0886231	-0.745936	Cct4	0.0574215	-0.797383	Cct4	0.105804	-0.721137	Cct4	0.186738	-0.622635	Cct4	0.467325	-0.37232	Cct5	0.884059	0.077449	Cct4	0.902734	-0.0649355	Cct4	0.524008	0.329223	Cct4	0.187679	-0.621611	Cct4	0.755065	-0.164781	Cct4	0.0233584	0.872471	Cct5	0.00808067	0.925677	Cct4	0.0780142	-0.762336	Cct4	0.0780391	0.762296	Cct4	0.26356	0.544885
Cct5	0.190791	-0.618242	Cct5	0.199704	-0.608713	Cct5	0.228787	-0.578765	Cct5	0.569113	-0.295893	Cct5	0.380423	-0.441795	Cct6a	0.473684	0.36741	Cct5	0.522808	0.33012	Cct5	0.963492	0.0243433	Cct5	0.692421	-0.208055	Cct5	0.521367	-0.331199	Cct5	0.00505869	0.941351	Cct6a	0.35869	0.459982	Cct5	0.145513	-0.669841	Cct5	0.195396	0.613296	Cct5	0.42822	0.403004
Cct6a	0.247673	-0.560131	Cct6a	0.299739	-0.511431	Cct6a	0.273336	-0.535682	Cct6a	0.392351	-0.431967	Cct6a	0.808416	-0.128429	Cct7	0.690245	0.209571	Cct6a	0.531259	0.323812	Cct6a	0.788235	-0.142134	Cct6a	0.726647	-0.184323	Cct6a	0.83305	-0.111766	Cct6a	0.385108	0.437923	Cct7	0.0414106	0.828895	Cct6a	0.0482671	-0.814811	Cct6a	0.459293	0.378554	Cct6a	0.395589	0.429317
Cct7	0.177462	-0.63284	Cct7	0.176616	-0.633782	Cct7	0.220088	-0.587553	Cct7	0.634443	-0.248841	Cct7	0.515551	-0.335561	Cct8	0.84248	0.105403	Cct7	0.476015	0.365615	Cct7	0.88036	-0.0799302	Cct7	0.460352	-0.37773	Cct7	0.454082	-0.382617	Cct7	0.0348896	0.843343	Cct8	0.102097	0.726327	Cct7	0.0528359	-0.805938	Cct7	0.349687	0.467628	Cct7	0.48633	0.357703
Cct8	0.0637125	-0.786142	Cct8	0.101515	-0.727149	Cct8	0.0787942	-0.761097	Cct8	0.312489	-0.50001	Cct8	0.367534	-0.452535	Cd151	0.138954	-0.677851	Cct8	0.387123	0.436262	Cct8	0.932547	0.0449988	Cct8	0.69354	-0.207275	Cct8	0.528903	-0.325567	Cct8	0.125331	0.695026	Cd151	0.686795	-0.211978	Cct8	0.00437319	-0.945508	Cct8	0.198991	0.609469	Cct8	0.161611	0.650811
Cd151	0.538308	0.318572	Cd151	0.505609	0.343051	Cd151	0.544812	0.313754	Cd151	0.184601	0.624966	Cd151	0.688571	-0.210739	Cd164l2	0.569833	-0.295367	Cd151	0.612913	0.264206	Cd151	0.929943	-0.0467387	Cd151	0.49239	0.353079	Cd151	0.496001	-0.350332	Cd151	0.713675	-0.19329	Cd164l2	0.0905944	-0.742988	Cd151	0.339384	0.476467	Cd151	0.469308	-0.370787	Cd151	0.61425	-0.263248
Cd164l2	0.0864286	0.749253	Cd164l2	0.0992052	0.730433	Cd164l2	0.102445	0.725836	Cd164l2	0.189699	0.619421	Cd164l2	0.522873	0.330072	Cd2bp2	0.701212	0.201937	Cd164l2	0.715848	-0.191786	Cd164l2	0.818763	-0.121422	Cd164l2	0.497274	0.349365	Cd164l2	0.77361	0.1521	Cd164l2	0.107221	-0.719175	Cd2bp2	0.269742	0.53905	Cd164l2	0.0202263	0.881515	Cd164l2	0.1408	-0.675581	Cd164l2	0.205356	-0.602761
Cd2bp2	0.315195	-0.497609	Cd2bp2	0.451736	-0.38445	Cd2bp2	0.346556	-0.470304	Cd2bp2	0.509972	-0.339759	Cd2bp2	0.668685	-0.224656	Cd36	0.790028	-0.140914	Cd2bp2	0.23421	0.573354	Cd2bp2	0.580886	-0.287315	Cd2bp2	0.617765	0.260731	Cd2bp2	0.818769	-0.121417	Cd2bp2	0.286828	0.523184	Cd36	0.362759	-0.456548	Cd2bp2	0.109642	-0.715847	Cd2bp2	0.404258	0.422258	Cd2bp2	0.399049	0.426494
Cd36	0.422777	0.407346	Cd36	0.240736	0.566908	Cd36	0.424514	0.405958	Cd36	0.422528	0.407545	Cd36	0.695363	0.206005	Cd3eap	0.413859	-0.414499	Cd36	0.216674	0.59104	Cd36	0.174145	-0.636543	Cd36	0.000969854	0.974463	Cd36	0.872542	0.0851782	Cd36	0.361216	-0.457848	Cd3eap	0.201704	0.606599	Cd36	0.634002	0.249154	Cd36	0.368376	-0.451829	Cd36	0.635468	-0.248113
Cd3eap	0.00685731	-0.931603	Cd3eap	0.0187712	-0.885944	Cd3eap	0.00369578	-0.949943	Cd3eap	0.0959014	-0.73519	Cd3eap	0.0446498	-0.822116	Cd9	0.946082	0.0359605	Cd3eap	0.775403	0.150876	Cd3eap	0.123917	0.696854	Cd3eap	0.558138	-0.303933	Cd3eap	0.457843	-0.379683	Cd3eap	0.289235	0.520977	Cd9	0.0326832	-0.848516	Cd3eap	0.0655302	-0.78299	Cd3eap	0.0340234	0.845355	Cd3eap	0	1
Cd9	0.0794786	0.760015	Cd9	0.0777251	0.762796	Cd9	0.106596	0.720039	Cd9	0.674193	0.220793	Cd9	0.266655	0.541958	Cdc37	0.452863	-0.383569	Cd9	0.39713	-0.428058	Cd9	0.880831	-0.0796144	Cd9	0.317981	0.495144	Cd9	0.209882	0.598043	Cd9	0.033153	-0.847401	Cdc37	0.168304	-0.643136	Cd9	0.0187422	0.886034	Cd9	0.32697	-0.487245	Cd9	0.325846	-0.488228
Cdc37	0.55238	0.308169	Cdc37	0.360558	0.458403	Cdc37	0.578123	0.289324	Cdc37	0.432683	0.399458	Cdc37	0.906869	0.0621675	Cdc42	0.145734	-0.669573	Cdc37	0.256452	0.551661	Cdc37	0.430486	-0.401202	Cdc37	0.0743329	0.768259	Cdc37	0.871895	-0.0856123	Cdc37	0.139291	-0.677435	Cdc42	0.285013	0.524852	Cdc37	0.719394	0.189333	Cdc37	0.288574	-0.521583	Cdc37	0.849982	-0.100349
Cdc42	0.0270572	-0.862506	Cdc42	0.047809	-0.815721	Cdc42	0.0190731	-0.885012	Cdc42	0.260735	-0.54757	Cdc42	0.00860276	-0.923282	Cdc42bpb	0.386753	-0.436566	Cdc42	0.684083	0.213872	Cdc42	0.0919028	0.741047	Cdc42	0.61877	-0.260013	Cdc42	0.280681	-0.528849	Cdc42	0.382882	0.43976	Cdc42bpb	0.794364	-0.137966	Cdc42	0.159722	-0.653001	Cdc42	0.100219	0.728988	Cdc42	0.00372866	0.949719
Cdc42bpb	0.497658	0.349073	Cdc42bpb	0.581052	0.287194	Cdc42bpb	0.470626	0.369768	Cdc42bpb	0.0371131	0.838285	Cdc42bpb	0.927636	-0.0482803	Cdc5l	0.446272	-0.388733	Cdc42bpb	0.73349	0.179605	Cdc42bpb	0.741457	-0.174122	Cdc42bpb	0.788221	-0.142143	Cdc42bpb	0.309037	-0.503084	Cdc42bpb	0.878579	-0.0811252	Cdc5l	0.0270733	0.862464	Cdc42bpb	0.457728	0.379772	Cdc42bpb	0.228005	-0.579549	Cdc42bpb	0.296672	-0.514205
Cdc5l	0.00442592	-0.945177	Cdc5l	0.00260326	-0.958046	Cdc5l	0.00416168	-0.946854	Cdc5l	0.172613	-0.638264	Cdc5l	0.0250554	-0.867812	Cdc73	0.858797	0.0944161	Cdc5l	0.903284	0.064567	Cdc5l	0.0960716	0.734944	Cdc5l	0.278894	-0.530505	Cdc5l	0.331995	-0.482865	Cdc5l	0.0505843	0.810264	Cdc73	0.0496704	0.812046	Cdc5l	0.085039	-0.751372	Cdc5l	0.0136881	0.902888	Cdc5l	0.0180648	0.888154
Cdc73	0.476249	-0.365434	Cdc73	0.360798	-0.458201	Cdc73	0.533838	-0.321892	Cdc73	0.970299	-0.0198032	Cdc73	0.584847	-0.28444	Cdh1	0.921559	-0.0523417	Cdc73	0.983945	0.0107034	Cdc73	0.849505	0.10067	Cdc73	0.254207	-0.553816	Cdc73	0.496562	-0.349905	Cdc73	0.0263212	0.864435	Cdh1	0.0679511	0.778853	Cdc73	0.503012	-0.345015	Cdc73	0.471558	0.369049	Cdc73	0.91458	0.0570086
Cdh1	0.0413988	-0.82892	Cdh1	0.0350471	-0.84298	Cdh1	0.0368271	-0.838927	Cdh1	0.0201887	-0.881628	Cdh1	0.201448	-0.60687	Cdipt	0.427568	0.403523	Cdh1	0.721939	-0.187574	Cdh1	0.114628	0.709097	Cdh1	0.41788	-0.411268	Cdh1	0.897951	-0.0681381	Cdh1	0.102278	0.726071	Cdipt	0.0878033	0.747171	Cdh1	0.175895	-0.634586	Cdipt	0.0266858	0.863476	Cdh1	0.0340234	0.845355
Cdipt	0.166909	-0.644725	Cdipt	0.157424	-0.65568	Cdipt	0.174709	-0.635911	Cdipt	0.0389587	-0.834193	Cdipt	0.650413	-0.237525	Cdk1	0.040483	0.830882	Cdipt	0.743524	-0.172701	Cdipt	0.534257	0.321581	Cdipt	0.563806	-0.299776	Cdipt	0.73542	0.178275	Cdipt	0.102627	0.72558	Cdk1	0.922152	-0.0519453	Cdipt	0.186095	-0.623335	Cdk1	0.98158	0.0122805	Cdipt	0.219578	0.588073
Cdk1	0.904773	0.0635705	Cdk1	0.858467	0.0946378	Cdk1	0.881904	0.0788941	Cdk1	0.55382	-0.307109	Cdk1	0.26836	0.54035	Cdk11b	0.609734	-0.266486	Cdk1	0.939349	-0.040456	Cdk1	0.362583	-0.456696	Cdk1	0.80504	0.130718	Cdk1	0.293311	0.517258	Cdk1	0.935751	-0.0428591	Cdk11b	0.0099628	0.917356	Cdk1	0.658506	-0.231815	Cdk11b	0.0141594	0.901202	Cdk1	0.851844	-0.0990948
Cdk11b	0.0022108	-0.961359	Cdk11b	0.00300113	-0.95493	Cdk11b	0.00314884	-0.953826	Cdk11b	0.168843	-0.642524	Cdk11b	0.0500066	-0.811389	Cdo1	0.321597	0.491957	Cdk11b	0.737896	0.176571	Cdk11b	0.227769	0.579786	Cdk11b	0.362386	-0.456862	Cdk11b	0.355223	-0.462918	Cdk11b	0.023822	0.871183	Cdo1	0.040253	-0.831378	Cdk11b	0.0326731	-0.84854	Cdo1	0.0249509	-0.868095	Cdk11b	0.0231927	0.872934
Cdo1	0.0181145	0.887997	Cdo1	0.0200647	0.881999	Cdo1	0.0170637	0.891357	Cdo1	0.245331	0.56241	Cdo1	0.0148831	0.898664	Cdv3	0.451966	-0.384271	Cdo1	0.796317	-0.136639	Cdo1	0.120784	-0.700938	Cdo1	0.45489	0.381986	Cdo1	0.310748	0.501559	Cdo1	0.067069	-0.780353	Cdv3	0.6719	0.2224	Cdo1	0.14638	0.668794	Cdv3	0.570613	-0.294798	Cdo1	0.0274202	-0.861564
Cdv3	0.831958	0.112503	Cdv3	0.949244	0.0338504	Cdv3	0.785211	0.144192	Cdv3	0.152064	0.661994	Cdv3	0.69179	-0.208494	Cdx2	0.48081	-0.36193	Cdv3	0.737244	0.17702	Cdv3	0.898717	-0.0676251	Cdv3	0.56245	-0.300769	Cdv3	0.233298	-0.57426	Cdv3	0.584747	0.284512	Cdx2	0.0761587	0.765305	Cdv3	0.75179	0.167027	Cdx2	0.0150822	0.897977	Cdv3	0.495199	-0.350941
Cdx2	0.000901055	-0.97539	Cdx2	0.00433233	-0.945765	Cdx2	0.000442773	-0.98277	Cdx2	0.108184	-0.717848	Cdx2	0.0345065	-0.84423	Cebpz	0.248652	-0.559181	Cdx2	0.751398	0.167295	Cdx2	0.147576	0.667353	Cdx2	0.454599	-0.382213	Cdx2	0.395608	-0.429301	Cdx2	0.125733	0.694508	Cebpz	0.240003	0.567628	Cdx2	0.0372823	-0.837906	Cebpz	0.195097	0.613615	Cdx2	0.000860348	0.975954
Cebpz	0.0276007	-0.861098	Cebpz	0.0821495	-0.755831	Cebpz	0.0263457	-0.86437	Cebpz	0.413155	-0.415066	Cebpz	0.0296219	-0.855973	Cenpe	0.769892	-0.154638	Cebpz	0.225929	0.581637	Cebpz	0.480235	0.362372	Cebpz	0.961379	-0.0257532	Cebpz	0.203677	-0.604523	Cebpz	0.319893	0.493457	Cenpe	0.0472977	-0.816743	Cebpz	0.0403032	-0.831269	Cenpe	0.00212743	-0.9621	Cebpz	0.0174559	0.890092
Cenpe	0.112964	0.711335	Cenpe	0.0872559	0.747998	Cenpe	0.112994	0.711295	Cenpe	0.0361412	0.840478	Cenpe	0.385445	0.437644	Cenpv	0.150313	-0.664077	Cenpe	0.602006	0.27204	Cenpe	0.224082	-0.583501	Cenpe	0.410382	0.417301	Cenpe	0.911129	-0.0593172	Cenpe	0.0622149	-0.78877	Cenpv	0.170599	0.640534	Cenpe	0.260019	0.548252	Cenpv	0.285564	0.524345	Cenpe	0.140146	-0.676383
Cenpv	0.110513	-0.714659	Cenpv	0.190394	-0.618669	Cenpv	0.116051	-0.707193	Cenpv	0.744894	-0.17176	Cenpv	0.0249574	-0.868077	Cep63	0.638021	-0.2463	Cenpv	0.164066	0.64798	Cenpv	0.617548	0.260887	Cenpv	0.871714	0.0857338	Cenpv	0.136842	-0.680464	Cenpv	0.21131	0.596563	Cep63	0.385755	0.437389	Cenpv	0.170827	-0.640276	Cep63	0.633121	0.249781	Cenpv	0.121844	0.69955
Cep63	0.351799	-0.465828	Cep63	0.211261	-0.596613	Cep63	0.36232	-0.456917	Cep63	0.886884	-0.0755547	Cep63	0.375949	-0.445509	Cfdp1	0.0556868	-0.800581	Cep63	0.677506	-0.218472	Cep63	0.249377	0.558478	Cep63	0.0030841	-0.954307	Cep63	0.286158	-0.523798	Cep63	0.387363	0.436064	Cfdp1	0.507182	0.341863	Cep63	0.503502	-0.344644	Cfdp1	0.289723	0.520531	Cep63	0.622383	0.257431
Cfdp1	0.257229	-0.550916	Cfdp1	0.242006	-0.565661	Cfdp1	0.227121	-0.580438	Cfdp1	0.582509	-0.286136	Cfdp1	0.0448796	-0.821644	Cfl1	0.167042	0.644573	Cfdp1	0.923288	-0.0511859	Cfdp1	0.0373474	0.83776	Cfdp1	0.538122	-0.31871	Cfdp1	0.333802	-0.481296	Cfdp1	0.587676	0.282389	Cfl1	0.108097	-0.717967	Cfdp1	0.704166	-0.199885	Cfl1	0.237947	-0.569654	Cfdp1	0.162595	0.649674
Cfl1	0.0173416	0.890459	Cfl1	0.0402531	0.831377	Cfl1	0.0206076	0.88038	Cfl1	0.641922	0.243533	Cfl1	0.00427329	0.94614	Cfl2	0.110144	0.715162	Cfl1	0.21996	-0.587683	Cfl1	0.438252	-0.39505	Cfl1	0.610129	0.266202	Cfl1	0.0454201	0.820538	Cfl1	0.148639	-0.666078	Cfl2	0.152589	-0.661372	Cfl1	0.0351083	0.842839	Cfl2	0.187026	-0.622321	Cfl1	0.0538145	-0.804084
Cfl2	0.0318931	0.850408	Cfl2	0.0678604	0.779007	Cfl2	0.0315734	0.851179	Cfl2	0.55717	0.304644	Cfl2	0.00173304	0.965814	Cgn	0.323329	-0.490435	Cfl2	0.284298	-0.52551	Cfl2	0.338998	-0.4768	Cfl2	0.792572	0.139184	Cfl2	0.100107	0.729147	Cfl2	0.207619	-0.600397	Cgn	0.477047	-0.364821	Cfl2	0.098606	0.731291	Cgn	0.897146	0.068677	Cfl2	0.0355556	-0.841813
Cgn	0.826895	0.115922	Cgn	0.866349	0.089338	Cgn	0.905948	0.0627841	Cgn	0.800877	-0.133543	Cgn	0.729856	-0.182109	Chchd2	0.175765	0.634731	Cgn	0.366852	-0.453107	Cgn	0.184322	0.625272	Cgn	0.982215	0.0118573	Cgn	0.807952	0.128743	Cgn	0.417943	-0.411216	Chchd2	0.376406	-0.445129	Cgn	0.347725	0.469305	Chchd2	0.9857	-0.0095339	Cgn	0.776957	0.149816
Chchd2	0.310938	0.50139	Chchd2	0.303981	0.507611	Chchd2	0.341716	0.474458	Chchd2	0.511631	-0.338509	Chchd2	0.13675	0.680578	Chchd3	0.222913	-0.584683	Chchd2	0.236392	-0.57119	Chchd2	0.810791	-0.126819	Chchd2	0.373912	0.447204	Chchd2	0.00123196	0.971203	Chchd2	0.380011	-0.442136	Chchd3	0.50412	0.344177	Chchd2	0.274256	0.534821	Chchd3	0.306225	0.505599	Chchd2	0.598455	-0.274599
Chchd3	0.0728999	-0.770601	Chchd3	0.159322	-0.653465	Chchd3	0.063811	-0.78597	Chchd3	0.42263	-0.407463	Chchd3	0.0668558	-0.780716	Chchd4	0.464263	-0.374693	Chchd3	0.271244	0.53764	Chchd3	0.468116	0.371708	Chchd3	0.933055	0.0446596	Chchd3	0.282145	-0.527495	Chchd3	0.624252	0.256097	Chchd4	0.403995	-0.422471	Chchd3	0.0921487	-0.740684	Chchd4	0.333643	-0.481433	Chchd3	0.0240646	0.870514
Chchd4	0.806049	0.130034	Chchd4	0.575095	0.291529	Chchd4	0.806412	0.129788	Chchd4	0.377905	0.443883	Chchd4	0.920581	-0.0529957	Chchd6	0.615567	-0.262304	Chchd4	0.0605985	0.791639	Chchd4	0.292539	-0.517961	Chchd4	0.137229	0.679984	Chchd4	0.55464	-0.306505	Chchd4	0.370991	-0.449642	Chchd6	0.227384	-0.580173	Chchd4	0.870136	-0.0867943	Chchd6	0.0569809	-0.798191	Chchd4	0.95455	-0.0303093
Chchd6	0.125489	0.694823	Chchd6	0.174231	0.636447	Chchd6	0.124784	0.695732	Chchd6	0.0356379	0.841625	Chchd6	0.555945	0.305545	Chd4	0.41878	-0.410545	Chchd6	0.898246	-0.0679406	Chchd6	0.635236	-0.248277	Chchd6	0.900691	0.0663033	Chchd6	0.826847	-0.115955	Chchd6	0.281354	-0.528226	Chd4	0.137142	0.680092	Chchd6	0.0978007	0.732447	Chd4	0.0220696	0.876118	Chchd6	0.101882	-0.72663
Chd4	0.0030409	-0.95463	Chd4	0.0093412	-0.920012	Chd4	0.00141827	-0.969091	Chd4	0.100226	-0.728978	Chd4	0.0336074	-0.84633	Chd9	0.103665	0.724121	Chd4	0.789981	0.140946	Chd4	0.113174	0.711052	Chd4	0.488482	-0.356059	Chd4	0.420448	-0.409209	Chd4	0.207446	0.600577	Chd9	0.498229	-0.348639	Chd4	0.0575954	-0.797065	Chd9	0.909206	0.0606038	Chd4	4.24249e-05	0.994677
Chd9	0.435566	0.397173	Chd9	0.410425	0.417267	Chd9	0.461834	0.376578	Chd9	0.410282	-0.417383	Chd9	0.147711	0.667191	Chdh	0.744879	-0.17177	Chd9	0.328388	-0.486007	Chd9	0.723879	-0.186234	Chd9	0.386862	0.436476	Chd9	0.00289919	0.955708	Chd9	0.498609	-0.348351	Chdh	0.163829	-0.648253	Chd9	0.471995	0.368712	Chdh	0.158319	-0.654634	Chd9	0.705008	-0.1993
Chdh	0.255541	0.552535	Chdh	0.358244	0.460359	Chdh	0.272933	0.536058	Chdh	0.267477	0.541182	Chdh	0.555367	0.30597	Chmp4b	0.781872	-0.146466	Chdh	0.492297	-0.35315	Chdh	0.93858	0.0409698	Chdh	0.667829	-0.225258	Chdh	0.998017	-0.00132201	Chdh	0.183626	-0.626034	Chmp4b	0.0312225	0.852031	Chdh	0.179061	0.631065	Chmp4b	0.0495698	0.812242	Chdh	0.271951	-0.536978
Chmp4b	0.100137	-0.729104	Chmp4b	0.139223	-0.677519	Chmp4b	0.10963	-0.715865	Chmp4b	0.271185	-0.537696	Chmp4b	0.184861	-0.624682	Chp1	0.436869	-0.396143	Chmp4b	0.580192	0.28782	Chmp4b	0.581384	0.286953	Chmp4b	0.953517	-0.0309988	Chmp4b	0.619129	-0.259756	Chmp4b	0.0428943	0.82576	Chp1	0.92412	-0.0506298	Chmp4b	0.158567	-0.654345	Chp1	0.720008	-0.188908	Chmp4b	0.134594	0.683265
Chp1	0.990506	-0.00632934	Chp1	0.754708	0.165026	Chp1	0.99386	0.00409358	Chp1	0.520982	0.331487	Chp1	0.673897	-0.221	Chtop	0.413859	-0.414499	Chp1	0.0291223	0.857224	Chp1	0.333201	-0.481817	Chp1	0.065285	0.783413	Chp1	0.532323	-0.32302	Chp1	0.90349	-0.064429	Chtop	0.201704	0.606599	Chp1	0.771139	-0.153787	Chtop	0.0340234	0.845355	Chp1	0.884316	0.0772764
Chtop	0.00685731	-0.931603	Chtop	0.0187712	-0.885944	Chtop	0.00369578	-0.949943	Chtop	0.0959014	-0.73519	Chtop	0.0446498	-0.822116	Ciao2b	0.0669837	0.780498	Chtop	0.775403	0.150876	Chtop	0.123917	0.696854	Chtop	0.558138	-0.303933	Chtop	0.457843	-0.379683	Chtop	0.289235	0.520977	Ciao2b	0.733257	-0.179765	Chtop	0.0655302	-0.78299	Ciao2b	0.826274	-0.116342	Chtop	0	1
Ciao2b	0.273167	0.53584	Ciao2b	0.424362	0.40608	Ciao2b	0.269922	0.538881	Ciao2b	0.884813	-0.0769435	Ciao2b	0.0925756	0.740054	Cisd1	0.902967	0.0647791	Ciao2b	0.0557699	-0.800427	Ciao2b	0.855284	-0.0967793	Ciao2b	0.717663	-0.19053	Ciao2b	0.0808585	0.757845	Ciao2b	0.824433	-0.117587	Cisd1	0.0236176	-0.871749	Ciao2b	0.240385	0.567252	Cisd1	0.0230677	-0.873285	Ciao2b	0.228756	-0.578795
Cisd1	0.0879394	0.746965	Cisd1	0.111412	0.713436	Cisd1	0.0954126	0.7359	Cisd1	0.179973	0.630055	Cisd1	0.216858	0.590851	Cit	0.274028	-0.535035	Cisd1	0.750216	-0.168106	Cisd1	0.490929	-0.354192	Cisd1	0.824103	0.11781	Cisd1	0.72628	0.184576	Cisd1	0.0343306	-0.844639	Cit	0.212338	-0.5955	Cisd1	0.157552	0.655531	Cit	0.306331	-0.505504	Cisd1	0.120844	-0.700859
Cit	0.49727	0.349367	Cit	0.330136	0.484482	Cit	0.524197	0.329081	Cit	0.335248	0.480042	Cit	0.963859	-0.0240987	Ckap4	0.937935	0.0414006	Cit	0.300207	0.511009	Cit	0.547555	-0.311727	Cit	0.0697533	0.775817	Cit	0.787648	-0.142533	Cit	0.187802	-0.621477	Ckap4	0.00257002	-0.958317	Cit	0.532432	0.322938	Ckap4	0.0933931	-0.738851	Cit	0.795364	-0.137287
Ckap4	0.114132	0.709763	Ckap4	0.0627846	0.787767	Ckap4	0.133426	0.684729	Ckap4	0.407768	0.419414	Ckap4	0.241244	0.566409	Ckap5	0.184329	0.625264	Ckap4	0.90392	0.0641415	Ckap4	0.344822	-0.47179	Ckap4	0.146259	0.66894	Ckap4	0.464313	0.374654	Ckap4	0.00179832	-0.965172	Ckap5	0.369546	-0.45085	Ckap4	0.216353	0.591369	Ckap5	0.946367	-0.0357709	Ckap4	0.324813	-0.489133
Ckap5	0.308759	0.503333	Ckap5	0.279443	0.529996	Ckap5	0.336597	0.478874	Ckap5	0.554876	-0.306331	Ckap5	0.1384	0.678535	Ckb	0.381714	0.440726	Ckap5	0.347539	-0.469464	Ckap5	0.693889	-0.207032	Ckap5	0.270799	0.538058	Ckap5	0.00377517	0.949404	Ckap5	0.372544	-0.448345	Ckb	0.306311	-0.505522	Ckap5	0.307934	0.50407	Ckb	0.447862	-0.387485	Ckap5	0.599155	-0.274094
Ckb	0.100225	0.728979	Ckb	0.208353	0.599632	Ckb	0.109845	0.71557	Ckb	0.720603	0.188497	Ckb	0.121577	0.699899	Ckm	0.560557	0.302158	Ckb	0.0544337	-0.80292	Ckb	0.974192	-0.0172069	Ckb	0.823621	-0.118135	Ckb	0.170499	0.640647	Ckb	0.367473	-0.452587	Ckm	0.653016	-0.235686	Ckb	0.0344971	0.844252	Ckm	0.446225	0.38877	Ckb	0.127674	-0.692016
Ckm	0.852841	-0.0984241	Ckm	0.907396	-0.0618146	Ckm	0.786442	-0.143354	Ckm	0.0852959	-0.750979	Ckm	0.761939	0.160075	Ckmt1	0.438684	-0.394709	Ckm	0.375627	-0.445777	Ckm	0.515225	0.335806	Ckm	0.763559	0.158966	Ckm	0.169908	0.641317	Ckm	0.559961	-0.302595	Ckmt1	0.169936	0.641285	Ckm	0.982197	-0.011869	Ckmt1	0.0265838	0.863744	Ckm	0.457131	0.380237
Ckmt1	0.00521923	-0.940418	Ckmt1	0.0158721	-0.89529	Ckmt1	0.00278572	-0.95659	Ckmt1	0.0915561	-0.74156	Ckmt1	0.0446073	-0.822203	Clpb	0.335018	0.480241	Ckmt1	0.765985	0.157308	Ckmt1	0.133831	0.68422	Ckmt1	0.559001	-0.303299	Ckmt1	0.460812	-0.377373	Ckmt1	0.24947	0.558388	Clpb	0.233469	-0.57409	Ckmt1	0.0583203	-0.795743	Clpb	0.715528	-0.192008	Ckmt1	2.54115e-06	0.998698
Clpb	0.239826	0.567802	Clpb	0.173752	0.636984	Clpb	0.265119	0.543409	Clpb	0.795392	-0.137267	Clpb	0.159351	0.653432	Clpp	0.0172739	0.890677	Clpb	0.637773	-0.246476	Clpb	0.496981	-0.349587	Clpb	0.0916048	0.741488	Clpb	0.0341273	0.845112	Clpb	0.231718	-0.575834	Clpp	0.4685	-0.371412	Clpb	0.285196	0.524683	Clpp	0.799849	-0.13424	Clpb	0.548335	-0.311151
Clpp	0.486179	0.357818	Clpp	0.496491	0.349959	Clpp	0.491138	0.354033	Clpp	0.586253	-0.28342	Clpp	0.0711209	0.773537	Clptm1	0.392368	-0.431953	Clpp	0.430484	-0.401204	Clpp	0.493378	-0.352326	Clpp	0.789279	0.141424	Clpp	0.056356	0.799342	Clpp	0.483634	-0.359766	Clptm1	0.952084	0.0319547	Clpp	0.76015	0.161299	Clptm1	0.495983	0.350345	Clpp	0.564406	-0.299336
Clptm1	0.955899	-0.0294091	Clptm1	0.938001	-0.0413565	Clptm1	0.900441	-0.0664703	Clptm1	0.639053	-0.245567	Clptm1	0.550706	-0.309403	Clpx	0.607518	0.268077	Clptm1	0.506038	-0.342727	Clptm1	0.226058	0.581507	Clptm1	0.820931	0.119955	Clptm1	0.821058	0.119868	Clptm1	0.99565	0.00289972	Clpx	0.451739	-0.384447	Clptm1	0.503402	0.34472	Clpx	0.833815	-0.111249	Clptm1	0.645443	0.24104
Clpx	0.298686	0.512382	Clpx	0.218308	0.589367	Clpx	0.318785	0.494434	Clpx	0.937086	-0.0419671	Clpx	0.362802	0.456511	Clta	0.0724651	-0.771316	Clpx	0.827497	-0.115516	Clpx	0.541807	-0.315978	Clpx	0.0479944	0.815352	Clpx	0.141433	0.674805	Clpx	0.462057	-0.376405	Clta	0.840627	-0.106653	Clpx	0.270025	0.538784	Clta	0.524761	-0.328659	Clpx	0.59229	-0.27905
Clta	0.93708	-0.0419715	Clta	0.875202	0.0833919	Clta	0.945598	-0.0362836	Clta	0.245896	0.561859	Clta	0.382434	-0.440131	Cltb	0.29897	0.512125	Clta	0.0365044	0.839655	Clta	0.626456	-0.254526	Clta	0.333989	0.481133	Clta	0.143873	-0.671829	Clta	0.81523	-0.123813	Cltb	0.0856111	-0.750498	Clta	0.852674	-0.0985363	Cltb	0.0281535	-0.859679	Clta	0.893085	0.0713981
Cltb	0.0197987	0.8828	Cltb	0.0131182	0.904966	Cltb	0.0159799	0.894929	Cltb	0.203442	0.604769	Cltb	0.0171321	0.891135	Cltc	0.476312	0.365386	Cltb	0.964743	0.0235091	Cltb	0.033897	-0.845651	Cltb	0.275819	0.533364	Cltb	0.337163	0.478385	Cltb	0.127804	-0.69185	Cltc	0.0122905	-0.908061	Cltb	0.190825	0.618204	Cltc	0.0860187	-0.749876	Cltb	0.022693	-0.874342
Cltc	0.00286579	0.955966	Cltc	0.00252276	0.958705	Cltc	0.00537587	0.939521	Cltc	0.382124	0.440387	Cltc	0.0299824	0.855076	Clu	0.676338	0.21929	Cltc	0.558087	-0.30397	Cltc	0.304499	-0.507146	Cltc	0.252412	0.555545	Cltc	0.145815	0.669476	Cltc	0.0238687	-0.871054	Clu	0.044187	-0.82307	Cltc	0.0179131	0.888634	Clu	0.127409	-0.692355	Cltc	0.0574443	-0.797341
Clu	0.0652148	0.783534	Clu	0.120871	0.700823	Clu	0.0776381	0.762935	Clu	0.416474	0.412396	Clu	0.140509	0.675938	Clybl	0.818364	-0.121692	Clu	0.266721	-0.541895	Clu	0.790332	-0.140707	Clu	0.990637	-0.00624186	Clu	0.378514	0.443378	Clu	0.0603108	-0.792153	Clybl	0.139396	-0.677305	Clu	0.0512198	0.809034	Clybl	0.495728	-0.350539	Clu	0.119556	-0.70255
Clybl	0.271219	0.537664	Clybl	0.36086	0.458149	Clybl	0.31813	0.495012	Clybl	0.77774	0.149282	Clybl	0.547832	0.311523	Cmc1	0.421034	-0.40874	Clybl	0.160975	-0.651547	Clybl	0.547596	0.311697	Clybl	0.919294	-0.053856	Clybl	0.479864	0.362656	Clybl	0.135573	-0.682043	Cmc1	0.964275	0.0238209	Clybl	0.0712075	0.773394	Cmc1	0.759179	0.161963	Clybl	0.501015	-0.346527
Cmc1	0.299707	-0.51146	Cmc1	0.471429	-0.369149	Cmc1	0.286599	-0.523393	Cmc1	0.699398	-0.203198	Cmc1	0.339868	-0.476049	Cmc4	0.942262	0.0385112	Cmc1	0.175869	0.634614	Cmc1	0.946196	0.0358851	Cmc1	0.664306	0.227733	Cmc1	0.420294	-0.409333	Cmc1	0.917651	-0.0549548	Cmc4	0.0532439	-0.805163	Cmc1	0.179041	-0.631088	Cmc4	0.00393272	-0.94835	Cmc1	0.191005	0.61801
Cmc4	0.0163176	0.893804	Cmc4	0.00612788	0.935384	Cmc4	0.0151018	0.897909	Cmc4	0.0386981	0.834765	Cmc4	0.184203	0.625402	Cmtm7	0.413859	-0.414499	Cmc4	0.715662	0.191915	Cmc4	0.0995483	-0.729943	Cmc4	0.169439	0.641847	Cmc4	0.712817	0.193885	Cmc4	0.0825781	-0.755165	Cmtm7	0.201704	0.606599	Cmc4	0.0926822	0.739897	Cmtm7	0.0340234	0.845355	Cmc4	0.0368545	-0.838866
Cmtm7	0.00685731	-0.931603	Cmtm7	0.0187712	-0.885944	Cmtm7	0.00369578	-0.949943	Cmtm7	0.0959014	-0.73519	Cmtm7	0.0446498	-0.822116	Cnbp	0.805451	0.130439	Cmtm7	0.775403	0.150876	Cmtm7	0.123917	0.696854	Cmtm7	0.558138	-0.303933	Cmtm7	0.457843	-0.379683	Cmtm7	0.289235	0.520977	Cnbp	0.00795068	0.926284	Cmtm7	0.0655302	-0.78299	Cnbp	0.217556	0.590136	Cmtm7	0	1
Cnbp	0.280617	-0.528908	Cnbp	0.221708	-0.585906	Cnbp	0.323928	-0.48991	Cnbp	0.617375	-0.261011	Cnbp	0.469684	-0.370496	Cndp2	0.827162	-0.115742	Cnbp	0.909417	0.0604621	Cnbp	0.769705	0.154766	Cnbp	0.37333	-0.44769	Cnbp	0.591982	-0.279273	Cnbp	0.00248383	0.959027	Cndp2	0.14659	0.66854	Cnbp	0.30489	-0.506795	Cndp2	0.222993	0.584603	Cnbp	0.601554	0.272365
Cndp2	0.0228679	-0.873847	Cndp2	0.0190944	-0.884947	Cndp2	0.0277679	-0.860667	Cndp2	0.338649	-0.477101	Cndp2	0.200838	-0.607513	Cnn2	0.408841	-0.418547	Cndp2	0.691267	0.208859	Cndp2	0.429617	0.401893	Cndp2	0.158822	-0.654048	Cndp2	0.288227	-0.521901	Cndp2	0.185057	0.624467	Cnn2	0.258916	0.549304	Cndp2	0.00851178	-0.923694	Cnn2	0.0458697	0.819623	Cndp2	0.109416	0.716158
Cnn2	0.0122987	-0.90803	Cnn2	0.0295726	-0.856096	Cnn2	0.00729801	-0.929413	Cnn2	0.0954309	-0.735874	Cnn2	0.0552619	-0.801371	Cnnm4	0.667511	-0.22548	Cnn2	0.777542	0.149417	Cnn2	0.129126	0.690164	Cnn2	0.60636	-0.268909	Cnn2	0.489556	-0.355239	Cnn2	0.358908	0.459797	Cnnm4	0.724807	0.185593	Cnn2	0.0780398	-0.762295	Cnnm4	0.473769	-0.367344	Cnn2	9.90402e-06	0.997429
Cnnm4	0.914367	0.0571509	Cnnm4	0.947746	-0.0348504	Cnnm4	0.858282	0.0947623	Cnnm4	0.168009	0.643472	Cnnm4	0.819927	-0.120634	Cnot1	0.178854	0.631295	Cnnm4	0.728526	0.183027	Cnnm4	0.797093	-0.136112	Cnnm4	0.324772	-0.489169	Cnnm4	0.206266	-0.60181	Cnnm4	0.638881	0.24569	Cnot1	0.532061	-0.323215	Cnnm4	0.9952	0.00320014	Cnot1	0.80412	0.131342	Cnnm4	0.488194	-0.356279
Cnot1	0.486049	0.357918	Cnot1	0.459955	0.378039	Cnot1	0.52068	0.331713	Cnot1	0.354587	-0.463458	Cnot1	0.223675	0.583912	Cnot3	0.0866977	0.748844	Cnot1	0.293242	-0.517321	Cnot1	0.881188	-0.0793748	Cnot1	0.384417	0.438492	Cnot1	0.00530707	0.939914	Cnot1	0.522946	-0.330017	Cnot3	0.541701	-0.316056	Cnot1	0.447868	0.38748	Cnot3	0.870464	0.0865735	Cnot1	0.805343	-0.130512
Cnot3	0.45067	0.385284	Cnot3	0.438867	0.394564	Cnot3	0.475994	0.365631	Cnot3	0.385179	-0.437863	Cnot3	0.146326	0.66886	Cnot7	0.171006	0.640075	Cnot3	0.281928	-0.527696	Cnot3	0.761889	-0.160109	Cnot3	0.450603	0.385337	Cnot3	0.00190252	0.964172	Cnot3	0.545458	-0.313277	Cnot7	0.303323	-0.508202	Cnot3	0.47609	0.365557	Cnot7	0.748581	-0.169228	Cnot3	0.704	-0.2
Cnot7	0.14363	0.672125	Cnot7	0.167324	0.644252	Cnot7	0.161947	0.650422	Cnot7	0.787584	-0.142577	Cnot7	0.0676924	0.779292	Cnot9	0.196047	0.612601	Cnot7	0.163847	-0.648232	Cnot7	0.728489	-0.183052	Cnot7	0.442161	0.391967	Cnot7	0.00187826	0.964402	Cnot7	0.333153	-0.481858	Cnot9	0.376731	-0.444858	Cnot7	0.105731	0.721239	Cnot9	0.919256	0.0538811	Cnot7	0.32444	-0.48946
Cnot9	0.442756	0.391498	Cnot9	0.417368	0.411678	Cnot9	0.483489	0.359877	Cnot9	0.379405	-0.442639	Cnot9	0.191725	0.617234	Cnpy4	0.182237	0.62756	Cnot9	0.269984	-0.538823	Cnot9	0.898641	-0.0676762	Cnot9	0.408203	0.419063	Cnot9	0.00453821	0.94448	Cnot9	0.359719	-0.459111	Cnpy4	0.330193	-0.484432	Cnot9	0.418078	0.411108	Cnpy4	0.782876	-0.145782	Cnot9	0.788287	-0.142098
Cnpy4	0.155802	0.657581	Cnpy4	0.1783	0.631909	Cnpy4	0.17463	0.636	Cnpy4	0.77169	-0.15341	Cnpy4	0.0801208	0.759003	Coa3	0.554823	-0.30637	Cnpy4	0.171347	-0.639689	Cnpy4	0.741726	-0.173936	Cnpy4	0.428356	0.402896	Cnpy4	0.00251656	0.958756	Cnpy4	0.360484	-0.458466	Coa3	0.294322	0.516338	Cnpy4	0.110949	0.714065	Coa3	0.0470746	0.81719	Cnpy4	0.343263	-0.473128
Coa3	0.0191463	-0.884787	Coa3	0.0428022	-0.825953	Coa3	0.0128154	-0.906087	Coa3	0.0640643	-0.785529	Coa3	0.10887	-0.716905	Coa6	0.300254	0.510966	Coa3	0.801875	0.132865	Coa3	0.178481	0.631709	Coa3	0.663644	-0.228199	Coa3	0.615952	-0.262029	Coa3	0.399387	0.426218	Coa6	0.65152	-0.236743	Coa3	0.0706611	-0.774302	Coa6	0.558578	0.30361	Coa3	0.000406423	0.983494
Coa6	0.680585	0.216317	Coa6	0.734881	0.178647	Coa6	0.735166	0.17845	Coa6	0.191953	-0.616989	Coa6	0.403537	0.422843	Col1a1	0.551449	-0.308854	Coa6	0.063391	-0.786704	Coa6	0.56542	0.298594	Coa6	0.852814	0.0984418	Coa6	0.0193811	0.884068	Coa6	0.624238	-0.256107	Col1a1	0.597447	-0.275326	Coa6	0.450435	0.385468	Col1a1	0.605769	-0.269333	Coa6	0.977839	0.0147752
Col1a1	0.679951	0.216761	Col1a1	0.876413	0.0825789	Col1a1	0.706021	0.198597	Col1a1	0.58618	0.283473	Col1a1	0.970218	-0.0198573	Col6a6	0.189541	0.619592	Col1a1	0.322366	-0.49128	Col1a1	0.393124	0.431334	Col1a1	0.253194	-0.554791	Col1a1	0.772492	-0.152863	Col1a1	0.612655	-0.26439	Col6a6	0.400738	-0.425118	Col1a1	0.390055	0.433851	Col6a6	0.955157	0.0299042	Col1a1	0.647524	-0.239567
Col6a6	0.325828	0.488244	Col6a6	0.354467	0.46356	Col6a6	0.361056	0.457983	Col6a6	0.467089	-0.372503	Col6a6	0.154327	0.659316	Copa	0.486358	0.357682	Col6a6	0.114643	-0.709077	Col6a6	0.996333	0.00244451	Col6a6	0.558771	0.303468	Col6a6	0.00097266	0.974426	Col6a6	0.405341	-0.421379	Copa	0.0728227	-0.770728	Col6a6	0.231779	0.575773	Copa	0.045289	-0.820805	Col6a6	0.606213	-0.269014
Copa	0.139024	0.677765	Copa	0.16038	0.652236	Copa	0.137734	0.679359	Copa	0.292707	0.517808	Copa	0.109483	0.716066	Copb1	0.20506	0.603071	Copa	0.825584	-0.116808	Copa	0.287006	-0.52302	Copa	0.865871	0.0896598	Copa	0.598259	0.27474	Copa	0.0944671	-0.737278	Copb1	0.109115	-0.716569	Copa	0.359792	0.45905	Copb1	0.246896	-0.560886	Copa	0.127375	-0.692399
Copb1	0.0632696	0.786916	Copb1	0.0347211	0.843733	Copb1	0.0663621	0.781561	Copb1	0.671462	0.222707	Copb1	0.0221222	0.875967	Copb2	0.405788	-0.421017	Copb1	0.838153	-0.108322	Copb1	0.126836	-0.69309	Copb1	0.103003	0.72505	Copb1	0.0784123	0.761703	Copb1	0.132651	-0.685703	Copb2	0.209846	0.59808	Copb1	0.213434	0.594369	Copb2	0.0350274	0.843026	Copb1	0.169338	-0.641962
Copb2	0.00736937	-0.929064	Copb2	0.0187498	-0.886011	Copb2	0.00394004	-0.948301	Copb2	0.0955303	-0.735729	Copb2	0.0441816	-0.823081	Cope	0.67085	0.223137	Copb2	0.796458	0.136543	Copb2	0.113095	0.711158	Copb2	0.541846	-0.315949	Copb2	0.458379	-0.379265	Copb2	0.299256	0.511867	Cope	0.675413	-0.219938	Copb2	0.0705515	-0.774484	Cope	0.669407	-0.224149	Copb2	1.15117e-07	0.999723
Cope	0.165056	0.646844	Cope	0.223909	0.583676	Cope	0.166773	0.64488	Cope	0.625013	0.255554	Cope	0.356825	0.46156	Copg1	0.0191145	0.884885	Cope	0.366472	-0.453426	Cope	0.793902	-0.13828	Cope	0.604211	0.270453	Cope	0.31428	0.498419	Cope	0.765217	-0.157833	Copg1	0.483578	-0.359808	Cope	0.0563852	0.799288	Copg1	0.718237	-0.190133	Cope	0.207094	-0.600945
Copg1	0.26108	0.547241	Copg1	0.245167	0.562571	Copg1	0.258624	0.549583	Copg1	0.795962	-0.13688	Copg1	0.0327464	0.848365	Copg2	0.230604	0.576946	Copg1	0.535343	-0.320773	Copg1	0.278242	-0.53111	Copg1	0.365506	0.454237	Copg1	0.0176151	0.889582	Copg1	0.529631	-0.325024	Copg2	0.224418	-0.583162	Copg1	0.466222	0.373175	Copg2	0.0693115	-0.776558	Copg1	0.34651	-0.470344
Copg2	0.00974054	0.918296	Copg2	0.023138	0.873088	Copg2	0.00582451	0.937022	Copg2	0.195926	0.61273	Copg2	0.0130502	0.905216	Cops2	0.959736	-0.0268491	Copg2	0.682175	-0.215206	Copg2	0.106393	-0.72032	Copg2	0.551205	0.309034	Copg2	0.300475	0.510766	Copg2	0.314527	-0.4982	Cops2	0.506548	-0.342342	Copg2	0.0901565	0.74364	Cops2	0.321987	-0.491614	Copg2	0.000500235	-0.981682
Cops2	0.950284	0.033156	Cops2	0.834269	0.110942	Cops2	0.93172	0.0455512	Cops2	0.495972	0.350354	Cops2	0.842461	0.105416	Cops3	0.952813	-0.0314684	Cops2	0.257422	0.550732	Cops2	0.339126	-0.476689	Cops2	0.807533	0.129027	Cops2	0.568337	-0.296461	Cops2	0.48822	-0.356259	Cops3	0.231304	-0.576247	Cops2	0.585986	-0.283613	Cops3	0.165574	-0.646251	Cops2	0.870235	-0.0867277
Cops3	0.163068	0.649129	Cops3	0.0723186	0.771557	Cops3	0.160002	0.652676	Cops3	0.214462	0.593311	Cops3	0.417929	0.411228	Cops4	0.739392	0.175542	Cops3	0.36172	0.457423	Cops3	0.0897767	-0.744207	Cops3	0.00399331	0.94795	Cops3	0.730326	0.181785	Cops3	0.258136	-0.550049	Cops4	0.211556	-0.596308	Cops3	0.325703	0.488354	Cops4	0.111182	-0.713749	Cops3	0.282889	-0.526809
Cops4	0.207728	0.600283	Cops4	0.102659	0.725534	Cops4	0.195817	0.612846	Cops4	0.238963	0.568652	Cops4	0.282741	0.526945	Cops5	0.188615	0.620594	Cops4	0.284736	0.525106	Cops4	0.0163903	-0.893563	Cops4	0.0331787	0.84734	Cops4	0.726674	0.184304	Cops4	0.23745	-0.570145	Cops5	0.572463	-0.293448	Cops4	0.563532	0.299977	Cops5	0.265172	-0.543358	Cops4	0.270984	-0.537884
Cops5	0.45701	0.380332	Cops5	0.514918	0.336037	Cops5	0.420035	0.40954	Cops5	0.510423	0.339419	Cops5	0.174506	0.636139	Cops6	0.367025	0.452962	Cops5	0.961795	-0.0254754	Cops5	0.21771	-0.589979	Cops5	0.774679	-0.15137	Cops5	0.729598	0.182287	Cops5	0.644522	-0.241692	Cops6	0.332564	-0.48237	Cops5	0.906245	0.062585	Cops6	0.144825	-0.670673	Cops5	0.244647	-0.563078
Cops6	0.0207467	0.879969	Cops6	0.0190272	0.885154	Cops6	0.014785	0.899005	Cops6	0.211537	0.596329	Cops6	0.064815	0.784225	Cops7a	0.458376	-0.379267	Cops6	0.951755	-0.0321745	Cops6	0.0725354	-0.7712	Cops6	0.212336	0.595502	Cops6	0.323185	0.490561	Cops6	0.430238	-0.401399	Cops7a	0.198482	0.610009	Cops6	0.0968372	0.733836	Cops7a	0.0209397	0.879399	Cops6	0.016235	-0.894078
Cops7a	0.0652941	-0.783397	Cops7a	0.103066	-0.724963	Cops7a	0.0542384	-0.803286	Cops7a	0.100789	-0.728178	Cops7a	0.0896358	-0.744418	Cops8	0.299778	0.511396	Cops7a	0.847676	0.101902	Cops7a	0.173608	0.637145	Cops7a	0.916281	-0.055871	Cops7a	0.699266	-0.203289	Cops7a	0.271586	0.53732	Cops8	0.318462	0.494719	Cops7a	0.230997	-0.576553	Cops8	0.968082	0.0212817	Cops7a	0.0137472	0.902675
Cops8	0.934041	0.0440012	Cops8	0.980957	0.012696	Cops8	0.852452	0.098686	Cops8	0.749758	0.16842	Cops8	0.665704	0.22675	Copz1	0.670876	0.223118	Cops8	0.750128	0.168167	Cops8	0.308573	-0.503498	Cops8	0.933436	-0.0444051	Cops8	0.977917	0.0147228	Cops8	0.234099	0.573464	Copz1	0.226394	-0.581169	Cops8	0.776499	-0.150129	Copz1	0.286519	-0.523467	Cops8	0.530154	-0.324635
Copz1	0.643604	0.242342	Copz1	0.548549	0.310993	Copz1	0.647014	0.239928	Copz1	0.693892	0.20703	Copz1	0.44004	0.393638	Coq9	0.033964	0.845494	Copz1	0.620881	0.258504	Copz1	0.339822	-0.476089	Copz1	0.653197	0.235559	Copz1	0.85306	0.0982764	Copz1	0.209739	-0.598192	Coq9	0.74229	0.173549	Copz1	0.9211	-0.0526489	Coq9	0.725789	0.184915	Copz1	0.707026	-0.197899
Coq9	0.616071	0.261944	Coq9	0.678486	0.217786	Coq9	0.591481	0.279635	Coq9	0.584694	-0.284551	Coq9	0.236821	0.570766	Coro1c	0.49376	-0.352036	Coq9	0.404451	-0.422101	Coq9	0.597343	-0.2754	Coq9	0.826627	0.116104	Coq9	0.108568	0.717319	Coq9	0.665233	0.227081	Coro1c	0.1187	0.703679	Coq9	0.702625	0.200955	Coro1c	0.0402492	0.831386	Coq9	0.546224	-0.31271
Coro1c	0.000600264	-0.979928	Coro1c	0.0011119	-0.972649	Coro1c	0.000201669	-0.988382	Coro1c	0.127168	-0.692664	Coro1c	0.0448653	-0.821673	Cox17	0.597879	-0.275014	Coro1c	0.839558	0.107374	Coro1c	0.114461	0.709321	Coro1c	0.266705	-0.54191	Coro1c	0.345034	-0.471609	Coro1c	0.179236	0.630872	Cox17	0.163439	-0.648701	Coro1c	0.0289449	-0.857671	Cox17	0.275508	-0.533654	Coro1c	0.00279228	0.956539
Cox17	0.177244	0.633082	Cox17	0.102455	0.725822	Cox17	0.195467	0.61322	Cox17	0.328764	0.485678	Cox17	0.614938	0.262755	Cox18	0.502527	-0.345382	Cox17	0.706192	0.198478	Cox17	0.475028	-0.366374	Cox17	0.0339794	0.845458	Cox17	0.699791	0.202925	Cox17	0.168427	-0.642997	Cox18	0.939011	0.0406816	Cox17	0.147792	0.667094	Cox18	0.431736	-0.40021	Cox17	0.41884	-0.410498
Cox18	0.791745	-0.139747	Cox18	0.920806	-0.0528449	Cox18	0.841807	-0.105857	Cox18	0.24278	0.564903	Cox18	0.641087	-0.244125	Cox4i1	0.316908	0.496092	Cox18	0.0204155	0.880951	Cox18	0.313505	-0.499107	Cox18	0.806405	0.129792	Cox18	0.110166	-0.715132	Cox18	0.928867	0.0474575	Cox4i1	0.691901	-0.208417	Cox18	0.406045	-0.420809	Cox4i1	0.14361	-0.672148	Cox18	0.956508	-0.0290026
Cox4i1	0.30997	0.502252	Cox4i1	0.320067	0.493303	Cox4i1	0.259725	0.548532	Cox4i1	0.171759	0.639225	Cox4i1	0.205967	0.602122	Cox5a	0.759333	0.161858	Cox4i1	0.598849	0.274314	Cox4i1	0.0279479	-0.860205	Cox4i1	0.794216	0.138067	Cox4i1	0.938559	0.0409834	Cox4i1	0.808338	-0.128482	Cox5a	0.869093	-0.0874945	Cox4i1	0.772925	0.152567	Cox5a	0.316818	0.496172	Cox4i1	0.0986231	-0.731266
Cox5a	0.774411	-0.151553	Cox5a	0.878494	-0.0811825	Cox5a	0.713981	-0.193079	Cox5a	0.0947589	-0.736852	Cox5a	0.979512	0.0136596	Cox5b	0.93282	0.0448167	Cox5a	0.585505	-0.283962	Cox5a	0.545359	0.31335	Cox5a	0.484926	0.358777	Cox5a	0.237772	0.569827	Cox5a	0.772738	-0.152694	Cox5b	0.867642	-0.0884698	Cox5a	0.962027	-0.0253207	Cox5b	0.132647	-0.685707	Cox5a	0.369487	0.450899
Cox5b	0.466943	0.372617	Cox5b	0.502087	0.345716	Cox5b	0.407089	0.419963	Cox5b	0.0343674	0.844553	Cox5b	0.629977	0.252018	Cox6b1	0.960565	0.0262961	Cox5b	0.421587	0.408297	Cox5b	0.153543	-0.660242	Cox5b	0.950748	-0.0328463	Cox5b	0.459905	-0.378078	Cox5b	0.984056	-0.0106297	Cox6b1	0.0583278	-0.79573	Cox5b	0.811785	0.126146	Cox6b1	0.0207519	-0.879953	Cox5b	0.164591	-0.647377
Cox6b1	0.179577	0.630493	Cox6b1	0.192191	0.616733	Cox6b1	0.182232	0.627565	Cox6b1	0.149945	0.664516	Cox6b1	0.306901	0.504994	Cox6c	0.326858	0.487343	Cox6b1	0.96475	0.0235042	Cox6b1	0.394778	-0.42998	Cox6b1	0.855502	0.0966325	Cox6b1	0.960894	0.0260764	Cox6b1	0.0718477	-0.772334	Cox6c	0.344833	-0.471781	Cox6b1	0.349906	0.467441	Cox6c	0.143339	-0.672478	Cox6b1	0.180585	-0.62938
Cox6c	0.0730315	0.770385	Cox6c	0.159599	0.653144	Cox6c	0.0640939	0.785477	Cox6c	0.267418	0.541238	Cox6c	0.0788723	0.760973	Cox7a2	0.0448008	0.821806	Cox6c	0.373926	-0.447192	Cox6c	0.432242	-0.399808	Cox6c	0.79498	-0.137547	Cox6c	0.467733	0.372005	Cox6c	0.444208	-0.390355	Cox7a2	0.481947	-0.361058	Cox6c	0.129437	0.689768	Cox7a2	0.703251	-0.20052	Cox6c	0.0169951	-0.89158
Cox7a2	0.366251	0.453612	Cox7a2	0.303588	0.507965	Cox7a2	0.361589	0.457533	Cox7a2	0.799249	-0.134647	Cox7a2	0.0717333	0.772523	Cox7a2l	0.340766	-0.475276	Cox7a2	0.824237	-0.117719	Cox7a2	0.202394	-0.605872	Cox7a2	0.269624	0.539161	Cox7a2	0.0647225	0.784385	Cox7a2	0.51034	-0.339481	Cox7a2l	0.845084	0.103649	Cox7a2	0.681845	0.215436	Cox7a2l	0.701653	0.20163	Cox7a2	0.470722	-0.369695
Cox7a2l	0.91719	0.0552633	Cox7a2l	0.904497	0.0637552	Cox7a2l	0.94453	0.0369969	Cox7a2l	0.9628	0.0248048	Cox7a2l	0.557385	-0.304487	Cox7c	0.372885	-0.448061	Cox7a2l	0.878451	-0.0812109	Cox7a2l	0.541403	0.316277	Cox7a2l	0.602364	0.271782	Cox7a2l	0.955201	-0.029875	Cox7a2l	0.849045	0.10098	Cox7c	0.927154	-0.0486022	Cox7a2l	0.487785	0.356591	Cox7c	0.769712	-0.154761	Cox7a2l	0.881632	0.0790769
Cox7c	0.776036	0.150445	Cox7c	0.964872	0.0234227	Cox7c	0.789755	0.141099	Cox7c	0.512946	0.337519	Cox7c	0.722637	-0.187092	Cpa1	0.773696	0.152041	Cox7c	0.466073	-0.37329	Cox7c	0.380704	0.441562	Cox7c	0.333463	-0.481589	Cox7c	0.589825	-0.280833	Cox7c	0.962036	-0.0253145	Cpa1	0.286331	-0.52364	Cox7c	0.404398	0.422144	Cpa1	0.996227	-0.00251507	Cox7c	0.695097	-0.206191
Cpa1	0.389692	0.434149	Cpa1	0.454123	0.382584	Cpa1	0.45092	0.385088	Cpa1	0.605647	-0.269421	Cpa1	0.462364	0.376167	Cpne1	0.147548	0.667387	Cpa1	0.0644848	-0.784798	Cpa1	0.482546	0.360599	Cpa1	0.815515	0.12362	Cpa1	0.112331	0.712191	Cpa1	0.267401	-0.541254	Cpne1	0.795633	0.137104	Cpa1	0.127545	0.692182	Cpne1	0.927005	-0.0487015	Cpa1	0.760814	-0.160845
Cpne1	0.861153	-0.0928314	Cpne1	0.878058	-0.0814752	Cpne1	0.911317	-0.0591908	Cpne1	0.842194	-0.105597	Cpne1	0.503978	0.344284	Cpne3	0.606398	-0.268881	Cpne1	0.742368	0.173496	Cpne1	0.333469	-0.481584	Cpne1	0.823126	-0.118471	Cpne1	0.810337	0.127127	Cpne1	0.764505	0.15832	Cpne3	0.326866	0.487336	Cpne1	0.382396	-0.440162	Cpne3	0.190879	0.618146	Cpne1	0.872349	-0.0853077
Cpne3	0.23772	-0.569878	Cpne3	0.381776	-0.440675	Cpne3	0.233687	-0.573874	Cpne3	0.350424	-0.467	Cpne3	0.262445	-0.545944	Cps1	0.114272	0.709574	Cpne3	0.358597	0.46006	Cpne3	0.786041	0.143627	Cpne3	0.451051	0.384986	Cpne3	0.753786	-0.165658	Cpne3	0.388739	0.434932	Cps1	0.498918	-0.348117	Cpne3	0.276914	-0.532344	Cps1	0.92856	0.0476627	Cpne3	0.139112	0.677656
Cps1	0.421124	0.408668	Cps1	0.387458	0.435986	Cps1	0.445697	0.389185	Cps1	0.441871	-0.392195	Cps1	0.150544	0.663801	Cpsf1	0.0331383	0.847436	Cps1	0.373547	-0.447509	Cps1	0.678976	-0.217443	Cps1	0.333811	0.481288	Cps1	0.00433942	0.945721	Cps1	0.501105	-0.346459	Cpsf1	0.752824	0.166317	Cps1	0.464204	0.374739	Cpsf1	0.72699	0.184086	Cps1	0.690325	-0.209516
Cpsf1	0.611756	0.265035	Cpsf1	0.673095	0.221562	Cpsf1	0.587946	0.282193	Cpsf1	0.579638	-0.288223	Cpsf1	0.232826	0.57473	Cpt2	0.669273	0.224244	Cpsf1	0.400184	-0.425569	Cpsf1	0.598354	-0.274672	Cpsf1	0.819446	0.120959	Cpsf1	0.103532	0.724308	Cpsf1	0.676398	0.219247	Cpt2	0.532617	-0.3228	Cpsf1	0.697579	0.204463	Cpt2	0.0776711	-0.762883	Cpsf1	0.546944	-0.312178
Cpt2	0.403294	0.42304	Cpt2	0.365972	0.453845	Cpt2	0.356205	0.462085	Cpt2	0.0999791	0.729329	Cpt2	0.389048	0.434678	Crb3	0.445355	-0.389453	Cpt2	0.319111	0.494146	Cpt2	0.0368746	-0.838821	Cpt2	0.695616	0.205829	Cpt2	0.736742	-0.177365	Cpt2	0.608822	-0.26714	Crb3	0.932644	0.0449341	Cpt2	0.9143	0.0571957	Crb3	0.44723	-0.387981	Cpt2	0.198835	-0.609634
Crb3	0.527105	0.326909	Crb3	0.523054	0.329936	Crb3	0.492264	0.353175	Crb3	0.0985949	0.731307	Crb3	0.876399	-0.0825882	Creb3l2	0.338192	0.477495	Crb3	0.475891	0.36571	Crb3	0.525003	-0.328478	Crb3	0.601799	0.272189	Crb3	0.46333	-0.375416	Crb3	0.841957	0.105756	Creb3l2	0.792229	-0.139417	Crb3	0.487183	0.357051	Creb3l2	0.993117	-0.0045889	Crb3	0.380948	-0.44136
Creb3l2	0.762711	0.159547	Creb3l2	0.576198	0.290725	Creb3l2	0.755453	0.164516	Creb3l2	0.726496	-0.184427	Creb3l2	0.455384	0.3816	Creld2	0.742215	0.1736	Creb3l2	0.581043	0.287201	Creb3l2	0.240887	-0.56676	Creb3l2	0.0871407	0.748172	Creb3l2	0.330874	0.48384	Creb3l2	0.785284	-0.144142	Creld2	0.033423	-0.846764	Creb3l2	0.899182	-0.0673135	Creld2	0.291791	-0.518642	Creb3l2	0.936212	-0.0425513
Creld2	0.042279	0.827054	Creld2	0.0454708	0.820434	Creld2	0.0601599	0.792424	Creld2	0.653971	0.235012	Creld2	0.157859	0.655171	Cryl1	0.325314	0.488695	Creld2	0.347504	-0.469493	Creld2	0.752596	-0.166474	Creld2	0.314674	0.49807	Creld2	0.13522	0.682483	Creld2	0.039313	-0.833418	Cryl1	0.124421	-0.696201	Creld2	0.00909157	0.921103	Cryl1	0.0262465	-0.864632	Creld2	0.226461	-0.581101
Cryl1	0.0152634	0.897355	Cryl1	0.0337129	0.846082	Cryl1	0.0116395	0.910568	Cryl1	0.158084	0.654909	Cryl1	0.0230365	0.873373	Cs	0.171584	-0.639422	Cryl1	0.685075	-0.21318	Cryl1	0.153263	-0.660573	Cryl1	0.703291	0.200493	Cryl1	0.409227	0.418235	Cryl1	0.186373	-0.623032	Cs	0.900299	-0.0665654	Cryl1	0.11144	0.713398	Cs	0.991001	-0.00599965	Cryl1	0.00298019	-0.955089
Cs	0.366378	-0.453505	Cs	0.497576	-0.349135	Cs	0.349851	-0.467489	Cs	0.968287	0.0211449	Cs	0.247553	-0.560248	Csde1	0.895262	0.0699395	Cs	0.208338	0.599648	Cs	0.786186	0.143528	Cs	0.942511	0.0383448	Cs	0.190265	-0.618809	Cs	0.79137	-0.140001	Csde1	0.0361983	0.840348	Cs	0.294295	-0.516363	Csde1	0.00165701	0.966577	Cs	0.283835	0.525936
Csde1	0.0454056	-0.820567	Csde1	0.0482559	-0.814833	Csde1	0.0465911	-0.818163	Csde1	0.0383213	-0.835596	Csde1	0.269486	-0.539291	Cse1l	0.85771	-0.0951474	Csde1	0.933071	-0.0446489	Csde1	0.301959	0.509429	Csde1	0.536951	-0.319579	Csde1	0.900426	-0.0664803	Csde1	0.0564358	0.799194	Cse1l	0.777658	-0.149338	Csde1	0.107999	-0.718103	Cse1l	0.256344	-0.551764	Csde1	0.0610227	0.790883
Cse1l	0.924197	0.0505786	Cse1l	0.816671	0.122837	Cse1l	0.874333	0.0839755	Cse1l	0.220966	0.586659	Cse1l	0.94535	0.0364492	Csnk2a1	0.396144	-0.428863	Cse1l	0.0920437	0.740839	Cse1l	0.17593	-0.634546	Cse1l	0.786696	0.143181	Cse1l	0.317407	-0.495651	Cse1l	0.80266	-0.132332	Csnk2a1	0.478533	-0.363678	Cse1l	0.572581	-0.293362	Csnk2a1	0.16471	-0.647241	Cse1l	0.682569	-0.21493
Csnk2a1	0.483181	0.360112	Csnk2a1	0.330963	0.483763	Csnk2a1	0.463707	0.375124	Csnk2a1	0.0698632	0.775633	Csnk2a1	0.986238	0.00917505	Csnk2b	0.832744	-0.111972	Csnk2a1	0.0664588	0.781395	Csnk2a1	0.1669	-0.644736	Csnk2a1	0.117677	0.705033	Csnk2a1	0.465682	-0.373593	Csnk2a1	0.502462	-0.345431	Csnk2b	0.0955645	0.73568	Csnk2a1	0.720048	0.188881	Csnk2b	0.711968	0.194473	Csnk2a1	0.502206	-0.345625
Csnk2b	0.587638	-0.282416	Csnk2b	0.52677	-0.327159	Csnk2b	0.655175	-0.234163	Csnk2b	0.658049	0.232137	Csnk2b	0.499643	-0.347567	Ctcf	0.413859	-0.414499	Csnk2b	0.552024	0.308431	Csnk2b	0.870135	-0.0867945	Csnk2b	0.572645	-0.293315	Csnk2b	0.295688	-0.515097	Csnk2b	0.0604838	0.791844	Ctcf	0.201704	0.606599	Csnk2b	0.564397	-0.299343	Ctcf	0.0340234	0.845355	Csnk2b	0.977302	-0.015133
Ctcf	0.00685731	-0.931603	Ctcf	0.0187712	-0.885944	Ctcf	0.00369578	-0.949943	Ctcf	0.0959014	-0.73519	Ctcf	0.0446498	-0.822116	Ctnna1	0.602269	-0.271851	Ctcf	0.775403	0.150876	Ctcf	0.123917	0.696854	Ctcf	0.558138	-0.303933	Ctcf	0.457843	-0.379683	Ctcf	0.289235	0.520977	Ctnna1	0.0653724	0.783262	Ctcf	0.0655302	-0.78299	Ctnna1	0.00901952	0.92142	Ctnna1	0.00243013	0.959475
Ctnna1	0.00281789	-0.956338	Ctnna1	0.0095569	-0.919081	Ctnna1	0.00219135	-0.961531	Ctnna1	0.0828078	-0.754809	Ctnna1	0.0629852	-0.787415	Ctnnb1	0.780738	-0.147239	Ctnna1	0.749619	0.168516	Ctnna1	0.201334	0.60699	Ctnna1	0.539315	-0.317824	Ctnna1	0.494138	-0.351748	Ctnna1	0.109579	0.715934	Ctnnb1	0.114796	0.708872	Ctnna1	0.0365238	-0.839611	Ctnnb1	0.0120173	0.909105	Ctnnb1	0.00547022	0.938988
Ctnnb1	0.0138932	-0.902151	Ctnnb1	0.0329871	-0.847794	Ctnnb1	0.0118942	-0.909579	Ctnnb1	0.0484131	-0.814521	Ctnnb1	0.142266	-0.673787	Ctnnd1	0.331735	-0.483091	Ctnnb1	0.767904	0.155996	Ctnnb1	0.285245	0.524638	Ctnnb1	0.696213	-0.205414	Ctnnb1	0.688587	-0.210728	Ctnnb1	0.172195	0.638734	Ctnnd1	0.176678	0.633712	Ctnnb1	0.0442846	-0.822868	Ctnnd1	0.069503	0.776237	Ctnnd1	0.0151283	0.897818
Ctnnd1	0.0115567	-0.910892	Ctnnd1	0.00567655	-0.937835	Ctnnd1	0.00793047	-0.926379	Ctnnd1	0.195717	-0.612953	Ctnnd1	0.0303625	-0.854137	Ctps1	0.357617	-0.46089	Ctnnd1	0.950816	-0.0328012	Ctnnd1	0.0301973	0.854544	Ctnnd1	0.157623	-0.655447	Ctnnd1	0.300366	-0.510865	Ctnnd1	0.244315	0.563402	Ctps1	0.419075	-0.410309	Ctnnd1	0.121752	-0.699671	Ctps1	0.218515	-0.589156	Ctps1	0.641456	-0.243864
Ctps1	0.540906	0.316646	Ctps1	0.360195	0.458709	Ctps1	0.532607	0.322808	Ctps1	0.143487	0.672298	Ctps1	0.964915	-0.0233939	Ctsb	0.550197	-0.309778	Ctps1	0.0705129	0.774549	Ctps1	0.226165	-0.581399	Ctps1	0.0763361	0.76502	Ctps1	0.524856	-0.328589	Ctps1	0.421013	-0.408757	Ctsb	0.162216	0.650111	Ctps1	0.758413	0.162488	Ctsb	0.724532	0.185783	Ctsb	0.551908	0.308516
Ctsb	0.286863	-0.523152	Ctsb	0.377036	-0.444605	Ctsb	0.335672	-0.479674	Ctsb	0.743451	0.172751	Ctsb	0.258935	-0.549286	Ctsc	0.943453	-0.0377158	Ctsb	0.0366796	0.83926	Ctsb	0.629174	-0.252589	Ctsb	0.950943	0.0327163	Ctsb	0.100577	-0.728479	Ctsb	0.155617	0.657799	Ctsc	0.524491	0.328862	Ctsb	0.12719	-0.692636	Ctsc	0.840638	-0.106645	Ctsc	0.829507	0.114158
Ctsc	0.46128	-0.377008	Ctsc	0.493282	-0.352399	Ctsc	0.515202	-0.335823	Ctsc	0.653975	0.23501	Ctsc	0.654844	-0.234397	Ctsd	0.672338	-0.222093	Ctsc	0.192766	0.616114	Ctsc	0.54344	-0.314769	Ctsc	0.572991	-0.293063	Ctsc	0.186412	-0.622989	Ctsc	0.512027	0.338211	Ctsd	0.615291	0.262502	Ctsc	0.149571	-0.664963	Ctsd	0.222056	0.585552	Ctsd	0.0826228	0.755096
Ctsd	0.245309	-0.562432	Ctsd	0.401852	-0.424212	Ctsd	0.224503	-0.583075	Ctsd	0.205573	-0.602534	Ctsd	0.351527	-0.46606	Ctsz	0.489689	0.355137	Ctsd	0.496133	0.350232	Ctsd	0.668695	0.224649	Ctsd	0.46964	0.370531	Ctsd	0.942856	-0.0381148	Ctsd	0.727919	0.183445	Ctsz	0.944201	0.0372168	Ctsd	0.272487	-0.536476	Ctsz	0.52017	-0.332095	Ctsz	0.567725	-0.296908
Ctsz	0.963923	0.0240558	Ctsz	0.936463	-0.0423831	Ctsz	0.909819	0.0601935	Ctsz	0.577244	0.289964	Ctsz	0.638054	0.246276	Cttn	0.83946	-0.10744	Ctsz	0.869912	0.0869444	Ctsz	0.511668	-0.338481	Ctsz	0.334277	-0.480883	Ctsz	0.693005	-0.207647	Ctsz	0.882272	0.0786472	Cttn	0.293346	0.517226	Ctsz	0.645851	-0.240751	Cttn	0.0197018	0.883093	Cttn	0.00982713	0.917929
Cttn	0.0628569	-0.78764	Cttn	0.100239	-0.728958	Cttn	0.0507404	-0.809961	Cttn	0.0166469	-0.892718	Cttn	0.245665	-0.562085	Cul1	0.172979	0.637852	Cttn	0.994577	0.00361557	Cttn	0.228202	0.579351	Cttn	0.839602	-0.107344	Cttn	0.979426	-0.0137172	Cttn	0.387787	0.435715	Cul1	0.870179	-0.0867651	Cttn	0.147757	-0.667137	Cul1	0.281709	-0.527898	Cul1	0.0634861	-0.786537
Cul1	0.256239	0.551865	Cul1	0.305256	0.506467	Cul1	0.209187	0.598765	Cul1	0.283297	0.526432	Cul1	0.143268	0.672565	Cul2	0.435876	-0.396928	Cul1	0.940178	0.0399024	Cul1	0.0712971	-0.773245	Cul1	0.862187	0.0921359	Cul1	0.667119	0.225756	Cul1	0.985999	0.00933395	Cul2	0.0400026	0.831919	Cul1	0.587421	0.282574	Cul2	0.0810726	0.75751	Cul2	0.193248	0.615596
Cul2	0.100187	-0.729034	Cul2	0.0545699	-0.802664	Cul2	0.102683	-0.7255	Cul2	0.410667	-0.417072	Cul2	0.0755395	-0.766304	Cul3	0.636729	-0.247217	Cul2	0.818248	-0.12177	Cul2	0.0889567	0.745435	Cul2	0.162965	-0.649248	Cul2	0.34515	-0.471509	Cul2	0.0491916	0.812985	Cul3	0.292965	0.517572	Cul2	0.355236	-0.462907	Cul3	0.189182	0.619981	Cul3	0.0221057	0.876014
Cul3	0.0207152	-0.880062	Cul3	0.0533548	-0.804953	Cul3	0.0198764	-0.882566	Cul3	0.233206	-0.574352	Cul3	0.150732	-0.663577	Cul4b	0.343076	-0.473289	Cul3	0.43277	0.399389	Cul3	0.493443	0.352277	Cul3	0.649363	-0.238267	Cul3	0.384348	-0.43855	Cul3	0.380721	0.441548	Cul4b	0.901519	-0.0657486	Cul3	0.00710663	-0.930356	Cul4b	0.527798	0.326392	Cul4b	0.135507	0.682125
Cul4b	0.403488	-0.422883	Cul4b	0.586182	-0.283472	Cul4b	0.360009	-0.458867	Cul4b	0.429033	-0.402357	Cul4b	0.341706	-0.474466	Cwc15	0.513987	-0.336736	Cul4b	0.497412	0.34926	Cul4b	0.582018	0.286493	Cul4b	0.45811	0.379475	Cul4b	0.791403	-0.139979	Cul4b	0.762813	-0.159477	Cwc15	0.0470546	0.81723	Cul4b	0.481295	-0.361558	Cwc15	0.012618	0.906825	Cwc15	0.00313837	0.953903
Cwc15	0.000608648	-0.979788	Cwc15	0.00275917	-0.956799	Cwc15	0.000441235	-0.9828	Cwc15	0.120155	-0.701763	Cwc15	0.0355243	-0.841884	Cwc22	0.348446	-0.468688	Cwc15	0.745239	0.171523	Cwc15	0.164759	0.647185	Cwc15	0.422256	-0.407762	Cwc15	0.378889	-0.443066	Cwc15	0.0838942	0.75313	Cwc22	0.168295	0.643147	Cwc15	0.0327198	-0.848429	Cwc22	0.0475215	0.816295	Cwc22	0.000238238	0.987371
Cwc22	0.00636665	-0.934123	Cwc22	0.024112	-0.870383	Cwc22	0.00413994	-0.946994	Cwc22	0.156967	-0.656214	Cwc22	0.0274292	-0.861541	Cxadr	0.358399	-0.460227	Cwc22	0.584051	0.285017	Cwc22	0.196327	0.612302	Cwc22	0.679127	-0.217338	Cwc22	0.363764	-0.455702	Cwc22	0.245893	0.561863	Cxadr	0.0532259	0.805197	Cwc22	0.0512029	-0.809067	Cxadr	0.0841699	0.752706	Cxadr	0.0290776	0.857336
Cxadr	0.0141785	-0.901134	Cxadr	0.0405955	-0.83064	Cxadr	0.0165031	-0.893191	Cxadr	0.362007	-0.457181	Cxadr	0.0238438	-0.871123	Cyb5a	0.683527	0.21426	Cxadr	0.325842	0.488232	Cxadr	0.437031	0.396015	Cxadr	0.789801	-0.141068	Cxadr	0.221591	-0.586025	Cxadr	0.0841123	0.752795	Cyb5a	0.0677548	-0.779186	Cxadr	0.038447	-0.835318	Cyb5a	0.282022	-0.527609	Cyb5a	0.158188	-0.654787
Cyb5a	0.0453879	0.820603	Cyb5a	0.0856964	0.750368	Cyb5a	0.0611058	0.790735	Cyb5a	0.603716	0.270809	Cyb5a	0.149247	0.66535	Cyb5b	0.679275	-0.217234	Cyb5a	0.16062	-0.651958	Cyb5a	0.924237	-0.0505519	Cyb5a	0.728497	0.183046	Cyb5a	0.181665	0.628189	Cyb5a	0.0851118	-0.751261	Cyb5b	0.222902	-0.584695	Cyb5a	0.00398142	0.948028	Cyb5b	0.0405146	-0.830814	Cyb5b	0.382338	-0.44021
Cyb5b	0.410368	0.417313	Cyb5b	0.311726	0.500688	Cyb5b	0.394935	0.429852	Cyb5b	0.0710567	0.773644	Cyb5b	0.672762	0.221795	Cyb5r3	0.530202	0.324599	Cyb5b	0.196381	0.612245	Cyb5b	0.152714	-0.661224	Cyb5b	0.406949	0.420077	Cyb5b	0.555582	-0.305812	Cyb5b	0.237188	-0.570403	Cyb5r3	0.00808029	-0.925678	Cyb5b	0.774704	0.151353	Cyb5r3	0.0618215	-0.789465	Cyb5r3	0.0883081	-0.74641
Cyb5r3	0.0114813	0.911187	Cyb5r3	0.00324485	0.953122	Cyb5r3	0.0151908	0.897603	Cyb5r3	0.341216	0.474888	Cyb5r3	0.0465434	0.818259	Cybc1	0.336411	-0.479034	Cyb5r3	0.845271	-0.103523	Cyb5r3	0.186826	-0.622538	Cyb5r3	0.137924	0.679123	Cyb5r3	0.215035	0.592721	Cyb5r3	0.0154831	-0.896605	Cybc1	0.119943	0.702041	Cyb5r3	0.0694353	0.776351	Cybc1	0.153813	0.659923	Cybc1	0.0201146	0.88185
Cybc1	0.00818323	-0.9252	Cybc1	0.0348186	-0.843507	Cybc1	0.00959829	-0.918904	Cybc1	0.400325	-0.425454	Cybc1	0.0265179	-0.863917	Cycs	0.368709	-0.451551	Cybc1	0.244545	0.563178	Cybc1	0.484701	0.358949	Cybc1	0.738888	-0.175888	Cybc1	0.160587	-0.651997	Cybc1	0.172096	0.638845	Cycs	0.305096	-0.506611	Cybc1	0.00981991	-0.917959	Cycs	0.685647	-0.21278	Cycs	0.900463	-0.0664558
Cycs	0.48276	0.360435	Cycs	0.371443	0.449264	Cycs	0.531576	0.323576	Cycs	0.736441	0.177573	Cycs	0.985216	-0.00985657	Cyp2s1	0.408081	-0.419161	Cycs	0.885569	0.0764362	Cycs	0.974745	0.0168381	Cycs	0.118964	0.70333	Cycs	0.763055	0.159311	Cycs	0.273776	-0.53527	Cyp2s1	0.442059	0.392046	Cycs	0.28211	0.527528	Cyp2s1	0.0758614	0.765784	Cyp2s1	0.0873194	0.747902
Cyp2s1	0.258821	-0.549394	Cyp2s1	0.304157	-0.507454	Cyp2s1	0.224868	-0.582707	Cyp2s1	0.15747	-0.655626	Cyp2s1	0.189121	-0.620047	Cyp4a14	0.276181	0.533027	Cyp2s1	0.854908	-0.0970328	Cyp2s1	0.12568	0.694576	Cyp2s1	0.936423	0.04241	Cyp2s1	0.946592	-0.0356206	Cyp2s1	0.531718	0.32347	Cyp4a14	0.192121	-0.616808	Cyp2s1	0.632462	-0.25025	Cyp4a14	0.54691	-0.312203	Cyp4a14	0.247668	-0.560136
Cyp4a14	0.0768709	0.764162	Cyp4a14	0.0757229	0.766008	Cyp4a14	0.0906326	0.742931	Cyp4a14	0.973664	0.0175593	Cyp4a14	0.0645935	0.784609	Cystm1	0.440442	-0.393321	Cyp4a14	0.321625	-0.491932	Cyp4a14	0.551132	-0.309088	Cyp4a14	0.23813	0.569474	Cyp4a14	0.0136357	0.903078	Cyp4a14	0.218418	-0.589255	Cystm1	0.135864	0.68168	Cyp4a14	0.0632844	0.78689	Cystm1	0.0227735	0.874114	Cystm1	3.48739e-05	0.995174
Cystm1	0.00274615	-0.956902	Cystm1	0.00976616	-0.918187	Cystm1	0.00129965	-0.970419	Cystm1	0.0982553	-0.731794	Cystm1	0.0376871	-0.837002	Dad1	0.750714	-0.167765	Cystm1	0.763258	0.159172	Cystm1	0.131024	0.687754	Cystm1	0.508334	-0.340994	Cystm1	0.426598	-0.404296	Cystm1	0.205876	0.602218	Dad1	0.204827	-0.603316	Cystm1	0.0494857	-0.812407	Dad1	0.694021	-0.20694	Dad1	0.985649	-0.0095675
Dad1	0.511758	0.338413	Dad1	0.346911	0.470001	Dad1	0.561989	0.301108	Dad1	0.997559	0.00162763	Dad1	0.743906	0.172438	Daglb	0.558115	0.30395	Dad1	0.790064	0.14089	Dad1	0.753242	-0.166031	Dad1	0.0366549	0.839315	Dad1	0.485222	0.35855	Dad1	0.165346	-0.646511	Daglb	0.00416079	-0.94686	Dad1	0.477266	0.364652	Daglb	0.0253066	-0.867136	Daglb	0.0514661	-0.80856
Daglb	0.0108146	0.913844	Daglb	0.0127127	0.90647	Daglb	0.0140094	0.901736	Daglb	0.256155	0.551946	Daglb	0.0465458	0.818254	Dars	0.566988	-0.297447	Daglb	0.670447	-0.223419	Daglb	0.28263	-0.527048	Daglb	0.429596	0.401909	Daglb	0.315943	0.496946	Daglb	0.0114657	-0.911248	Dars	0.0257738	0.865886	Daglb	0.0595704	0.793482	Dars	0.0204894	0.880731	Dars	0.0127501	0.90633
Dars	0.00244722	-0.959332	Dars	0.00903969	-0.921331	Dars	0.00312479	-0.954004	Dars	0.170009	-0.641202	Dars	0.0467731	-0.817796	Dbn1	0.0866977	0.748844	Dars	0.588693	0.281652	Dars	0.295061	0.515666	Dars	0.54202	-0.31582	Dars	0.359967	-0.458902	Dars	0.0499138	0.81157	Dbn1	0.541701	-0.316056	Dars	0.0232783	-0.872695	Dbn1	0.870464	0.0865735	Dbn1	0.704	-0.2
Dbn1	0.45067	0.385284	Dbn1	0.438867	0.394564	Dbn1	0.475994	0.365631	Dbn1	0.385179	-0.437863	Dbn1	0.146326	0.66886	Dbt	0.801347	0.133223	Dbn1	0.281928	-0.527696	Dbn1	0.761889	-0.160109	Dbn1	0.450603	0.385337	Dbn1	0.00190252	0.964172	Dbn1	0.545458	-0.313277	Dbt	0.474512	-0.366772	Dbn1	0.47609	0.365557	Dbt	0.882283	-0.0786404	Dbt	0.480082	-0.362489
Dbt	0.305432	0.506309	Dbt	0.435408	0.397299	Dbt	0.341618	0.474542	Dbt	0.935907	-0.0427546	Dbt	0.471574	0.369037	Dcaf8	0.64173	0.243669	Dbt	0.0408958	-0.829995	Dbt	0.518471	0.333369	Dbt	0.888607	-0.074399	Dbt	0.238584	0.569026	Dbt	0.500979	-0.346555	Dcaf8	0.109295	-0.716323	Dbt	0.0604749	0.79186	Dcaf8	0.432812	-0.399356	Dcaf8	0.233854	-0.573708
Dcaf8	0.0571989	0.797791	Dcaf8	0.0736655	0.769347	Dcaf8	0.0757282	0.765999	Dcaf8	0.770547	0.154191	Dcaf8	0.162262	0.650058	Dcakd	0.616583	0.261578	Dcaf8	0.231856	-0.575697	Dcaf8	0.847503	-0.102019	Dcaf8	0.394055	0.430571	Dcaf8	0.0924094	0.740299	Dcaf8	0.12587	-0.694332	Dcakd	0.0602086	-0.792336	Dcaf8	0.00668025	0.932502	Dcakd	0.0227749	-0.87411	Dcakd	0.00478797	-0.942957
Dcakd	0.00174976	0.965649	Dcakd	0.00999588	0.917217	Dcakd	0.00179562	0.965199	Dcakd	0.121801	0.699607	Dcakd	0.0654371	0.78315	Dctn1	0.165082	0.646815	Dcakd	0.602785	-0.271479	Dcakd	0.29481	-0.515895	Dcakd	0.571257	0.294328	Dcakd	0.422851	0.407287	Dcakd	0.101034	-0.727829	Dctn1	0.0631084	-0.787198	Dcakd	0.0146743	0.89939	Dctn1	0.304645	-0.507015	Dctn1	0.276499	-0.532731
Dctn1	0.139712	0.676917	Dctn1	0.138426	0.678502	Dctn1	0.154519	0.65909	Dctn1	0.926319	0.0491606	Dctn1	0.0245664	0.869139	Dctn2	0.474706	0.366622	Dctn1	0.445039	-0.389702	Dctn1	0.415255	-0.413376	Dctn1	0.52367	0.329476	Dctn1	0.0693389	0.776512	Dctn1	0.0697828	-0.775768	Dctn2	0.395895	-0.429067	Dctn1	0.28731	0.522741	Dctn2	0.327503	-0.48678	Dctn2	0.23288	-0.574676
Dctn2	0.340971	0.475099	Dctn2	0.51371	0.336944	Dctn2	0.340202	0.475761	Dctn2	0.579182	0.288554	Dctn2	0.263747	0.544708	Dctn3	0.414222	0.414207	Dctn2	0.246568	-0.561205	Dctn2	0.924982	-0.0500539	Dctn2	0.337229	-0.478327	Dctn2	0.642078	0.243423	Dctn2	0.450025	-0.385789	Dctn3	0.693869	-0.207046	Dctn2	0.377226	0.444447	Dctn3	0.640647	-0.244437	Dctn3	0.901215	-0.065952
Dctn3	0.905139	0.0633254	Dctn3	0.732083	0.180574	Dctn3	0.88007	0.0801247	Dctn3	0.958061	0.0279669	Dctn3	0.512772	0.33765	Dctn4	0.19973	0.608686	Dctn3	0.329852	0.48473	Dctn3	0.150401	-0.663972	Dctn3	0.369243	0.451104	Dctn3	0.778039	0.149079	Dctn3	0.684324	-0.213704	Dctn4	0.243618	-0.564083	Dctn3	0.552622	-0.30799	Dctn4	0.86676	-0.0890621	Dctn4	0.544692	-0.313843
Dctn4	0.28197	0.527657	Dctn4	0.333481	0.481574	Dctn4	0.320533	0.492893	Dctn4	0.537643	-0.319065	Dctn4	0.116188	0.707012	Ddb1	0.841269	0.10622	Dctn4	0.064826	-0.784206	Dctn4	0.93301	0.0446895	Dctn4	0.759408	0.161807	Dctn4	0.00433175	0.945769	Dctn4	0.242947	-0.56474	Ddb1	0.0595001	-0.793609	Dctn4	0.204462	0.603699	Ddb1	0.100472	-0.728628	Ddb1	0.218709	-0.588958
Ddb1	0.0783494	0.761803	Ddb1	0.0247998	0.868504	Ddb1	0.0832812	0.754076	Ddb1	0.284266	0.525539	Ddb1	0.215815	0.59192	Ddhd1	0.157817	-0.65522	Ddb1	0.617776	0.260724	Ddb1	0.111476	-0.71335	Ddb1	0.0135507	0.903385	Ddb1	0.466076	0.373287	Ddb1	0.0700484	-0.775324	Ddhd1	0.312942	-0.499607	Ddb1	0.213111	0.594702	Ddhd1	0.292741	-0.517776	Ddhd1	0.541574	-0.316151
Ddhd1	0.367184	0.452829	Ddhd1	0.326086	0.488019	Ddhd1	0.389716	0.434129	Ddhd1	0.179036	0.631093	Ddhd1	0.891869	-0.072213	Ddost	0.628613	0.252989	Ddhd1	0.72407	0.186102	Ddhd1	0.910372	-0.0598233	Ddhd1	0.39199	0.432263	Ddhd1	0.67623	-0.219365	Ddhd1	0.317902	-0.495213	Ddost	0.119459	-0.702678	Ddhd1	0.210061	0.597858	Ddost	0.466188	-0.373201	Ddost	0.386668	-0.436637
Ddost	0.115973	0.707299	Ddost	0.0707366	0.774176	Ddost	0.137193	0.680029	Ddost	0.839411	0.107473	Ddost	0.196102	0.612543	Ddrgk1	0.313248	-0.499336	Ddost	0.712334	-0.194219	Ddost	0.487697	-0.356658	Ddost	0.051644	0.808217	Ddost	0.10485	0.722465	Ddost	0.123386	-0.697543	Ddrgk1	0.144614	0.670929	Ddost	0.110514	0.714657	Ddrgk1	0.133182	0.685035	Ddrgk1	0.223666	0.583921
Ddrgk1	0.17181	-0.639167	Ddrgk1	0.105363	-0.721751	Ddrgk1	0.164237	-0.647784	Ddrgk1	0.454909	-0.381971	Ddrgk1	0.0837426	-0.753364	Ddt	0.0183931	0.887122	Ddrgk1	0.664181	-0.227821	Ddrgk1	0.0342568	0.844811	Ddrgk1	0.167258	-0.644327	Ddrgk1	0.385589	-0.437526	Ddrgk1	0.167314	0.644263	Ddt	0.775931	-0.150516	Ddrgk1	0.550088	-0.309858	Ddt	0.85632	0.0960825	Ddt	0.574479	-0.291978
Ddt	0.466561	0.372912	Ddt	0.489454	0.355317	Ddt	0.470549	0.369828	Ddt	0.451344	-0.384757	Ddt	0.111079	0.713888	Ddx1	0.410491	0.417213	Ddt	0.287847	-0.522248	Ddt	0.626951	-0.254173	Ddt	0.614879	0.262797	Ddt	0.00753358	0.928268	Ddt	0.815607	-0.123557	Ddx1	0.67998	0.216741	Ddt	0.553569	0.307293	Ddx1	0.14236	0.673672	Ddx1	0.264052	0.544419
Ddx1	0.460934	-0.377278	Ddx1	0.521045	-0.33144	Ddx1	0.432401	-0.399682	Ddx1	0.0157459	-0.895715	Ddx1	0.997492	0.00167191	Ddx17	0.394135	0.430506	Ddx1	0.607549	-0.268054	Ddx1	0.596273	0.276173	Ddx1	0.862706	0.0917871	Ddx1	0.288178	0.521946	Ddx1	0.759468	0.161765	Ddx17	0.993207	-0.00452873	Ddx1	0.498526	-0.348414	Ddx17	0.335479	0.479842	Ddx17	0.429675	0.401847
Ddx17	0.593661	-0.278059	Ddx17	0.5289	-0.32557	Ddx17	0.550295	-0.309705	Ddx17	0.0513333	-0.808815	Ddx17	0.832077	0.112422	Ddx18	0.571107	-0.294438	Ddx17	0.183126	-0.626583	Ddx17	0.31822	0.494932	Ddx17	0.446521	-0.388538	Ddx17	0.315408	0.49742	Ddx17	0.914256	-0.0572254	Ddx18	0.0162653	0.893977	Ddx17	0.6983	-0.203961	Ddx18	0.0197887	0.882831	Ddx18	0.0158452	0.895381
Ddx18	0.000732095	-0.977826	Ddx18	0.00209034	-0.962434	Ddx18	0.00124217	-0.971083	Ddx18	0.176683	-0.633706	Ddx18	0.0413837	-0.828952	Ddx19a	0.81734	0.122384	Ddx18	0.67253	0.221958	Ddx18	0.238971	0.568644	Ddx18	0.379991	-0.442152	Ddx18	0.319719	-0.49361	Ddx18	0.0349704	0.843157	Ddx19a	0.0558928	-0.800199	Ddx18	0.0209592	-0.879342	Ddx19a	0.0255709	-0.866427	Ddx19a	0.0171554	-0.89106
Ddx19a	0.00147362	0.968491	Ddx19a	0.00139077	0.969394	Ddx19a	0.00172715	0.965873	Ddx19a	0.0935164	0.73867	Ddx19a	0.121718	0.699716	Ddx21	0.676576	-0.219123	Ddx19a	0.872049	-0.0855091	Ddx19a	0.221827	-0.585785	Ddx19a	0.250214	0.557668	Ddx19a	0.471522	0.369077	Ddx19a	0.0905638	-0.743033	Ddx21	0.00219444	0.961504	Ddx19a	0.0120316	0.90905	Ddx21	0.0378981	0.836533	Ddx21	0.0623623	0.78851
Ddx21	0.00623631	-0.934809	Ddx21	0.00648438	-0.93351	Ddx21	0.0100474	-0.917001	Ddx21	0.265113	-0.543415	Ddx21	0.0699288	-0.775524	Ddx24	0.35923	-0.459525	Ddx21	0.640434	0.244588	Ddx21	0.349062	0.468162	Ddx21	0.339515	-0.476353	Ddx21	0.295268	-0.515479	Ddx21	0.00726317	0.929583	Ddx24	0.891242	0.0726331	Ddx21	0.0243925	-0.869614	Ddx24	0.853159	0.0982098	Ddx24	0.918819	0.0541734
Ddx24	0.884385	-0.0772303	Ddx24	0.689069	-0.210392	Ddx24	0.856166	-0.0961858	Ddx24	0.920864	0.0528065	Ddx24	0.521262	-0.331277	Ddx27	0.273795	-0.535253	Ddx24	0.333853	-0.481251	Ddx24	0.130745	0.688109	Ddx24	0.175016	-0.635567	Ddx24	0.606999	-0.268449	Ddx24	0.893792	0.0709243	Ddx27	0.126427	0.693615	Ddx24	0.634432	0.248848	Ddx27	0.0337767	0.845932	Ddx27	0.00120791	0.971487
Ddx27	0.00612998	-0.935373	Ddx27	0.014196	-0.901072	Ddx27	0.00381807	-0.949115	Ddx27	0.175394	-0.635146	Ddx27	0.0105949	-0.914736	Ddx39a	0.732128	-0.180543	Ddx27	0.723403	0.186562	Ddx27	0.10198	0.726492	Ddx27	0.519836	-0.332346	Ddx27	0.316692	-0.496283	Ddx27	0.190905	0.618118	Ddx39a	0.819587	-0.120864	Ddx27	0.0897308	-0.744276	Ddx39a	0.388267	0.43532	Ddx39a	0.505917	0.342819
Ddx39a	0.900068	-0.06672	Ddx39a	0.85132	-0.0994479	Ddx39a	0.82082	-0.12003	Ddx39a	0.254021	-0.553994	Ddx39a	0.781365	-0.146812	Ddx3x	0.0633618	-0.786755	Ddx39a	0.172374	-0.638532	Ddx39a	0.0982702	0.731772	Ddx39a	0.929216	-0.0472244	Ddx39a	0.445824	0.389084	Ddx39a	0.740996	-0.174439	Ddx3x	0.93237	0.0451176	Ddx39a	0.568929	0.296028	Ddx3x	0.560087	-0.302503	Ddx3x	0.96532	-0.0231244
Ddx3x	0.962738	-0.0248466	Ddx3x	0.919729	0.0535652	Ddx3x	0.984913	-0.0100586	Ddx3x	0.164987	0.646924	Ddx3x	0.341218	-0.474887	Ddx3y	0.658711	0.231671	Ddx3x	0.0905244	0.743092	Ddx3x	0.712105	-0.194378	Ddx3x	0.542332	0.315589	Ddx3x	0.0923003	-0.74046	Ddx3x	0.922887	0.0514543	Ddx3y	0.317816	0.495289	Ddx3x	0.962909	-0.0247325	Ddx3y	0.892745	-0.0716259	Ddx3y	0.46201	-0.376442
Ddx3y	0.898485	0.0677806	Ddx3y	0.983181	0.0112132	Ddx3y	0.817584	0.122219	Ddx3y	0.461416	0.376903	Ddx3y	0.889186	0.0740112	Ddx4	0.121324	0.70023	Ddx3y	0.719646	0.189159	Ddx3y	0.440352	-0.393392	Ddx3y	0.773017	-0.152504	Ddx3y	0.68371	-0.214133	Ddx3y	0.226734	0.580826	Ddx4	0.240298	-0.567338	Ddx3y	0.931968	-0.0453861	Ddx4	0.252455	-0.555503	Ddx4	0.0248196	-0.868451
Ddx4	0.0169206	0.891823	Ddx4	0.0372401	0.838	Ddx4	0.0156113	0.89617	Ddx4	0.54026	0.317124	Ddx4	0.00390225	0.948552	Ddx46	0.22834	-0.579213	Ddx4	0.342477	-0.473804	Ddx4	0.274557	-0.534541	Ddx4	0.528418	0.325929	Ddx4	0.0680682	0.778655	Ddx4	0.31705	-0.495966	Ddx46	0.722256	-0.187355	Ddx4	0.0527624	0.806078	Ddx46	0.983438	-0.0110417	Ddx46	0.998767	-0.000822236
Ddx46	0.807331	0.129164	Ddx46	0.914863	0.0568193	Ddx46	0.858411	0.0946755	Ddx46	0.827705	0.115375	Ddx46	0.619124	-0.25976	Ddx47	0.152178	-0.661858	Ddx46	0.427621	-0.403481	Ddx46	0.216025	0.591705	Ddx46	0.722868	-0.186932	Ddx46	0.837183	-0.108976	Ddx46	0.70249	-0.201049	Ddx47	0.957436	-0.0283838	Ddx46	0.320336	0.493066	Ddx47	0.685222	-0.213076	Ddx47	0.773756	0.152
Ddx47	0.843946	-0.104415	Ddx47	0.927666	0.0482603	Ddx47	0.855171	-0.0968556	Ddx47	0.397726	0.427572	Ddx47	0.401365	-0.424608	Ddx5	0.621984	-0.257716	Ddx47	0.0161057	0.894509	Ddx47	0.543151	-0.314983	Ddx47	0.208118	0.599877	Ddx47	0.228193	-0.57936	Ddx47	0.924642	-0.0502811	Ddx5	0.0189814	0.885294	Ddx47	0.710943	-0.195183	Ddx5	0.0146466	0.899487	Ddx5	0.0137254	0.902754
Ddx5	0.00106562	-0.973227	Ddx5	0.00315372	-0.95379	Ddx5	0.00155624	-0.967615	Ddx5	0.145832	-0.669455	Ddx5	0.0536502	-0.804395	Ddx52	0.815342	-0.123737	Ddx5	0.693235	0.207487	Ddx5	0.246822	0.560958	Ddx5	0.413025	-0.415171	Ddx5	0.37387	-0.447239	Ddx5	0.0395627	0.832874	Ddx52	0.544693	0.313842	Ddx5	0.0211512	-0.878779	Ddx52	0.80718	0.129267	Ddx52	0.394908	0.429874
Ddx52	0.215411	-0.592335	Ddx52	0.241091	-0.566559	Ddx52	0.234103	-0.57346	Ddx52	0.855115	-0.0968935	Ddx52	0.444823	-0.389872	Ddx54	0.611866	-0.264956	Ddx52	0.367627	0.452458	Ddx52	0.961924	0.0253897	Ddx52	0.400762	-0.425098	Ddx52	0.233012	-0.574545	Ddx52	0.589669	0.280946	Ddx54	0.00958065	0.918979	Ddx52	0.0604151	-0.791967	Ddx54	0.0143007	0.900702	Ddx54	0.023914	0.870929
Ddx54	0.00230081	-0.960575	Ddx54	0.00306058	-0.954483	Ddx54	0.00328465	-0.952833	Ddx54	0.170139	-0.641055	Ddx54	0.050501	-0.810426	Ddx56	0.858697	-0.0944829	Ddx54	0.737858	0.176597	Ddx54	0.229371	0.57818	Ddx54	0.361445	-0.457655	Ddx54	0.354986	-0.463119	Ddx54	0.0231027	0.873187	Ddx56	0.00404955	0.947581	Ddx54	0.0328253	-0.848178	Ddx56	0.0884331	0.746222	Ddx56	0.13608	0.681412
Ddx56	0.0166847	-0.892593	Ddx56	0.00972726	-0.918353	Ddx56	0.0253151	-0.867113	Ddx56	0.33628	-0.479148	Ddx56	0.143751	-0.671978	Ddx6	0.105106	0.722108	Ddx56	0.706303	0.198401	Ddx56	0.433368	0.398915	Ddx56	0.191044	-0.617968	Ddx56	0.292462	-0.518031	Ddx56	0.00746676	0.928591	Ddx6	0.493375	-0.352329	Ddx56	0.0202091	-0.881567	Ddx6	0.90241	0.0651523	Ddx6	0.673222	-0.221473
Ddx6	0.408626	0.41872	Ddx6	0.402778	0.423459	Ddx6	0.43643	0.39649	Ddx6	0.409177	-0.418275	Ddx6	0.140999	0.675337	Decr1	0.0866977	0.748844	Ddx6	0.247019	-0.560767	Ddx6	0.796232	-0.136697	Ddx6	0.447855	0.38749	Ddx6	0.000978742	0.974346	Ddx6	0.497196	-0.349424	Decr1	0.541701	-0.316056	Ddx6	0.407449	0.419672	Decr1	0.870464	0.0865735	Decr1	0.704	-0.2
Decr1	0.45067	0.385284	Decr1	0.438867	0.394564	Decr1	0.475994	0.365631	Decr1	0.385179	-0.437863	Decr1	0.146326	0.66886	Dennd11	0.891109	-0.0727224	Decr1	0.281928	-0.527696	Decr1	0.761889	-0.160109	Decr1	0.450603	0.385337	Decr1	0.00190252	0.964172	Decr1	0.545458	-0.313277	Dennd11	0.0859411	-0.749994	Decr1	0.47609	0.365557	Dennd11	0.254414	-0.553617	Dennd11	0.207114	-0.600924
Dennd11	0.0702074	0.775058	Dennd11	0.104489	0.722968	Dennd11	0.089698	0.744325	Dennd11	0.426527	0.404353	Dennd11	0.3491	0.46813	Dennd1b	0.814647	0.124207	Dennd11	0.327848	-0.486478	Dennd11	0.99273	-0.00484668	Dennd11	0.639709	0.245102	Dennd11	0.420162	0.409438	Dennd11	0.101665	-0.726937	Dennd1b	0.433371	-0.398913	Dennd11	0.0038452	0.948933	Dennd1b	0.334729	-0.480491	Dennd1b	0.629395	-0.252432
Dennd1b	0.76477	0.158138	Dennd1b	0.842999	0.105054	Dennd1b	0.760901	0.160785	Dennd1b	0.593902	0.277885	Dennd1b	0.617607	0.260844	Depdc7	0.117213	0.705648	Dennd1b	0.897621	-0.0683593	Dennd1b	0.805794	-0.130207	Dennd1b	0.440584	-0.393209	Dennd1b	0.825364	-0.116958	Dennd1b	0.437803	-0.395405	Depdc7	0.523777	-0.329396	Dennd1b	0.986938	-0.00870812	Depdc7	0.792038	0.139547	Depdc7	0.973554	0.0176322
Depdc7	0.774135	0.151742	Depdc7	0.778697	0.14863	Depdc7	0.812615	0.125583	Depdc7	0.226867	-0.580693	Depdc7	0.261565	0.54678	Dgat1	0.278687	0.530697	Depdc7	0.266087	-0.542494	Depdc7	0.972247	0.0185044	Depdc7	0.883357	0.0779195	Depdc7	0.0480706	0.815201	Depdc7	0.488615	-0.355957	Dgat1	0.0405562	-0.830724	Depdc7	0.856789	0.0957665	Dgat1	0.0856232	-0.750479	Dgat1	0.0592547	-0.794051
Dgat1	0.0131272	0.904932	Dgat1	0.00606603	0.935715	Dgat1	0.0141334	0.901294	Dgat1	0.40159	0.424425	Dgat1	0.00962676	0.918782	Dhcr7	0.334901	-0.480342	Dgat1	0.802212	-0.132636	Dgat1	0.109278	-0.716346	Dgat1	0.178083	0.63215	Dgat1	0.142498	0.673503	Dgat1	0.0623972	-0.788448	Dhcr7	0.0473774	0.816583	Dgat1	0.110892	0.714143	Dhcr7	0.0908624	0.742589	Dhcr7	0.020152	0.881738
Dhcr7	0.00275601	-0.956824	Dhcr7	0.0129966	-0.905414	Dhcr7	0.00394923	-0.948241	Dhcr7	0.366984	-0.452996	Dhcr7	0.012557	-0.907054	Dhodh	0.4969	-0.349648	Dhcr7	0.359043	0.459683	Dhcr7	0.360578	0.458386	Dhcr7	0.563533	-0.299976	Dhcr7	0.149774	-0.66472	Dhcr7	0.0783263	0.76184	Dhodh	0.435553	-0.397184	Dhcr7	0.015785	-0.895583	Dhodh	0.522974	-0.329996	Dhodh	0.668755	-0.224607
Dhodh	0.401658	0.42437	Dhodh	0.267954	0.540732	Dhodh	0.418104	0.411088	Dhodh	0.454285	0.382458	Dhodh	0.903151	0.064656	Dhrs1	0.920285	0.0531938	Dhodh	0.490556	0.354476	Dhodh	0.52266	-0.330231	Dhodh	0.0234197	0.8723	Dhodh	0.88118	0.0793801	Dhodh	0.435566	-0.397174	Dhrs1	0.195311	-0.613386	Dhodh	0.354734	0.463333	Dhrs1	0.252524	-0.555436	Dhrs1	0.101384	-0.727335
Dhrs1	0.0472405	0.816857	Dhrs1	0.0937201	0.738371	Dhrs1	0.055738	0.800486	Dhrs1	0.342326	0.473933	Dhrs1	0.274748	0.534362	Dhrs13	0.791892	0.139647	Dhrs1	0.301297	-0.510026	Dhrs1	0.853743	-0.0978166	Dhrs1	0.735564	0.178176	Dhrs1	0.412123	0.415897	Dhrs1	0.243913	-0.563794	Dhrs13	0.110857	-0.714191	Dhrs1	0.00141001	0.969182	Dhrs13	0.726814	-0.184208	Dhrs13	0.655271	-0.234096
Dhrs13	0.26977	0.539024	Dhrs13	0.288365	0.521774	Dhrs13	0.32555	0.488488	Dhrs13	0.776219	-0.15032	Dhrs13	0.353876	0.464061	Dhrs7b	0.940071	0.039974	Dhrs13	0.165446	-0.646397	Dhrs13	0.713636	0.193317	Dhrs13	0.572476	0.293439	Dhrs13	0.110021	0.71533	Dhrs13	0.0951404	-0.736297	Dhrs7b	0.642443	0.243164	Dhrs13	0.103721	0.724043	Dhrs7b	0.72456	-0.185763	Dhrs7b	0.887077	-0.0754249
Dhrs7b	0.874052	-0.0841641	Dhrs7b	0.95086	0.032772	Dhrs7b	0.941843	-0.0387906	Dhrs7b	0.4892	0.355511	Dhrs7b	0.930431	-0.0464125	Dhx15	0.465892	-0.37343	Dhrs7b	0.0278849	0.860367	Dhrs7b	0.10663	-0.719992	Dhrs7b	0.381927	0.44055	Dhrs7b	0.490765	-0.354317	Dhrs7b	0.603584	0.270905	Dhx15	0.0612983	0.790393	Dhrs7b	0.421007	-0.408762	Dhx15	0.0244304	0.86951	Dhx15	0.00232086	0.960403
Dhx15	0.000660363	-0.978944	Dhx15	0.00562823	-0.938103	Dhx15	0.000521209	-0.981301	Dhx15	0.150913	-0.663362	Dhx15	0.0297379	-0.855684	Dhx9	0.540784	-0.316736	Dhx15	0.615701	0.262208	Dhx15	0.2153	0.592449	Dhx15	0.513016	-0.337466	Dhx15	0.335489	-0.479833	Dhx15	0.104131	0.723469	Dhx9	0.0425544	0.826474	Dhx15	0.0235412	-0.871962	Dhx9	0.027282	0.861922	Dhx9	0.00583272	0.936977
Dhx9	5.58606e-05	-0.993891	Dhx9	0.00163919	-0.966758	Dhx9	0.000106609	-0.991558	Dhx9	0.157994	-0.655013	Dhx9	0.0391635	-0.833745	Dip2b	0.466121	-0.373253	Dhx9	0.638061	0.246272	Dhx9	0.231346	0.576205	Dhx9	0.401606	-0.424411	Dhx9	0.315466	-0.497369	Dhx9	0.0761863	0.765261	Dip2b	0.825161	-0.117094	Dhx9	0.0118362	-0.909803	Dip2b	0.283911	-0.525866	Dip2b	0.49339	-0.352318
Dip2b	0.579537	0.288296	Dip2b	0.441628	0.392386	Dip2b	0.540833	0.316699	Dip2b	0.0763366	0.765019	Dip2b	0.931233	-0.0458768	Dipk2a	0.916387	0.0557998	Dip2b	0.0621295	0.788921	Dip2b	0.159508	-0.65325	Dip2b	0.183483	0.626191	Dip2b	0.404618	-0.421965	Dip2b	0.880538	-0.0798107	Dipk2a	0.00998839	-0.917248	Dip2b	0.810484	0.127028	Dipk2a	0.0105398	-0.914961	Dipk2a	0.0537234	-0.804256
Dipk2a	0.0182121	0.88769	Dipk2a	0.024404	0.869582	Dipk2a	0.0221279	0.875951	Dipk2a	0.120137	0.701786	Dipk2a	0.158267	0.654695	Dkc1	0.250917	-0.556988	Dipk2a	0.768032	-0.155909	Dipk2a	0.383066	-0.439608	Dipk2a	0.522583	0.330288	Dipk2a	0.59091	0.280048	Dipk2a	0.0207304	-0.880017	Dkc1	0.574991	0.291605	Dipk2a	0.043631	0.824223	Dkc1	0.816246	0.123125	Dkc1	0.4032	0.423116
Dkc1	0.418447	-0.410813	Dkc1	0.626996	-0.254141	Dkc1	0.434847	-0.397743	Dkc1	0.818098	0.121872	Dkc1	0.230193	-0.577356	Dlat	0.164538	-0.647438	Dkc1	0.0121716	0.908514	Dkc1	0.707326	-0.197692	Dkc1	0.345562	0.471155	Dkc1	0.212868	-0.594953	Dkc1	0.621656	0.257951	Dlat	0.88309	-0.0780985	Dkc1	0.300632	-0.510625	Dlat	0.476387	-0.365328	Dlat	0.900556	0.0663935
Dlat	0.865547	-0.0898774	Dlat	0.936981	0.0420378	Dlat	0.887688	-0.0750154	Dlat	0.242185	0.565486	Dlat	0.448342	-0.387109	Dld	0.457181	0.380199	Dlat	0.00653554	0.933245	Dlat	0.457218	-0.38017	Dlat	0.390636	0.433374	Dlat	0.118881	-0.70344	Dlat	0.861641	-0.0925029	Dld	0.0145678	-0.899762	Dlat	0.637703	-0.246525	Dld	0.13076	-0.688089	Dld	0.142605	-0.673373
Dld	0.0569402	0.798265	Dld	0.0838066	0.753265	Dld	0.0697064	0.775896	Dld	0.553559	0.3073	Dld	0.0590293	0.794458	Dlgap4	0.439479	-0.394081	Dld	0.332021	-0.482842	Dld	0.598246	-0.274749	Dld	0.755148	0.164725	Dld	0.211474	0.596394	Dld	0.0213161	-0.878297	Dlgap4	0.387257	-0.436152	Dld	0.0890708	0.745264	Dlgap4	0.0577135	-0.796849	Dlgap4	0.338461	-0.477263
Dlgap4	0.395155	0.429672	Dlgap4	0.297251	0.51368	Dlgap4	0.371795	0.44897	Dlgap4	0.0129689	0.905517	Dlgap4	0.871191	0.086085	Dlst	0.917013	-0.0553815	Dlgap4	0.118736	0.703631	Dlgap4	0.156754	-0.656464	Dlgap4	0.308173	0.503856	Dlgap4	0.391155	-0.432948	Dlgap4	0.424349	-0.40609	Dlst	0.00133465	-0.970021	Dlgap4	0.656332	0.233347	Dlst	0.060707	-0.791445	Dlst	0.176293	-0.634142
Dlst	0.041918	0.827817	Dlst	0.0357901	0.841277	Dlst	0.0559757	0.800045	Dlst	0.26765	0.541019	Dlst	0.244673	0.563053	Dmgdh	0.598739	0.274394	Dlst	0.742949	-0.173096	Dlst	0.558849	-0.303411	Dlst	0.343425	0.472988	Dlst	0.49473	0.351298	Dlst	0.00250597	-0.958843	Dmgdh	0.155764	0.657626	Dlst	0.0400911	0.831727	Dmgdh	0.763754	0.158833	Dmgdh	0.704	-0.2
Dmgdh	0.833897	-0.111193	Dmgdh	0.722099	-0.187463	Dmgdh	0.909751	-0.0602391	Dmgdh	0.783247	0.145529	Dmgdh	0.964248	-0.0238392	Dnah5	0.117637	0.705085	Dmgdh	0.910203	0.0599366	Dmgdh	0.708821	-0.196655	Dmgdh	0.531103	-0.323928	Dmgdh	0.721129	-0.188133	Dmgdh	0.0980215	0.732129	Dnah5	0.118121	-0.704445	Dmgdh	0.740357	-0.174878	Dnah5	0.420543	-0.409133	Dnah5	0.233197	-0.574361
Dnah5	0.0889695	0.745416	Dnah5	0.0835362	0.753682	Dnah5	0.100481	0.728615	Dnah5	0.997392	0.00173889	Dnah5	0.0124773	0.907354	Dnaja1	0.514941	0.336019	Dnah5	0.383227	-0.439475	Dnah5	0.382601	-0.439992	Dnah5	0.31494	0.497834	Dnah5	0.00909331	0.921095	Dnah5	0.136014	-0.681494	Dnaja1	0.146855	0.668222	Dnah5	0.169438	0.641849	Dnaja1	0.654582	0.234581	Dnaja1	0.754729	-0.165011
Dnaja1	0.789946	-0.14097	Dnaja1	0.638686	-0.245828	Dnaja1	0.857569	-0.095242	Dnaja1	0.953423	0.0310616	Dnaja1	0.990738	-0.00617482	Dnaja2	0.563058	-0.300324	Dnaja1	0.827043	-0.115823	Dnaja1	0.905037	-0.0633933	Dnaja1	0.347418	-0.469566	Dnaja1	0.828832	-0.114614	Dnaja1	0.0933279	0.738947	Dnaja2	0.218981	-0.588681	Dnaja1	0.755959	-0.164169	Dnaja2	0.113328	-0.710845	Dnaja2	0.244269	-0.563447
Dnaja2	0.145552	0.669794	Dnaja2	0.0824733	0.755328	Dnaja2	0.146048	0.669195	Dnaja2	0.0834277	0.75385	Dnaja2	0.612624	0.264413	Dnaja3	0.417298	0.411735	Dnaja2	0.439479	0.394081	Dnaja2	0.242616	-0.565063	Dnaja2	0.0627423	0.787841	Dnaja2	0.985638	-0.00957485	Dnaja2	0.249226	-0.558625	Dnaja3	0.104343	-0.723173	Dnaja2	0.192451	0.616453	Dnaja3	0.659756	-0.230935	Dnaja3	0.658435	-0.231865
Dnaja3	0.283668	0.52609	Dnaja3	0.225126	0.582446	Dnaja3	0.325047	0.488928	Dnaja3	0.714855	-0.192473	Dnaja3	0.181195	0.628706	Dnaja4	0.91952	-0.0537053	Dnaja3	0.50464	-0.343784	Dnaja3	0.707703	-0.19743	Dnaja3	0.21971	0.587937	Dnaja3	0.0467816	0.817779	Dnaja3	0.0884272	-0.74623	Dnaja4	0.118314	-0.704189	Dnaja3	0.311812	0.500612	Dnaja4	0.0976837	-0.732615	Dnaja4	0.0884478	-0.7462
Dnaja4	0.0240871	0.870452	Dnaja4	0.0145953	0.899666	Dnaja4	0.0267898	0.863204	Dnaja4	0.137064	0.680189	Dnaja4	0.288143	0.521977	Dnajb1	0.669363	0.22418	Dnaja4	0.986207	0.00919584	Dnaja4	0.314215	-0.498477	Dnaja4	0.134708	0.683122	Dnaja4	0.56239	0.300813	Dnaja4	0.154742	-0.658827	Dnajb1	0.313595	-0.499027	Dnaja4	0.0226913	0.874346	Dnajb1	0.514642	-0.336244	Dnajb1	0.542069	-0.315784
Dnajb1	0.290951	0.519409	Dnajb1	0.161386	0.651071	Dnajb1	0.299879	0.511305	Dnajb1	0.764614	0.158245	Dnajb1	0.343072	0.473292	Dnajb11	0.328579	0.48584	Dnajb1	0.636059	0.247693	Dnajb1	0.202465	-0.605798	Dnajb1	0.0012296	0.971231	Dnajb1	0.314294	0.498407	Dnajb1	0.318553	-0.494639	Dnajb11	0.384764	-0.438206	Dnajb1	0.453613	0.382983	Dnajb11	0.883222	0.0780102	Dnajb11	0.760887	-0.160794
Dnajb11	0.397477	0.427775	Dnajb11	0.4023	0.423847	Dnajb11	0.444186	0.390372	Dnajb11	0.41724	-0.411781	Dnajb11	0.256215	0.551888	Dnajb12	0.598739	0.274394	Dnajb11	0.158878	-0.653983	Dnajb11	0.885138	0.0767255	Dnajb11	0.471774	0.368883	Dnajb11	0.00810206	0.925577	Dnajb11	0.371121	-0.449534	Dnajb12	0.155764	0.657626	Dnajb11	0.259304	0.548934	Dnajb12	0.763754	0.158833	Dnajb12	0.704	-0.2
Dnajb12	0.833897	-0.111193	Dnajb12	0.722099	-0.187463	Dnajb12	0.909751	-0.0602391	Dnajb12	0.783247	0.145529	Dnajb12	0.964248	-0.0238392	Dnajb4	0.84969	0.100545	Dnajb12	0.910203	0.0599366	Dnajb12	0.708821	-0.196655	Dnajb12	0.531103	-0.323928	Dnajb12	0.721129	-0.188133	Dnajb12	0.0980215	0.732129	Dnajb4	0.133862	-0.684181	Dnajb12	0.740357	-0.174878	Dnajb4	0.0063599	-0.934159	Dnajb4	0.0196122	-0.883365
Dnajb4	0.0510966	0.809272	Dnajb4	0.0818065	0.756365	Dnajb4	0.0454996	0.820376	Dnajb4	0.035059	0.842953	Dnajb4	0.20344	0.604771	Dnajb6	0.0490879	0.813189	Dnajb4	0.906435	-0.0624576	Dnajb4	0.282038	-0.527595	Dnajb4	0.845725	0.103217	Dnajb4	0.893201	0.0713204	Dnajb4	0.189651	-0.619472	Dnajb6	0.671757	0.2225	Dnajb4	0.132036	0.686477	Dnajb6	0.982174	0.0118849	Dnajb6	0.651223	-0.236953
Dnajb6	0.989849	0.00676722	Dnajb6	0.905432	-0.063129	Dnajb6	0.936658	0.0422533	Dnajb6	0.797599	-0.135769	Dnajb6	0.36773	0.452371	Dnajc10	0.309162	0.502973	Dnajb6	0.717856	-0.190396	Dnajb6	0.521493	-0.331105	Dnajb6	0.466641	-0.372851	Dnajb6	0.604353	0.270351	Dnajb6	0.605166	0.269766	Dnajc10	0.377946	0.443849	Dnajb6	0.645845	-0.240755	Dnajc10	0.110181	0.715112	Dnajc10	0.599856	0.273589
Dnajc10	0.67036	-0.22348	Dnajc10	0.599244	-0.27403	Dnajc10	0.658732	-0.231656	Dnajc10	0.0771106	-0.763778	Dnajc10	0.898133	0.0680159	Dnajc11	0.442466	-0.391726	Dnajc10	0.230279	-0.57727	Dnajc10	0.477749	0.364281	Dnajc10	0.782517	-0.146027	Dnajc10	0.236438	0.571145	Dnajc10	0.381511	0.440894	Dnajc11	0.0419895	0.827666	Dnajc10	0.901056	-0.0660585	Dnajc11	0.0775948	0.763004	Dnajc11	0.0881878	0.746591
Dnajc11	0.0206884	-0.880141	Dnajc11	0.00479297	-0.942927	Dnajc11	0.0220238	-0.876249	Dnajc11	0.332391	-0.482521	Dnajc11	0.0437295	-0.824018	Dnajc21	0.387496	-0.435955	Dnajc11	0.957222	-0.0285262	Dnajc11	0.082278	0.755631	Dnajc11	0.0726378	-0.771032	Dnajc11	0.228299	-0.579254	Dnajc11	0.060761	0.791349	Dnajc21	0.069343	0.776505	Dnajc11	0.130783	-0.68806	Dnajc21	0.28017	0.529322	Dnajc21	0.207601	0.600416
Dnajc21	0.11683	-0.706157	Dnajc21	0.187249	-0.622079	Dnajc21	0.135881	-0.681658	Dnajc21	0.768052	-0.155895	Dnajc21	0.0834622	-0.753797	Dnajc3	0.553623	0.307253	Dnajc21	0.140819	0.675556	Dnajc21	0.864494	0.0905848	Dnajc21	0.935435	0.0430699	Dnajc21	0.172977	-0.637854	Dnajc21	0.0823833	0.755467	Dnajc3	0.0665828	-0.781183	Dnajc21	0.109564	-0.715954	Dnajc3	0.333022	-0.481973	Dnajc3	0.18206	-0.627754
Dnajc3	0.0316589	0.850973	Dnajc3	0.0360754	0.840627	Dnajc3	0.0445622	0.822296	Dnajc3	0.700143	0.20268	Dnajc3	0.0995984	0.729872	Dnajc7	0.809003	0.128031	Dnajc3	0.317515	-0.495555	Dnajc3	0.652348	-0.236158	Dnajc3	0.286466	0.523516	Dnajc3	0.0740967	0.768644	Dnajc3	0.0814456	-0.756927	Dnajc7	0.0777774	-0.762713	Dnajc3	0.00851847	0.923664	Dnajc7	0.185353	-0.624144	Dnajc7	0.0877306	-0.74728
Dnajc7	0.0182946	0.887431	Dnajc7	0.0393451	0.833348	Dnajc7	0.0258489	0.865686	Dnajc7	0.3715	0.449217	Dnajc7	0.167482	0.644072	Dnmt1	0.74478	0.171838	Dnajc7	0.319983	-0.493378	Dnajc7	0.726549	-0.184391	Dnajc7	0.550381	0.309642	Dnajc7	0.279277	0.53015	Dnajc7	0.105527	-0.721522	Dnmt1	0.0899683	-0.743921	Dnajc7	3.22659e-05	0.995358	Dnmt1	0.175895	-0.634586	Dnmt1	0.0655302	-0.78299
Dnmt1	0.011156	0.912474	Dnmt1	0.026511	0.863935	Dnmt1	0.0160815	0.894589	Dnmt1	0.347429	0.469557	Dnmt1	0.139024	0.677765	Dpm1	0.0224446	-0.875046	Dnmt1	0.35729	-0.461166	Dnmt1	0.629057	-0.252672	Dnmt1	0.482555	0.360592	Dnmt1	0.256479	0.551635	Dnmt1	0.124042	-0.696692	Dpm1	0.883287	0.0779664	Dpm1	0.458672	-0.379038	Dpm1	0.928371	0.0477891	Dpm1	0.315425	0.497405
Dpm1	0.418358	-0.410884	Dpm1	0.585069	-0.284279	Dpm1	0.406385	-0.420534	Dpm1	0.761049	0.160683	Dpm1	0.106154	-0.720651	Dpm3	0.424694	-0.405814	Dpm1	0.0910122	0.742367	Dpm1	0.811016	0.126667	Dpm1	0.593216	0.278381	Dpm1	0.106679	-0.719924	Dpm1	0.971661	0.0188949	Dpm3	0.625055	0.255525	Dpm3	0.0990477	-0.730658	Dpm3	0.330776	0.483925	Dpm3	0.039605	0.832782
Dpm3	0.0731039	-0.770266	Dpm3	0.102282	-0.726065	Dpm3	0.0606446	-0.791557	Dpm3	0.296616	-0.514255	Dpm3	0.1618	-0.650592	Dppa2	0.665643	-0.226793	Dpm3	0.706882	0.198	Dpm3	0.25798	0.550198	Dpm3	0.480281	-0.362336	Dpm3	0.390423	-0.433548	Dpm3	0.753533	0.165831	Dppa2	0.00320899	0.953384	Dppa2	0.0385206	-0.835156	Dppa2	0.0193745	0.884089	Dppa2	0.0465605	0.818224
Dppa2	0.00586011	-0.936827	Dppa2	0.0054925	-0.938862	Dppa2	0.00842502	-0.924089	Dppa2	0.205667	-0.602436	Dppa2	0.0654438	-0.783139	Dppa3	0.485752	0.358145	Dppa2	0.738255	0.176324	Dppa2	0.272385	0.536571	Dppa2	0.341762	-0.474418	Dppa2	0.352055	-0.46561	Dppa2	0.0100492	0.916993	Dppa3	0.219889	0.587755	Dppa3	0.973985	-0.0173451	Dppa3	0.560614	0.302116	Dppa3	0.777695	-0.149313
Dppa3	0.965245	-0.0231738	Dppa3	0.90489	-0.0634919	Dppa3	0.980711	0.0128598	Dppa3	0.907509	-0.0617389	Dppa3	0.903001	0.0647568	Dpysl2	0.674956	0.220258	Dppa3	0.919352	-0.0538173	Dppa3	0.746731	-0.170498	Dppa3	0.995246	-0.00316907	Dppa3	0.802722	0.13229	Dppa3	0.161873	0.650507	Dpysl2	0.541701	-0.316056	Dpysl2	0.768893	-0.15532	Dpysl2	0.394757	-0.429997	Dpysl2	0.704	-0.2
Dpysl2	0.872945	0.0849074	Dpysl2	0.914369	0.0571494	Dpysl2	0.858079	0.094899	Dpysl2	0.67222	0.222176	Dpysl2	0.607327	0.268214	Dsg1a	0.98427	-0.0104869	Dpysl2	0.913355	0.0578279	Dpysl2	0.639979	-0.244911	Dpysl2	0.531103	-0.323928	Dpysl2	0.829966	-0.113848	Dpysl2	0.545458	-0.313277	Dsg1a	0.290692	-0.519645	Dsg1a	0.00900885	0.921468	Dsg1a	0.436923	-0.3961	Dsg1a	0.218876	-0.588787
Dsg1a	0.12339	0.697538	Dsg1a	0.201515	0.606798	Dsg1a	0.14138	0.674869	Dsg1a	0.517384	0.334185	Dsg1a	0.412579	0.41553	Dsg2	0.413859	-0.414499	Dsg1a	0.206961	-0.601083	Dsg1a	0.863526	0.0912361	Dsg1a	0.88348	0.0778369	Dsg1a	0.429011	0.402375	Dsg1a	0.33391	-0.481201	Dsg2	0.201704	0.606599	Dsg2	0.0655302	-0.78299	Dsg2	0.0340234	0.845355	Dsg2	0	1
Dsg2	0.00685731	-0.931603	Dsg2	0.0187712	-0.885944	Dsg2	0.00369578	-0.949943	Dsg2	0.0959014	-0.73519	Dsg2	0.0446498	-0.822116	Dsp	0.2069	-0.601147	Dsg2	0.775403	0.150876	Dsg2	0.123917	0.696854	Dsg2	0.558138	-0.303933	Dsg2	0.457843	-0.379683	Dsg2	0.289235	0.520977	Dsp	0.111584	0.713203	Dsp	0.0778629	-0.762577	Dsp	0.085829	0.750165	Dsp	0.0121827	0.908472
Dsp	0.0151815	-0.897635	Dsp	0.0403017	-0.831272	Dsp	0.0140409	-0.901623	Dsp	0.345379	-0.471312	Dsp	0.00594159	-0.936385	Dstn	0.000106917	0.991545	Dsp	0.410523	0.417188	Dsp	0.2684	0.540312	Dsp	0.75833	-0.162545	Dsp	0.204478	-0.603682	Dsp	0.164606	0.64736	Dstn	0.794596	-0.137809	Dstn	0.704982	0.199318	Dstn	0.986733	-0.00884467	Dstn	0.475128	-0.366297
Dstn	0.496251	0.350142	Dstn	0.559205	0.30315	Dstn	0.485872	0.358053	Dstn	0.560984	-0.301844	Dstn	0.0704607	0.774636	Dtx2	0.29248	0.518014	Dstn	0.298064	-0.512945	Dstn	0.529351	-0.325234	Dstn	0.947363	0.0351057	Dstn	0.0404219	0.831013	Dstn	0.850159	-0.100229	Dtx2	0.129847	-0.689247	Dtx2	0.253162	0.554822	Dtx2	0.0981478	-0.731948	Dtx2	0.0803189	-0.758692
Dtx2	0.0454119	0.820555	Dtx2	0.0192227	0.884553	Dtx2	0.0407845	0.830234	Dtx2	0.333998	0.481125	Dtx2	0.0337669	0.845955	Dync1h1	0.239149	0.568469	Dtx2	0.824431	0.117588	Dtx2	0.0222121	-0.87571	Dtx2	0.0945885	0.737101	Dtx2	0.261006	0.547312	Dtx2	0.170048	-0.641157	Dync1h1	0.0687662	-0.777476	Dync1h1	0.0910233	0.74235	Dync1h1	0.0755026	-0.766363	Dync1h1	0.0262374	-0.864656
Dync1h1	0.00631426	0.934398	Dync1h1	0.003937	0.948321	Dync1h1	0.00583383	0.936971	Dync1h1	0.338766	0.476999	Dync1h1	0.0045528	0.94439	Dync1i2	0.803951	0.131456	Dync1h1	0.769555	-0.154868	Dync1h1	0.0886779	-0.745854	Dync1h1	0.224166	0.583416	Dync1h1	0.15164	0.662497	Dync1h1	0.105128	-0.722077	Dync1i2	0.640286	-0.244693	Dync1i2	0.0985063	0.731434	Dync1i2	0.935648	0.0429278	Dync1i2	0.586559	-0.283198
Dync1i2	0.354323	0.463682	Dync1i2	0.418037	0.411141	Dync1i2	0.387272	0.436139	Dync1i2	0.843881	-0.10446	Dync1i2	0.543198	0.314948	Dync1li1	0.280139	0.529351	Dync1i2	0.176055	-0.634407	Dync1i2	0.694175	0.206833	Dync1i2	0.653674	0.235223	Dync1i2	0.196067	0.61258	Dync1i2	0.667034	-0.225815	Dync1li1	0.12865	-0.69077	Dync1li1	0.0780676	0.762251	Dync1li1	0.0633546	-0.786767	Dync1li1	0.00772767	-0.927339
Dync1li1	0.00369505	0.949948	Dync1li1	0.00290548	0.95566	Dync1li1	0.00226545	0.960882	Dync1li1	0.226917	0.580642	Dync1li1	0.0115386	0.910963	Dync2h1	0.0319479	0.850275	Dync1li1	0.849449	-0.100708	Dync1li1	0.0612035	-0.790561	Dync1li1	0.23306	0.574497	Dync1li1	0.227119	0.580439	Dync1li1	0.188411	-0.620816	Dync2h1	0.769442	0.154945	Dync2h1	0.689757	0.209911	Dync2h1	0.728938	0.182742	Dync2h1	0.548174	-0.31127
Dync2h1	0.605098	0.269816	Dync2h1	0.664743	0.227426	Dync2h1	0.582512	0.286134	Dync2h1	0.571832	-0.293908	Dync2h1	0.226756	0.580804	Dynll2	0.0866151	0.748969	Dync2h1	0.393651	-0.430902	Dync2h1	0.60003	-0.273464	Dync2h1	0.808254	0.128539	Dync2h1	0.0959734	0.735086	Dync2h1	0.694051	0.206919	Dynll2	0.244131	-0.563582	Dynll2	0.0964957	0.734329	Dynll2	0.449237	-0.386407	Dynll2	0.125186	-0.695213
Dynll2	0.0552661	0.801363	Dynll2	0.0693549	0.776485	Dynll2	0.0587738	0.79492	Dynll2	0.88252	0.0784813	Dynll2	0.00787135	0.926658	Dynlrb1	0.0251684	0.867508	Dynll2	0.30174	-0.509627	Dynll2	0.364635	-0.454969	Dynll2	0.388418	0.435196	Dynll2	0.00927166	0.920315	Dynll2	0.29634	-0.514506	Dynlrb1	0.257277	-0.550871	Dynlrb1	0.288508	0.521643	Dynlrb1	0.522576	-0.330293	Dynlrb1	0.234995	-0.572575
Dynlrb1	0.166329	0.645387	Dynlrb1	0.207063	0.600977	Dynlrb1	0.173008	0.637819	Dynlrb1	0.885349	-0.0765838	Dynlrb1	0.00740075	0.928911	Dynlt1	0.712364	0.194199	Dynlrb1	0.225256	-0.582315	Dynlrb1	0.474126	-0.367069	Dynlrb1	0.744115	0.172295	Dynlrb1	0.0144031	0.90034	Dynlrb1	0.29377	-0.51684	Dynlt1	0.118969	-0.703324	Dynlt1	0.0416504	0.828385	Dynlt1	0.32857	-0.485848	Dynlt1	0.22634	-0.581223
Dynlt1	0.0522563	0.807043	Dynlt1	0.0301935	0.854554	Dynlt1	0.0635855	0.786364	Dynlt1	0.57554	0.291205	Dynlt1	0.183017	0.626702	Ebna1bp2	0.872358	0.0853014	Dynlt1	0.728839	-0.182811	Dynlt1	0.422211	-0.407798	Dynlt1	0.0647564	0.784327	Dynlt1	0.165919	0.645856	Dynlt1	0.137703	-0.679396	Ebna1bp2	0.206552	0.60151	Ebna1bp2	0.189145	-0.620021	Ebna1bp2	0.00538373	0.939477	Ebna1bp2	0.0396201	0.832749
Ebna1bp2	0.0670919	-0.780314	Ebna1bp2	0.0547953	-0.802242	Ebna1bp2	0.0565056	-0.799066	Ebna1bp2	0.00146373	-0.968597	Ebna1bp2	0.356072	-0.462198	Ebpl	0.210429	-0.597475	Ebna1bp2	0.534893	-0.321108	Ebna1bp2	0.103421	0.724463	Ebna1bp2	0.342893	-0.473445	Ebna1bp2	0.888506	0.0744667	Ebna1bp2	0.271599	0.537307	Ebpl	0.948917	0.0340688	Ebpl	0.744221	0.172222	Ebpl	0.460552	-0.377575	Ebpl	0.625614	-0.255126
Ebpl	0.739944	0.175162	Ebpl	0.663273	0.228459	Ebpl	0.707307	0.197704	Ebpl	0.0982173	0.731848	Ebpl	0.604775	-0.270047	Echdc2	0.570561	-0.294836	Ebpl	0.189483	0.619655	Ebpl	0.528863	-0.325597	Ebpl	0.472918	0.368	Ebpl	0.239813	-0.567815	Ebpl	0.895436	0.0698228	Echdc2	0.0196002	0.883402	Echdc2	0.0309406	-0.852718	Echdc2	0.0123468	0.907848	Echdc2	0.0121951	0.908425
Echdc2	0.00106529	-0.973231	Echdc2	0.00232127	-0.960399	Echdc2	0.00136175	-0.969716	Echdc2	0.146616	-0.668509	Echdc2	0.0422307	-0.827156	Echdc3	0.772884	0.152595	Echdc2	0.739442	0.175507	Echdc2	0.199813	0.608598	Echdc2	0.382294	-0.440246	Echdc2	0.361529	-0.457584	Echdc2	0.0408456	0.830103	Echdc3	0.0297623	-0.855623	Echdc3	0.140597	0.675829	Echdc3	0.20151	-0.606804	Echdc3	0.302899	-0.508583
Echdc3	0.0806383	0.75819	Echdc3	0.0330008	0.847761	Echdc3	0.0961912	0.73477	Echdc3	0.533567	0.322094	Echdc3	0.187518	0.621785	Echs1	0.803938	0.131465	Echdc3	0.977989	0.0146753	Echdc3	0.297202	-0.513725	Echdc3	0.0312813	0.851888	Echdc3	0.251606	0.556322	Echdc3	0.0310793	-0.85238	Echs1	0.0546729	-0.802471	Echs1	0.254086	0.553933	Echs1	0.135455	-0.68219	Echs1	0.281263	-0.528311
Echs1	0.104539	0.722899	Echs1	0.0382908	0.835663	Echs1	0.112824	0.711524	Echs1	0.378325	0.443535	Echs1	0.218188	0.589491	Eci1	0.901766	0.0655831	Echs1	0.64587	0.240737	Echs1	0.136612	-0.68075	Echs1	0.0132963	0.904312	Echs1	0.417137	0.411864	Echs1	0.0599826	-0.792742	Eci1	0.949288	0.0338209	Eci1	0.220032	-0.58761	Eci1	0.430601	0.401111	Eci1	0.164987	0.646924
Eci1	0.318365	-0.494805	Eci1	0.437307	-0.395796	Eci1	0.29389	-0.516731	Eci1	0.179196	-0.630916	Eci1	0.70208	-0.201334	Ecpas	0.00331748	0.952596	Eci1	0.749442	0.168637	Eci1	0.746361	0.170752	Eci1	0.861453	0.0926294	Eci1	0.880703	0.0797003	Eci1	0.928077	-0.0479857	Ecpas	0.856091	0.0962364	Ecpas	0.868923	0.0876091	Ecpas	0.82283	0.11867	Ecpas	0.561261	-0.301641
Ecpas	0.644194	0.241924	Ecpas	0.686773	0.211994	Ecpas	0.616967	0.261302	Ecpas	0.555503	-0.30587	Ecpas	0.163405	0.648741	Edc4	0.303405	0.508128	Ecpas	0.485798	-0.358109	Ecpas	0.463792	-0.375059	Ecpas	0.843593	0.104653	Ecpas	0.0982113	0.731857	Ecpas	0.787504	0.142631	Edc4	0.436429	-0.396491	Edc4	0.161864	0.650518	Edc4	0.974293	0.0171394	Edc4	0.562155	-0.300986
Edc4	0.284739	0.525104	Edc4	0.304763	0.506909	Edc4	0.31688	0.496117	Edc4	0.583739	-0.285244	Edc4	0.206589	0.601472	Eea1	0.316994	0.496016	Edc4	0.159624	-0.653115	Edc4	0.989745	-0.00683652	Edc4	0.443534	0.390885	Edc4	0.00924006	0.920452	Edc4	0.449147	-0.386477	Eea1	0.088452	-0.746193	Eea1	0.174941	0.635651	Eea1	0.0185977	-0.886483	Eea1	0.0129981	-0.905409
Eea1	0.0169501	0.891727	Eea1	0.0149725	0.898355	Eea1	0.0130333	0.905278	Eea1	0.165953	0.645817	Eea1	0.0185896	0.886508	Eed	0.43375	-0.398612	Eea1	0.99135	-0.00576645	Eea1	0.0440364	-0.823382	Eea1	0.361311	0.457768	Eea1	0.381307	0.441063	Eea1	0.134662	-0.68318	Eed	0.0142803	0.900774	Eed	0.0861513	-0.749674	Eed	0.279287	0.530141	Eed	0.268687	0.540042
Eed	0.0799594	-0.759257	Eed	0.089035	-0.745318	Eed	0.102479	-0.725788	Eed	0.839392	-0.107486	Eed	0.0691922	-0.776759	Eef1a1	0.377289	-0.444395	Eed	0.289929	0.520342	Eed	0.69338	0.207387	Eed	0.507448	-0.341663	Eed	0.0820695	-0.755955	Eed	0.0154385	0.896757	Eef1a1	0.0525397	0.806502	Eef1a1	0.358746	-0.459934	Eef1a1	0.0703493	0.774821	Eef1a1	0.155195	0.658295
Eef1a1	0.0907564	-0.742747	Eef1a1	0.0520834	-0.807374	Eef1a1	0.0901541	-0.743644	Eef1a1	0.378813	-0.443129	Eef1a1	0.0575756	-0.797101	Eef1d	0.618401	0.260276	Eef1a1	0.827903	-0.115242	Eef1a1	0.0669896	0.780488	Eef1a1	0.195458	-0.613229	Eef1a1	0.347246	-0.469714	Eef1a1	0.0671985	0.780132	Eef1d	0.391614	0.432571	Eef1d	0.413808	-0.41454	Eef1d	0.144656	0.670879	Eef1d	0.294217	0.516434
Eef1d	0.420258	-0.409361	Eef1d	0.536032	-0.320262	Eef1d	0.415899	-0.412859	Eef1d	0.127675	-0.692015	Eef1d	0.774607	-0.151419	Eef1e1	0.486467	-0.357598	Eef1d	0.861487	0.0926071	Eef1d	0.900616	0.0663531	Eef1d	0.524226	0.32906	Eef1d	0.559118	0.303214	Eef1d	0.435607	0.397141	Eef1e1	0.0545512	0.802699	Eef1e1	0.0310649	-0.852414	Eef1e1	0.0157517	0.895696	Eef1e1	0.00228346	0.960725
Eef1e1	0.000466289	-0.982317	Eef1e1	0.00281982	-0.956323	Eef1e1	0.000289057	-0.986086	Eef1e1	0.127007	-0.692871	Eef1e1	0.0313235	-0.851785	Eef1g	0.821798	0.119368	Eef1e1	0.723	0.186841	Eef1e1	0.163946	0.648118	Eef1e1	0.429783	-0.401761	Eef1e1	0.360867	-0.458142	Eef1e1	0.0949044	0.73664	Eef1g	0.0768616	0.764177	Eef1g	0.0114376	-0.911359	Eef1g	0.0458589	0.819644	Eef1g	0.0599135	0.792865
Eef1g	0.0234945	-0.872092	Eef1g	0.0332699	-0.847125	Eef1g	0.0271866	-0.86217	Eef1g	0.0828943	-0.754675	Eef1g	0.309198	-0.502941	Eef2	0.864045	0.090887	Eef1g	0.785355	0.144094	Eef1g	0.499952	0.347333	Eef1g	0.466208	-0.373186	Eef1g	0.714465	-0.192744	Eef1g	0.108689	0.717153	Eef2	0.0114895	0.911155	Eef2	0.0268007	-0.863175	Eef2	0.19618	0.612459	Eef2	0.298235	0.51279
Eef2	0.0799676	-0.759244	Eef2	0.078979	-0.760805	Eef2	0.106046	-0.720802	Eef2	0.479686	-0.362793	Eef2	0.326777	-0.487414	Eef2k	0.400563	-0.42526	Eef2	0.517831	0.333849	Eef2	0.85688	0.0957055	Eef2	0.392286	-0.43202	Eef2	0.389207	-0.434547	Eef2	0.0114135	0.911454	Eef2k	0.569165	-0.295855	Eef2k	0.653378	0.235431	Eef2k	0.14451	-0.671055	Eef2k	0.394116	-0.430521
Eef2k	0.444049	0.39048	Eef2k	0.328176	0.486191	Eef2k	0.416552	0.412334	Eef2k	0.0286003	0.858542	Eef2k	0.981675	0.0122175	Efcab14	0.850431	0.100047	Eef2k	0.0929541	0.739496	Eef2k	0.168148	-0.643313	Eef2k	0.202259	0.606015	Eef2k	0.405265	-0.421441	Eef2k	0.616622	-0.26155	Efcab14	0.000991551	-0.974178	Efcab14	0.0326223	0.848661	Efcab14	0.116039	-0.70721	Efcab14	0.192446	-0.616459
Efcab14	0.0340817	0.845219	Efcab14	0.0269372	0.862819	Efcab14	0.0487322	0.81389	Efcab14	0.438195	0.395095	Efcab14	0.154916	0.658623	Eftud2	0.613663	-0.263668	Efcab14	0.600961	-0.272792	Efcab14	0.555028	-0.306219	Efcab14	0.275133	0.534003	Efcab14	0.271152	0.537726	Efcab14	0.00175359	-0.965611	Eftud2	0.123146	0.697855	Eftud2	0.0109266	-0.913392	Eftud2	0.0404	0.83106	Eftud2	0.00202421	0.963036
Eftud2	0.00141344	-0.969144	Eftud2	0.00839048	-0.924247	Eftud2	0.000996551	-0.974113	Eftud2	0.107646	-0.718588	Eftud2	0.0776034	-0.762991	Ehd4	0.216434	-0.591285	Eftud2	0.655884	0.233663	Eftud2	0.253582	0.554418	Eftud2	0.489695	-0.355133	Eftud2	0.426914	-0.404044	Eftud2	0.185694	0.623772	Ehd4	0.831511	0.112805	Ehd4	0.406365	-0.42055	Ehd4	0.544224	-0.314189	Ehd4	0.868727	0.0877406
Ehd4	0.640525	-0.244523	Ehd4	0.743234	-0.1729	Ehd4	0.679069	-0.217378	Ehd4	0.246756	0.561022	Ehd4	0.361568	-0.457551	Eif1a	0.566764	-0.297611	Ehd4	0.0312162	0.852046	Ehd4	0.597149	-0.275541	Ehd4	0.979583	0.0136124	Ehd4	0.0223426	-0.875337	Ehd4	0.836138	0.109681	Eif1a	0.00235819	0.960084	Eif1a	0.0761158	-0.765374	Eif1a	0.0281726	0.85963	Eif1a	0.0693085	0.776563
Eif1a	0.0133955	-0.90395	Eif1a	0.0096892	-0.918515	Eif1a	0.0171756	-0.890995	Eif1a	0.274414	-0.534674	Eif1a	0.0496424	-0.8121	Eif1ax	0.0714658	-0.772966	Eif1a	0.771806	0.153331	Eif1a	0.236884	0.570704	Eif1a	0.312819	-0.499717	Eif1a	0.302872	-0.508608	Eif1a	0.00725663	0.929615	Eif1ax	0.879906	0.0802347	Eif1ax	0.583553	-0.285379	Eif1ax	0.57677	-0.290309	Eif1ax	0.835949	0.109808
Eif1ax	0.701593	-0.201672	Eif1ax	0.823762	-0.11804	Eif1ax	0.727963	-0.183415	Eif1ax	0.218689	0.588979	Eif1ax	0.26211	-0.546262	Eif2b1	0.295691	-0.515095	Eif1ax	0.0331422	0.847426	Eif1ax	0.722482	-0.187199	Eif1ax	0.781735	0.146559	Eif1ax	0.0200105	-0.882162	Eif1ax	0.892431	0.0718364	Eif2b1	0.0581873	0.795985	Eif2b1	0.0902965	-0.743431	Eif2b1	0.0275212	0.861303	Eif2b1	0.00854773	0.923531
Eif2b1	0.00551649	-0.938727	Eif2b1	0.00894208	-0.921763	Eif2b1	0.00451481	-0.944624	Eif2b1	0.218167	-0.589512	Eif2b1	0.00808103	-0.925675	Eif2b4	0.850114	0.10026	Eif2b1	0.730615	0.181586	Eif2b1	0.113695	0.71035	Eif2b1	0.438085	-0.395182	Eif2b1	0.271531	-0.537371	Eif2b1	0.0965309	0.734278	Eif2b4	0.0122436	0.90824	Eif2b4	0.311315	-0.501054	Eif2b4	0.300096	0.511109	Eif2b4	0.6778	0.218266
Eif2b4	0.312877	-0.499665	Eif2b4	0.25135	-0.55657	Eif2b4	0.362732	-0.45657	Eif2b4	0.75917	-0.16197	Eif2b4	0.474278	-0.366952	Eif2b5	0.371505	-0.449213	Eif2b4	0.816898	0.122684	Eif2b4	0.857863	0.095044	Eif2b4	0.371138	-0.449519	Eif2b4	0.501857	-0.345889	Eif2b4	0.00418531	0.946702	Eif2b5	0.175268	0.635286	Eif2b5	0.0291707	-0.857102	Eif2b5	0.0854537	0.750738	Eif2b5	0.00306631	0.95444
Eif2b5	0.00962321	-0.918797	Eif2b5	0.0393705	-0.833293	Eif2b5	0.0081396	-0.925403	Eif2b5	0.222499	-0.585103	Eif2b5	0.0377041	-0.836965	Eif2s1	0.593892	-0.277892	Eif2b5	0.402093	0.424016	Eif2b5	0.343745	0.472714	Eif2b5	0.81224	-0.125837	Eif2b5	0.320021	-0.493344	Eif2b5	0.250166	0.557714	Eif2s1	0.0783981	0.761726	Eif2s1	0.0312299	-0.852013	Eif2s1	0.0154534	0.896706	Eif2s1	0.00258564	0.958189
Eif2s1	0.00404575	-0.947606	Eif2s1	0.0155731	-0.896299	Eif2s1	0.00337346	-0.952194	Eif2s1	0.0960054	-0.73504	Eif2s1	0.0664513	-0.781408	Eif2s2	0.756757	-0.163622	Eif2s1	0.662366	0.229097	Eif2s1	0.251908	0.55603	Eif2s1	0.627797	-0.25357	Eif2s1	0.486556	-0.35753	Eif2s1	0.126923	0.692979	Eif2s2	0.00532464	0.939813	Eif2s2	0.0422263	-0.827165	Eif2s2	0.0116657	0.910466	Eif2s2	0.0435475	0.824396
Eif2s2	0.00943499	-0.919606	Eif2s2	0.0117283	-0.910222	Eif2s2	0.0122281	-0.908299	Eif2s2	0.156764	-0.656452	Eif2s2	0.0944513	-0.737301	Eif2s3x	0.887171	0.075362	Eif2s2	0.750211	0.16811	Eif2s2	0.307722	0.504259	Eif2s2	0.437148	-0.395922	Eif2s2	0.457229	-0.380162	Eif2s2	0.0140421	0.901619	Eif2s3x	0.0105488	0.914925	Eif2s3x	0.154227	-0.659434	Eif2s3x	0.0222914	0.875483	Eif2s3x	0.174436	0.636217
Eif2s3x	0.0990813	-0.73061	Eif2s3x	0.103107	-0.724905	Eif2s3x	0.111103	-0.713856	Eif2s3x	0.165574	-0.646251	Eif2s3x	0.304139	-0.507469	Eif3a	0.712133	-0.194359	Eif2s3x	0.891399	0.0725277	Eif2s3x	0.512563	0.337807	Eif2s3x	0.64555	-0.240964	Eif2s3x	0.801148	-0.133359	Eif2s3x	0.0146662	0.899418	Eif3a	0.00164422	0.966707	Eif3a	0.0386072	-0.834965	Eif3a	0.0398013	0.832355	Eif3a	0.0825422	0.755221
Eif3a	0.0168231	-0.892141	Eif3a	0.0215667	-0.877568	Eif3a	0.0233917	-0.872378	Eif3a	0.283493	-0.526251	Eif3a	0.0898096	-0.744158	Eif3b	0.681256	-0.215848	Eif3a	0.585696	0.283824	Eif3a	0.434974	0.397643	Eif3a	0.47716	-0.364733	Eif3a	0.344545	-0.472028	Eif3a	0.00537832	0.939508	Eif3b	0.000239411	0.98734	Eif3b	0.0728562	-0.770673	Eif3b	0.086832	0.74864	Eif3b	0.170533	0.640609
Eif3b	0.0423894	-0.826821	Eif3b	0.0408709	-0.830048	Eif3b	0.0561017	-0.799812	Eif3b	0.450087	-0.385741	Eif3b	0.100956	-0.727941	Eif3c	0.685747	-0.21271	Eif3b	0.567761	0.296882	Eif3b	0.501811	0.345924	Eif3b	0.422591	-0.407494	Eif3b	0.2704	-0.538432	Eif3b	0.000815274	0.976595	Eif3c	0.00958091	0.918978	Eif3c	0.0302026	-0.854531	Eif3c	0.0123916	0.907678	Eif3c	0.0264512	0.864092
Eif3c	0.00386694	-0.948787	Eif3c	0.00626264	-0.93467	Eif3c	0.00529013	-0.940011	Eif3c	0.152333	-0.661675	Eif3c	0.0704973	-0.774574	Eif3d	0.808185	0.128585	Eif3c	0.718641	0.189854	Eif3c	0.276149	0.533056	Eif3c	0.423282	-0.406942	Eif3c	0.410101	-0.417529	Eif3c	0.0227867	0.874076	Eif3d	0.00452016	0.944591	Eif3d	0.081506	-0.756833	Eif3d	0.139354	0.677358	Eif3d	0.335406	0.479905
Eif3d	0.0943075	-0.737512	Eif3d	0.0615273	-0.789986	Eif3d	0.11909	-0.703164	Eif3d	0.402428	-0.423744	Eif3d	0.350578	-0.466869	Eif3e	0.572554	-0.293382	Eif3d	0.875171	0.0834126	Eif3d	0.608083	0.267671	Eif3d	0.184566	-0.625005	Eif3d	0.478888	-0.363406	Eif3d	0.00345174	0.951638	Eif3e	0.0408073	0.830185	Eif3e	0.0153601	-0.897024	Eif3e	0.0194647	0.883814	Eif3e	0.00532267	0.939825
Eif3e	0.000204492	-0.988301	Eif3e	0.00221576	-0.961316	Eif3e	0.000255552	-0.986919	Eif3e	0.134442	-0.683455	Eif3e	0.0457819	-0.819801	Eif3f	0.280578	0.528944	Eif3e	0.67452	0.220563	Eif3e	0.224032	0.583552	Eif3e	0.418891	-0.410457	Eif3e	0.359036	-0.459689	Eif3e	0.0739555	0.768874	Eif3f	0.161466	0.650979	Eif3f	0.506746	-0.342193	Eif3f	0.0928937	0.739585	Eif3f	0.520383	0.331936
Eif3f	0.459765	-0.378187	Eif3f	0.433275	-0.398989	Eif3f	0.474941	-0.366441	Eif3f	0.116748	-0.706266	Eif3f	0.964662	-0.0235629	Eif3g	0.589982	-0.280719	Eif3f	0.602615	-0.271602	Eif3f	0.744941	0.171728	Eif3f	0.809352	-0.127795	Eif3f	0.46463	0.374408	Eif3f	0.157425	0.655679	Eif3g	0.00962933	0.918771	Eif3g	0.0288223	-0.85798	Eif3g	0.0184457	0.886957	Eif3g	0.0244184	0.869543
Eif3g	0.00224157	-0.96109	Eif3g	0.00383435	-0.949006	Eif3g	0.00336058	-0.952286	Eif3g	0.189544	-0.619589	Eif3g	0.0460896	-0.819176	Eif3h	0.606411	-0.268871	Eif3g	0.681451	0.215712	Eif3g	0.25408	0.553938	Eif3g	0.39072	-0.433305	Eif3g	0.33039	-0.484261	Eif3g	0.0231181	0.873144	Eif3h	0.00265757	0.957608	Eif3h	0.0304487	-0.853924	Eif3h	0.0533099	0.805038	Eif3h	0.0730406	0.77037
Eif3h	0.0113506	-0.911702	Eif3h	0.0160478	-0.894702	Eif3h	0.0168384	-0.89209	Eif3h	0.331932	-0.48292	Eif3h	0.0596262	-0.793382	Eif3i	0.608106	-0.267654	Eif3h	0.522243	0.330543	Eif3h	0.419758	0.409762	Eif3h	0.455186	-0.381755	Eif3h	0.25983	-0.548432	Eif3h	0.00763853	0.927764	Eif3i	0.0122203	0.908329	Eif3i	0.0230047	-0.873462	Eif3i	0.0311144	0.852294	Eif3i	0.032302	0.849426
Eif3i	0.00583568	-0.936961	Eif3i	0.0142046	-0.901042	Eif3i	0.00827275	-0.924787	Eif3i	0.227306	-0.580251	Eif3i	0.0576579	-0.796951	Eif3j1	0.0724599	-0.771324	Eif3i	0.530234	0.324575	Eif3i	0.379941	0.442194	Eif3i	0.553748	-0.307161	Eif3i	0.332692	-0.482259	Eif3i	0.0262761	0.864554	Eif3j1	0.945221	-0.0365353	Eif3j1	0.870275	-0.0867009	Eif3j1	0.756614	-0.16372	Eif3j1	0.740907	0.1745
Eif3j1	0.863088	-0.09153	Eif3j1	0.933676	0.0442451	Eif3j1	0.861841	-0.0923688	Eif3j1	0.425588	0.405101	Eif3j1	0.326066	-0.488036	Eif3k	0.736354	-0.177633	Eif3j1	0.0694341	0.776352	Eif3j1	0.764193	-0.158533	Eif3j1	0.243361	0.564334	Eif3j1	0.237294	-0.570299	Eif3j1	0.907172	-0.0619649	Eif3k	0.0056523	0.93797	Eif3k	0.0304402	-0.853945	Eif3k	0.121877	0.699508	Eif3k	0.155173	0.65832
Eif3k	0.041102	-0.829554	Eif3k	0.059841	-0.792996	Eif3k	0.0559591	-0.800076	Eif3k	0.464731	-0.37433	Eif3k	0.127348	-0.692434	Eif3l	0.595727	-0.276567	Eif3k	0.357698	0.46082	Eif3k	0.712088	0.19439	Eif3k	0.630435	-0.251691	Eif3k	0.275495	-0.533666	Eif3k	0.00905125	0.92128	Eif3l	0.0115721	0.910831	Eif3l	0.0221996	-0.875745	Eif3l	0.0224806	0.874944	Eif3l	0.0235519	0.871932
Eif3l	0.00231006	-0.960496	Eif3l	0.00561389	-0.938183	Eif3l	0.00357042	-0.950807	Eif3l	0.197021	-0.611563	Eif3l	0.0486786	-0.813996	Eif3m	0.598739	0.274394	Eif3l	0.61761	0.260842	Eif3l	0.296341	0.514506	Eif3l	0.444878	-0.389828	Eif3l	0.327368	-0.486897	Eif3l	0.0263692	0.864308	Eif3m	0.155764	0.657626	Eif3m	0.740357	-0.174878	Eif3m	0.763754	0.158833	Eif3m	0.704	-0.2
Eif3m	0.833897	-0.111193	Eif3m	0.722099	-0.187463	Eif3m	0.909751	-0.0602391	Eif3m	0.783247	0.145529	Eif3m	0.964248	-0.0238392	Eif4a1	0.766275	0.157109	Eif3m	0.910203	0.0599366	Eif3m	0.708821	-0.196655	Eif3m	0.531103	-0.323928	Eif3m	0.721129	-0.188133	Eif3m	0.0980215	0.732129	Eif4a1	0.0109449	0.913318	Eif4a1	0.221196	-0.586426	Eif4a1	0.11842	0.704049	Eif4a1	0.413312	0.414939
Eif4a1	0.157419	-0.655686	Eif4a1	0.0865794	-0.749024	Eif4a1	0.181673	-0.62818	Eif4a1	0.357742	-0.460783	Eif4a1	0.417627	-0.411471	Eif4a3	0.545369	-0.313342	Eif4a1	0.760903	-0.160784	Eif4a1	0.422098	0.407889	Eif4a1	0.100591	-0.728458	Eif4a1	0.634413	-0.248862	Eif4a1	0.00789909	0.926527	Eif4a3	0.0772098	0.763619	Eif4a3	0.0103527	-0.915731	Eif4a3	0.0376065	0.837182	Eif4a3	0.00363687	0.950347
Eif4a3	3.83836e-05	-0.994937	Eif4a3	0.00125054	-0.970986	Eif4a3	1.87059e-05	-0.996467	Eif4a3	0.142606	-0.673371	Eif4a3	0.0470668	-0.817206	Eif4e	0.659271	0.231277	Eif4a3	0.68563	0.212792	Eif4a3	0.202562	0.605695	Eif4a3	0.351344	-0.466216	Eif4a3	0.326299	-0.487832	Eif4a3	0.124551	0.696034	Eif4e	0.0470172	0.817305	Eif4e	0.215111	-0.592643	Eif4e	0.0136865	0.902894	Eif4e	0.184823	0.624723
Eif4e	0.146468	-0.668687	Eif4e	0.147753	-0.667141	Eif4e	0.153734	-0.660017	Eif4e	0.0682609	-0.778329	Eif4e	0.470636	-0.369761	Eif4e1b	0.395982	0.428996	Eif4e	0.869208	-0.0874173	Eif4e	0.48292	0.360313	Eif4e	0.683118	-0.214546	Eif4e	0.881207	0.0793622	Eif4e	0.0581213	0.796105	Eif4e1b	0.275523	-0.53364	Eif4e1b	0.103315	0.724612	Eif4e1b	0.903101	-0.0646898	Eif4e1b	0.53975	-0.317502
Eif4e1b	0.24391	0.563798	Eif4e1b	0.284725	0.525116	Eif4e1b	0.283981	0.525802	Eif4e1b	0.632497	-0.250224	Eif4e1b	0.204203	0.60397	Eif4e3	0.654869	0.234379	Eif4e1b	0.0818546	-0.75629	Eif4e1b	0.847875	0.101768	Eif4e1b	0.594315	0.277587	Eif4e1b	0.0153936	0.89691	Eif4e1b	0.277739	-0.531577	Eif4e3	0.125661	-0.694601	Eif4e3	0.573007	0.293051	Eif4e3	0.0243242	-0.869801	Eif4e3	0.168864	-0.6425
Eif4e3	0.20935	0.598596	Eif4e3	0.182641	0.627116	Eif4e3	0.197104	0.611474	Eif4e3	0.16477	0.647172	Eif4e3	0.211389	0.596482	Eif4enif1	0.0275345	0.861269	Eif4e3	0.641574	0.24378	Eif4e3	0.110953	-0.714061	Eif4e3	0.603591	0.2709	Eif4e3	0.896416	0.0691662	Eif4e3	0.15202	-0.662046	Eif4enif1	0.952125	-0.0319278	Eif4enif1	0.5531	0.307638	Eif4enif1	0.777535	0.149422	Eif4enif1	0.564091	-0.299567
Eif4enif1	0.501775	0.345951	Eif4enif1	0.54179	0.31599	Eif4enif1	0.498684	0.348295	Eif4enif1	0.478477	-0.363721	Eif4enif1	0.154653	0.658932	Eif4g1	0.80169	-0.132991	Eif4enif1	0.287546	-0.522524	Eif4enif1	0.659564	-0.23107	Eif4enif1	0.671584	0.222621	Eif4enif1	0.0212051	0.878621	Eif4enif1	0.992866	0.00475575	Eif4g1	0.0637768	0.78603	Eif4g1	0.0737285	-0.769244	Eif4g1	0.00104165	0.973531	Eif4g1	0.00935623	0.919947
Eif4g1	0.0127259	-0.906421	Eif4g1	0.0187105	-0.886133	Eif4g1	0.0109149	-0.913439	Eif4g1	0.0348398	-0.843459	Eif4g1	0.13145	-0.687217	Eif5a	0.771686	0.153413	Eif4g1	0.975332	0.0164471	Eif4g1	0.17959	0.630479	Eif4g1	0.51743	-0.33415	Eif4g1	0.714293	-0.192863	Eif4g1	0.103711	0.724057	Eif5a	0.0663649	0.781556	Eif5a	0.155016	-0.658505	Eif5a	0.539164	0.317937	Eif5a	0.726804	0.184214
Eif5a	0.28627	-0.523696	Eif5a	0.227358	-0.580199	Eif5a	0.341201	-0.474901	Eif5a	0.914419	-0.0571163	Eif5a	0.55965	-0.302823	Eif5b	0.734067	-0.179207	Eif5a	0.648162	0.239116	Eif5a	0.957789	-0.0281483	Eif5a	0.211952	-0.595899	Eif5a	0.341241	-0.474867	Eif5a	0.0481095	0.815124	Eif5b	0.0011095	0.972678	Eif5b	0.0397517	-0.832463	Eif5b	0.0326699	0.848547	Eif5b	0.0795564	0.759892
Eif5b	0.0145868	-0.899696	Eif5b	0.0161758	-0.894275	Eif5b	0.0204625	-0.880811	Eif5b	0.258714	-0.549497	Eif5b	0.0923659	-0.740363	Eif6	0.861615	0.0925208	Eif5b	0.650029	0.237796	Eif5b	0.392374	0.431948	Eif5b	0.417397	-0.411655	Eif5b	0.35936	-0.459415	Eif5b	0.00440462	0.945311	Eif6	0.0122136	0.908354	Eif6	0.188238	-0.621004	Eif6	0.340508	0.475498	Eif6	0.624047	0.256243
Eif6	0.248828	-0.55901	Eif6	0.207048	-0.600993	Eif6	0.298949	-0.512144	Eif6	0.793595	-0.138489	Eif6	0.440765	-0.393066	Elavl1	0.460204	-0.377845	Eif6	0.643129	0.242678	Eif6	0.952215	0.0318676	Eif6	0.358043	-0.460529	Eif6	0.392645	-0.431726	Eif6	0.00496941	0.941876	Elavl1	0.100395	0.728737	Elavl1	0.0349014	-0.843316	Elavl1	0.0214028	0.878045	Elavl1	0.000297002	0.985896
Elavl1	0.00100617	-0.973988	Elavl1	0.00553576	-0.938619	Elavl1	0.000421155	-0.983197	Elavl1	0.110601	-0.71454	Elavl1	0.034448	-0.844366	Elmod2	0.761361	-0.16047	Elavl1	0.727713	0.183587	Elavl1	0.1504	0.663974	Elavl1	0.473774	-0.36734	Elavl1	0.389132	-0.434609	Elavl1	0.158906	0.65395	Elmod2	0.48184	0.36114	Elmod2	0.354346	-0.463662	Elmod2	0.033345	0.846947	Elmod2	0.0236817	0.871571
Elmod2	0.141161	-0.675138	Elmod2	0.172034	-0.638915	Elmod2	0.112635	-0.71178	Elmod2	0.0128896	-0.905811	Elmod2	0.297286	-0.513649	Elob	0.766192	0.157166	Elmod2	0.699634	-0.203034	Elmod2	0.103995	0.723659	Elmod2	0.805484	-0.130417	Elmod2	0.857347	0.0953913	Elmod2	0.599047	0.274172	Elob	0.0248966	-0.868242	Elob	0.288102	0.522015	Elob	0.453195	-0.383309	Elob	0.674409	-0.220641
Elob	0.286581	0.52341	Elob	0.234054	0.573508	Elob	0.336358	0.47908	Elob	0.946031	-0.0359947	Elob	0.296017	0.514799	Eloc	0.689681	0.209965	Elob	0.577927	-0.289467	Elob	0.845353	-0.103467	Elob	0.333013	0.48198	Elob	0.202069	0.606214	Elob	0.0135333	-0.903448	Eloc	0.0379373	-0.836446	Eloc	0.213243	0.594566	Eloc	0.0151618	-0.897703	Eloc	0.0834289	-0.753848
Eloc	0.0796647	0.759721	Eloc	0.0985448	0.731378	Eloc	0.0809763	0.757661	Eloc	0.171704	0.639286	Eloc	0.138002	0.679026	Elovl7	0.453067	-0.383409	Eloc	0.829059	-0.114461	Eloc	0.32013	-0.493248	Eloc	0.793253	0.138721	Eloc	0.673118	0.221546	Eloc	0.0560915	-0.799831	Elovl7	0.113262	0.710933	Elovl7	0.0445491	-0.822323	Elovl7	0.0195412	0.883581	Elovl7	0.000139283	0.990348
Elovl7	0.00184744	-0.964697	Elovl7	0.00738732	-0.928977	Elovl7	0.000844906	-0.976172	Elovl7	0.100697	-0.728308	Elovl7	0.035994	-0.840813	Emc1	0.695037	-0.206232	Elovl7	0.758882	0.162167	Elovl7	0.135587	0.682025	Elovl7	0.489317	-0.355421	Elovl7	0.415258	-0.413374	Elovl7	0.176192	0.634255	Emc1	0.0294138	0.856493	Emc1	0.0190009	-0.885235	Emc1	0.0112263	0.912194	Emc1	0.0102786	0.916037
Emc1	0.000661226	-0.97893	Emc1	0.00155469	-0.967631	Emc1	0.000840929	-0.976228	Emc1	0.102949	-0.725126	Emc1	0.0730369	-0.770376	Emc2	0.799934	-0.134182	Emc1	0.793925	0.138265	Emc1	0.211445	0.596423	Emc1	0.349407	-0.467867	Emc1	0.434115	-0.398323	Emc1	0.0558815	0.80022	Emc2	0.11102	0.713969	Emc2	0.0934153	-0.738818	Emc2	0.00939987	0.919758	Emc2	0.0168272	0.892127
Emc2	0.0122645	-0.90816	Emc2	0.00505083	-0.941397	Emc2	0.00930545	-0.920167	Emc2	0.0368101	-0.838966	Emc2	0.146518	-0.668628	Emc7	0.36221	-0.45701	Emc2	0.727099	-0.184011	Emc2	0.0603024	0.792168	Emc2	0.171678	-0.639316	Emc2	0.663474	-0.228318	Emc2	0.162041	0.650313	Emc7	0.142013	0.674095	Emc7	0.0455032	-0.820368	Emc7	0.0411453	0.829461	Emc7	0.000330882	0.985111
Emc7	0.00454049	-0.944465	Emc7	0.0192375	-0.884508	Emc7	0.00293486	-0.955435	Emc7	0.155963	-0.657391	Emc7	0.0257543	-0.865938	Emd	0.618279	-0.260364	Emc7	0.586548	0.283207	Emc7	0.197329	0.611235	Emc7	0.651477	-0.236773	Emc7	0.354913	-0.463182	Emc7	0.212449	0.595385	Emd	0.0085034	0.923732	Emd	0.0333176	-0.847012	Emd	0.0147522	0.899119	Emd	0.0261623	0.864854
Emd	0.00259179	-0.958139	Emd	0.00325453	-0.953051	Emd	0.00372074	-0.949773	Emd	0.174089	-0.636606	Emd	0.0520326	-0.807471	Emg1	0.649931	-0.237865	Emd	0.737771	0.176657	Emd	0.234238	0.573326	Emd	0.358696	-0.459976	Emd	0.354333	-0.463674	Emd	0.021048	0.879081	Emg1	0.00452669	0.944551	Emg1	0.0364907	-0.839686	Emg1	0.0175819	0.889688	Emg1	0.0390391	0.834017
Emg1	0.00453372	-0.944507	Emg1	0.00457808	-0.944234	Emg1	0.00654894	-0.933176	Emg1	0.194728	-0.614011	Emg1	0.06058	-0.791672	Emp2	0.584061	-0.28501	Emg1	0.737888	0.176577	Emg1	0.259308	0.54893	Emg1	0.346766	-0.470124	Emg1	0.352344	-0.465364	Emg1	0.0129864	0.905452	Emp2	0.748529	-0.169264	Emp2	0.739348	0.175572	Emp2	0.449285	0.386369	Emp2	0.39672	0.428393
Emp2	0.860599	-0.0932036	Emp2	0.950739	-0.0328524	Emp2	0.784682	-0.144552	Emp2	0.31619	-0.496727	Emp2	0.69123	-0.208885	Eno1	0.686661	-0.212072	Emp2	0.636193	-0.247598	Emp2	0.321084	0.492408	Emp2	0.484304	0.359252	Emp2	0.535883	0.320372	Emp2	0.650371	-0.237554	Eno1	0.990136	0.00657636	Eno1	0.284243	0.525561	Eno1	0.694941	-0.2063	Eno1	0.41339	-0.414876
Eno1	0.558155	0.303921	Eno1	0.752898	0.166267	Eno1	0.551863	0.308549	Eno1	0.417841	0.411298	Eno1	0.982508	0.0116618	Enpep	0.397489	-0.427765	Eno1	0.42976	-0.401779	Eno1	0.660329	0.230531	Eno1	0.441456	-0.392522	Eno1	0.804594	-0.131021	Eno1	0.908432	0.0611216	Enpep	0.197213	0.611358	Enpep	0.0691813	-0.776777	Enpep	0.0332987	0.847057	Enpep	9.20227e-08	0.999752
Enpep	0.006724	-0.932279	Enpep	0.0179692	-0.888456	Enpep	0.00358197	-0.950727	Enpep	0.0997352	-0.729677	Enpep	0.0401783	-0.831539	Enpp5	0.551797	-0.308598	Enpep	0.780729	0.147245	Enpep	0.116084	0.70715	Enpep	0.549177	-0.31053	Enpep	0.4468	-0.388319	Enpep	0.283637	0.526119	Enpp5	0.698223	-0.204015	Enpp5	0.722987	-0.18685	Enpp5	0.481734	0.361221	Enpp5	0.17721	0.63312
Enpp5	0.488401	-0.35612	Enpp5	0.549065	-0.310612	Enpp5	0.420705	-0.409003	Enpp5	0.224907	-0.582667	Enpp5	0.536151	-0.320173	Entpd1	0.245707	-0.562044	Enpp5	0.712182	-0.194325	Enpp5	0.195811	0.612853	Enpp5	0.945072	-0.0366349	Enpp5	0.873962	0.0842244	Enpp5	0.561395	-0.301543	Entpd1	0.749552	-0.168562	Entpd1	0.89641	0.0691702	Entpd1	0.753143	-0.166099	Entpd1	0.878143	0.0814179
Entpd1	0.847489	-0.102028	Entpd1	0.723068	-0.186794	Entpd1	0.819019	-0.121248	Entpd1	0.682063	0.215284	Entpd1	0.517787	-0.333882	Entpd2	0.604983	0.269898	Entpd1	0.736039	-0.177849	Entpd1	0.305163	0.50655	Entpd1	0.221633	-0.585982	Entpd1	0.346101	-0.470694	Entpd1	0.716134	-0.191588	Entpd2	0.0501881	-0.811035	Entpd2	0.260181	0.548097	Entpd2	0.0101837	-0.916432	Entpd2	0.0704466	-0.774659
Entpd2	0.0468568	0.817627	Entpd2	0.0217027	0.877174	Entpd2	0.0431471	0.825231	Entpd2	0.12995	0.689116	Entpd2	0.096941	0.733686	Ep300	0.0866977	0.748844	Entpd2	0.660493	0.230416	Entpd2	0.0363897	-0.839915	Entpd2	0.180565	0.629402	Entpd2	0.575947	0.290908	Entpd2	0.0733671	-0.769835	Ep300	0.541701	-0.316056	Ep300	0.47609	0.365557	Ep300	0.870464	0.0865735	Ep300	0.704	-0.2
Ep300	0.45067	0.385284	Ep300	0.438867	0.394564	Ep300	0.475994	0.365631	Ep300	0.385179	-0.437863	Ep300	0.146326	0.66886	Epb41l2	0.551214	0.309028	Ep300	0.281928	-0.527696	Ep300	0.761889	-0.160109	Ep300	0.450603	0.385337	Ep300	0.00190252	0.964172	Ep300	0.545458	-0.313277	Epb41l2	0.0775414	0.763089	Epb41l2	0.590486	-0.280354	Epb41l2	0.498007	0.348808	Epb41l2	0.940899	-0.0394212
Epb41l2	0.639692	-0.245114	Epb41l2	0.541644	-0.316099	Epb41l2	0.705978	-0.198627	Epb41l2	0.913052	-0.0580305	Epb41l2	0.859505	-0.0939395	Epb41l5	0.559866	-0.302664	Epb41l2	0.987565	0.00829049	Epb41l2	0.877532	-0.0818277	Epb41l2	0.497369	-0.349293	Epb41l2	0.802198	-0.132646	Epb41l2	0.0435275	0.824438	Epb41l5	0.783185	-0.145571	Epb41l5	0.249727	0.558139	Epb41l5	0.769446	0.154942	Epb41l5	0.998474	-0.00101753
Epb41l5	0.747612	0.169894	Epb41l5	0.868726	0.0877413	Epb41l5	0.804046	0.131392	Epb41l5	0.812239	-0.125838	Epb41l5	0.855237	-0.096811	Epcam	0.434524	-0.397998	Epb41l5	0.180029	-0.629994	Epb41l5	0.192464	0.616438	Epb41l5	0.800457	-0.133828	Epb41l5	0.683828	0.21405	Epb41l5	0.767661	-0.156162	Epcam	0.13145	0.687217	Epcam	0.0477209	-0.815897	Epcam	0.0233523	0.872488	Epcam	4.8703e-05	0.994296
Epcam	0.00258919	-0.958161	Epcam	0.00982898	-0.917921	Epcam	0.00124457	-0.971055	Epcam	0.103271	-0.724675	Epcam	0.0357434	-0.841384	Eprs	0.384996	-0.438014	Epcam	0.744673	0.171911	Epcam	0.13725	0.679958	Epcam	0.517625	-0.334004	Epcam	0.416794	-0.412139	Epcam	0.200116	0.608277	Eprs	0.112915	0.711402	Eprs	0.0632483	-0.786953	Eprs	0.0405951	0.830641	Eprs	0.00492432	0.942143
Eprs	0.0135461	-0.903402	Eprs	0.0407301	-0.83035	Eprs	0.0117809	-0.910018	Eprs	0.18725	-0.622077	Eprs	0.0338678	-0.845719	Ergic2	0.648641	0.238778	Eprs	0.507368	0.341723	Eprs	0.283549	0.5262	Eprs	0.823752	-0.118047	Eprs	0.386455	-0.436812	Eprs	0.170153	0.641039	Ergic2	0.029352	-0.856647	Ergic2	0.358688	0.459983	Ergic2	0.0887942	-0.745679	Ergic2	0.266519	-0.542086
Ergic2	0.191768	0.617188	Ergic2	0.201581	0.60673	Ergic2	0.20544	0.602673	Ergic2	0.445097	0.389656	Ergic2	0.179645	0.630418	Ergic3	0.206133	0.601948	Ergic2	0.748513	-0.169275	Ergic2	0.486469	-0.357597	Ergic2	0.817684	0.122151	Ergic2	0.559287	0.30309	Ergic2	0.0324324	-0.849114	Ergic3	0.40944	-0.418062	Ergic3	0.219304	0.588352	Ergic3	0.964902	0.0234032	Ergic3	0.591516	-0.279609
Ergic3	0.310882	0.50144	Ergic3	0.330577	0.484098	Ergic3	0.344243	0.472287	Ergic3	0.498591	-0.348365	Ergic3	0.159832	0.652873	Erh	0.902169	0.0653138	Ergic3	0.143376	-0.672434	Ergic3	0.960494	-0.0263434	Ergic3	0.489221	0.355495	Ergic3	0.00156652	0.967507	Ergic3	0.41644	-0.412423	Erh	0.0753071	0.766679	Erh	0.503818	-0.344405	Erh	0.0149614	0.898393	Erh	0.246229	0.561535
Erh	0.235666	-0.57191	Erh	0.195734	-0.612935	Erh	0.233502	-0.574057	Erh	0.105254	-0.721902	Erh	0.40686	-0.420149	Erlec1	0.919021	0.0540383	Erh	0.554213	-0.306819	Erh	0.229719	0.577831	Erh	0.55541	-0.305939	Erh	0.870857	0.0863097	Erh	0.0859481	0.749984	Erlec1	0.0118762	-0.909649	Erlec1	0.0251597	0.867531	Erlec1	0.0148448	-0.898797	Erlec1	0.0474801	-0.816378
Erlec1	0.00590559	0.93658	Erlec1	0.0032323	0.953213	Erlec1	0.00806081	0.925769	Erlec1	0.113358	0.710804	Erlec1	0.145447	0.669921	Erlin1	0.99357	0.00428669	Erlec1	0.917831	-0.0548346	Erlec1	0.263317	-0.545116	Erlec1	0.240104	0.567529	Erlec1	0.505841	0.342876	Erlec1	0.0241503	-0.870278	Erlin1	0.875432	-0.0832377	Erlin1	0.465151	-0.374004	Erlin1	0.625643	-0.255105	Erlin1	0.965137	0.0232462
Erlin1	0.735734	-0.178059	Erlin1	0.693732	-0.207141	Erlin1	0.754327	-0.165287	Erlin1	0.755917	0.164198	Erlin1	0.953157	-0.0312387	Erlin2	0.515299	0.33575	Erlin1	0.745903	0.171067	Erlin1	0.898621	-0.0676894	Erlin1	0.329823	-0.484755	Erlin1	0.457816	-0.379704	Erlin1	0.861797	-0.0923984	Erlin2	0.0696355	-0.776015	Erlin2	0.257541	0.550619	Erlin2	0.4549	-0.381978	Erlin2	0.508899	-0.340568
Erlin2	0.187203	0.622128	Erlin2	0.117553	0.705197	Erlin2	0.215863	0.591871	Erlin2	0.988857	0.00742908	Erlin2	0.167668	0.64386	Ermp1	0.0426087	-0.82636	Erlin2	0.773209	-0.152373	Erlin2	0.458148	-0.379446	Erlin2	0.0794532	0.760055	Erlin2	0.0974543	0.732945	Erlin2	0.0621976	-0.7888	Ermp1	0.717313	-0.190772	Ermp1	0.811916	-0.126057	Ermp1	0.916249	-0.0558925	Ermp1	0.443032	0.39128
Ermp1	0.707047	-0.197885	Ermp1	0.90335	-0.0645227	Ermp1	0.670858	-0.223131	Ermp1	0.776531	0.150107	Ermp1	0.266908	-0.541719	Ern1	0.305509	0.50624	Ermp1	0.224937	0.582637	Ermp1	0.815181	0.123846	Ermp1	0.369697	0.450724	Ermp1	0.338119	-0.477559	Ermp1	0.624653	-0.255811	Ern1	0.155882	-0.657487	Ern1	0.0830812	0.754385	Ern1	0.645674	-0.240876	Ern1	0.371863	-0.448914
Ern1	0.127727	0.691949	Ern1	0.13399	0.684021	Ern1	0.153666	0.660097	Ern1	0.832634	-0.112046	Ern1	0.0913853	0.741813	Ero1a	0.0757132	0.766023	Ern1	0.203614	-0.604589	Ern1	0.781298	-0.146857	Ern1	0.354159	0.463821	Ern1	0.00730031	0.929401	Ern1	0.164551	-0.647424	Ero1a	0.915274	-0.0565443	Ero1a	0.416049	0.412738	Ero1a	0.509686	-0.339974	Ero1a	0.0852638	-0.751028
Ero1a	0.252848	0.555124	Ero1a	0.366596	0.453322	Ero1a	0.218367	0.589308	Ero1a	0.586154	0.283492	Ero1a	0.0984707	0.731485	Ero1b	0.600381	-0.27321	Ero1a	0.4744	-0.366858	Ero1a	0.316465	-0.496483	Ero1a	0.844306	-0.104173	Ero1a	0.357974	0.460587	Ero1a	0.944295	0.0371539	Ero1b	0.249518	-0.558341	Ero1b	0.162619	0.649647	Ero1b	0.820368	-0.120335	Ero1b	0.870421	-0.0866024
Ero1b	0.504495	0.343894	Ero1b	0.572928	0.293109	Ero1b	0.574926	0.291652	Ero1b	0.929327	-0.0471505	Ero1b	0.854183	0.0975202	Erp29	0.161543	0.650889	Ero1b	0.203854	-0.604336	Ero1b	0.323777	0.490042	Ero1b	0.988077	0.00794858	Ero1b	0.535559	0.320613	Ero1b	0.219467	-0.588185	Erp29	0.396285	-0.428748	Erp29	0.149608	0.664918	Erp29	0.683854	-0.214032	Erp29	0.266218	-0.54237
Erp29	0.131071	0.687696	Erp29	0.126618	0.693369	Erp29	0.137984	0.679048	Erp29	0.957075	-0.0286244	Erp29	0.0678798	0.778974	Erp44	0.752977	-0.166212	Erp29	0.408007	-0.419221	Erp29	0.435137	-0.397513	Erp29	0.236944	0.570645	Erp29	0.0150383	0.898128	Erp29	0.445096	-0.389657	Erp44	0.32045	0.492967	Erp44	0.0208828	-0.879567	Erp44	0.264778	0.543731	Erp44	0.0742035	0.76847
Erp44	0.0806745	-0.758134	Erp44	0.17483	-0.635776	Erp44	0.0842138	-0.752639	Erp44	0.332954	-0.482032	Erp44	0.253378	-0.554614	Esyt1	0.591383	0.279706	Erp44	0.222817	0.584781	Erp44	0.877924	0.0815649	Erp44	0.868465	0.0879164	Erp44	0.492217	-0.353211	Erp44	0.395801	0.429144	Esyt1	0.0139933	-0.901793	Esyt1	0.285711	0.524209	Esyt1	0.175306	-0.635244	Esyt1	0.351282	-0.466269
Esyt1	0.132182	0.686293	Esyt1	0.0750152	0.767152	Esyt1	0.150558	0.663785	Esyt1	0.630989	0.251297	Esyt1	0.135657	0.681938	Esyt2	0.328921	-0.485542	Esyt1	0.990642	-0.00623846	Esyt1	0.284325	-0.525485	Esyt1	0.130407	0.688536	Esyt1	0.253514	0.554482	Esyt1	0.0124481	-0.907464	Esyt2	0.232522	0.575033	Esyt2	0.0864159	-0.749272	Esyt2	0.0499825	0.811435	Esyt2	0.000115519	0.991211
Esyt2	0.0139729	-0.901866	Esyt2	0.0368612	-0.838851	Esyt2	0.00906461	-0.921222	Esyt2	0.135725	-0.681853	Esyt2	0.03442	-0.844431	Etf1	0.00496181	0.941921	Esyt2	0.669656	0.223974	Esyt2	0.153799	0.659939	Esyt2	0.706766	-0.19808	Esyt2	0.427157	-0.403851	Esyt2	0.325843	0.488231	Etf1	0.920104	-0.0533148	Etf1	0.603624	0.270876	Etf1	0.863542	0.091225	Etf1	0.501904	-0.345854
Etf1	0.490761	0.35432	Etf1	0.549132	0.310563	Etf1	0.482396	0.360714	Etf1	0.51253	-0.337832	Etf1	0.106108	0.720715	Etfa	0.62537	-0.2553	Etf1	0.268464	-0.540252	Etf1	0.600474	-0.273143	Etf1	0.813977	0.124661	Etf1	0.0241459	0.87029	Etf1	0.981738	-0.0121754	Etfa	0.347169	0.46978	Etfa	0.281531	-0.528063	Etfa	0.0165744	0.892956	Etfa	0.00915632	0.920819
Etfa	0.0759757	-0.7656	Etfa	0.0889676	-0.745419	Etfa	0.0566833	-0.798738	Etfa	0.019502	-0.8837	Etfa	0.176808	-0.633568	Etfb	0.606266	-0.268976	Etfa	0.726348	-0.184529	Etfa	0.0526475	0.806297	Etfa	0.617908	-0.260629	Etfa	0.935255	-0.04319	Etfa	0.451804	0.384397	Etfb	0.266952	0.541677	Etfb	0.0697624	-0.775802	Etfb	0.0402048	0.831482	Etfb	0.00116802	0.971964
Etfb	0.023877	-0.871031	Etfb	0.0560082	-0.799985	Etfb	0.0175797	-0.889695	Etfb	0.0613888	-0.790232	Etfb	0.125245	-0.695137	Etfdh	0.285669	-0.524248	Etfb	0.741341	0.174201	Etfb	0.238321	0.569285	Etfb	0.785119	-0.144255	Etfb	0.664367	-0.22769	Etfb	0.364686	0.454926	Etfdh	0.0988167	0.730989	Etfdh	0.0468548	-0.817631	Etfdh	0.481852	0.361131	Etfdh	0.249455	0.558402
Etfdh	0.0723441	-0.771515	Etfdh	0.0903444	-0.74336	Etfdh	0.0912816	-0.741967	Etfdh	0.992097	0.00526897	Etfdh	0.0506925	-0.810054	Ethe1	0.144254	0.671366	Etfdh	0.168357	0.643076	Etfdh	0.731026	0.181303	Etfdh	0.4512	-0.38487	Etfdh	0.0121882	-0.908451	Etfdh	0.112418	0.712073	Ethe1	0.472931	-0.36799	Ethe1	0.668767	0.224599	Ethe1	0.492464	-0.353022	Ethe1	0.362132	-0.457076
Ethe1	0.29868	0.512388	Ethe1	0.207447	0.600577	Ethe1	0.283408	0.52633	Ethe1	0.832476	0.112153	Ethe1	0.108133	0.717917	Exoc1	0.258961	0.549261	Ethe1	0.762376	0.159776	Ethe1	0.0559921	-0.800015	Ethe1	0.106537	0.72012	Ethe1	0.201873	0.606422	Ethe1	0.515581	-0.335538	Exoc1	0.0540967	-0.803553	Exoc1	0.0662795	0.781702	Exoc1	0.199047	-0.60941	Exoc1	0.101603	-0.727025
Exoc1	0.0173463	0.890444	Exoc1	0.0114542	0.911294	Exoc1	0.0215731	0.87755	Exoc1	0.606453	0.268842	Exoc1	0.0124585	0.907425	Exosc4	0.642718	-0.242969	Exoc1	0.567983	-0.296719	Exoc1	0.23888	-0.568734	Exoc1	0.176339	0.634091	Exoc1	0.0532108	0.805226	Exoc1	0.0744867	-0.768009	Exosc4	0.0784096	0.761707	Exosc4	0.0508314	-0.809785	Exosc4	0.00490967	0.94223	Exosc4	0.00200532	0.96321
Exosc4	0.00438521	-0.945432	Exosc4	0.0101698	-0.916489	Exosc4	0.00310611	-0.954143	Exosc4	0.0555356	-0.800862	Exosc4	0.0778704	-0.762565	Exosc6	0.55917	-0.303176	Exosc4	0.864052	0.0908822	Exosc4	0.160036	0.652636	Exosc4	0.503909	-0.344336	Exosc4	0.568841	-0.296092	Exosc4	0.127449	0.692305	Exosc6	0.0235658	0.871893	Exosc6	0.0308448	-0.852952	Exosc6	0.0121043	0.908772	Exosc6	0.00976276	0.918202
Exosc6	0.000880109	-0.975679	Exosc6	0.00226361	-0.960898	Exosc6	0.00105176	-0.973402	Exosc6	0.140732	-0.675663	Exosc6	0.0404377	-0.830979	Exosc7	0.612159	-0.264746	Exosc6	0.74023	0.174965	Exosc6	0.192227	0.616694	Exosc6	0.389137	-0.434605	Exosc6	0.364141	-0.455384	Exosc6	0.0474326	0.816473	Exosc7	0.369007	0.451301	Exosc7	0.757548	-0.16308	Exosc7	0.987749	-0.00816768	Exosc7	0.898158	-0.0679992
Exosc7	0.870552	-0.0865145	Exosc7	0.966096	-0.0226062	Exosc7	0.930196	-0.04657	Exosc7	0.435597	0.397149	Exosc7	0.57894	-0.28873	Ezh2	0.35007	0.467302	Exosc7	0.156044	0.657296	Exosc7	0.449368	-0.386304	Exosc7	0.516664	0.334725	Exosc7	0.367499	-0.452565	Exosc7	0.319951	0.493406	Ezh2	0.22866	0.578892	Ezh2	0.272999	-0.535996	Ezh2	0.0380099	0.836285	Ezh2	0.223649	0.583939
Ezh2	0.238718	-0.568894	Ezh2	0.232214	-0.575339	Ezh2	0.235591	-0.571983	Ezh2	0.0101327	-0.916644	Ezh2	0.803806	-0.131555	F10	0.952643	-0.0315821	Ezh2	0.574672	-0.291837	Ezh2	0.489504	0.355279	Ezh2	0.641106	-0.244111	Ezh2	0.508211	0.341087	Ezh2	0.262972	0.545444	F10	0.67286	0.221727	F10	0.837248	-0.108932	F10	0.617945	-0.260603	F10	0.589051	-0.281393
F10	0.951119	-0.0325986	F10	0.778049	-0.149071	F10	0.995271	0.00315282	F10	0.376479	0.445068	F10	0.918276	-0.0545366	Faah	0.996736	0.00217612	F10	0.968619	0.0209237	F10	0.922903	-0.0514434	F10	0.13764	-0.679474	F10	0.322644	-0.491037	F10	0.598277	0.274727	Faah	0.00342063	-0.951858	Faah	0.127573	0.692146	Faah	0.0119718	-0.90928	Faah	0.129855	-0.689237
Faah	0.0566197	0.798855	Faah	0.0493414	0.812691	Faah	0.0648896	0.784096	Faah	0.154199	0.659468	Faah	0.215558	0.592184	Fabp1	0.413859	-0.414499	Faah	0.961977	-0.0253541	Faah	0.361296	-0.457781	Faah	0.450874	0.385125	Faah	0.67813	0.218035	Faah	0.00674658	-0.932164	Fabp1	0.541701	-0.316056	Fabp1	0.806432	0.129774	Fabp1	0.326537	-0.487624	Fabp1	0.704	-0.2
Fabp1	0.594683	0.277321	Fabp1	0.396388	0.428664	Fabp1	0.583381	0.285503	Fabp1	0.214141	0.593641	Fabp1	0.941972	-0.0387045	Fabp5	0.905726	-0.0629323	Fabp1	0.0645894	0.784616	Fabp1	0.218973	-0.588689	Fabp1	0.042859	0.825834	Fabp1	0.592346	-0.279009	Fabp1	0.545458	-0.313277	Fabp5	0.737147	0.177086	Fabp5	0.424874	0.405671	Fabp5	0.773632	-0.152085	Fabp5	0.384598	-0.438343
Fabp5	0.635414	0.248151	Fabp5	0.842155	0.105623	Fabp5	0.608149	0.267623	Fabp5	0.433008	0.3992	Fabp5	0.938946	0.0407254	Faf2	0.477533	-0.364447	Fabp5	0.509678	-0.33998	Fabp5	0.825535	0.116842	Fabp5	0.386022	-0.437169	Fabp5	0.785507	-0.143991	Fabp5	0.636683	0.24725	Faf2	0.239279	0.568341	Faf2	0.0709705	-0.773787	Faf2	0.133751	0.68432	Faf2	0.0286906	0.858313
Faf2	0.0608919	-0.791116	Faf2	0.144377	-0.671217	Faf2	0.0586902	-0.795072	Faf2	0.274175	-0.534897	Faf2	0.110039	-0.715306	Fah	0.210229	-0.597683	Faf2	0.295905	0.5149	Faf2	0.592547	0.278864	Faf2	0.793091	0.138831	Faf2	0.469997	-0.370254	Faf2	0.314343	0.498364	Fah	0.366004	0.453819	Fah	0.111973	-0.712675	Fah	0.197621	0.610924	Fah	0.016087	0.894571
Fah	0.0604661	-0.791876	Fah	0.13897	-0.677831	Fah	0.052686	-0.806223	Fah	0.365829	-0.453965	Fah	0.0417865	-0.828096	Fahd2	0.987113	-0.00859131	Fah	0.305074	0.50663	Fah	0.408982	0.418432	Fah	0.884608	0.0770805	Fah	0.310748	-0.501559	Fah	0.469446	0.37068	Fahd2	0.0531512	-0.805339	Fahd2	0.0895589	0.744533	Fahd2	0.329164	-0.48533	Fahd2	0.414291	-0.414151
Fahd2	0.11768	0.705029	Fahd2	0.0679002	0.77894	Fahd2	0.143984	0.671694	Fahd2	0.630146	0.251897	Fahd2	0.332552	0.48238	FAM120A	0.413859	-0.414499	Fahd2	0.851222	-0.0995141	Fahd2	0.576987	-0.290151	Fahd2	0.0580636	0.79621	Fahd2	0.278362	0.530999	Fahd2	0.0503617	-0.810697	FAM120A	0.201704	0.606599	FAM120A	0.0655302	-0.78299	FAM120A	0.0340234	0.845355	FAM120A	0	1
FAM120A	0.00685731	-0.931603	FAM120A	0.0187712	-0.885944	FAM120A	0.00369578	-0.949943	FAM120A	0.0959014	-0.73519	FAM120A	0.0446498	-0.822116	Fam120b	0.343844	0.472629	FAM120A	0.775403	0.150876	FAM120A	0.123917	0.696854	FAM120A	0.558138	-0.303933	FAM120A	0.457843	-0.379683	FAM120A	0.289235	0.520977	Fam120b	0.127502	-0.692236	Fam120b	0.388965	0.434746	Fam120b	0.144251	-0.67137	Fam120b	0.183858	-0.62578
Fam120b	0.2017	0.606603	Fam120b	0.26282	0.545587	Fam120b	0.203981	0.604203	Fam120b	0.518873	0.333067	Fam120b	0.0996996	0.729727	Fam151a	0.768107	-0.155857	Fam120b	0.517299	-0.334248	Fam120b	0.483769	-0.359662	Fam120b	0.856106	-0.0962264	Fam120b	0.457981	0.379576	Fam120b	0.152324	-0.661686	Fam151a	0.145482	-0.669878	Fam151a	0.0087348	0.922687	Fam151a	0.247555	-0.560246	Fam151a	0.200134	-0.608258
Fam151a	0.0954995	0.735774	Fam151a	0.145963	0.669298	Fam151a	0.11361	0.710465	Fam151a	0.333429	0.481619	Fam151a	0.449651	0.386083	Fam162a	0.892152	0.0720231	Fam151a	0.371718	-0.449035	Fam151a	0.966419	0.0223913	Fam151a	0.774478	0.151507	Fam151a	0.59372	0.278017	Fam151a	0.171104	-0.639964	Fam162a	0.849123	-0.100927	Fam162a	0.562072	0.301046	Fam162a	0.338472	-0.477254	Fam162a	0.242466	-0.565211
Fam162a	0.52768	0.32648	Fam162a	0.723502	0.186494	Fam162a	0.496064	0.350284	Fam162a	0.250177	0.557703	Fam162a	0.650331	0.237583	Fam234a	0.76717	-0.156498	Fam162a	0.648227	-0.23907	Fam162a	0.851659	-0.0992194	Fam162a	0.253428	-0.554565	Fam162a	0.697985	-0.204181	Fam162a	0.947954	-0.0347116	Fam234a	0.000132583	0.990584	Fam234a	0.0592592	-0.794043	Fam234a	0.0382574	0.835737	Fam234a	0.114156	0.709731
Fam234a	0.022426	-0.875099	Fam234a	0.0171843	-0.890967	Fam234a	0.0303702	-0.854118	Fam234a	0.287167	-0.522872	Fam234a	0.107462	-0.718841	Fam241b	0.377447	-0.444263	Fam234a	0.744731	0.171872	Fam234a	0.366513	0.453391	Fam234a	0.321184	-0.49232	Fam234a	0.35945	-0.459339	Fam234a	0.00124322	0.971071	Fam241b	0.0767925	-0.764287	Fam241b	0.404939	0.421705	Fam241b	0.273446	-0.535579	Fam241b	0.762653	-0.159586
Fam241b	0.405288	0.421423	Fam241b	0.275383	0.53377	Fam241b	0.446335	0.388683	Fam241b	0.448322	0.387124	Fam241b	0.854083	0.0975877	Fam3c	0.91975	0.053551	Fam241b	0.57774	0.289603	Fam241b	0.68967	-0.209972	Fam241b	0.130534	0.688376	Fam241b	0.971314	0.0191262	Fam241b	0.0561123	-0.799792	Fam3c	0.00109221	-0.972893	Fam3c	0.0580159	0.796297	Fam3c	0.0672727	-0.780006	Fam3c	0.172316	-0.638597
Fam3c	0.0522938	0.806972	Fam3c	0.0588606	0.794763	Fam3c	0.0676697	0.779331	Fam3c	0.337109	0.478431	Fam3c	0.188224	0.621019	Fam83b	0.615142	0.262608	Fam3c	0.580868	-0.287329	Fam3c	0.620123	-0.259046	Fam3c	0.543227	0.314927	Fam3c	0.439009	0.394452	Fam3c	0.00221226	-0.961347	Fam83b	0.024185	0.870182	Fam83b	0.289351	-0.520872	Fam83b	0.26256	0.545834	Fam83b	0.662223	0.229198
Fam83b	0.355986	-0.462271	Fam83b	0.335254	-0.480037	Fam83b	0.40721	-0.419866	Fam83b	0.609703	-0.266508	Fam83b	0.63454	-0.248772	Fam98b	0.413859	-0.414499	Fam83b	0.740675	0.174659	Fam83b	0.929354	-0.047132	Fam83b	0.670702	-0.22324	Fam83b	0.757985	-0.162781	Fam83b	0.0132676	0.904417	Fam98b	0.201704	0.606599	Fam98b	0.0655302	-0.78299	Fam98b	0.0340234	0.845355	Fam98b	0	1
Fam98b	0.00685731	-0.931603	Fam98b	0.0187712	-0.885944	Fam98b	0.00369578	-0.949943	Fam98b	0.0959014	-0.73519	Fam98b	0.0446498	-0.822116	Far1	0.140893	0.675467	Fam98b	0.775403	0.150876	Fam98b	0.123917	0.696854	Fam98b	0.558138	-0.303933	Fam98b	0.457843	-0.379683	Fam98b	0.289235	0.520977	Far1	0.182364	-0.62742	Far1	0.19443	0.614329	Far1	0.406023	-0.420827	Far1	0.20829	-0.599698
Far1	0.0835894	0.7536	Far1	0.0602793	0.79221	Far1	0.0887373	0.745764	Far1	0.870507	0.0865447	Far1	0.0216525	0.87732	Farsa	0.532769	-0.322687	Far1	0.628489	-0.253077	Far1	0.21939	-0.588264	Far1	0.144506	0.671061	Far1	0.0260584	0.865129	Far1	0.212345	-0.595493	Farsa	0.0355292	0.841873	Farsa	0.0314516	-0.851474	Farsa	0.0120881	0.908834	Farsa	0.00533999	0.939726
Farsa	0.000639689	-0.979277	Farsa	0.00239147	-0.959801	Farsa	0.00059536	-0.980011	Farsa	0.128153	-0.691404	Farsa	0.0371227	-0.838263	Farsb	0.746171	-0.170883	Farsa	0.742755	0.173229	Farsa	0.175649	0.634861	Farsa	0.407203	-0.419872	Farsa	0.371815	-0.448953	Farsa	0.0664347	0.781436	Farsb	0.0712449	0.773332	Farsb	0.0252146	-0.867383	Farsb	0.0142272	0.900962	Farsb	0.00751501	0.928358
Farsb	0.00137361	-0.969584	Farsb	0.00130649	-0.97034	Farsb	0.00104473	-0.973492	Farsb	0.0663781	-0.781533	Farsb	0.101635	-0.726979	Fasn	0.721704	-0.187736	Farsb	0.94946	0.0337059	Farsb	0.150721	0.663591	Farsb	0.265632	-0.542924	Farsb	0.508521	-0.340853	Farsb	0.114457	0.709327	Fasn	0.00073118	0.97784	Fasn	0.0482766	-0.814792	Fasn	0.0281089	0.859793	Fasn	0.0797443	0.759596
Fasn	0.0130726	-0.905133	Fasn	0.010526	-0.915018	Fasn	0.0182164	-0.887676	Fasn	0.248375	-0.559449	Fasn	0.0863016	-0.749446	Fbl	0.686447	-0.212221	Fasn	0.741021	0.174422	Fasn	0.322342	0.491302	Fasn	0.328118	-0.486243	Fasn	0.354305	-0.463697	Fasn	0.00355839	0.950891	Fbl	0.00489395	0.942323	Fbl	0.052374	-0.806818	Fbl	0.0147098	0.899266	Fbl	0.0469012	0.817538
Fbl	0.0116491	-0.910531	Fbl	0.0150215	-0.898186	Fbl	0.0147593	-0.899094	Fbl	0.187681	-0.621608	Fbl	0.0776847	-0.762861	Fbxl20	0.960523	-0.0263238	Fbl	0.712237	0.194287	Fbl	0.308958	0.503155	Fbl	0.470343	-0.369987	Fbl	0.419927	-0.409626	Fbl	0.0130525	0.905208	Fbxl20	0.00726042	0.929597	Fbxl20	0.179766	-0.630285	Fbxl20	0.311115	0.501232	Fbxl20	0.548267	0.311201
Fbxl20	0.20172	-0.606583	Fbxl20	0.161965	-0.650401	Fbxl20	0.245088	-0.562647	Fbxl20	0.805853	-0.130167	Fbxl20	0.322674	-0.49101	Fbxo15	0.91492	0.056781	Fbxl20	0.625547	0.255174	Fbxl20	0.826269	0.116346	Fbxl20	0.317182	-0.49585	Fbxl20	0.296689	-0.51419	Fbxl20	0.00266819	0.957522	Fbxo15	0.0329912	0.847784	Fbxo15	0.225875	-0.581691	Fbxo15	0.503214	0.344862	Fbxo15	0.7593	0.16188
Fbxo15	0.323338	-0.490427	Fbxo15	0.27529	-0.533857	Fbxo15	0.383237	-0.439467	Fbxo15	0.991461	0.00569293	Fbxo15	0.477978	-0.364105	Fbxw11	0.433632	-0.398705	Fbxo15	0.554821	0.306371	Fbxo15	0.923447	-0.0510799	Fbxo15	0.363542	-0.455888	Fbxo15	0.311295	-0.501072	Fbxo15	0.0177536	0.88914	Fbxw11	0.699054	-0.203437	Fbxw11	0.938381	-0.0411022	Fbxw11	0.31501	-0.497772	Fbxw11	0.734709	-0.178765
Fbxw11	0.742179	0.173625	Fbxw11	0.537047	0.319508	Fbxw11	0.713237	0.193594	Fbxw11	0.169411	0.64188	Fbxw11	0.860728	-0.0931171	Fbxw15	0.380451	-0.441772	Fbxw11	0.0141234	0.90133	Fbxw11	0.164359	-0.647644	Fbxw11	0.124936	0.695535	Fbxw11	0.3907	-0.433321	Fbxw11	0.711022	-0.195129	Fbxw15	0.228045	0.579509	Fbxw15	0.0910473	-0.742315	Fbxw15	0.0352462	0.842522	Fbxw15	6.53318e-06	0.997912
Fbxw15	0.0110767	-0.91279	Fbxw15	0.0247244	-0.868709	Fbxw15	0.00634963	-0.934212	Fbxw15	0.0958262	-0.7353	Fbxw15	0.0431084	-0.825312	Fcf1	0.413859	-0.414499	Fbxw15	0.817616	0.122197	Fbxw15	0.101491	0.727182	Fbxw15	0.571978	-0.293801	Fbxw15	0.475749	-0.365819	Fbxw15	0.321362	0.492164	Fcf1	0.201704	0.606599	Fcf1	0.0655302	-0.78299	Fcf1	0.0340234	0.845355	Fcf1	0	1
Fcf1	0.00685731	-0.931603	Fcf1	0.0187712	-0.885944	Fcf1	0.00369578	-0.949943	Fcf1	0.0959014	-0.73519	Fcf1	0.0446498	-0.822116	Fdft1	0.114834	0.70882	Fcf1	0.775403	0.150876	Fcf1	0.123917	0.696854	Fcf1	0.558138	-0.303933	Fcf1	0.457843	-0.379683	Fcf1	0.289235	0.520977	Fdft1	0.510756	-0.339168	Fdft1	0.437903	0.395325	Fdft1	0.90747	0.0617652	Fdft1	0.685085	-0.213172
Fdft1	0.417167	0.411839	Fdft1	0.393162	0.431302	Fdft1	0.442652	0.39158	Fdft1	0.430202	-0.401428	Fdft1	0.152232	0.661795	Fdx1	0.658808	0.231602	Fdft1	0.327335	-0.486926	Fdft1	0.72368	-0.186371	Fdft1	0.364976	0.454682	Fdft1	0.00292312	0.955524	Fdft1	0.514468	-0.336375	Fdx1	0.871529	-0.0858584	Fdx1	0.472001	0.368707	Fdx1	0.536572	0.319861	Fdx1	0.931483	0.0457098
Fdx1	0.893976	0.0708011	Fdx1	0.906162	-0.0626407	Fdx1	0.948193	0.0345517	Fdx1	0.316719	-0.496259	Fdx1	0.756843	0.163563	Fdxr	0.518864	0.333074	Fdx1	0.00155878	-0.967588	Fdx1	0.15104	0.663211	Fdx1	0.343446	-0.47297	Fdx1	0.282516	0.527153	Fdx1	0.853264	-0.0981392	Fdxr	0.666877	-0.225926	Fdxr	0.85359	-0.0979194	Fdxr	0.184552	-0.62502	Fdxr	0.326532	-0.487628
Fdxr	0.588745	0.281615	Fdxr	0.565297	0.298684	Fdxr	0.53563	0.32056	Fdxr	0.258573	0.549632	Fdxr	0.415724	0.412999	Fgf1	0.6875	0.211486	Fdxr	0.41298	0.415207	Fdxr	0.0882185	-0.746545	Fdxr	0.933383	0.0444408	Fdxr	0.77852	-0.148751	Fdxr	0.734327	-0.179028	Fgf1	0.529808	-0.324893	Fgf1	0.772354	-0.152957	Fgf1	0.378518	-0.443375	Fgf1	0.695957	-0.205592
Fgf1	0.862677	0.0918069	Fgf1	0.898926	0.0674852	Fgf1	0.847478	0.102035	Fgf1	0.65098	0.237124	Fgf1	0.606937	0.268494	Fgg	0.454529	-0.382268	Fgf1	0.885416	0.0765388	Fgf1	0.619007	-0.259844	Fgf1	0.555405	-0.305942	Fgf1	0.819511	-0.120915	Fgf1	0.533645	-0.322035	Fgg	0.243114	-0.564576	Fgg	0.346516	0.470338	Fgg	0.0654805	-0.783076	Fgg	0.272338	-0.536615
Fgg	0.327213	0.487033	Fgg	0.377259	0.44442	Fgg	0.327466	0.486812	Fgg	0.0551615	0.801558	Fgg	0.785749	0.143826	Fh	0.855519	-0.0966214	Fgg	0.87423	0.0840444	Fgg	0.726958	-0.184108	Fgg	0.887595	-0.0750777	Fgg	0.52135	-0.331211	Fgg	0.272738	-0.536241	Fh	0.0223307	-0.875371	Fh	0.492402	0.35307	Fh	0.197092	-0.611487	Fh	0.643362	-0.242513
Fh	0.345596	0.471127	Fh	0.243204	0.564488	Fh	0.380752	0.441523	Fh	0.572919	0.293115	Fh	0.48543	0.358391	Fip1l1	0.0669849	0.780496	Fh	0.76197	0.160054	Fh	0.528162	-0.32612	Fh	0.251129	0.556783	Fh	0.692411	0.208062	Fh	0.0122403	-0.908252	Fip1l1	0.313357	-0.499239	Fip1l1	0.731568	0.180929	Fip1l1	0.623727	-0.256472	Fip1l1	0.541888	-0.315918
Fip1l1	0.457515	0.379939	Fip1l1	0.474991	0.366403	Fip1l1	0.468437	0.37146	Fip1l1	0.719571	-0.189211	Fip1l1	0.0849267	0.751544	Fis1	0.651063	-0.237066	Fip1l1	0.44742	-0.387831	Fip1l1	0.539809	-0.317459	Fip1l1	0.897009	0.0687691	Fip1l1	0.11968	0.702387	Fip1l1	0.318316	-0.494848	Fis1	0.300832	-0.510445	Fis1	0.0941102	0.7378	Fis1	0.076566	-0.764651	Fis1	0.0907975	-0.742686
Fis1	0.0871986	0.748085	Fis1	0.0800116	0.759175	Fis1	0.0816143	0.756664	Fis1	0.0238321	0.871155	Fis1	0.53066	0.324258	Fkbp1a	0.379326	0.442704	Fis1	0.718687	0.189822	Fis1	0.311272	-0.501093	Fis1	0.315038	0.497747	Fis1	0.936368	-0.0424467	Fis1	0.369045	-0.451269	Fkbp1a	0.0302801	-0.85434	Fkbp1a	0.195316	0.613381	Fkbp1a	0.0371295	-0.838248	Fkbp1a	0.0692884	-0.776597
Fkbp1a	0.0490669	0.81323	Fkbp1a	0.0579513	0.796415	Fkbp1a	0.0504641	0.810498	Fkbp1a	0.31272	0.499804	Fkbp1a	0.0359459	0.840922	Fkbp2	0.212125	0.59572	Fkbp1a	0.715365	-0.19212	Fkbp1a	0.228323	-0.57923	Fkbp1a	0.624947	0.255601	Fkbp1a	0.359875	0.45898	Fkbp1a	0.0476302	-0.816078	Fkbp2	0.255501	-0.552573	Fkbp2	0.161758	0.650641	Fkbp2	0.691389	-0.208774	Fkbp2	0.375315	-0.446036
Fkbp2	0.152798	0.661124	Fkbp2	0.134226	0.683726	Fkbp2	0.170926	0.640165	Fkbp2	0.832006	-0.11247	Fkbp2	0.0799791	0.759226	Fkbp4	0.832823	-0.111919	Fkbp2	0.384169	-0.438697	Fkbp2	0.537217	-0.319382	Fkbp2	0.203011	0.605222	Fkbp2	0.00670195	0.932391	Fkbp2	0.273898	-0.535156	Fkbp4	0.0486096	0.814132	Fkbp4	0.025769	-0.865899	Fkbp4	0.00762561	0.927826	Fkbp4	0.0115393	0.91096
Fkbp4	0.00257387	-0.958285	Fkbp4	0.00296455	-0.955208	Fkbp4	0.00247804	-0.959075	Fkbp4	0.0566722	-0.798759	Fkbp4	0.123722	-0.697107	Fkbp8	0.200337	0.608043	Fkbp4	0.939467	0.0403769	Fkbp4	0.190862	0.618165	Fkbp4	0.316459	-0.496489	Fkbp4	0.569243	-0.295799	Fkbp4	0.0824263	0.755401	Fkbp8	0.923213	0.051236	Fkbp8	0.968148	0.0212381	Fkbp8	0.529283	0.325284	Fkbp8	0.91574	0.0562324
Fkbp8	0.879294	0.0806452	Fkbp8	0.783597	0.145291	Fkbp8	0.886504	0.0758091	Fkbp8	0.303552	-0.507996	Fkbp8	0.477258	0.364658	Flii	0.311576	-0.500821	Fkbp8	0.770057	-0.154525	Fkbp8	0.682774	-0.214787	Fkbp8	0.307651	0.504323	Fkbp8	0.11323	0.710977	Fkbp8	0.92853	0.0476828	Flii	0.408325	0.418964	Flii	0.193762	-0.615046	Flii	0.0847068	0.751881	Flii	0.00345391	0.951623
Flii	0.0619205	-0.78929	Flii	0.114183	-0.709694	Flii	0.0466183	-0.818108	Flii	0.139885	-0.676704	Flii	0.0721747	-0.771794	Flna	0.43487	-0.397725	Flii	0.72212	0.187449	Flii	0.167367	0.644203	Flii	0.934692	-0.0435663	Flii	0.578599	-0.288978	Flii	0.528559	0.325824	Flna	0.112699	0.711693	Flna	0.0761861	-0.765261	Flna	0.0158574	0.89534	Flna	0.0010308	0.97367
Flna	0.00849985	-0.923748	Flna	0.0225965	-0.874615	Flna	0.00602596	-0.93593	Flna	0.106626	-0.719997	Flna	0.0389071	-0.834306	Flnb	0.564319	-0.2994	Flna	0.724302	0.185942	Flna	0.162634	0.649629	Flna	0.654627	-0.23455	Flna	0.469323	-0.370775	Flna	0.173521	0.637243	Flnb	0.0503569	0.810706	Flnb	0.0279594	-0.860176	Flnb	0.0116161	0.910659	Flnb	0.00293973	0.955397
Flnb	0.000728784	-0.977876	Flnb	0.00354868	-0.950958	Flnb	0.00055346	-0.980729	Flnb	0.104883	-0.722419	Flnb	0.0469499	-0.81744	Flot2	0.935347	-0.0431285	Flnb	0.743052	0.173025	Flnb	0.183992	0.625633	Flnb	0.44477	-0.389913	Flnb	0.414753	-0.41378	Flnb	0.0886263	0.745931	Flot2	0.85335	-0.098081	Flot2	0.154964	0.658566	Flot2	0.865942	0.0896117	Flot2	0.671614	-0.222601
Flot2	0.481784	0.361183	Flot2	0.553306	0.307487	Flot2	0.510281	0.339526	Flot2	0.952447	-0.0317126	Flot2	0.800852	0.133559	Fmnl3	0.60864	0.26727	Flot2	0.292107	-0.518354	Flot2	0.621266	0.258229	Flot2	0.730932	0.181368	Flot2	0.421907	0.408041	Flot2	0.885773	-0.0762997	Fmnl3	0.144606	-0.67094	Fmnl3	0.447571	0.387713	Fmnl3	0.130956	-0.687841	Fmnl3	0.248247	-0.559574
Fmnl3	0.282742	0.526944	Fmnl3	0.357037	0.46138	Fmnl3	0.286973	0.52305	Fmnl3	0.422777	0.407346	Fmnl3	0.237983	0.569619	Fmr1	0.680888	-0.216105	Fmnl3	0.611213	-0.265424	Fmnl3	0.61806	-0.260521	Fmnl3	0.715548	-0.191994	Fmnl3	0.730748	0.181494	Fmnl3	0.16453	-0.647447	Fmr1	0.065414	0.78319	Fmr1	0.215136	-0.592618	Fmr1	0.0196217	0.883336	Fmr1	0.0728356	0.770707
Fmr1	0.0889695	-0.745416	Fmr1	0.122641	-0.698512	Fmr1	0.0883439	-0.746356	Fmr1	0.160962	-0.651562	Fmr1	0.149318	-0.665265	Folr1	0.413859	-0.414499	Fmr1	0.769821	0.154686	Fmr1	0.357308	0.461151	Fmr1	0.928417	-0.0477582	Fmr1	0.715911	-0.191742	Fmr1	0.0923036	0.740455	Folr1	0.201704	0.606599	Folr1	0.0655302	-0.78299	Folr1	0.0340234	0.845355	Folr1	0	1
Folr1	0.00685731	-0.931603	Folr1	0.0187712	-0.885944	Folr1	0.00369578	-0.949943	Folr1	0.0959014	-0.73519	Folr1	0.0446498	-0.822116	Fpgs	0.372166	0.44866	Folr1	0.775403	0.150876	Folr1	0.123917	0.696854	Folr1	0.558138	-0.303933	Folr1	0.457843	-0.379683	Folr1	0.289235	0.520977	Fpgs	0.0280543	-0.859933	Fpgs	0.148227	0.666573	Fpgs	0.0856222	-0.750481	Fpgs	0.102995	-0.725062
Fpgs	0.0263504	0.864358	Fpgs	0.00979757	0.918054	Fpgs	0.0290659	0.857366	Fpgs	0.408365	0.418931	Fpgs	0.0288081	0.858016	Ftcd	0.0866977	0.748844	Fpgs	0.935251	-0.043193	Fpgs	0.110214	-0.715066	Fpgs	0.121138	0.700473	Fpgs	0.185267	0.624238	Fpgs	0.0414561	-0.828798	Ftcd	0.541701	-0.316056	Ftcd	0.47609	0.365557	Ftcd	0.870464	0.0865735	Ftcd	0.704	-0.2
Ftcd	0.45067	0.385284	Ftcd	0.438867	0.394564	Ftcd	0.475994	0.365631	Ftcd	0.385179	-0.437863	Ftcd	0.146326	0.66886	Fth1	0.229135	0.578416	Ftcd	0.281928	-0.527696	Ftcd	0.761889	-0.160109	Ftcd	0.450603	0.385337	Ftcd	0.00190252	0.964172	Ftcd	0.545458	-0.313277	Fth1	0.124459	-0.696152	Fth1	0.265864	0.542705	Fth1	0.407402	-0.41971	Fth1	0.323276	-0.490482
Fth1	0.128421	0.691062	Fth1	0.0814291	0.756953	Fth1	0.140422	0.676045	Fth1	0.926567	0.0489943	Fth1	0.0525722	0.80644	Ftl1	0.997911	-0.00139264	Fth1	0.750446	-0.167948	Fth1	0.250454	-0.557436	Fth1	0.100165	0.729064	Fth1	0.0475454	0.816247	Fth1	0.13439	-0.68352	Ftl1	0.177881	0.632375	Ftl1	0.16156	-0.650869	Ftl1	0.00299111	0.955006	Ftl1	0.0218245	0.876823
Ftl1	0.0610879	-0.790767	Ftl1	0.0783161	-0.761856	Ftl1	0.0520895	-0.807363	Ftl1	0.00650006	-0.933429	Ftl1	0.281992	-0.527636	Ftsj3	0.455466	-0.381536	Ftl1	0.838765	-0.107909	Ftl1	0.200801	0.607553	Ftl1	0.686501	-0.212183	Ftl1	0.942987	0.0380271	Ftl1	0.242985	0.564702	Ftsj3	0.131899	0.68665	Ftsj3	0.0357051	-0.841471	Ftsj3	0.0288022	0.858031	Ftsj3	0.000136758	0.990436
Ftsj3	0.00120641	-0.971505	Ftsj3	0.00538795	-0.939453	Ftsj3	0.000419636	-0.983227	Ftsj3	0.106773	-0.719793	Ftsj3	0.0384405	-0.835333	Fus	0.439608	-0.393979	Ftsj3	0.7626	0.159622	Ftsj3	0.132495	0.685899	Ftsj3	0.434052	-0.398373	Ftsj3	0.391421	-0.432729	Ftsj3	0.200217	0.608171	Fus	0.121898	0.699479	Fus	0.035614	-0.841679	Fus	0.0388621	0.834405	Fus	0.00170027	0.966141
Fus	0.000663568	-0.978893	Fus	0.00148659	-0.968351	Fus	0.0001866	-0.988826	Fus	0.133875	-0.684165	Fus	0.0336541	-0.84622	Fxr1	0.330849	0.483862	Fus	0.825324	0.116984	Fus	0.102739	0.725422	Fus	0.29078	-0.519565	Fus	0.329735	-0.484832	Fus	0.184468	0.625111	Fxr1	0.449734	-0.386018	Fxr1	0.278614	0.530765	Fxr1	0.852444	0.0986914	Fxr1	0.763626	-0.15892
Fxr1	0.407824	0.419369	Fxr1	0.398074	0.427288	Fxr1	0.450155	0.385688	Fxr1	0.432729	-0.399422	Fxr1	0.274342	0.534742	Fxr2	0.456228	0.380941	Fxr1	0.22007	-0.587571	Fxr1	0.960467	0.0263616	Fxr1	0.384915	0.438082	Fxr1	0.010863	0.913648	Fxr1	0.439905	-0.393745	Fxr2	0.827405	-0.115578	Fxr2	0.535217	0.320867	Fxr2	0.438471	0.394877	Fxr2	0.834553	0.110751
Fxr2	0.792152	0.13947	Fxr2	0.787738	0.142472	Fxr2	0.843789	0.104521	Fxr2	0.193714	-0.615096	Fxr2	0.591265	0.279791	Fyco1	0.36799	-0.452153	Fxr2	0.214546	-0.593224	Fxr2	0.619313	0.259624	Fxr2	0.576561	0.290461	Fxr2	0.0565982	0.798895	Fxr2	0.793544	-0.138524	Fyco1	0.851291	-0.099467	Fyco1	0.673524	-0.221261	Fyco1	0.279982	-0.529497	Fyco1	0.782541	-0.14601
Fyco1	0.966497	0.0223391	Fyco1	0.8222	0.119096	Fyco1	0.923022	0.0513639	Fyco1	0.113767	0.710253	Fyco1	0.697348	-0.204624	G3bp1	0.58931	-0.281206	Fyco1	0.016171	0.894291	Fyco1	0.263334	-0.5451	Fyco1	0.576284	0.290663	Fyco1	0.127098	-0.692754	Fyco1	0.868686	-0.0877681	G3bp1	0.0143085	0.900674	G3bp1	0.0315113	-0.85133	G3bp1	0.0130287	0.905296	G3bp1	0.0169351	0.891775
G3bp1	0.00150314	-0.968175	G3bp1	0.00255218	-0.958463	G3bp1	0.0020617	-0.962694	G3bp1	0.156876	-0.656321	G3bp1	0.0456428	-0.820084	G3bp2	0.789016	-0.141603	G3bp1	0.73849	0.176162	G3bp1	0.212839	0.594983	G3bp1	0.372113	-0.448705	G3bp1	0.358027	-0.460542	G3bp1	0.0317233	0.850817	G3bp2	0.014589	0.899688	G3bp2	0.0347805	-0.843596	G3bp2	0.00577128	0.937313	G3bp2	0.0238457	0.871117
G3bp2	0.00364506	-0.950291	G3bp2	0.00322747	-0.953248	G3bp2	0.00446117	-0.944957	G3bp2	0.0952823	-0.73609	G3bp2	0.099458	-0.730072	G6pc	0.0866977	0.748844	G3bp2	0.892026	0.0721079	G3bp2	0.212519	0.595314	G3bp2	0.322449	-0.491207	G3bp2	0.502418	-0.345465	G3bp2	0.0310503	0.85245	G6pc	0.541701	-0.316056	G6pc	0.47609	0.365557	G6pc	0.870464	0.0865735	G6pc	0.704	-0.2
G6pc	0.45067	0.385284	G6pc	0.438867	0.394564	G6pc	0.475994	0.365631	G6pc	0.385179	-0.437863	G6pc	0.146326	0.66886	G6pdx	0.322613	0.491064	G6pc	0.281928	-0.527696	G6pc	0.761889	-0.160109	G6pc	0.450603	0.385337	G6pc	0.00190252	0.964172	G6pc	0.545458	-0.313277	G6pdx	0.193339	-0.615498	G6pdx	0.15181	0.662295	G6pdx	0.0335946	-0.84636	G6pdx	0.00310173	-0.954175
G6pdx	0.0299801	0.855082	G6pdx	0.0593179	0.793937	G6pdx	0.0228215	0.873978	G6pdx	0.141885	0.674252	G6pdx	0.0363831	0.83993	Gaa	0.598739	0.274394	G6pdx	0.715846	-0.191788	G6pdx	0.151701	-0.662424	G6pdx	0.809479	0.127709	G6pdx	0.48991	0.354969	G6pdx	0.272457	-0.536503	Gaa	0.155764	0.657626	Gaa	0.740357	-0.174878	Gaa	0.763754	0.158833	Gaa	0.704	-0.2
Gaa	0.833897	-0.111193	Gaa	0.722099	-0.187463	Gaa	0.909751	-0.0602391	Gaa	0.783247	0.145529	Gaa	0.964248	-0.0238392	Gabarapl2	0.863095	-0.0915257	Gaa	0.910203	0.0599366	Gaa	0.708821	-0.196655	Gaa	0.531103	-0.323928	Gaa	0.721129	-0.188133	Gaa	0.0980215	0.732129	Gabarapl2	0.00695315	0.931121	Gabarapl2	0.028521	-0.858743	Gabarapl2	0.21352	0.594281	Gabarapl2	0.266714	0.541902
Gabarapl2	0.054355	-0.803067	Gabarapl2	0.0465088	-0.818329	Gabarapl2	0.0756352	-0.766149	Gabarapl2	0.58668	-0.28311	Gabarapl2	0.190555	-0.618496	Gabra5	0.750949	-0.167603	Gabarapl2	0.494064	0.351804	Gabarapl2	0.70098	0.202098	Gabarapl2	0.274447	-0.534644	Gabarapl2	0.211621	-0.596241	Gabarapl2	0.00736265	0.929097	Gabra5	0.00145999	0.968637	Gabra5	0.0203446	-0.881162	Gabra5	0.0781601	0.762104	Gabra5	0.115254	0.708259
Gabra5	0.0138889	-0.902166	Gabra5	0.0120388	-0.909023	Gabra5	0.0218355	-0.876791	Gabra5	0.359801	-0.459042	Gabra5	0.102143	-0.726262	Galm	0.723165	-0.186727	Gabra5	0.590404	0.280414	Gabra5	0.457961	0.379591	Gabra5	0.294294	-0.516364	Gabra5	0.257068	-0.551071	Gabra5	0.00403142	0.9477	Galm	0.318359	0.49481	Galm	0.181507	-0.628362	Galm	0.0215991	0.877474	Galm	0.00743101	0.928764
Galm	0.0672623	-0.780023	Galm	0.106311	-0.720434	Galm	0.0528915	-0.805832	Galm	0.0233675	-0.872446	Galm	0.205862	-0.602232	Galnt12	0.0686716	0.777635	Galm	0.999202	0.000531677	Galm	0.185925	0.623521	Galm	0.861486	-0.0926076	Galm	0.940508	-0.0396821	Galm	0.419166	0.410236	Galnt12	0.940509	-0.0396814	Galnt12	0.890632	-0.0730416	Galnt12	0.578539	-0.289022	Galnt12	0.377482	-0.444235
Galnt12	0.570992	0.294521	Galnt12	0.529064	0.325448	Galnt12	0.517588	0.334031	Galnt12	0.774848	0.151255	Galnt12	0.186181	0.623241	Ganab	0.383485	0.439262	Galnt12	0.700974	0.202102	Galnt12	0.0553007	-0.801299	Galnt12	0.603436	0.271011	Galnt12	0.505354	0.343244	Galnt12	0.977079	0.015282	Ganab	0.175349	-0.635195	Ganab	0.134565	0.683301	Ganab	0.768265	-0.155749	Ganab	0.53163	-0.323535
Ganab	0.206097	0.601986	Ganab	0.197821	0.610711	Ganab	0.243007	0.564681	Ganab	0.700298	-0.202572	Ganab	0.159777	0.652937	Gapdh	0.743246	-0.172892	Ganab	0.235371	-0.572202	Ganab	0.889971	-0.073485	Ganab	0.321978	0.491622	Ganab	0.0122662	0.908154	Ganab	0.171225	-0.639827	Gapdh	0.0208139	-0.87977	Gapdh	0.04211	0.827411	Gapdh	0.0210121	-0.879187	Gapdh	0.106787	-0.719775
Gapdh	0.0378903	0.836551	Gapdh	0.0353627	0.842255	Gapdh	0.0450647	0.821264	Gapdh	0.0866719	0.748883	Gapdh	0.33082	0.483887	Gar1	0.606088	0.269104	Gapdh	0.951962	-0.0320365	Gapdh	0.455992	-0.381126	Gapdh	0.386058	0.437139	Gapdh	0.777018	0.149775	Gapdh	0.0317362	-0.850786	Gar1	0.0251924	0.867443	Gar1	0.294612	-0.516075	Gar1	0.222069	0.585539	Gar1	0.62065	0.258669
Gar1	0.275229	-0.533914	Gar1	0.177903	-0.63235	Gar1	0.313839	-0.49881	Gar1	0.49496	-0.351123	Gar1	0.597866	-0.275023	Gars1	0.579159	-0.288571	Gar1	0.778607	-0.148691	Gar1	0.627522	0.253766	Gar1	0.131356	-0.687335	Gar1	0.7063	-0.198403	Gar1	0.0151814	0.897636	Gars1	0.32161	0.491945	Gars1	0.248908	-0.558933	Gars1	0.656185	0.233451	Gars1	0.498862	0.348159
Gars1	0.224567	-0.58301	Gars1	0.144196	-0.671437	Gars1	0.241577	-0.566082	Gars1	0.93714	-0.0419314	Gars1	0.280311	-0.529192	Gatad2b	0.413859	-0.414499	Gars1	0.919347	0.0538204	Gars1	0.404232	0.422279	Gars1	0.0229641	-0.873576	Gars1	0.140799	-0.675582	Gars1	0.332051	0.482816	Gatad2b	0.201704	0.606599	Gatad2b	0.0655302	-0.78299	Gatad2b	0.0340234	0.845355	Gatad2b	0	1
Gatad2b	0.00685731	-0.931603	Gatad2b	0.0187712	-0.885944	Gatad2b	0.00369578	-0.949943	Gatad2b	0.0959014	-0.73519	Gatad2b	0.0446498	-0.822116	Gatd3a	0.115087	-0.708482	Gatad2b	0.775403	0.150876	Gatad2b	0.123917	0.696854	Gatad2b	0.558138	-0.303933	Gatad2b	0.457843	-0.379683	Gatad2b	0.289235	0.520977	Gatd3a	0.395703	-0.429224	Gatd3a	0.432486	0.399614	Gatd3a	0.173377	-0.637405	Gatd3a	0.520383	-0.331935
Gatd3a	0.475651	0.365894	Gatd3a	0.420674	0.409028	Gatd3a	0.479199	0.363166	Gatd3a	0.0527272	0.806145	Gatd3a	0.784591	-0.144614	Gbx2	0.608489	-0.267379	Gatd3a	0.384114	0.438742	Gatd3a	0.68935	-0.210196	Gatd3a	0.514369	0.336449	Gatd3a	0.33017	-0.484453	Gatd3a	0.410026	-0.417589	Gbx2	0.00360316	0.95058	Gbx2	0.0412824	-0.829168	Gbx2	0.0230117	0.873442	Gbx2	0.0456186	0.820133
Gbx2	0.00618223	-0.935095	Gbx2	0.00673435	-0.932226	Gbx2	0.00878748	-0.922451	Gbx2	0.230306	-0.577244	Gbx2	0.0529155	-0.805787	Gcat	0.584014	0.285044	Gbx2	0.693251	0.207477	Gbx2	0.277275	0.532009	Gbx2	0.371485	-0.449229	Gbx2	0.320721	-0.492727	Gbx2	0.0108416	0.913734	Gcat	0.109451	-0.716109	Gcat	0.642671	0.243003	Gcat	0.0993357	-0.730247	Gcat	0.31979	-0.493548
Gcat	0.243064	0.564625	Gcat	0.15067	0.663652	Gcat	0.238805	0.568808	Gcat	0.371891	0.44889	Gcat	0.202821	0.605423	Gcc2	0.120383	-0.701463	Gcat	0.489289	0.355443	Gcat	0.0635822	-0.786369	Gcat	0.178442	0.631752	Gcat	0.628194	0.253287	Gcat	0.118042	-0.704548	Gcc2	0.581825	-0.286633	Gcc2	0.281377	0.528205	Gcc2	0.740215	-0.174976	Gcc2	0.891833	-0.0722369
Gcc2	0.663179	0.228526	Gcc2	0.680182	0.2166	Gcc2	0.70643	0.198313	Gcc2	0.539916	0.317379	Gcc2	0.616716	-0.261482	Gcdh	0.770535	-0.154199	Gcc2	0.847251	-0.102189	Gcc2	0.496322	0.350088	Gcc2	0.784857	0.144433	Gcc2	0.717906	-0.190362	Gcc2	0.565775	-0.298334	Gcdh	0.721007	0.188218	Gcdh	0.895808	0.0695736	Gcdh	0.434817	0.397766	Gcdh	0.618799	0.259992
Gcdh	0.624894	-0.255639	Gcdh	0.426357	-0.404488	Gcdh	0.588589	-0.281728	Gcdh	0.457235	-0.380157	Gcdh	0.61149	-0.265226	Gcn1	0.971646	-0.0189046	Gcdh	0.0992239	-0.730407	Gcdh	0.0315477	0.851242	Gcdh	0.0593626	-0.793857	Gcdh	0.9878	-0.00813357	Gcdh	0.750073	0.168204	Gcn1	0.280343	-0.529162	Gcn1	0.413787	0.414557	Gcn1	0.299958	-0.511233	Gcn1	0.429516	-0.401974
Gcn1	0.462924	0.375732	Gcn1	0.611856	0.264963	Gcn1	0.481129	0.361685	Gcn1	0.506283	0.342542	Gcn1	0.574617	0.291877	Gda	0.55051	0.309547	Gcn1	0.395481	-0.429406	Gcn1	0.813851	0.124746	Gcn1	0.371255	-0.449422	Gcn1	0.981877	0.0120829	Gcn1	0.294956	-0.515762	Gda	0.928867	0.0474575	Gda	0.481798	-0.361172	Gda	0.28947	0.520763	Gda	0.270976	0.537891
Gda	0.417548	-0.411534	Gda	0.393347	-0.431151	Gda	0.379284	-0.442739	Gda	0.0438981	-0.823668	Gda	0.955637	-0.0295837	Gdf9	0.170403	0.640756	Gda	0.36051	-0.458444	Gda	0.307935	0.504069	Gda	0.478134	-0.363984	Gda	0.493186	0.352473	Gda	0.971298	-0.019137	Gdf9	0.367583	-0.452494	Gdf9	0.241528	0.56613	Gdf9	0.982105	-0.0119305	Gdf9	0.573542	-0.292661
Gdf9	0.297198	0.513729	Gdf9	0.307666	0.504309	Gdf9	0.328844	0.485608	Gdf9	0.509414	-0.34018	Gdf9	0.128306	0.691209	Gdi2	0.029632	0.855948	Gdf9	0.171575	-0.639432	Gdf9	0.876759	-0.082347	Gdf9	0.455822	0.381258	Gdf9	0.000544297	0.98089	Gdf9	0.373328	-0.447691	Gdi2	0.294378	-0.516287	Gdi2	0.349475	0.467809	Gdi2	0.628612	-0.25299	Gdi2	0.326942	-0.48727
Gdi2	0.202908	0.605331	Gdi2	0.204691	0.603458	Gdi2	0.211293	0.596581	Gdi2	0.780911	-0.147121	Gdi2	0.0169875	0.891605	Gdpd1	0.809933	0.127401	Gdi2	0.359557	-0.459249	Gdi2	0.397497	-0.427759	Gdi2	0.45904	0.378751	Gdi2	0.00537358	0.939534	Gdi2	0.322885	-0.490825	Gdpd1	0.00357222	-0.950794	Gdpd1	0.0287849	0.858074	Gdpd1	0.0400299	-0.83186	Gdpd1	0.0838678	-0.753171
Gdpd1	0.00839491	0.924226	Gdpd1	0.00324581	0.953115	Gdpd1	0.0127247	0.906425	Gdpd1	0.231396	0.576155	Gdpd1	0.112225	0.712334	Gemin5	0.47189	-0.368793	Gdpd1	0.830814	-0.113275	Gdpd1	0.294428	-0.516242	Gdpd1	0.182646	0.62711	Gdpd1	0.347121	0.469821	Gdpd1	0.00873417	-0.92269	Gemin5	0.847241	0.102195	Gemin5	0.860833	0.0930464	Gemin5	0.222087	0.585521	Gemin5	0.276738	0.532509
Gemin5	0.589231	-0.281263	Gemin5	0.580846	-0.287344	Gemin5	0.524688	-0.328714	Gemin5	0.228297	-0.579256	Gemin5	0.424067	-0.406315	Get4	0.393863	0.430729	Gemin5	0.404395	-0.422147	Gemin5	0.0664646	0.781385	Gemin5	0.954797	-0.0301442	Gemin5	0.756352	0.1639	Gemin5	0.939532	0.0403338	Get4	0.62795	0.253461	Get4	0.414811	0.413733	Get4	0.8588	0.094414	Get4	0.403623	-0.422773
Get4	0.577006	0.290137	Get4	0.760049	0.161368	Get4	0.551956	0.308481	Get4	0.971192	0.0192079	Get4	0.533301	0.322292	Gfer	0.959507	0.0270021	Get4	0.24986	-0.55801	Get4	0.966951	0.022036	Get4	0.637819	-0.246443	Get4	0.47993	0.362606	Get4	0.526687	0.327221	Gfer	0.329925	-0.484666	Gfer	0.685556	0.212843	Gfer	0.226809	-0.580751	Gfer	0.455108	-0.381815
Gfer	0.344321	0.47222	Gfer	0.186811	0.622555	Gfer	0.332677	0.482272	Gfer	0.310737	0.501569	Gfer	0.495441	0.350757	Gfpt1	0.440931	0.392935	Gfer	0.180119	0.629894	Gfer	0.0483277	-0.814691	Gfer	0.00893028	0.921815	Gfer	0.85878	0.094427	Gfer	0.346192	-0.470616	Gfpt1	0.928673	0.0475872	Gfpt1	0.228805	-0.578746	Gfpt1	0.969498	-0.0203373	Gfpt1	0.770187	0.154437
Gfpt1	0.650975	-0.237128	Gfpt1	0.755362	-0.164578	Gfpt1	0.6795	-0.217076	Gfpt1	0.768599	-0.155522	Gfpt1	0.800446	0.133835	Ggct	0.172407	0.638494	Gfpt1	0.440619	0.393182	Gfpt1	0.42485	-0.40569	Gfpt1	0.942142	0.038591	Gfpt1	0.964781	-0.0234834	Gfpt1	0.953562	0.0309686	Ggct	0.224858	-0.582717	Ggct	0.29761	0.513356	Ggct	0.0975975	-0.732739	Ggct	0.0384266	-0.835363
Ggct	0.0931185	0.739255	Ggct	0.141971	0.674147	Ggct	0.0823997	0.755442	Ggct	0.342356	0.473907	Ggct	0.0253679	0.866971	Ghitm	0.521609	-0.331018	Ggct	0.604024	-0.270588	Ggct	0.206251	-0.601825	Ggct	0.976763	0.0154929	Ggct	0.385596	0.43752	Ggct	0.293826	-0.516789	Ghitm	0.101147	0.72767	Ghitm	0.0109295	-0.91338	Ghitm	0.0614929	0.790047	Ghitm	0.00650072	0.933425
Ghitm	0.0046191	-0.943982	Ghitm	0.0243507	-0.869728	Ghitm	0.00479045	-0.942943	Ghitm	0.193938	-0.614857	Ghitm	0.0575848	-0.797084	Gja1	0.66446	0.227624	Ghitm	0.421448	0.408409	Ghitm	0.397049	0.428124	Ghitm	0.724011	-0.186142	Ghitm	0.347275	-0.469689	Ghitm	0.154051	0.659642	Gja1	0.143236	-0.672604	Gja1	0.0926502	0.739944	Gja1	0.152911	-0.660989	Gja1	0.1111	-0.71386
Gja1	0.0322431	0.849567	Gja1	0.00966615	0.918613	Gja1	0.0328543	0.848109	Gja1	0.288944	0.521243	Gja1	0.143929	0.671761	Gjb3	0.413859	-0.414499	Gja1	0.865815	0.0896974	Gja1	0.121946	-0.699417	Gja1	0.0267432	0.863326	Gja1	0.317451	0.495612	Gja1	0.180811	-0.62913	Gjb3	0.201704	0.606599	Gjb3	0.0655302	-0.78299	Gjb3	0.0340234	0.845355	Gjb3	0	1
Gjb3	0.00685731	-0.931603	Gjb3	0.0187712	-0.885944	Gjb3	0.00369578	-0.949943	Gjb3	0.0959014	-0.73519	Gjb3	0.0446498	-0.822116	Gk	0.173477	-0.637292	Gjb3	0.775403	0.150876	Gjb3	0.123917	0.696854	Gjb3	0.558138	-0.303933	Gjb3	0.457843	-0.379683	Gjb3	0.289235	0.520977	Gk	0.611233	0.26541	Gk	0.951907	-0.0320729	Gk	0.776661	-0.150018	Gk	0.926706	-0.0489018
Gk	0.920764	-0.0528736	Gk	0.995485	0.00301033	Gk	0.958305	-0.027804	Gk	0.242109	0.565561	Gk	0.367913	-0.452218	Gldc	0.785305	-0.144128	Gk	0.154559	0.659043	Gk	0.70596	-0.198639	Gk	0.602798	0.27147	Gk	0.154856	-0.658693	Gk	0.575363	0.291333	Gldc	0.000240883	0.987301	Gldc	0.0378811	-0.836571	Gldc	0.0591595	0.794223	Gldc	0.125859	0.694346
Gldc	0.01999	-0.882224	Gldc	0.0156634	-0.895994	Gldc	0.0289504	-0.857657	Gldc	0.330641	-0.484043	Gldc	0.113805	-0.710202	Glg1	0.568341	-0.296458	Gldc	0.670293	0.223528	Gldc	0.427948	0.403221	Gldc	0.300002	-0.511194	Gldc	0.310853	-0.501466	Gldc	0.0013766	0.969551	Glg1	0.220435	0.587199	Glg1	0.159175	-0.653637	Glg1	0.00922537	0.920516	Glg1	0.00169401	0.966203
Glg1	0.0255793	-0.866405	Glg1	0.0324634	-0.84904	Glg1	0.0169618	-0.891688	Glg1	0.0301227	-0.854729	Glg1	0.102652	-0.725544	Glipr2	0.413859	-0.414499	Glg1	0.865144	-0.090148	Glg1	0.0557017	0.800553	Glg1	0.496227	-0.35016	Glg1	0.72648	-0.184438	Glg1	0.307394	0.504552	Glipr2	0.201704	0.606599	Glipr2	0.0655302	-0.78299	Glipr2	0.0340234	0.845355	Glipr2	0	1
Glipr2	0.00685731	-0.931603	Glipr2	0.0187712	-0.885944	Glipr2	0.00369578	-0.949943	Glipr2	0.0959014	-0.73519	Glipr2	0.0446498	-0.822116	Glmp	0.960061	-0.0266323	Glipr2	0.775403	0.150876	Glipr2	0.123917	0.696854	Glipr2	0.558138	-0.303933	Glipr2	0.457843	-0.379683	Glipr2	0.289235	0.520977	Glmp	0.0796572	0.759733	Glmp	0.177128	-0.633212	Glmp	1.65229e-05	0.996679	Glmp	0.0349516	0.8432
Glmp	0.041616	-0.828458	Glmp	0.031393	-0.851616	Glmp	0.0364302	-0.839823	Glmp	0.0142148	-0.901005	Glmp	0.220922	-0.586704	Glrx	0.225761	0.581807	Glmp	0.65267	-0.235931	Glmp	0.0960708	0.734945	Glmp	0.354057	-0.463908	Glmp	0.924505	-0.0503723	Glmp	0.117081	0.705823	Glrx	0.0689141	-0.777227	Glrx	0.328941	0.485524	Glrx	0.0858843	-0.750081	Glrx	0.112973	-0.711323
Glrx	0.0779782	0.762393	Glrx	0.0604559	0.791894	Glrx	0.0761286	0.765354	Glrx	0.441588	0.392418	Glrx	0.0202993	0.881297	Glrx5	0.252745	-0.555223	Glrx	0.934068	-0.043983	Glrx	0.0918116	-0.741182	Glrx	0.352146	0.465533	Glrx	0.255591	0.552487	Glrx	0.091401	-0.74179	Glrx5	0.275076	-0.534057	Glrx5	0.131797	0.686778	Glrx5	0.235548	-0.572026	Glrx5	0.397136	-0.428054
Glrx5	0.254783	0.553262	Glrx5	0.229876	0.577674	Glrx5	0.271543	0.53736	Glrx5	0.144866	0.670624	Glrx5	0.93873	0.0408695	Gls	0.413859	-0.414499	Glrx5	0.811556	0.126301	Glrx5	0.807395	-0.129121	Glrx5	0.366467	0.45343	Glrx5	0.804933	-0.130791	Glrx5	0.292914	-0.517619	Gls	0.201704	0.606599	Gls	0.0655302	-0.78299	Gls	0.0340234	0.845355	Gls	0	1
Gls	0.00685731	-0.931603	Gls	0.0187712	-0.885944	Gls	0.00369578	-0.949943	Gls	0.0959014	-0.73519	Gls	0.0446498	-0.822116	Glud1	0.714912	0.192434	Gls	0.775403	0.150876	Gls	0.123917	0.696854	Gls	0.558138	-0.303933	Gls	0.457843	-0.379683	Gls	0.289235	0.520977	Glud1	0.0418305	0.828003	Glud1	0.167968	-0.643518	Glud1	0.239636	0.56799	Glud1	0.47846	0.363734
Glud1	0.271437	-0.537459	Glud1	0.316042	-0.496858	Glud1	0.313357	-0.499239	Glud1	0.53666	-0.319795	Glud1	0.541656	-0.316089	Glul	0.571058	0.294473	Glud1	0.459377	0.378489	Glud1	0.823125	-0.118471	Glud1	0.977995	-0.0146707	Glud1	0.716568	-0.191287	Glud1	0.035649	0.841599	Glul	0.0979678	0.732207	Glul	0.270077	-0.538735	Glul	0.640613	0.244461	Glul	0.950563	0.03297
Glul	0.458729	-0.378993	Glul	0.383568	-0.439194	Glul	0.528327	-0.325997	Glul	0.995371	-0.00308568	Glul	0.787878	-0.142377	Glyr1	0.532422	-0.322946	Glul	0.71335	0.193516	Glul	0.765202	-0.157843	Glul	0.307324	-0.504615	Glul	0.509565	-0.340066	Glul	0.0661951	0.781847	Glyr1	0.61826	0.260377	Glyr1	0.052441	-0.806691	Glyr1	0.811282	0.126487	Glyr1	0.279889	0.529583
Glyr1	0.190064	-0.619027	Glyr1	0.268857	-0.539883	Glyr1	0.201504	-0.60681	Glyr1	0.897523	-0.0684248	Glyr1	0.299465	-0.511679	Gmds	0.281157	0.528409	Glyr1	0.164027	0.648025	Glyr1	0.996702	0.00219879	Glyr1	0.726865	-0.184172	Glyr1	0.162334	-0.649976	Glyr1	0.688842	0.21055	Gmds	0.0365162	-0.839629	Gmds	0.260172	0.548106	Gmds	0.116479	-0.706623	Gmds	0.156447	-0.656824
Gmds	0.0671037	0.780294	Gmds	0.0418826	0.827892	Gmds	0.071194	0.773416	Gmds	0.530488	0.324386	Gmds	0.0261248	0.864954	Gmps	0.590731	0.280178	Gmds	0.893171	-0.0713402	Gmds	0.133354	-0.684819	Gmds	0.219757	0.58789	Gmds	0.180287	0.629708	Gmds	0.0477243	-0.81589	Gmps	0.142918	0.672991	Gmps	0.706259	-0.198431	Gmps	0.735479	0.178235	Gmps	0.7335	-0.179598
Gmps	0.80364	-0.131667	Gmps	0.695538	-0.205884	Gmps	0.879382	-0.0805865	Gmps	0.813584	0.124927	Gmps	0.95	-0.0333456	Gna11	0.470761	0.369664	Gmps	0.900419	0.0664853	Gmps	0.715087	-0.192313	Gmps	0.527969	-0.326264	Gmps	0.719815	-0.189042	Gmps	0.0886016	0.745968	Gna11	0.795955	0.136885	Gna11	0.715387	-0.192105	Gna11	0.213274	0.594535	Gna11	0.376042	0.445431
Gna11	0.650958	-0.23714	Gna11	0.748832	-0.169056	Gna11	0.61759	-0.260857	Gna11	0.0604876	-0.791837	Gna11	0.922461	0.0517389	Gna13	0.413859	-0.414499	Gna11	0.686772	-0.211994	Gna11	0.73865	0.176052	Gna11	0.54025	0.317132	Gna11	0.228276	0.579278	Gna11	0.866963	0.088926	Gna13	0.201704	0.606599	Gna13	0.0655302	-0.78299	Gna13	0.0340234	0.845355	Gna13	0	1
Gna13	0.00685731	-0.931603	Gna13	0.0187712	-0.885944	Gna13	0.00369578	-0.949943	Gna13	0.0959014	-0.73519	Gna13	0.0446498	-0.822116	Gnai2	0.73823	-0.176341	Gna13	0.775403	0.150876	Gna13	0.123917	0.696854	Gna13	0.558138	-0.303933	Gna13	0.457843	-0.379683	Gna13	0.289235	0.520977	Gnai2	0.621442	-0.258103	Gnai2	0.866032	0.0895514	Gnai2	0.522767	0.330151	Gnai2	0.383552	0.439207
Gnai2	0.867538	-0.0885393	Gnai2	0.998913	0.000724897	Gnai2	0.792247	-0.139405	Gnai2	0.281853	-0.527765	Gnai2	0.8228	-0.11869	Gnai3	0.973472	-0.0176874	Gnai2	0.765839	-0.157407	Gnai2	0.483128	0.360153	Gnai2	0.369551	0.450846	Gnai2	0.46012	0.37791	Gnai2	0.517167	-0.334347	Gnai3	0.16841	-0.643016	Gnai3	0.417282	0.411748	Gnai3	0.825578	-0.116812	Gnai3	0.98234	0.0117739
Gnai3	0.643216	0.242617	Gnai3	0.697015	0.204856	Gnai3	0.719413	0.18932	Gnai3	0.654809	-0.234421	Gnai3	0.662759	0.228821	Gnas	0.269195	0.539564	Gnai3	0.201824	-0.606473	Gnai3	0.408447	0.418865	Gnai3	0.864875	-0.0903287	Gnai3	0.40363	0.422767	Gnai3	0.127752	-0.691916	Gnas	0.347845	-0.469202	Gnas	0.134524	0.683353	Gnas	0.915828	-0.0561737	Gnas	0.48566	-0.358215
Gnas	0.281194	0.528374	Gnas	0.384948	0.438055	Gnas	0.317269	0.495773	Gnas	0.604938	-0.269931	Gnas	0.16756	0.643983	Gnb1	0.424225	-0.406189	Gnas	0.011998	-0.90918	Gnas	0.740143	0.175025	Gnas	0.981076	-0.0126166	Gnas	0.0212473	0.878498	Gnas	0.362118	-0.457087	Gnb1	0.413456	0.414823	Gnb1	0.149369	-0.665205	Gnb1	0.0784834	0.76159	Gnb1	0.00237563	0.959935
Gnb1	0.0541908	-0.803376	Gnb1	0.105236	-0.721927	Gnb1	0.0404338	-0.830988	Gnb1	0.10093	-0.727978	Gnb1	0.106709	-0.719882	Gnb2	0.217981	-0.589702	Gnb1	0.73645	0.177566	Gnb1	0.198868	0.609599	Gnb1	0.91355	-0.0576972	Gnb1	0.647113	-0.239858	Gnb1	0.535987	0.320295	Gnb2	0.484229	0.35931	Gnb2	0.199338	-0.609101	Gnb2	0.165391	0.64646	Gnb2	0.0110092	0.91306
Gnb2	0.0504331	-0.810558	Gnb2	0.0616971	-0.789685	Gnb2	0.035828	-0.841191	Gnb2	0.225763	-0.581804	Gnb2	0.0493256	-0.812722	Gng12	0.816042	-0.123263	Gnb2	0.92748	0.0483846	Gnb2	0.0523184	0.806925	Gnb2	0.421563	-0.408317	Gnb2	0.372108	-0.448709	Gnb2	0.609294	0.266801	Gng12	0.237364	-0.57023	Gng12	0.113679	0.710371	Gng12	0.198732	-0.609743	Gng12	0.209225	-0.598726
Gng12	0.214581	0.593188	Gng12	0.335408	0.479903	Gng12	0.227402	0.580155	Gng12	0.267092	0.541545	Gng12	0.519323	0.33273	Gng2	0.837908	0.108487	Gng12	0.378549	-0.443349	Gng12	0.910435	0.0597812	Gng12	0.632515	-0.250212	Gng12	0.921653	0.0522793	Gng12	0.274904	-0.534217	Gng2	0.773209	-0.152373	Gng2	0.461841	-0.376573	Gng2	0.701547	-0.201704	Gng2	0.886934	0.0755209
Gng2	0.742268	-0.173564	Gng2	0.719771	-0.189072	Gng2	0.749622	-0.168514	Gng2	0.968586	0.0209457	Gng2	0.934729	0.0435415	Gng5	0.459536	-0.378365	Gng2	0.849081	0.100956	Gng2	0.91791	-0.0547815	Gng2	0.413883	-0.414479	Gng2	0.672729	-0.221819	Gng2	0.742451	-0.173439	Gng5	0.0359201	0.840981	Gng5	0.0603791	-0.792031	Gng5	0.0112828	0.91197	Gng5	0.00772818	0.927336
Gng5	0.00176881	-0.965461	Gng5	0.00209542	-0.962388	Gng5	0.00144891	-0.968757	Gng5	0.142601	-0.673378	Gng5	0.025605	-0.866336	Gnl2	0.64864	0.238778	Gng5	0.840938	0.106444	Gng5	0.112723	0.711661	Gng5	0.338522	-0.47721	Gng5	0.350777	-0.466699	Gng5	0.0660519	0.782093	Gnl2	0.467287	0.37235	Gnl2	0.199293	-0.609149	Gnl2	0.559636	0.302833	Gnl2	0.512326	0.337986
Gnl2	0.478242	-0.363902	Gnl2	0.658555	-0.231781	Gnl2	0.508639	-0.340764	Gnl2	0.586802	-0.283022	Gnl2	0.8434	-0.104784	Gnl3	0.52608	-0.327674	Gnl2	0.219373	0.588281	Gnl2	0.44061	-0.393188	Gnl2	0.411392	0.416486	Gnl2	0.96752	-0.0216565	Gnl2	0.488904	0.355737	Gnl3	0.0220539	0.876163	Gnl3	0.0365823	-0.839479	Gnl3	0.0150586	0.898058	Gnl3	0.0127453	0.906348
Gnl3	0.000672722	-0.978747	Gnl3	0.000627485	-0.979477	Gnl3	0.000818446	-0.976549	Gnl3	0.158258	-0.654705	Gnl3	0.033383	-0.846858	Gnmt	0.20513	0.602998	Gnl3	0.799871	0.134225	Gnl3	0.151934	0.662148	Gnl3	0.294865	-0.515845	Gnl3	0.324885	-0.48907	Gnl3	0.0444141	0.822601	Gnmt	0.390555	-0.43344	Gnmt	0.214497	0.593274	Gnmt	0.963891	0.0240771	Gnmt	0.598896	-0.274281
Gnmt	0.317487	0.49558	Gnmt	0.349651	0.467659	Gnmt	0.353427	0.464443	Gnmt	0.47843	-0.363757	Gnmt	0.158507	0.654415	Gnpat	0.257529	0.550629	Gnmt	0.104534	-0.722906	Gnmt	0.972057	0.0186306	Gnmt	0.572404	0.293491	Gnmt	0.00137127	0.96961	Gnmt	0.395208	-0.429629	Gnpat	0.0410188	-0.829732	Gnpat	0.0518328	0.807855	Gnpat	0.092048	-0.740832	Gnpat	0.0333814	-0.846862
Gnpat	0.0102847	0.916012	Gnpat	0.0239323	0.870878	Gnpat	0.0122539	0.908201	Gnpat	0.427772	0.403361	Gnpat	0.00605962	0.935749	Gnpnat1	0.761187	-0.160589	Gnpat	0.385207	-0.43784	Gnpat	0.324242	-0.489634	Gnpat	0.599833	0.273605	Gnpat	0.13871	0.678152	Gnpat	0.0669819	-0.780501	Gnpnat1	0.084964	0.751487	Gnpnat1	0.352956	-0.464844	Gnpnat1	0.599638	0.273746	Gnpnat1	0.766528	0.156936
Gnpnat1	0.448008	-0.38737	Gnpnat1	0.490317	-0.354659	Gnpnat1	0.508229	-0.341073	Gnpnat1	0.793805	0.138346	Gnpnat1	0.394007	-0.43061	Golga2	0.352976	-0.464827	Gnpnat1	0.229465	0.578086	Gnpnat1	0.698463	-0.203848	Gnpnat1	0.984415	0.0103904	Gnpnat1	0.287427	-0.522634	Gnpnat1	0.0635679	0.786394	Golga2	0.91209	0.058674	Golga2	0.384573	0.438363	Golga2	0.849616	-0.100595	Golga2	0.683139	-0.214532
Golga2	0.650127	0.237727	Golga2	0.649242	0.238353	Golga2	0.647349	0.239691	Golga2	0.428181	0.403035	Golga2	0.71764	-0.190546	Golga5	0.798136	-0.135403	Golga2	0.846269	0.10285	Golga2	0.973593	0.0176068	Golga2	0.566273	0.29797	Golga2	0.730541	-0.181637	Golga2	0.86395	0.090951	Golga5	0.0364672	-0.839739	Golga5	0.153546	0.660239	Golga5	0.0834954	-0.753745	Golga5	0.262486	-0.545904
Golga5	0.0898406	0.744112	Golga5	0.0362942	0.840131	Golga5	0.100955	0.727941	Golga5	0.211892	0.595961	Golga5	0.371296	0.449387	Golm1	0.438139	-0.395139	Golga5	0.643744	0.242242	Golga5	0.255602	-0.552476	Golga5	0.0383952	0.835433	Golga5	0.653673	0.235223	Golga5	0.0406779	-0.830463	Golm1	0.165326	-0.646535	Golm1	0.0384909	0.835221	Golm1	0.276749	-0.532498	Golm1	0.34821	-0.46889
Golm1	0.173032	0.637792	Golm1	0.190398	0.618666	Golm1	0.199045	0.609411	Golm1	0.293901	0.516721	Golm1	0.714084	0.193008	Golt1b	0.817979	-0.121952	Golm1	0.678785	-0.217577	Golm1	0.957484	0.0283518	Golm1	0.544241	0.314177	Golm1	0.833318	0.111585	Golm1	0.177263	-0.633062	Golt1b	0.351556	-0.466035	Golt1b	0.841058	-0.106362	Golt1b	0.154601	-0.658994	Golt1b	0.649915	-0.237876
Golt1b	0.711773	0.194608	Golt1b	0.600055	0.273445	Golt1b	0.694401	0.206676	Golt1b	0.262184	0.546191	Golt1b	0.774285	0.151639	Gorasp2	0.80097	-0.133479	Golt1b	0.224556	0.583022	Golt1b	0.255937	-0.552154	Golt1b	0.660063	0.230718	Golt1b	0.532967	-0.322541	Golt1b	0.347651	-0.469368	Gorasp2	0.0547952	-0.802242	Gorasp2	0.0302116	0.854509	Gorasp2	0.36629	-0.453579	Gorasp2	0.417386	-0.411664
Gorasp2	0.151584	0.662563	Gorasp2	0.174918	0.635678	Gorasp2	0.190213	0.618865	Gorasp2	0.655601	0.233863	Gorasp2	0.447469	0.387793	Gosr2	0.0618389	0.789434	Gorasp2	0.328648	-0.485779	Gorasp2	0.828059	0.115136	Gorasp2	0.592308	0.279037	Gorasp2	0.388247	0.435337	Gorasp2	0.0519155	-0.807696	Gosr2	0.829622	-0.11408	Gosr2	0.79729	0.135978	Gosr2	0.414127	-0.414283	Gosr2	0.171734	-0.639253
Gosr2	0.410628	0.417103	Gosr2	0.501198	0.346389	Gosr2	0.36487	0.454772	Gosr2	0.601356	0.272508	Gosr2	0.116101	0.707127	Got2	0.458872	-0.378882	Gosr2	0.763849	-0.158768	Gosr2	0.206942	-0.601103	Gosr2	0.761312	-0.160504	Gosr2	0.532031	0.323237	Gosr2	0.941253	-0.0391849	Got2	0.373709	0.447373	Got2	0.115501	-0.707929	Got2	0.0755928	0.766218	Got2	0.00236419	0.960032
Got2	0.0251934	-0.86744	Got2	0.0345758	-0.844069	Got2	0.0161037	-0.894515	Got2	0.0866576	-0.748905	Got2	0.0959139	-0.735172	Gpaa1	0.384808	0.43817	Got2	0.999513	-0.000324435	Got2	0.0740332	0.768747	Got2	0.416445	-0.412419	Got2	0.549254	-0.310473	Got2	0.489567	0.35523	Gpaa1	0.0210415	-0.8791	Gpaa1	0.0500375	0.811328	Gpaa1	0.0385305	-0.835134	Gpaa1	0.0243303	-0.869784
Gpaa1	0.0058834	0.936701	Gpaa1	0.0127838	0.906205	Gpaa1	0.00714617	0.93016	Gpaa1	0.286019	0.523927	Gpaa1	0.0165167	0.893146	Gpat3	0.890236	-0.0733072	Gpaa1	0.541331	-0.316331	Gpaa1	0.264142	-0.544334	Gpaa1	0.524475	0.328874	Gpaa1	0.237562	0.570035	Gpaa1	0.0406513	-0.83052	Gpat3	0.0076876	0.92753	Gpat3	0.332482	-0.482442	Gpat3	0.20428	0.603889	Gpat3	0.515873	0.335319
Gpat3	0.222926	-0.58467	Gpat3	0.152488	-0.661491	Gpat3	0.2557	-0.552382	Gpat3	0.662164	-0.22924	Gpat3	0.292451	-0.518041	Gpd1l	0.64677	0.2401	Gpat3	0.979697	0.013536	Gpat3	0.511041	0.338953	Gpat3	0.226044	-0.581521	Gpat3	0.410029	-0.417587	Gpat3	0.00337819	0.95216	Gpd1l	0.00989432	0.917645	Gpd1l	0.215869	-0.591865	Gpd1l	0.209761	0.598169	Gpd1l	0.568049	0.296671
Gpd1l	0.257394	-0.550759	Gpd1l	0.218884	-0.58878	Gpd1l	0.301805	-0.509568	Gpd1l	0.53674	-0.319736	Gpd1l	0.547419	-0.311828	Gpd2	0.537186	-0.319404	Gpd1l	0.826954	0.115883	Gpd1l	0.903208	0.0646181	Gpd1l	0.444774	-0.38991	Gpd1l	0.671419	-0.222738	Gpd1l	0.00420382	0.946583	Gpd2	0.0301921	0.854557	Gpd2	0.0291721	-0.857099	Gpd2	0.013354	0.904101	Gpd2	0.00702689	0.930752
Gpd2	0.000466187	-0.982319	Gpd2	0.00158003	-0.967367	Gpd2	0.000503618	-0.98162	Gpd2	0.137546	-0.679591	Gpd2	0.0365185	-0.839623	Gpr107	0.0296572	-0.855885	Gpd2	0.745036	0.171662	Gpd2	0.17678	0.633599	Gpd2	0.375933	-0.445522	Gpd2	0.354255	-0.46374	Gpd2	0.0580561	0.796224	Gpr107	0.892059	-0.0720858	Gpr107	0.758659	0.16232	Gpr107	0.800512	0.13379	Gpr107	0.506924	0.342058
Gpr107	0.746339	-0.170768	Gpr107	0.749986	-0.168264	Gpr107	0.692052	-0.208312	Gpr107	0.965558	0.0229657	Gpr107	0.221615	-0.586001	Gprc5a	0.500294	-0.347074	Gpr107	0.945048	-0.0366514	Gpr107	0.177841	0.632419	Gpr107	0.928607	-0.0476313	Gpr107	0.463978	-0.374914	Gpr107	0.817955	-0.121968	Gprc5a	0.110357	0.714871	Gprc5a	0.0479146	-0.815511	Gprc5a	0.0195637	0.883512	Gprc5a	0.00105235	0.973395
Gprc5a	0.00634667	-0.934228	Gprc5a	0.0218665	-0.876702	Gprc5a	0.0047061	-0.943452	Gprc5a	0.103542	-0.724294	Gprc5a	0.0519841	-0.807564	Gprc5c	0.935199	0.0432277	Gprc5a	0.657686	0.232393	Gprc5a	0.219459	0.588193	Gprc5a	0.681501	-0.215677	Gprc5a	0.475336	-0.366137	Gprc5a	0.17046	0.640692	Gprc5c	0.0425668	0.826448	Gprc5c	0.399184	-0.426383	Gprc5c	0.502554	0.345362	Gprc5c	0.862275	0.0920766
Gprc5c	0.46244	-0.376108	Gprc5c	0.42724	-0.403784	Gprc5c	0.526861	-0.327091	Gprc5c	0.942925	0.0380685	Gprc5c	0.533588	-0.322078	Gps1	0.598847	0.274316	Gprc5c	0.557643	0.304297	Gprc5c	0.844642	-0.103946	Gprc5c	0.635901	-0.247805	Gprc5c	0.435303	-0.397382	Gprc5c	0.0223456	0.875328	Gps1	0.0841049	-0.752806	Gps1	0.39485	0.429921	Gps1	0.00857832	-0.923392	Gps1	0.0872363	-0.748028
Gps1	0.1008	0.728162	Gps1	0.0765565	0.764666	Gps1	0.0919338	0.741001	Gps1	0.119954	0.702026	Gps1	0.12983	0.689269	Gpx1	0.851694	-0.0991961	Gps1	0.66031	0.230545	Gps1	0.055802	-0.800367	Gps1	0.406692	0.420285	Gps1	0.744564	0.171987	Gps1	0.11337	-0.710788	Gpx1	0.930261	-0.0465265	Gpx1	0.456461	-0.38076	Gpx1	0.380946	-0.441361	Gpx1	0.816741	-0.12279
Gpx1	0.874458	-0.0838913	Gpx1	0.912654	-0.0582965	Gpx1	0.921835	-0.0521576	Gpx1	0.334978	0.480275	Gpx1	0.925796	-0.0495097	Gpx4	0.46771	-0.372022	Gpx1	0.229095	0.578456	Gpx1	0.404099	-0.422387	Gpx1	0.745849	-0.171104	Gpx1	0.246606	-0.561169	Gpx1	0.949089	-0.0339536	Gpx4	0.0379717	0.83637	Gpx4	0.0136493	-0.903028	Gpx4	0.0378417	0.836658	Gpx4	0.00850891	0.923707
Gpx4	0.000459996	-0.982437	Gpx4	0.00474547	-0.943214	Gpx4	0.000732961	-0.977813	Gpx4	0.213213	-0.594597	Gpx4	0.0268897	-0.862943	Grhpr	0.306876	0.505016	Gpx4	0.526183	0.327597	Gpx4	0.279016	0.530392	Gpx4	0.490089	-0.354833	Gpx4	0.263544	-0.544901	Gpx4	0.0686837	0.777615	Grhpr	0.699198	-0.203337	Grhpr	0.572703	0.293273	Grhpr	0.344092	-0.472416	Grhpr	0.169687	-0.641566
Grhpr	0.401247	0.424704	Grhpr	0.575551	0.291197	Grhpr	0.371896	0.448886	Grhpr	0.472348	0.36844	Grhpr	0.246589	0.561186	Grpel1	0.528851	0.325606	Grhpr	0.458109	-0.379475	Grhpr	0.605154	-0.269775	Grhpr	0.341054	-0.475027	Grhpr	0.766315	0.157082	Grhpr	0.799149	-0.134716	Grpel1	0.49681	0.349717	Grpel1	0.0645856	-0.784623	Grpel1	0.441607	0.392403	Grpel1	0.317016	0.495997
Grpel1	0.227119	-0.580439	Grpel1	0.257959	-0.550219	Grpel1	0.238328	-0.569278	Grpel1	0.288165	-0.521958	Grpel1	0.790856	-0.140351	Gspt2	0.705398	-0.19903	Grpel1	0.752178	0.16676	Grpel1	0.948988	0.0340209	Grpel1	0.547851	-0.311508	Grpel1	0.886805	-0.0756075	Grpel1	0.548747	0.310847	Gspt2	0.873955	-0.0842289	Gspt2	0.77629	-0.150271	Gspt2	0.706177	-0.198489	Gspt2	0.968072	0.0212884
Gspt2	0.92397	0.0507299	Gspt2	0.666352	0.226295	Gspt2	0.904817	0.0635408	Gspt2	0.600862	0.272864	Gspt2	0.894544	-0.0704202	Gsta3	0.413859	-0.414499	Gspt2	0.0478542	0.815631	Gspt2	0.219836	-0.587809	Gspt2	0.0374048	0.837632	Gspt2	0.749571	-0.168548	Gspt2	0.860594	-0.0932075	Gsta3	0.541701	-0.316056	Gsta3	0.806432	0.129774	Gsta3	0.326537	-0.487624	Gsta3	0.704	-0.2
Gsta3	0.594683	0.277321	Gsta3	0.396388	0.428664	Gsta3	0.583381	0.285503	Gsta3	0.214141	0.593641	Gsta3	0.941972	-0.0387045	Gsta4	0.322571	0.491101	Gsta3	0.0645894	0.784616	Gsta3	0.218973	-0.588689	Gsta3	0.042859	0.825834	Gsta3	0.592346	-0.279009	Gsta3	0.545458	-0.313277	Gsta4	0.018821	-0.88579	Gsta4	0.0836616	0.753489	Gsta4	0.0897497	-0.744248	Gsta4	0.0739975	-0.768806
Gsta4	0.0123321	0.907903	Gsta4	0.00710941	0.930342	Gsta4	0.0152971	0.897239	Gsta4	0.442704	0.391539	Gsta4	0.0126298	0.906781	Gstm1	0.112123	0.712473	Gsta4	0.688909	-0.210503	Gsta4	0.183675	-0.62598	Gsta4	0.21767	0.59002	Gsta4	0.127365	0.692413	Gsta4	0.0317053	-0.85086	Gstm1	0.633329	-0.249633	Gstm1	0.592218	0.279101	Gstm1	0.721238	0.188059	Gstm1	0.872707	-0.0850669
Gstm1	0.588794	0.281579	Gstm1	0.568396	0.296418	Gstm1	0.619596	0.259423	Gstm1	0.277007	-0.532258	Gstm1	0.22467	0.582907	Gstm2	0.0866977	0.748844	Gstm1	0.291647	-0.518774	Gstm1	0.879707	-0.0803683	Gstm1	0.488694	0.355897	Gstm1	0.00609433	0.935563	Gstm1	0.623075	-0.256937	Gstm2	0.541701	-0.316056	Gstm2	0.47609	0.365557	Gstm2	0.870464	0.0865735	Gstm2	0.704	-0.2
Gstm2	0.45067	0.385284	Gstm2	0.438867	0.394564	Gstm2	0.475994	0.365631	Gstm2	0.385179	-0.437863	Gstm2	0.146326	0.66886	Gstm5	0.0211595	0.878755	Gstm2	0.281928	-0.527696	Gstm2	0.761889	-0.160109	Gstm2	0.450603	0.385337	Gstm2	0.00190252	0.964172	Gstm2	0.545458	-0.313277	Gstm5	0.357407	-0.461067	Gstm5	0.339509	0.476359	Gstm5	0.310921	-0.501405	Gstm5	0.0854095	-0.750806
Gstm5	0.12851	0.690948	Gstm5	0.177314	0.633005	Gstm5	0.117383	0.705422	Gstm5	0.709688	0.196053	Gstm5	0.00369802	0.949928	Gstp1	0.413859	-0.414499	Gstm5	0.429819	-0.401732	Gstm5	0.225539	-0.58203	Gstm5	0.852127	0.0989044	Gstm5	0.12119	0.700405	Gstm5	0.435537	-0.397197	Gstp1	0.541701	-0.316056	Gstp1	0.806432	0.129774	Gstp1	0.326537	-0.487624	Gstp1	0.704	-0.2
Gstp1	0.594683	0.277321	Gstp1	0.396388	0.428664	Gstp1	0.583381	0.285503	Gstp1	0.214141	0.593641	Gstp1	0.941972	-0.0387045	Gtf2a2	0.310122	-0.502117	Gstp1	0.0645894	0.784616	Gstp1	0.218973	-0.588689	Gstp1	0.042859	0.825834	Gstp1	0.592346	-0.279009	Gstp1	0.545458	-0.313277	Gtf2a2	0.14306	0.672818	Gtf2a2	0.354718	-0.463347	Gtf2a2	0.237562	0.570034	Gtf2a2	0.235552	0.572022
Gtf2a2	0.229029	-0.578522	Gtf2a2	0.312957	-0.499594	Gtf2a2	0.238247	-0.569358	Gtf2a2	0.692316	-0.208128	Gtf2a2	0.103423	-0.724461	Gtf2f1	0.413859	-0.414499	Gtf2a2	0.326563	0.487601	Gtf2a2	0.669134	0.224341	Gtf2a2	0.747012	0.170305	Gtf2a2	0.353293	-0.464557	Gtf2a2	0.164187	0.647842	Gtf2f1	0.201704	0.606599	Gtf2f1	0.0655302	-0.78299	Gtf2f1	0.0340234	0.845355	Gtf2f1	0	1
Gtf2f1	0.00685731	-0.931603	Gtf2f1	0.0187712	-0.885944	Gtf2f1	0.00369578	-0.949943	Gtf2f1	0.0959014	-0.73519	Gtf2f1	0.0446498	-0.822116	Gtf2f2	0.799518	0.134465	Gtf2f1	0.775403	0.150876	Gtf2f1	0.123917	0.696854	Gtf2f1	0.558138	-0.303933	Gtf2f1	0.457843	-0.379683	Gtf2f1	0.289235	0.520977	Gtf2f2	0.717889	-0.190374	Gtf2f2	0.524159	-0.32911	Gtf2f2	0.626307	-0.254632	Gtf2f2	0.97933	0.0137808
Gtf2f2	0.826288	-0.116333	Gtf2f2	0.799154	-0.134712	Gtf2f2	0.83547	-0.110132	Gtf2f2	0.900325	0.0665482	Gtf2f2	0.858536	0.0945915	Gtpbp4	0.485753	-0.358144	Gtf2f2	0.862555	0.0918884	Gtf2f2	0.853318	-0.0981027	Gtf2f2	0.43604	-0.396799	Gtf2f2	0.705567	-0.198912	Gtf2f2	0.695094	-0.206193	Gtpbp4	0.132328	0.686108	Gtpbp4	0.0375837	-0.837233	Gtpbp4	0.0240216	0.870632	Gtpbp4	8.59712e-05	0.99242
Gtpbp4	0.00252053	-0.958723	Gtpbp4	0.0108217	-0.913815	Gtpbp4	0.00130354	-0.970374	Gtpbp4	0.0949363	-0.736594	Gtpbp4	0.047136	-0.817067	Gulo	0.826322	0.11631	Gtpbp4	0.722445	0.187224	Gtpbp4	0.165958	0.645811	Gtpbp4	0.540279	-0.31711	Gtpbp4	0.441229	-0.3927	Gtpbp4	0.201011	0.607331	Gulo	0.0160334	0.89475	Gulo	0.316459	-0.496489	Gulo	0.336525	0.478936	Gulo	0.719804	0.18905
Gulo	0.333536	-0.481526	Gulo	0.26754	-0.541123	Gulo	0.386443	-0.436822	Gulo	0.800684	-0.133674	Gulo	0.503769	-0.344443	Gyg1	0.385279	0.437782	Gulo	0.809556	0.127656	Gulo	0.897506	0.0684358	Gulo	0.357672	-0.460842	Gulo	0.494866	-0.351195	Gulo	0.00600816	0.936026	Gyg1	0.480452	0.362205	Gyg1	0.973584	-0.0176128	Gyg1	0.725177	-0.185337	Gyg1	0.324219	-0.489654
Gyg1	0.767399	0.156341	Gyg1	0.892555	0.0717534	Gyg1	0.68813	0.211047	Gyg1	0.467636	0.37208	Gyg1	0.601889	0.272124	Gys1	0.745272	0.1715	Gyg1	0.929978	0.046715	Gyg1	0.375379	-0.445983	Gyg1	0.57775	-0.289596	Gyg1	0.85772	-0.0951402	Gyg1	0.367348	0.452691	Gys1	0.750541	0.167883	Gys1	0.561484	-0.301478	Gys1	0.420806	-0.408922	Gys1	0.510683	-0.339223
Gys1	0.952552	0.0316428	Gys1	0.94876	0.0341732	Gys1	0.872088	0.0854828	Gys1	0.264199	0.54428	Gys1	0.826905	0.115916	H1-0	0.413859	-0.414499	Gys1	0.262108	0.546263	Gys1	0.175235	-0.635323	Gys1	0.821657	-0.119464	Gys1	0.394479	-0.430224	Gys1	0.668975	0.224453	H1-0	0.201704	0.606599	H1-0	0.0655302	-0.78299	H1-0	0.0340234	0.845355	H1-0	0	1
H1-0	0.00685731	-0.931603	H1-0	0.0187712	-0.885944	H1-0	0.00369578	-0.949943	H1-0	0.0959014	-0.73519	H1-0	0.0446498	-0.822116	H1-1	0.403849	-0.42259	H1-0	0.775403	0.150876	H1-0	0.123917	0.696854	H1-0	0.558138	-0.303933	H1-0	0.457843	-0.379683	H1-0	0.289235	0.520977	H1-1	0.130742	0.688112	H1-1	0.049717	-0.811954	H1-1	0.026369	0.864309	H1-1	9.58232e-05	0.991997
H1-1	0.00183385	-0.964828	H1-1	0.0064138	-0.933877	H1-1	0.000720877	-0.977997	H1-1	0.114191	-0.709684	H1-1	0.0286561	-0.8584	H1-2	0.448322	-0.387124	H1-1	0.775135	0.151059	H1-1	0.112071	0.712543	H1-1	0.446755	-0.388353	H1-1	0.380067	-0.44209	H1-1	0.198926	0.609538	H1-2	0.110744	0.714345	H1-2	0.0409107	-0.829963	H1-2	0.0212433	0.878509	H1-2	0.000163973	0.989526
H1-2	0.00156926	-0.967479	H1-2	0.00708521	-0.930462	H1-2	0.000706058	-0.978225	H1-2	0.106875	-0.719653	H1-2	0.0343872	-0.844507	H1-3	0.444544	-0.390091	H1-2	0.737808	0.176631	H1-2	0.142988	0.672906	H1-2	0.491899	-0.353453	H1-2	0.401438	-0.424548	H1-2	0.172825	0.638025	H1-3	0.128035	0.691555	H1-3	0.0477385	-0.815862	H1-3	0.0216143	0.87743	H1-3	5.84754e-05	0.99375
H1-3	0.00240621	-0.959676	H1-3	0.00889939	-0.921953	H1-3	0.00112275	-0.972515	H1-3	0.0989716	-0.730767	H1-3	0.0370499	-0.838427	H1-4	0.493183	-0.352475	H1-3	0.761756	0.1602	H1-3	0.132437	0.685972	H1-3	0.501889	-0.345865	H1-3	0.422714	-0.407396	H1-3	0.195668	0.613005	H1-4	0.0394106	0.833205	H1-4	0.0331903	-0.847313	H1-4	0.0145136	0.899952	H1-4	0.00468377	0.943588
H1-4	0.000405706	-0.983509	H1-4	0.00156981	-0.967473	H1-4	0.000327841	-0.98518	H1-4	0.137884	-0.679172	H1-4	0.0297919	-0.85555	H1-5	0.455597	-0.381434	H1-4	0.750929	0.167617	H1-4	0.155479	0.657961	H1-4	0.377335	-0.444356	H1-4	0.343582	-0.472854	H1-4	0.0722763	0.771627	H1-5	0.111857	0.712833	H1-5	0.0423629	-0.826877	H1-5	0.0200547	0.882029	H1-5	0.000152292	0.989907
H1-5	0.00176758	-0.965473	H1-5	0.00751796	-0.928344	H1-5	0.000820533	-0.976519	H1-5	0.102348	-0.725972	H1-5	0.0362586	-0.840212	H1foo	0.43495	-0.397662	H1-5	0.746334	0.170771	H1-5	0.142066	0.674031	H1-5	0.496562	-0.349906	H1-5	0.412785	-0.415364	H1-5	0.174316	0.636352	H1foo	0.462282	0.376231	H1foo	0.629057	-0.252672	H1foo	0.114628	0.709097	H1foo	0.123917	0.696854
H1foo	0.202164	-0.606114	H1foo	0.138046	-0.678971	H1foo	0.169878	-0.64135	H1foo	0.169425	-0.641864	H1foo	0.189112	-0.620056	H2afv	0.496381	-0.350043	H1foo	0.353178	-0.464655	H2afv	0.205677	0.602425	H1foo	0.188684	-0.620521	H1foo	0.762592	-0.159628	H1foo	0.545642	0.313141	H2afv	0.0517835	0.807949	H2afv	0.0203715	-0.881082	H2afv	0.0219532	0.876452	H2afv	0.00304798	0.954577
H2afv	0.000265256	-0.986672	H2afv	0.00310538	-0.954148	H2afv	0.000221731	-0.987817	H2afv	0.14501	-0.67045	H2afv	0.0326563	-0.84858	H2afx	0.557014	-0.304759	H2afv	0.650616	0.237382	H2afx	0.236612	0.570973	H2afv	0.453428	-0.383127	H2afv	0.335534	-0.479793	H2afv	0.0905336	0.743078	H2afx	0.00939312	0.919787	H2afx	0.02408	-0.870471	H2afx	0.0282198	0.85951	H2afx	0.0284196	0.859001
H2afx	0.00121046	-0.971457	H2afx	0.00135517	-0.96979	H2afx	0.00221293	-0.961341	H2afx	0.223588	-0.584	H2afx	0.0382296	-0.835798	H2afy	0.399801	-0.42588	H2afx	0.685701	0.212742	H2afy	0.092898	0.739579	H2afx	0.305433	-0.506308	H2afx	0.270559	-0.538283	H2afx	0.0222475	0.875609	H2afy	0.116154	0.707057	H2afy	0.0663114	-0.781648	H2afy	0.0183888	0.887135	H2afy	0.000281571	0.986268
H2afy	0.00273511	-0.956989	H2afy	0.00676941	-0.932048	H2afy	0.00127393	-0.970714	H2afy	0.10732	-0.719038	H2afy	0.0269279	-0.862843	H2bc4	0.441433	-0.39254	H2afy	0.827821	0.115297	H2bc4	0.162432	0.649862	H2afy	0.439489	-0.394073	H2afy	0.400235	-0.425527	H2afy	0.179459	0.630624	H2bc4	0.0770631	0.763854	H2bc4	0.0301891	-0.854565	H2bc4	0.0228284	0.873959	H2bc4	0.000958233	0.974617
H2bc4	0.000484434	-0.981975	H2bc4	0.00385215	-0.948886	H2bc4	0.000214599	-0.988015	H2bc4	0.13489	-0.682894	H2bc4	0.026738	-0.86334	H3-3a	0.608461	-0.267399	H2bc4	0.688566	0.210743	H3-3a	0.457992	0.379567	H2bc4	0.456553	-0.380688	H2bc4	0.342298	-0.473957	H2bc4	0.12681	0.693123	H3-3a	0.00198802	0.96337	H3-3a	0.0470886	-0.817162	H3-3a	0.06115	0.790656	H3-3a	0.0969565	0.733663
H3-3a	0.0213831	-0.878102	H3-3a	0.0279188	-0.86028	H3-3a	0.029293	-0.856795	H3-3a	0.370168	-0.45033	H3-3a	0.067909	-0.778925	H4c1	0.529331	-0.325248	H3-3a	0.510128	0.339641	H4c1	0.185019	0.62451	H3-3a	0.504362	-0.343994	H3-3a	0.269543	-0.539237	H3-3a	0.00551519	0.938735	H4c1	0.0295442	0.856167	H4c1	0.0246562	-0.868895	H4c1	0.0167183	0.892483	H4c1	0.00758353	0.928028
H4c1	0.000260209	-0.9868	H4c1	0.00117836	-0.971839	H4c1	0.000331094	-0.985106	H4c1	0.149768	-0.664727	H4c1	0.0344419	-0.84438	Hacd2	0.190255	-0.61882	H4c1	0.721676	0.187755	Hacd2	0.0733601	0.769847	H4c1	0.364602	-0.454997	H4c1	0.330903	-0.483815	H4c1	0.0569176	0.798307	Hacd2	0.961172	-0.0258912	Hacd2	0.589154	0.281318	Hacd2	0.718691	0.189819	Hacd2	0.671809	0.222464
Hacd2	0.842452	-0.105422	Hacd2	0.727802	-0.183526	Hacd2	0.788345	-0.142059	Hacd2	0.889913	-0.0735237	Hacd2	0.39736	-0.42787	Hacd3	0.937956	-0.0413864	Hacd2	0.409573	-0.417955	Hacd3	0.30211	-0.509293	Hacd2	0.484452	-0.35914	Hacd2	0.709728	-0.196025	Hacd2	0.914911	-0.0567868	Hacd3	0.0163224	-0.893788	Hacd3	0.323963	0.489879	Hacd3	0.12019	-0.701716	Hacd3	0.424057	-0.406323
Hacd3	0.181268	0.628627	Hacd3	0.0957831	0.735362	Hacd3	0.202002	0.606285	Hacd3	0.401853	0.424211	Hacd3	0.350978	0.466527	Hadh	0.876398	-0.0825892	Hacd3	0.669491	0.224091	Hadh	0.299259	0.511865	Hacd3	0.0824208	0.755409	Hacd3	0.591197	0.27984	Hacd3	0.0126563	-0.906681	Hadh	0.133167	0.685054	Hadh	0.0476793	-0.81598	Hadh	0.0126202	0.906816	Hadh	0.00826106	0.924841
Hadh	0.0194419	-0.883883	Hadh	0.0399778	-0.831973	Hadh	0.0168708	-0.891985	Hadh	0.0344118	-0.84445	Hadh	0.187351	-0.621967	Hadha	0.390488	0.433495	Hadh	0.824892	0.117276	Hadha	0.655097	-0.234218	Hadh	0.690597	-0.209326	Hadh	0.7719	-0.153267	Hadh	0.1938	0.615005	Hadha	0.334441	0.480741	Hadha	0.093042	-0.739367	Hadha	0.397883	0.427444	Hadha	0.432864	0.399315
Hadha	0.322711	-0.490978	Hadha	0.411277	-0.41658	Hadha	0.35157	-0.466023	Hadha	0.34952	-0.467771	Hadha	0.896811	-0.0689016	Hadhb	0.633431	0.24956	Hadha	0.495607	0.350631	Hadhb	0.910661	0.0596302	Hadha	0.9367	0.0422248	Hadha	0.960805	0.026136	Hadha	0.353806	0.464121	Hadhb	0.181126	0.628783	Hadhb	0.0574582	-0.797316	Hadhb	0.461969	0.376473	Hadhb	0.478337	0.363829
Hadhb	0.187118	-0.622221	Hadhb	0.15523	-0.658254	Hadhb	0.218831	-0.588834	Hadhb	0.562888	-0.300449	Hadhb	0.621501	-0.258061	Hars	0.534065	-0.321723	Hadhb	0.749333	0.168712	Hars	0.445307	0.389491	Hadhb	0.183383	-0.626301	Hadhb	0.499251	-0.347865	Hadhb	0.182117	0.627692	Hars	0.276052	0.533147	Hars	0.00584171	-0.936928	Hars	0.220002	0.58764	Hars	0.0256268	0.866278
Hars	0.0150679	-0.898026	Hars	0.0378748	-0.836585	Hars	0.0148445	-0.898798	Hars	0.302776	-0.508694	Hars	0.109166	-0.7165	Hat1	0.921621	-0.0523002	Hars	0.421521	0.40835	Hat1	0.225125	0.582448	Hars	0.523309	-0.329745	Hars	0.27024	-0.538583	Hars	0.359214	0.459539	Hat1	0.257563	0.550597	Hat1	0.479723	-0.362765	Hat1	0.0159689	0.894966	Hat1	0.104541	0.722897
Hat1	0.223131	-0.584463	Hat1	0.251923	-0.556016	Hat1	0.202631	-0.605622	Hat1	0.0409579	-0.829862	Hat1	0.366258	-0.453606	Hba	0.087834	0.747124	Hat1	0.722899	-0.18691	Hba	0.754586	-0.165109	Hat1	0.980664	-0.0128914	Hat1	0.759345	0.16185	Hat1	0.315929	0.496958	Hba	0.536198	-0.320138	Hba	0.481794	0.361175	Hba	0.874776	0.083678	Hba	0.707803	-0.19736
Hba	0.452146	0.384129	Hba	0.437747	0.395449	Hba	0.477587	0.364405	Hba	0.386134	-0.437076	Hba	0.146725	0.668378	Hbb-b2	0.297221	-0.513707	Hba	0.291069	-0.519302	Hbb-b2	0.26537	-0.543172	Hba	0.44206	0.392046	Hba	0.00210932	0.962262	Hba	0.539075	-0.318003	Hbb-b2	0.483628	-0.35977	Hbb-b2	0.539771	0.317486	Hbb-b2	0.133368	-0.684801	Hbb-b2	0.39913	-0.426427
Hbb-b2	0.410463	0.417236	Hbb-b2	0.309521	0.502653	Hbb-b2	0.39285	0.431558	Hbb-b2	0.0251918	0.867445	Hbb-b2	0.975357	-0.0164304	Hccs	0.821444	-0.119608	Hbb-b2	0.150489	0.663868	Hccs	0.974846	0.0167712	Hbb-b2	0.231123	0.576427	Hbb-b2	0.401243	-0.424707	Hbb-b2	0.522025	-0.330706	Hccs	0.0251108	0.867663	Hccs	0.019021	-0.885173	Hccs	0.259534	0.548715	Hccs	0.24713	0.560659
Hccs	0.0738532	-0.769041	Hccs	0.105746	-0.721218	Hccs	0.0982674	-0.731776	Hccs	0.636454	-0.247412	Hccs	0.202	-0.606287	Hdac1	0.907476	0.0617609	Hccs	0.226219	0.581345	Hdac1	0.852677	0.0985341	Hccs	0.681985	-0.215338	Hccs	0.232369	-0.575185	Hccs	0.0286087	0.858521	Hdac1	0.180009	0.630017	Hdac1	0.00222087	-0.961271	Hdac1	0.281382	0.5282	Hdac1	0.160623	0.651954
Hdac1	0.060059	-0.792604	Hdac1	0.0874968	-0.747634	Hdac1	0.072366	-0.771479	Hdac1	0.3535	-0.464381	Hdac1	0.364353	-0.455206	Hdgf	0.658923	-0.231521	Hdac1	0.427913	0.403249	Hdgf	0.255301	0.552765	Hdac1	0.514469	-0.336374	Hdac1	0.445783	-0.389117	Hdac1	0.216252	0.591472	Hdgf	0.02328	0.87269	Hdgf	0.00826572	-0.924819	Hdgf	0.0372657	0.837943	Hdgf	0.0237409	0.871407
Hdgf	0.000291914	-0.986017	Hdgf	0.000358203	-0.984507	Hdgf	0.000808383	-0.976695	Hdgf	0.186291	-0.623121	Hdgf	0.0639342	-0.785755	Hdgfl2	0.277867	-0.531459	Hdgf	0.706617	0.198183	Hdgfl2	0.0363816	0.839933	Hdgf	0.256264	-0.551842	Hdgf	0.30158	-0.509771	Hdgf	0.044015	0.823426	Hdgfl2	0.274313	0.534768	Hdgfl2	0.175531	-0.634992	Hdgfl2	0.0478431	0.815653	Hdgfl2	0.00170107	0.966133
Hdgfl2	0.02376	-0.871354	Hdgfl2	0.0313307	-0.851768	Hdgfl2	0.0150058	-0.89824	Hdgfl2	0.126704	-0.693259	Hdgfl2	0.0314902	-0.851381	Hdlbp	0.5472	-0.311989	Hdgfl2	0.977055	0.0152981	Hdlbp	0.866852	0.0890004	Hdgfl2	0.460054	-0.377962	Hdgfl2	0.447531	-0.387745	Hdgfl2	0.372636	0.448268	Hdlbp	0.735545	-0.178189	Hdlbp	0.480361	-0.362275	Hdlbp	0.656232	-0.233418	Hdlbp	0.71992	0.18897
Hdlbp	0.639274	-0.245411	Hdlbp	0.646247	-0.240471	Hdlbp	0.634445	-0.248839	Hdlbp	0.765452	0.157672	Hdlbp	0.655566	-0.233887	Hgd	0.0866977	0.748844	Hdlbp	0.614684	0.262937	Hgd	0.761889	-0.160109	Hdlbp	0.468543	-0.371379	Hdlbp	0.310749	-0.501558	Hdlbp	0.681126	-0.215939	Hgd	0.541701	-0.316056	Hgd	0.47609	0.365557	Hgd	0.870464	0.0865735	Hgd	0.704	-0.2
Hgd	0.45067	0.385284	Hgd	0.438867	0.394564	Hgd	0.475994	0.365631	Hgd	0.385179	-0.437863	Hgd	0.146326	0.66886	Hibadh	0.21633	0.591392	Hgd	0.281928	-0.527696	Hibadh	0.346857	-0.470047	Hgd	0.450603	0.385337	Hgd	0.00190252	0.964172	Hgd	0.545458	-0.313277	Hibadh	0.107019	-0.719454	Hibadh	0.528234	0.326066	Hibadh	0.408832	-0.418554	Hibadh	0.481757	-0.361204
Hibadh	0.278125	0.531219	Hibadh	0.222483	0.58512	Hibadh	0.296685	0.514193	Hibadh	0.950021	-0.0333315	Hibadh	0.0829629	0.754569	Hint1	0.996776	0.00214963	Hibadh	0.749256	-0.168765	Hint1	0.631783	0.250732	Hibadh	0.337855	0.477786	Hibadh	0.11814	0.704419	Hibadh	0.102766	-0.725384	Hint1	0.875757	0.0830197	Hint1	0.157343	-0.655774	Hint1	0.627789	0.253576	Hint1	0.262392	0.545994
Hint1	0.265606	-0.542948	Hint1	0.292765	-0.517755	Hint1	0.254929	-0.553122	Hint1	0.395018	-0.429783	Hint1	0.624102	-0.256204	Hist1h2ap	0.676717	-0.219024	Hint1	0.837541	0.108734	Hist1h2ap	0.197924	0.610602	Hint1	0.461768	-0.37663	Hint1	0.699683	-0.203	Hint1	0.97302	0.0179889	Hist1h2ap	0.068548	0.777844	Hist1h2ap	0.0224227	-0.875109	Hist1h2ap	0.0113765	0.9116	Hist1h2ap	0.00285498	0.95605
Hist1h2ap	0.00121989	-0.971345	Hist1h2ap	0.00455251	-0.944391	Hist1h2ap	0.000897446	-0.975439	Hist1h2ap	0.0720951	-0.771925	Hist1h2ap	0.0799599	-0.759256	Hist1h2bp	0.367032	-0.452956	Hist1h2ap	0.796269	0.136671	Hist1h2bp	0.116117	0.707106	Hist1h2ap	0.435209	-0.397456	Hist1h2ap	0.498482	-0.348448	Hist1h2ap	0.113537	0.710563	Hist1h2bp	0.188449	0.620775	Hist1h2bp	0.0621728	-0.788844	Hist1h2bp	0.0388897	0.834344	Hist1h2bp	4.59253e-06	0.99825
Hist1h2bp	0.00495598	-0.941955	Hist1h2bp	0.0145288	-0.899899	Hist1h2bp	0.00247211	-0.959124	Hist1h2bp	0.118847	-0.703485	Hist1h2bp	0.0313816	-0.851644	Hist1h3b	0.573945	-0.292367	Hist1h2bp	0.750822	0.16769	Hist1h3b	0.281348	0.528232	Hist1h2bp	0.520928	-0.331528	Hist1h2bp	0.396596	-0.428494	Hist1h2bp	0.27254	0.536426	Hist1h3b	0.0208522	0.879657	Hist1h3b	0.00935763	-0.919941	Hist1h3b	0.0343068	0.844694	Hist1h3b	0.0171297	0.891143
Hist1h3b	0.000248704	-0.987096	Hist1h3b	0.0015947	-0.967215	Hist1h3b	0.000708197	-0.978192	Hist1h3b	0.204465	-0.603695	Hist1h3b	0.0430142	-0.825509	Hist2h2ac	0.234841	-0.572728	Hist1h3b	0.601292	0.272555	Hist2h2ac	0.106944	0.719557	Hist1h3b	0.368859	-0.451425	Hist1h3b	0.27757	-0.531734	Hist1h3b	0.0416744	0.828334	Hist2h2ac	0.13936	0.67735	Hist2h2ac	0.0875139	-0.747608	Hist2h2ac	0.0474618	0.816414	Hist2h2ac	0.00153311	0.967857
Hist2h2ac	0.00631697	-0.934384	Hist2h2ac	0.0151142	-0.897866	Hist2h2ac	0.00399184	-0.94796	Hist2h2ac	0.208503	-0.599476	Hist2h2ac	0.00688427	-0.931467	Hk2	0.162077	-0.650272	Hist2h2ac	0.679006	0.217422	Hk2	0.150352	0.66403	Hist2h2ac	0.518942	-0.333016	Hist2h2ac	0.273027	-0.53597	Hist2h2ac	0.206918	0.601128	Hk2	0.341381	0.474746	Hk2	0.161898	-0.650479	Hk2	0.117257	0.705589	Hk2	0.00390003	0.948567
Hk2	0.0396211	-0.832747	Hk2	0.0784641	-0.761621	Hk2	0.0294677	-0.856358	Hk2	0.25864	-0.549568	Hk2	0.0181759	-0.887804	Hm13	0.585669	-0.283843	Hk2	0.591748	0.279442	Hm13	0.117618	0.70511	Hk2	0.807894	-0.128783	Hk2	0.331007	-0.483724	Hk2	0.449612	0.386113	Hm13	0.334813	0.480418	Hm13	0.110545	-0.714616	Hm13	0.039868	0.832211	Hm13	0.000938237	0.974885
Hm13	0.0283365	-0.859212	Hm13	0.0474304	-0.816477	Hm13	0.0189193	-0.885486	Hm13	0.0416114	-0.828468	Hm13	0.132058	-0.686449	Hmg20a	0.258907	-0.549312	Hm13	0.97682	0.0154549	Hmg20a	0.846477	0.10271	Hm13	0.589712	-0.280915	Hm13	0.706791	-0.198062	Hm13	0.446219	0.388774	Hmg20a	0.166617	0.645058	Hmg20a	0.614893	-0.262787	Hmg20a	0.614188	0.263292	Hmg20a	0.680992	0.216033
Hmg20a	0.475462	-0.36604	Hmg20a	0.493235	-0.352435	Hmg20a	0.51085	-0.339097	Hmg20a	0.686485	0.212195	Hmg20a	0.174995	-0.635591	Hmga2	0.541684	-0.316069	Hmg20a	0.353844	0.464089	Hmga2	0.18513	0.624388	Hmg20a	0.93471	-0.0435544	Hmg20a	0.159019	-0.653818	Hmg20a	0.150022	0.664424	Hmga2	0.0349517	0.8432	Hmga2	0.0243897	-0.869622	Hmga2	0.0149833	0.898318	Hmga2	0.00571476	0.937624
Hmga2	0.000286174	-0.986156	Hmga2	0.00156205	-0.967554	Hmga2	0.000303098	-0.985751	Hmga2	0.134632	-0.683218	Hmga2	0.0379481	-0.836422	Hmgb1	0.235933	-0.571645	Hmga2	0.726627	0.184337	Hmgb1	0.46702	0.372557	Hmga2	0.38572	-0.437417	Hmga2	0.354301	-0.4637	Hmga2	0.065446	0.783135	Hmgb1	0.279238	0.530186	Hmgb1	0.0520752	-0.80739	Hmgb1	0.20332	0.604898	Hmgb1	0.016566	0.892984
Hmgb1	0.0341866	-0.844974	Hmgb1	0.0952004	-0.736209	Hmgb1	0.0315742	-0.851177	Hmgb1	0.405445	-0.421295	Hmgb1	0.032587	-0.848745	Hmgb2	0.393166	-0.4313	Hmgb1	0.237228	0.570364	Hmgb2	0.273708	0.535334	Hmgb1	0.999629	-0.00024752	Hmgb1	0.223354	-0.584238	Hmgb1	0.367123	0.45288	Hmgb2	0.0897859	0.744193	Hmgb2	0.0157313	-0.895764	Hmgb2	0.0554258	0.801066	Hmgb2	0.00280944	0.956404
Hmgb2	0.0010502	-0.973422	Hmgb2	0.0101247	-0.916678	Hmgb2	0.000933368	-0.97495	Hmgb2	0.213526	-0.594274	Hmgb2	0.0228255	-0.873967	Hmgcl	0.295736	-0.515054	Hmgb2	0.477882	0.364178	Hmgcl	0.4466	0.388475	Hmgb2	0.581015	-0.287221	Hmgb2	0.261876	-0.546484	Hmgb2	0.141774	0.674388	Hmgcl	0.709655	0.196076	Hmgcl	0.155045	-0.658471	Hmgcl	0.349583	0.467717	Hmgcl	0.0332932	0.84707
Hmgcl	0.126895	-0.693015	Hmgcl	0.232226	-0.575327	Hmgcl	0.108373	-0.717588	Hmgcl	0.352846	-0.464937	Hmgcl	0.142366	-0.673664	Hmgcs2	0.777598	0.149379	Hmgcl	0.395984	0.428994	Hmgcs2	0.490625	0.354424	Hmgcl	0.877778	0.0816627	Hmgcl	0.451075	-0.384968	Hmgcl	0.85029	0.100142	Hmgcs2	0.690987	0.209054	Hmgcs2	0.483519	-0.359854	Hmgcs2	0.123391	0.697537	Hmgcs2	0.151075	0.663169
Hmgcs2	0.379764	-0.442341	Hmgcs2	0.476928	-0.364912	Hmgcs2	0.344594	-0.471986	Hmgcs2	0.0287323	-0.858207	Hmgcs2	0.720552	-0.188533	Hmgn2	0.423117	-0.407074	Hmgcs2	0.810813	-0.126804	Hmgn2	0.117857	0.704794	Hmgcs2	0.689596	0.210024	Hmgcs2	0.461548	0.376801	Hmgcs2	0.794257	0.138039	Hmgn2	0.165257	0.646613	Hmgn2	0.0514808	-0.808531	Hmgn2	0.0307547	0.853173	Hmgn2	1.07409e-05	0.997323
Hmgn2	0.00317268	-0.95365	Hmgn2	0.0100172	-0.917127	Hmgn2	0.00141432	-0.969135	Hmgn2	0.101522	-0.727139	Hmgn2	0.0385192	-0.835159	Hmmr	0.629559	-0.252315	Hmgn2	0.781824	0.146499	Hmmr	0.801114	-0.133381	Hmgn2	0.478865	-0.363423	Hmgn2	0.41756	-0.411524	Hmgn2	0.243409	0.564288	Hmmr	0.113152	0.711082	Hmmr	0.0410442	-0.829677	Hmmr	0.598202	0.274781	Hmmr	0.416576	0.412314
Hmmr	0.158843	-0.654023	Hmmr	0.209493	-0.598447	Hmmr	0.196943	-0.611646	Hmmr	0.934084	0.0439721	Hmmr	0.221122	-0.586501	Hmox2	0.85029	0.100142	Hmmr	0.085456	0.750735	Hmox2	0.0848774	-0.75162	Hmmr	0.724209	-0.186006	Hmmr	0.084676	-0.751929	Hmmr	0.114152	0.709736	Hmox2	0.0413295	-0.829068	Hmox2	0.39157	0.432607	Hmox2	0.0352377	-0.842542	Hmox2	0.228011	-0.579544
Hmox2	0.132273	0.686178	Hmox2	0.0654754	0.783084	Hmox2	0.133789	0.684273	Hmox2	0.203642	0.604559	Hmox2	0.233285	0.574273	Hnrnpa0	0.586902	-0.28295	Hmox2	0.496752	0.349761	Hnrnpa0	0.310844	0.501473	Hmox2	0.115141	0.708409	Hmox2	0.699784	0.202929	Hmox2	0.0483624	-0.814622	Hnrnpa0	0.417221	0.411796	Hnrnpa0	0.0323619	-0.849282	Hnrnpa0	0.22235	0.585255	Hnrnpa0	0.0255292	0.866539
Hnrnpa0	0.0315796	-0.851164	Hnrnpa0	0.0518132	-0.807892	Hnrnpa0	0.0267907	-0.863201	Hnrnpa0	0.217067	-0.590637	Hnrnpa0	0.16348	-0.648654	Hnrnpa1	0.660782	-0.230213	Hnrnpa0	0.666379	0.226276	Hnrnpa1	0.278038	0.5313	Hnrnpa0	0.437543	-0.39561	Hnrnpa0	0.408054	-0.419183	Hnrnpa0	0.524018	0.329215	Hnrnpa1	0.00198926	0.963359	Hnrnpa1	0.0381592	-0.835954	Hnrnpa1	0.02844	0.858949	Hnrnpa1	0.0604499	0.791905
Hnrnpa1	0.00664072	-0.932704	Hnrnpa1	0.00467789	-0.943623	Hnrnpa1	0.0099304	-0.917492	Hnrnpa1	0.243064	-0.564625	Hnrnpa1	0.0652937	-0.783398	Hnrnpa2b1	0.494375	-0.351568	Hnrnpa1	0.739212	0.175665	Hnrnpa2b1	0.199188	0.609259	Hnrnpa1	0.287804	-0.522288	Hnrnpa1	0.312614	-0.499898	Hnrnpa1	0.00695068	0.931133	Hnrnpa2b1	0.0187756	0.885931	Hnrnpa2b1	0.0347984	-0.843554	Hnrnpa2b1	0.0183222	0.887344	Hnrnpa2b1	0.0139141	0.902076
Hnrnpa2b1	0.00122185	-0.971322	Hnrnpa2b1	0.00268765	-0.957367	Hnrnpa2b1	0.00159964	-0.967164	Hnrnpa2b1	0.1864	-0.623002	Hnrnpa2b1	0.0281137	-0.859781	Hnrnpa3	0.559287	-0.30309	Hnrnpa2b1	0.691968	0.208371	Hnrnpa3	0.221899	0.585712	Hnrnpa2b1	0.388602	-0.435044	Hnrnpa2b1	0.304016	-0.50758	Hnrnpa2b1	0.0392091	0.833645	Hnrnpa3	0.0181651	0.887837	Hnrnpa3	0.0320299	-0.850078	Hnrnpa3	0.0137777	0.902566	Hnrnpa3	0.0137276	0.902746
Hnrnpa3	0.00164235	-0.966726	Hnrnpa3	0.00392493	-0.948401	Hnrnpa3	0.00210563	-0.962296	Hnrnpa3	0.159303	-0.653488	Hnrnpa3	0.0408361	-0.830123	Hnrnpab	0.624003	-0.256275	Hnrnpa3	0.698794	0.203618	Hnrnpab	0.264268	0.544215	Hnrnpa3	0.424256	-0.406164	Hnrnpa3	0.355135	-0.462993	Hnrnpa3	0.038317	0.835605	Hnrnpab	0.00992917	0.917498	Hnrnpab	0.0163472	-0.893706	Hnrnpab	0.0275998	0.8611	Hnrnpab	0.0284114	0.859021
Hnrnpab	0.000978282	-0.974352	Hnrnpab	0.00131943	-0.970193	Hnrnpab	0.00199695	-0.963288	Hnrnpab	0.203462	-0.604749	Hnrnpab	0.0521883	-0.807173	Hnrnpc	0.516131	-0.335125	Hnrnpab	0.682053	0.215291	Hnrnpc	0.259964	0.548304	Hnrnpab	0.309712	-0.502482	Hnrnpab	0.298325	-0.512709	Hnrnpab	0.0231166	0.873148	Hnrnpc	0.0203801	0.881056	Hnrnpc	0.0271501	-0.862264	Hnrnpc	0.0217346	0.877082	Hnrnpc	0.0141852	0.90111
Hnrnpc	0.00178016	-0.96535	Hnrnpc	0.00590298	-0.936594	Hnrnpc	0.0024084	-0.959658	Hnrnpc	0.192385	-0.616524	Hnrnpc	0.033835	-0.845796	Hnrnpd	0.854554	-0.0972705	Hnrnpc	0.607621	0.268002	Hnrnpd	0.364757	0.454866	Hnrnpc	0.479828	-0.362683	Hnrnpc	0.314532	-0.498196	Hnrnpc	0.0415787	0.828537	Hnrnpd	0.00062768	0.979474	Hnrnpd	0.0380888	-0.83611	Hnrnpd	0.0391953	0.833675	Hnrnpd	0.108132	0.717919
Hnrnpd	0.0162225	-0.894119	Hnrnpd	0.0102168	-0.916294	Hnrnpd	0.0232249	-0.872844	Hnrnpd	0.251714	-0.556218	Hnrnpd	0.130872	-0.687947	Hnrnpf	0.448036	-0.387348	Hnrnpd	0.78606	0.143614	Hnrnpf	0.217611	0.59008	Hnrnpd	0.252625	-0.555339	Hnrnpd	0.378848	-0.443101	Hnrnpd	0.00259965	0.958076	Hnrnpf	0.0552012	0.801484	Hnrnpf	0.0249779	-0.868022	Hnrnpf	0.0255163	0.866573	Hnrnpf	0.00309905	0.954195
Hnrnpf	0.000725278	-0.97793	Hnrnpf	0.00567076	-0.937867	Hnrnpf	0.000633087	-0.979385	Hnrnpf	0.164896	-0.647027	Hnrnpf	0.0258224	-0.865756	Hnrnph2	0.643044	-0.242738	Hnrnpf	0.602368	0.271779	Hnrnph2	0.175773	0.634721	Hnrnpf	0.512869	-0.337577	Hnrnpf	0.317225	-0.495811	Hnrnpf	0.0952159	0.736187	Hnrnph2	0.0661419	0.781938	Hnrnph2	0.0318017	-0.850628	Hnrnph2	0.00802861	0.925919	Hnrnph2	0.00229919	0.960589
Hnrnph2	0.00163756	-0.966774	Hnrnph2	0.00518607	-0.94061	Hnrnph2	0.00113997	-0.972304	Hnrnph2	0.0697505	-0.775822	Hnrnph2	0.0709516	-0.773819	Hnrnpk	0.43567	-0.397092	Hnrnph2	0.81809	0.121877	Hnrnpk	0.119748	0.702297	Hnrnph2	0.449694	-0.386049	Hnrnph2	0.504877	-0.343604	Hnrnph2	0.110727	0.714368	Hnrnpk	0.104278	0.723264	Hnrnpk	0.0445668	-0.822287	Hnrnpk	0.0201134	0.881853	Hnrnpk	0.000274268	0.986447
Hnrnpk	0.00118979	-0.971703	Hnrnpk	0.00469404	-0.943525	Hnrnpk	0.000452816	-0.982575	Hnrnpk	0.109376	-0.716212	Hnrnpk	0.0303301	-0.854216	Hnrnpl	0.498534	-0.348408	Hnrnpk	0.778353	0.148864	Hnrnpl	0.164749	0.647196	Hnrnpk	0.435265	-0.397412	Hnrnpk	0.385891	-0.437277	Hnrnpk	0.164047	0.648002	Hnrnpl	0.0465387	0.818268	Hnrnpl	0.0331326	-0.847449	Hnrnpl	0.0136428	0.903052	Hnrnpl	0.00323049	0.953226
Hnrnpl	0.000590944	-0.980085	Hnrnpl	0.00276603	-0.956745	Hnrnpl	0.000433848	-0.982945	Hnrnpl	0.127075	-0.692783	Hnrnpl	0.0324718	-0.84902	Hnrnpm	0.819852	-0.120684	Hnrnpl	0.734455	0.17894	Hnrnpm	0.415516	0.413166	Hnrnpl	0.423719	-0.406593	Hnrnpl	0.366158	-0.45369	Hnrnpl	0.0831149	0.754333	Hnrnpm	0.000143768	0.990194	Hnrnpm	0.045256	-0.820873	Hnrnpm	0.0579112	0.796488	Hnrnpm	0.138577	0.678316
Hnrnpm	0.0236683	-0.871609	Hnrnpm	0.0165098	-0.893169	Hnrnpm	0.0333907	-0.84684	Hnrnpm	0.324429	-0.48947	Hnrnpm	0.127468	-0.692281	Hnrnpu	0.448929	-0.386648	Hnrnpm	0.7227	0.187048	Hnrnpu	0.192125	0.616804	Hnrnpm	0.270748	-0.538106	Hnrnpm	0.331907	-0.482941	Hnrnpm	0.000948593	0.974746	Hnrnpu	0.0440371	0.82338	Hnrnpu	0.0238375	-0.87114	Hnrnpu	0.0248824	0.86828	Hnrnpu	0.00441425	0.94525
Hnrnpu	0.000218927	-0.987895	Hnrnpu	0.00228431	-0.960718	Hnrnpu	0.000212822	-0.988065	Hnrnpu	0.172335	-0.638576	Hnrnpu	0.0229048	-0.873743	Hnrnpul1	0.413859	-0.414499	Hnrnpu	0.644702	0.241564	Hnrnpul1	0.123917	0.696854	Hnrnpu	0.422809	-0.40732	Hnrnpu	0.291945	-0.518502	Hnrnpu	0.0789432	0.760861	Hnrnpul1	0.201704	0.606599	Hnrnpul1	0.0655302	-0.78299	Hnrnpul1	0.0340234	0.845355	Hnrnpul1	0	1
Hnrnpul1	0.00685731	-0.931603	Hnrnpul1	0.0187712	-0.885944	Hnrnpul1	0.00369578	-0.949943	Hnrnpul1	0.0959014	-0.73519	Hnrnpul1	0.0446498	-0.822116	Hnrnpul2	0.648148	-0.239126	Hnrnpul1	0.775403	0.150876	Hnrnpul2	0.207644	0.600371	Hnrnpul1	0.558138	-0.303933	Hnrnpul1	0.457843	-0.379683	Hnrnpul1	0.289235	0.520977	Hnrnpul2	0.0393397	0.83336	Hnrnpul2	0.16574	-0.646061	Hnrnpul2	0.00435533	0.94562	Hnrnpul2	0.0382357	0.835785
Hnrnpul2	0.0405835	-0.830665	Hnrnpul2	0.050413	-0.810597	Hnrnpul2	0.0391566	-0.83376	Hnrnpul2	0.111268	-0.713631	Hnrnpul2	0.100517	-0.728564	Hook1	0.660176	0.230639	Hnrnpul2	0.90864	0.0609823	Hook1	0.522208	-0.330569	Hnrnpul2	0.649865	-0.237912	Hnrnpul2	0.643812	-0.242195	Hnrnpul2	0.0638856	0.78584	Hook1	0.00111995	-0.97255	Hook1	0.0481373	0.815068	Hook1	0.138276	-0.678688	Hook1	0.193405	-0.615428
Hook1	0.0360578	0.840667	Hook1	0.0299437	0.855172	Hook1	0.0506785	0.810081	Hook1	0.540356	0.317053	Hook1	0.0969605	0.733658	Hoxb1	0.0866977	0.748844	Hook1	0.530168	-0.324625	Hoxb1	0.761889	-0.160109	Hook1	0.298617	0.512445	Hook1	0.18192	0.627908	Hook1	0.00192103	-0.963997	Hoxb1	0.541701	-0.316056	Hoxb1	0.47609	0.365557	Hoxb1	0.870464	0.0865735	Hoxb1	0.704	-0.2
Hoxb1	0.45067	0.385284	Hoxb1	0.438867	0.394564	Hoxb1	0.475994	0.365631	Hoxb1	0.385179	-0.437863	Hoxb1	0.146326	0.66886	Hpcal1	0.468767	0.371205	Hoxb1	0.281928	-0.527696	Hpcal1	0.0982608	-0.731786	Hoxb1	0.450603	0.385337	Hoxb1	0.00190252	0.964172	Hoxb1	0.545458	-0.313277	Hpcal1	0.0452451	-0.820895	Hpcal1	0.0456905	0.819987	Hpcal1	0.0207888	-0.879844	Hpcal1	0.0088224	-0.922295
Hpcal1	0.000585497	0.980178	Hpcal1	0.000162978	0.989558	Hpcal1	0.000427029	0.98308	Hpcal1	0.153821	0.659913	Hpcal1	0.0276356	0.861008	Hpd	0.275044	-0.534087	Hpcal1	0.875203	-0.0833911	Hpd	0.257543	0.550616	Hpcal1	0.232229	0.575325	Hpcal1	0.310029	0.5022	Hpcal1	0.0787393	-0.761184	Hpd	0.276902	0.532356	Hpd	0.0780308	-0.76231	Hpd	0.100107	0.729147	Hpd	0.00188551	0.964333
Hpd	0.0228877	-0.873792	Hpd	0.0635594	-0.786409	Hpd	0.017404	-0.890259	Hpd	0.219336	-0.588319	Hpd	0.0330399	-0.847668	Hprt1	0.922325	0.0518299	Hpd	0.47602	0.365611	Hprt1	0.733809	0.179384	Hpd	0.8707	-0.0864154	Hpd	0.356271	-0.46203	Hpd	0.375464	0.445912	Hprt1	0.014062	0.901548	Hprt1	0.307969	-0.504039	Hprt1	0.312669	0.49985	Hprt1	0.663317	0.228428
Hprt1	0.285099	-0.524772	Hprt1	0.206096	-0.601987	Hprt1	0.331299	-0.48347	Hprt1	0.778619	-0.148683	Hprt1	0.427048	-0.403937	Hscb	0.591847	0.27937	Hprt1	0.899402	0.0671662	Hscb	0.0390347	-0.834027	Hprt1	0.22751	-0.580046	Hprt1	0.425696	-0.405015	Hprt1	0.00561204	0.938193	Hscb	0.327888	-0.486443	Hscb	0.858797	0.0944159	Hscb	0.0676041	-0.779442	Hscb	0.23191	-0.575643
Hscb	0.348215	0.468886	Hscb	0.290355	0.519954	Hscb	0.316695	0.49628	Hscb	0.178625	0.631548	Hscb	0.289025	0.52117	Hsd11b1	0.480986	-0.361795	Hscb	0.382322	0.440223	Hsd11b1	0.199917	-0.608487	Hscb	0.548724	0.310865	Hscb	0.956136	-0.0292507	Hscb	0.373838	-0.447266	Hsd11b1	0.503714	-0.344484	Hsd11b1	0.762509	0.159684	Hsd11b1	0.327172	-0.487069	Hsd11b1	0.678196	-0.217989
Hsd11b1	0.549062	0.310615	Hsd11b1	0.353263	0.464583	Hsd11b1	0.539914	0.317381	Hsd11b1	0.240389	0.567248	Hsd11b1	0.981184	0.0125446	Hsd17b10	0.229362	0.578188	Hsd11b1	0.0835376	0.75368	Hsd17b10	0.466043	-0.373314	Hsd11b1	0.0257156	0.866041	Hsd11b1	0.69258	-0.207944	Hsd11b1	0.507724	-0.341454	Hsd17b10	0.238201	-0.569404	Hsd17b10	0.519035	0.332946	Hsd17b10	0.218952	-0.58871	Hsd17b10	0.212883	-0.594938
Hsd17b10	0.276864	0.532391	Hsd17b10	0.355188	0.462948	Hsd17b10	0.272067	0.536869	Hsd17b10	0.616269	0.261802	Hsd17b10	0.0978936	0.732313	Hsd17b12	0.752284	-0.166688	Hsd17b10	0.508189	-0.341104	Hsd17b12	0.629563	0.252312	Hsd17b10	0.744125	-0.172288	Hsd17b10	0.447764	0.387562	Hsd17b10	0.275325	-0.533824	Hsd17b12	0.782782	0.145846	Hsd17b12	0.0996683	-0.729772	Hsd17b12	0.621429	0.258113	Hsd17b12	0.195812	0.612852
Hsd17b12	0.188975	-0.620205	Hsd17b12	0.231168	-0.576383	Hsd17b12	0.182101	-0.627709	Hsd17b12	0.484532	-0.359078	Hsd17b12	0.427331	-0.403712	Hsd17b4	0.799968	0.134159	Hsd17b12	0.604106	0.270529	Hsd17b4	0.258761	-0.549452	Hsd17b12	0.508162	-0.341123	Hsd17b12	0.463863	-0.375003	Hsd17b12	0.885129	0.0767311	Hsd17b4	0.0132181	-0.904598	Hsd17b4	0.0161001	0.894527	Hsd17b4	0.0197681	-0.882893	Hsd17b4	0.0337468	-0.846003
Hsd17b4	0.00204705	0.962827	Hsd17b4	0.00131842	0.970205	Hsd17b4	0.00333048	0.952502	Hsd17b4	0.139204	0.677542	Hsd17b4	0.101526	0.727133	Hsd17b8	0.776832	-0.149902	Hsd17b4	0.818363	-0.121692	Hsd17b8	0.153423	-0.660384	Hsd17b4	0.256025	0.55207	Hsd17b4	0.412907	0.415266	Hsd17b4	0.0276408	-0.860994	Hsd17b8	0.440026	-0.393649	Hsd17b8	0.80341	-0.131824	Hsd17b8	0.159361	-0.65342	Hsd17b8	0.636627	-0.247289
Hsd17b8	0.714951	0.192407	Hsd17b8	0.569184	0.295841	Hsd17b8	0.687697	0.211349	Hsd17b8	0.205294	0.602826	Hsd17b8	0.823716	0.118071	Hsdl2	0.290991	0.519373	Hsd17b8	0.0998119	0.729567	Hsdl2	0.0319827	-0.850192	Hsd17b8	0.470058	0.370207	Hsd17b8	0.474927	-0.366452	Hsd17b8	0.444121	-0.390423	Hsdl2	0.953472	0.0310288	Hsdl2	0.999059	0.000627294	Hsdl2	0.632433	-0.25027	Hsdl2	0.42759	-0.403506
Hsdl2	0.553293	0.307496	Hsdl2	0.444508	0.390119	Hsdl2	0.50065	0.346803	Hsdl2	0.62551	0.2552	Hsdl2	0.367162	0.452848	Hsp90aa1	0.722035	0.187508	Hsdl2	0.393417	0.431094	Hsp90aa1	0.866895	0.0889712	Hsdl2	0.206482	0.601583	Hsdl2	0.642821	0.242896	Hsdl2	0.871476	0.0858936	Hsp90aa1	0.544501	-0.313984	Hsp90aa1	0.359014	0.459708	Hsp90aa1	0.751643	0.167127	Hsp90aa1	0.999815	-0.00012307
Hsp90aa1	0.562625	0.300641	Hsp90aa1	0.496876	0.349667	Hsp90aa1	0.614016	0.263415	Hsp90aa1	0.476569	-0.365188	Hsp90aa1	0.583495	0.285421	Hsp90ab1	0.591705	0.279473	Hsp90aa1	0.467263	-0.372369	Hsp90ab1	0.65581	0.233715	Hsp90aa1	0.226716	0.580844	Hsp90aa1	0.109547	0.715978	Hsp90aa1	0.513507	-0.337097	Hsp90ab1	0.561228	0.301665	Hsp90ab1	0.732655	-0.18018	Hsp90ab1	0.135258	0.682435	Hsp90ab1	0.360581	0.458384
Hsp90ab1	0.587294	-0.282666	Hsp90ab1	0.666252	-0.226365	Hsp90ab1	0.562164	-0.300979	Hsp90ab1	0.0779611	-0.762421	Hsp90ab1	0.906945	-0.0621165	Hsp90b1	0.742067	0.173703	Hsp90ab1	0.706795	-0.19806	Hsp90b1	0.652326	-0.236174	Hsp90ab1	0.576246	0.29069	Hsp90ab1	0.319824	0.493518	Hsp90ab1	0.612981	0.264157	Hsp90b1	0.0116152	-0.910663	Hsp90b1	0.00593215	0.936436	Hsp90b1	0.1595	-0.653259	Hsp90b1	0.140681	-0.675726
Hsp90b1	0.0198833	0.882545	Hsp90b1	0.0261189	0.864969	Hsp90b1	0.0310529	0.852444	Hsp90b1	0.478882	0.36341	Hsp90b1	0.120113	0.701817	Hspa2	0.418033	0.411144	Hsp90b1	0.384504	-0.438421	Hspa2	0.238488	-0.569121	Hsp90b1	0.389658	0.434176	Hsp90b1	0.193866	0.614933	Hsp90b1	0.0175801	-0.889694	Hspa2	0.892742	0.0716281	Hspa2	0.892704	0.0716534	Hspa2	0.951806	0.0321405	Hspa2	0.735175	-0.178444
Hspa2	0.674044	0.220897	Hspa2	0.537223	0.319377	Hspa2	0.64838	0.238961	Hspa2	0.948865	-0.0341031	Hspa2	0.535661	0.320537	Hspa4	0.175086	0.635489	Hspa2	0.610796	0.265723	Hspa4	0.0967114	-0.734017	Hspa2	0.101392	0.727323	Hspa2	0.422931	0.407222	Hspa2	0.850267	0.100157	Hspa4	0.171117	-0.639949	Hspa4	0.511828	0.338361	Hspa4	0.1119	-0.712774	Hspa4	0.131693	-0.686909
Hspa4	0.15901	0.653828	Hspa4	0.153482	0.660314	Hspa4	0.147929	0.66693	Hspa4	0.448257	0.387175	Hspa4	0.0366164	0.839402	Hspa5	0.586373	0.283333	Hspa4	0.958282	-0.027819	Hspa5	0.834119	-0.111044	Hspa4	0.610799	0.265722	Hspa4	0.376978	0.444653	Hspa4	0.210327	-0.597581	Hspa5	0.0588981	-0.794695	Hspa5	0.0113252	0.911803	Hspa5	0.381816	-0.440642	Hspa5	0.237458	-0.570137
Hspa5	0.0534398	0.804792	Hspa5	0.0686082	0.777742	Hspa5	0.0731778	0.770145	Hspa5	0.798908	0.13488	Hspa5	0.124306	0.69635	Hspa8	0.0377224	0.836924	Hspa5	0.215111	-0.592644	Hspa8	0.247974	-0.559839	Hspa5	0.42457	0.405913	Hspa5	0.0751937	0.766863	Hspa5	0.0678982	-0.778943	Hspa8	0.346542	-0.470316	Hspa8	0.156144	0.657179	Hspa8	0.395797	-0.429147	Hspa8	0.074298	-0.768316
Hspa8	0.0631455	0.787134	Hspa8	0.0878158	0.747152	Hspa8	0.0591139	0.794305	Hspa8	0.765441	0.157679	Hspa8	0.00247526	0.959098	Hspa9	0.258347	-0.549847	Hspa8	0.367084	-0.452913	Hspa9	0.167563	0.643979	Hspa8	0.516372	0.334944	Hspa8	0.033329	0.846985	Hspa8	0.42591	-0.404845	Hspa9	0.177784	0.632482	Hspa9	0.0791394	-0.760551	Hspa9	0.056716	0.798678	Hspa9	0.000826982	0.976427
Hspa9	0.0102592	-0.916118	Hspa9	0.0301121	-0.854755	Hspa9	0.00705101	-0.930632	Hspa9	0.198844	-0.609625	Hspa9	0.0145011	-0.899996	Hspd1	0.512288	-0.338015	Hspa9	0.581071	0.287181	Hspd1	0.987454	0.00836435	Hspa9	0.690465	-0.209418	Hspa9	0.318026	-0.495104	Hspa9	0.256266	0.551839	Hspd1	0.777626	0.14936	Hspd1	0.108733	-0.717094	Hspd1	0.972772	0.0181538	Hspd1	0.374591	0.446639
Hspd1	0.273858	-0.535194	Hspd1	0.344938	-0.471691	Hspd1	0.284062	-0.525727	Hspd1	0.983371	0.0110868	Hspd1	0.364334	-0.455222	Hspe1	0.656026	-0.233563	Hspd1	0.220567	0.587065	Hspe1	0.727469	-0.183756	Hspd1	0.654729	-0.234478	Hspd1	0.164344	-0.647661	Hspd1	0.847289	0.102163	Hspe1	0.0508857	-0.80968	Hspe1	0.473695	0.367401	Hspe1	0.368071	-0.452085	Hspe1	0.851858	-0.0990858
Hspe1	0.437463	0.395673	Hspe1	0.304561	0.50709	Hspe1	0.487497	0.356811	Hspe1	0.736685	0.177405	Hspe1	0.678309	0.21791	Hsph1	0.195714	0.612956	Hspe1	0.773496	0.152177	Hsph1	0.462266	-0.376243	Hspe1	0.154616	0.658976	Hspe1	0.675796	0.21967	Hspe1	0.029446	-0.856412	Hsph1	0.518084	-0.333659	Hsph1	0.0867838	0.748713	Hsph1	0.61368	-0.263656	Hsph1	0.143361	-0.672451
Hsph1	0.0957807	0.735366	Hsph1	0.124223	0.696458	Hsph1	0.0951074	0.736344	Hsph1	0.817595	0.122212	Hsph1	0.079137	0.760554	Htra1	0.749473	-0.168616	Hsph1	0.33632	-0.479114	Htra1	0.899793	0.0669047	Hsph1	0.421391	0.408454	Hsph1	0.0590175	0.79448	Hsph1	0.603989	-0.270613	Htra1	0.0343476	-0.844599	Htra1	0.0580018	0.796323	Htra1	0.208594	-0.599382	Htra1	0.340432	-0.475564
Htra1	0.153443	0.660361	Htra1	0.192254	0.616665	Htra1	0.186227	0.623191	Htra1	0.456495	0.380733	Htra1	0.449408	0.386273	Htra2	0.889058	-0.0740968	Htra1	0.404963	-0.421686	Htra2	0.525255	-0.32829	Htra1	0.817345	0.122381	Htra1	0.594996	0.277095	Htra1	0.0342414	-0.844847	Htra2	0.108807	-0.716991	Htra2	0.493149	0.352501	Htra2	0.0494694	-0.812439	Htra2	0.295838	-0.514962
Htra2	0.312767	0.499763	Htra2	0.332698	0.482253	Htra2	0.316557	0.496403	Htra2	0.181027	0.628892	Htra2	0.470904	0.369554	Huwe1	0.333025	-0.48197	Htra2	0.910209	0.0599326	Huwe1	0.754784	0.164974	Htra2	0.976057	-0.0159633	Htra2	0.845781	-0.103179	Htra2	0.119439	-0.702705	Huwe1	0.129408	0.689805	Huwe1	0.0365676	-0.839512	Huwe1	0.251234	0.556682	Huwe1	0.0828742	0.754706
Huwe1	0.0509072	-0.809638	Huwe1	0.118239	-0.704288	Huwe1	0.0586584	-0.79513	Huwe1	0.605534	-0.269502	Huwe1	0.0514825	-0.808528	Hyou1	0.648389	0.238956	Huwe1	0.115647	0.707734	Hyou1	0.929635	0.0469444	Huwe1	0.960639	0.0262466	Huwe1	0.155895	-0.657472	Huwe1	0.169062	0.642276	Hyou1	0.0902065	-0.743566	Hyou1	0.0268645	0.863009	Hyou1	0.533521	-0.322128	Hyou1	0.369554	-0.450844
Hyou1	0.117666	0.705047	Hyou1	0.146972	0.668081	Hyou1	0.150331	0.664055	Hyou1	0.981252	0.0124993	Hyou1	0.199295	0.609146	Iap	0.55084	-0.309304	Hyou1	0.142564	-0.673422	Iap	0.388566	0.435075	Hyou1	0.549566	0.310243	Hyou1	0.079513	0.75996	Hyou1	0.0928895	-0.739591	Iap	0.0262534	0.864614	Iap	0.00291458	-0.95559	Iap	0.0768149	0.764252	Iap	0.0307277	0.853239
Iap	0.00087356	-0.97577	Iap	0.00419962	-0.94661	Iap	0.00219233	-0.961522	Iap	0.300226	-0.510991	Iap	0.0447968	-0.821814	Iars	0.58369	0.285279	Iap	0.457955	0.379596	Iars	0.049046	-0.813271	Iap	0.394303	-0.430369	Iap	0.20167	-0.606635	Iap	0.0471086	0.817122	Iars	0.509884	-0.339825	Iars	0.870314	-0.0866745	Iars	0.40644	-0.420489	Iars	0.657056	-0.232837
Iars	0.606995	0.268452	Iars	0.416627	0.412273	Iars	0.583864	0.285153	Iars	0.622305	0.257487	Iars	0.453512	0.383062	Iars2	0.864276	-0.0907315	Iars	0.206028	0.602058	Iars2	0.790483	-0.140605	Iars	0.101441	0.727253	Iars	0.783281	0.145506	Iars	0.51694	-0.334517	Iars2	0.0717273	-0.772533	Iars2	0.310592	0.501698	Iars2	0.524615	-0.328768	Iars2	0.805798	-0.130204
Iars2	0.348949	0.468258	Iars2	0.238388	0.569219	Iars2	0.400663	0.425179	Iars2	0.941454	0.0390503	Iars2	0.54071	0.316791	Idh1	0.0727468	-0.770852	Iars2	0.947918	-0.0347353	Idh1	0.958744	0.0275111	Iars2	0.0923924	0.740324	Iars2	0.360744	0.458247	Iars2	0.049452	-0.812473	Idh1	0.93917	0.0405753	Idh1	0.866467	0.0892591	Idh1	0.502377	-0.345495	Idh1	0.805787	-0.130211
Idh1	0.984552	0.0102991	Idh1	0.995239	-0.00317388	Idh1	0.964323	0.023789	Idh1	0.128464	0.691007	Idh1	0.376603	-0.444965	Idh2	0.732332	-0.180402	Idh1	0.407291	0.4198	Idh2	0.0870223	0.748352	Idh1	0.823594	-0.118154	Idh1	0.068835	-0.77736	Idh1	0.909314	0.0605315	Idh2	0.23963	0.567995	Idh2	0.109944	-0.715435	Idh2	0.0139532	0.901936	Idh2	0.00275548	0.956828
Idh2	0.0224627	-0.874995	Idh2	0.028187	-0.859594	Idh2	0.0151281	-0.897819	Idh2	0.0175198	-0.889887	Idh2	0.159774	-0.65294	Idh3a	0.450899	-0.385105	Idh2	0.850392	-0.100073	Idh3a	0.682195	-0.215191	Idh2	0.43824	-0.395059	Idh2	0.786367	-0.143405	Idh2	0.329364	0.485155	Idh3a	0.379227	-0.442786	Idh3a	0.671027	-0.223013	Idh3a	0.495397	-0.35079	Idh3a	0.740989	0.174444
Idh3a	0.920637	-0.0529583	Idh3a	0.889839	0.0735733	Idh3a	0.899065	-0.067392	Idh3a	0.687167	0.211719	Idh3a	0.792628	-0.139146	Idh3g	0.542081	-0.315775	Idh3a	0.228962	0.578589	Idh3g	0.395599	0.429309	Idh3a	0.495732	0.350536	Idh3a	0.540314	-0.317084	Idh3a	0.314601	-0.498135	Idh3g	0.0991745	0.730477	Idh3g	0.016583	-0.892928	Idh3g	0.0513443	0.808794	Idh3g	0.00670743	0.932363
Idh3g	0.00670852	-0.932357	Idh3g	0.02951	-0.856252	Idh3g	0.00673884	-0.932203	Idh3g	0.175395	-0.635144	Idh3g	0.0642353	-0.785231	Ifit1	0.737454	0.176875	Idh3g	0.442984	0.391318	Ifit1	0.0343162	-0.844673	Idh3g	0.767848	-0.156034	Idh3g	0.390593	-0.433409	Idh3g	0.15139	0.662794	Ifit1	0.354436	-0.463586	Ifit1	0.210048	0.597871	Ifit1	0.0316597	-0.850971	Ifit1	0.0146867	-0.899347
Ifit1	0.0550368	0.801791	Ifit1	0.0475174	0.816303	Ifit1	0.0400637	0.831787	Ifit1	0.0196048	0.883388	Ifit1	0.212621	0.595207	Igbp1	0.475264	0.366193	Ifit1	0.605865	0.269264	Igbp1	0.476084	-0.365561	Ifit1	0.309527	0.502647	Ifit1	0.870518	0.0865373	Ifit1	0.456737	-0.380545	Igbp1	0.777192	-0.149656	Igbp1	0.555875	0.305597	Igbp1	0.252737	-0.555231	Igbp1	0.117462	-0.705318
Igbp1	0.373613	0.447454	Igbp1	0.529746	0.324939	Igbp1	0.334473	0.480713	Igbp1	0.249013	0.558831	Igbp1	0.333612	0.48146	Igf2	0.869749	0.0870538	Igbp1	0.698485	-0.203833	Igf2	0.381273	-0.441091	Igbp1	0.425238	-0.405381	Igbp1	0.983349	-0.0111013	Igbp1	0.897003	-0.0687728	Igf2	0.402484	-0.423698	Igf2	0.828705	-0.114699	Igf2	0.212485	-0.595348	Igf2	0.607463	-0.268116
Igf2	0.737356	0.176942	Igf2	0.706188	0.198481	Igf2	0.7188	0.189744	Igf2	0.40742	0.419696	Igf2	0.62035	0.258883	Igf2bp1	0.561251	-0.301648	Igf2	0.54187	0.315931	Igf2bp1	0.16425	0.647769	Igf2	0.914452	-0.0570942	Igf2	0.694222	-0.2068	Igf2	0.407079	-0.419972	Igf2bp1	0.0331279	0.84746	Igf2bp1	0.0343702	-0.844547	Igf2bp1	0.00950004	0.919325	Igf2bp1	0.0061449	0.935294
Igf2bp1	0.000776074	-0.977167	Igf2bp1	0.00199587	-0.963298	Igf2bp1	0.000717458	-0.978049	Igf2bp1	0.116612	-0.706447	Igf2bp1	0.0425423	-0.826499	Igf2bp2	0.125671	0.694587	Igf2bp1	0.788422	0.142006	Igf2bp2	0.917522	-0.0550407	Igf2bp1	0.38092	-0.441383	Igf2bp1	0.394214	-0.430442	Igf2bp1	0.0626448	0.788013	Igf2bp2	0.671541	-0.222652	Igf2bp2	0.603996	0.270608	Igf2bp2	0.676492	0.219182	Igf2bp2	0.908284	-0.0612205
Igf2bp2	0.618645	0.260102	Igf2bp2	0.597922	0.274983	Igf2bp2	0.650433	0.237511	Igf2bp2	0.257585	-0.550576	Igf2bp2	0.252658	0.555307	Igf2bp3	0.817206	0.122475	Igf2bp2	0.289335	-0.520886	Igf2bp3	0.181403	0.628477	Igf2bp2	0.492676	0.352861	Igf2bp2	0.00770921	0.927427	Igf2bp2	0.659555	-0.231076	Igf2bp3	0.58753	0.282495	Igf2bp3	0.540809	-0.316717	Igf2bp3	0.0492862	0.812799	Igf2bp3	0.114334	0.709492
Igf2bp3	0.305248	-0.506474	Igf2bp3	0.324479	-0.489426	Igf2bp3	0.266169	-0.542416	Igf2bp3	0.00248095	-0.959051	Igf2bp3	0.627048	-0.254104	Igf2r	0.783888	-0.145093	Igf2bp3	0.437668	-0.395511	Igf2r	0.499959	0.347327	Igf2bp3	0.863418	-0.0913087	Igf2bp3	0.464077	0.374837	Igf2bp3	0.688407	0.210853	Igf2r	0.0025776	0.958255	Igf2r	0.019793	-0.882818	Igf2r	0.109478	0.716073	Igf2r	0.148422	0.666339
Igf2r	0.0195161	-0.883657	Igf2r	0.0151394	-0.89778	Igf2r	0.0298885	-0.855309	Igf2r	0.413094	-0.415115	Igf2r	0.122186	-0.699104	Igh-3	0.339736	-0.476163	Igf2r	0.5849	0.284401	Igh-3	0.531153	-0.323891	Igf2r	0.251814	-0.556121	Igf2r	0.236403	-0.57118	Igf2r	0.00494588	0.942015	Igh-3	0.385342	-0.437729	Igh-3	0.774721	-0.151341	Igh-3	0.306675	-0.505196	Igh-3	0.964252	0.0238367
Igh-3	0.947408	0.0350758	Igh-3	0.773849	0.151936	Igh-3	0.953491	0.0310158	Igh-3	0.364271	0.455275	Igh-3	0.780629	-0.147313	Igkc	0.355376	-0.462788	Igh-3	0.134094	0.68389	Igkc	0.969357	0.0204316	Igh-3	0.501016	0.346526	Igh-3	0.353045	-0.464768	Igh-3	0.343319	-0.47308	Igkc	0.2746	-0.5345	Igkc	0.206465	0.601601	Igkc	0.157138	-0.656014	Igkc	0.326778	-0.487413
Igkc	0.322935	0.490781	Igkc	0.396904	0.428243	Igkc	0.335523	0.479803	Igkc	0.118839	0.703496	Igkc	0.879853	0.0802706	Igsf3	0.288559	0.521596	Igkc	0.852342	-0.0987595	Igsf3	0.874958	-0.0835559	Igkc	0.856483	-0.0959728	Igkc	0.627199	-0.253996	Igkc	0.300926	-0.51036	Igsf3	0.362649	-0.456641	Igsf3	0.877597	0.0817841	Igsf3	0.933778	0.0441768	Igsf3	0.896552	0.0690753
Igsf3	0.750406	0.167976	Igsf3	0.667634	0.225394	Igsf3	0.796379	0.136597	Igsf3	0.327149	-0.487089	Igsf3	0.342254	0.473995	Igsf8	0.459197	0.378628	Igsf3	0.569352	-0.295719	Igsf8	0.0654166	-0.783186	Igsf3	0.503214	0.344862	Igsf3	0.101852	0.726672	Igsf3	0.313311	-0.499279	Igsf8	0.0335242	-0.846525	Igsf8	0.140618	0.675804	Igsf8	0.0109718	-0.91321	Igsf8	0.0280053	-0.860058
Igsf8	0.0129396	0.905625	Igsf8	0.00680315	0.931876	Igsf8	0.0117258	0.910232	Igsf8	0.160698	0.651867	Igsf8	0.0350335	0.843012	Ilf3	0.762177	-0.159912	Igsf8	0.959938	0.0267146	Ilf3	0.173899	0.636819	Igsf8	0.258101	0.550083	Igsf8	0.395211	0.429626	Igsf8	0.0577335	-0.796812	Ilf3	0.0358409	0.841161	Ilf3	0.0247943	-0.868519	Ilf3	0.00953446	0.919177	Ilf3	0.0129256	0.905677
Ilf3	0.00124392	-0.971063	Ilf3	0.000930114	-0.974994	Ilf3	0.00132985	-0.970075	Ilf3	0.0803876	-0.758584	Ilf3	0.0952246	-0.736174	Immt	0.18377	-0.625877	Ilf3	0.919981	0.053397	Immt	0.481868	-0.361119	Ilf3	0.269954	-0.538851	Ilf3	0.486858	-0.3573	Ilf3	0.0643057	0.785109	Immt	0.843707	-0.104576	Immt	0.749306	-0.16873	Immt	0.300506	-0.510739	Immt	0.849486	-0.100683
Immt	0.983201	-0.0111999	Immt	0.906392	0.0624867	Immt	0.984136	0.0105765	Immt	0.0999786	0.72933	Immt	0.531057	-0.323962	Imp4	0.640574	0.244488	Immt	0.0492677	0.812835	Imp4	0.621072	0.258367	Immt	0.755636	0.16439	Immt	0.0614678	-0.790092	Immt	0.851747	-0.0991603	Imp4	0.375614	0.445787	Imp4	0.0601399	-0.792459	Imp4	0.327042	0.487182	Imp4	0.249441	0.558416
Imp4	0.143688	-0.672054	Imp4	0.131326	-0.687373	Imp4	0.150536	-0.663811	Imp4	0.234421	-0.573144	Imp4	0.628245	-0.253251	Impad1	0.598739	0.274394	Imp4	0.98467	0.0102203	Impad1	0.708821	-0.196655	Imp4	0.23723	-0.570362	Imp4	0.765842	-0.157405	Imp4	0.424637	0.40586	Impad1	0.155764	0.657626	Impad1	0.740357	-0.174878	Impad1	0.763754	0.158833	Impad1	0.704	-0.2
Impad1	0.833897	-0.111193	Impad1	0.722099	-0.187463	Impad1	0.909751	-0.0602391	Impad1	0.783247	0.145529	Impad1	0.964248	-0.0238392	Impdh2	0.78663	0.143226	Impad1	0.910203	0.0599366	Impdh2	0.990797	-0.00613525	Impad1	0.531103	-0.323928	Impad1	0.721129	-0.188133	Impad1	0.0980215	0.732129	Impdh2	0.0262694	0.864572	Impdh2	0.320899	-0.492571	Impdh2	0.417805	0.411328	Impdh2	0.799899	0.134206
Impdh2	0.378143	-0.443686	Impdh2	0.311112	-0.501235	Impdh2	0.437637	-0.395536	Impdh2	0.89144	-0.0725002	Impdh2	0.561916	-0.301161	Incenp	0.3028	-0.508673	Impdh2	0.752079	0.166828	Incenp	0.4477	0.387612	Impdh2	0.374567	-0.446659	Impdh2	0.48015	-0.362437	Impdh2	0.0115876	0.910771	Incenp	0.0216235	0.877404	Incenp	0.180001	-0.630025	Incenp	0.1593	0.653491	Incenp	0.179195	0.630917
Incenp	0.0813868	-0.757019	Incenp	0.0936797	-0.738431	Incenp	0.0936952	-0.738408	Incenp	0.664719	-0.227443	Incenp	0.0328512	-0.848116	Inpp5k	0.413859	-0.414499	Incenp	0.434762	0.39781	Inpp5k	0.319834	0.493509	Incenp	0.6285	-0.253069	Incenp	0.153959	-0.659751	Incenp	0.028097	0.859824	Inpp5k	0.541701	-0.316056	Inpp5k	0.191147	0.617857	Inpp5k	0.742885	-0.17314	Inpp5k	0.704	-0.2
Inpp5k	0.569948	0.295284	Inpp5k	0.714051	0.19303	Inpp5k	0.612991	0.264149	Inpp5k	0.687182	0.211708	Inpp5k	0.921451	-0.0524139	Ints4	0.935199	0.0432278	Inpp5k	0.284242	-0.525561	Ints4	0.134048	0.683948	Inpp5k	0.619652	-0.259383	Inpp5k	0.994753	-0.003498	Inpp5k	0.545458	-0.313277	Ints4	0.843984	-0.10439	Ints4	0.624929	0.255615	Ints4	0.325658	0.488393	Ints4	0.520938	0.33152
Ints4	0.904775	-0.0635693	Ints4	0.846952	-0.102389	Ints4	0.828612	-0.114762	Ints4	0.138161	-0.67883	Ints4	0.974606	-0.016931	Ipo4	0.0135834	0.903267	Ints4	0.100299	-0.728874	Ipo4	0.448094	-0.387303	Ints4	0.894458	-0.0704779	Ints4	0.259427	0.548817	Ints4	0.768954	-0.155279	Ipo4	0.695074	-0.206206	Ipo4	0.770331	0.154338	Ipo4	0.632285	-0.250375	Ipo4	0.321422	-0.492111
Ipo4	0.46742	0.372247	Ipo4	0.572016	0.293774	Ipo4	0.444475	0.390145	Ipo4	0.943046	-0.0379875	Ipo4	0.0770107	0.763938	Ipo5	0.624035	0.256252	Ipo4	0.398594	-0.426864	Ipo5	0.27985	-0.529618	Ipo4	0.691628	-0.208607	Ipo4	0.234974	0.572595	Ipo4	0.766038	-0.157271	Ipo5	0.366302	0.453569	Ipo5	0.762364	-0.159784	Ipo5	0.767395	-0.156344	Ipo5	0.466278	-0.373132
Ipo5	0.932291	0.0451703	Ipo5	0.980012	0.0133262	Ipo5	0.843481	0.104729	Ipo5	0.394142	0.4305	Ipo5	0.858276	0.0947664	Ipo7	0.48431	-0.359248	Ipo5	0.497642	0.349085	Ipo7	0.515558	-0.335556	Ipo5	0.83997	-0.107096	Ipo5	0.590853	-0.280089	Ipo5	0.273421	0.535602	Ipo7	0.450771	0.385205	Ipo7	0.46563	-0.373634	Ipo7	0.818321	0.121721	Ipo7	0.658296	0.231963
Ipo7	0.606263	-0.268978	Ipo7	0.802137	-0.132688	Ipo7	0.641386	-0.243913	Ipo7	0.742882	0.173142	Ipo7	0.409123	-0.418318	Ipo8	0.52896	0.325525	Ipo7	0.042335	0.826936	Ipo8	0.234739	-0.572828	Ipo7	0.275442	0.533715	Ipo7	0.377099	-0.444552	Ipo7	0.453137	0.383355	Ipo8	0.066677	-0.781022	Ipo8	0.161616	0.650805	Ipo8	0.266097	-0.542484	Ipo8	0.276442	-0.532783
Ipo8	0.0788727	0.760973	Ipo8	0.033803	0.845871	Ipo8	0.0905853	0.743001	Ipo8	0.64241	0.243187	Ipo8	0.115617	0.707773	Isca1	0.31244	0.500053	Ipo8	0.950664	-0.0329026	Isca1	0.374472	-0.446738	Ipo8	0.0287427	0.858181	Ipo8	0.14591	0.669361	Ipo8	0.073799	-0.769129	Isca1	0.705298	-0.199099	Isca1	0.656857	0.232978	Isca1	0.973881	0.0174147	Isca1	0.752116	-0.166803
Isca1	0.517718	0.333934	Isca1	0.395058	0.429751	Isca1	0.523473	0.329623	Isca1	0.704259	-0.19982	Isca1	0.338895	0.476888	Iscu	0.498451	0.348472	Isca1	0.984741	0.010173	Iscu	0.396806	-0.428322	Isca1	0.071891	0.772262	Isca1	0.134429	0.683471	Isca1	0.715496	-0.19203	Iscu	0.104778	-0.722565	Iscu	0.553664	0.307223	Iscu	0.486207	-0.357797	Iscu	0.681859	-0.215426
Iscu	0.351847	0.465787	Iscu	0.236931	0.570658	Iscu	0.382036	0.440459	Iscu	0.937669	-0.0415779	Iscu	0.232443	0.575111	Isg20l2	0.814719	-0.124159	Iscu	0.987953	0.00803148	Isg20l2	0.174463	0.636186	Iscu	0.116937	0.706014	Iscu	0.193902	0.614895	Iscu	0.0874396	-0.74772	Isg20l2	0.329474	0.485059	Isg20l2	0.168774	-0.642603	Isg20l2	0.020402	0.880991	Isg20l2	0.00833145	0.924517
Isg20l2	0.0650112	-0.783886	Isg20l2	0.0963696	-0.734512	Isg20l2	0.0507647	-0.809914	Isg20l2	0.0125121	-0.907223	Isg20l2	0.243872	-0.563835	Ist1	0.824206	-0.11774	Isg20l2	0.919007	-0.054048	Ist1	0.797859	-0.135591	Isg20l2	0.76974	-0.154742	Isg20l2	0.991749	-0.00550043	Isg20l2	0.431597	0.40032	Ist1	0.178221	0.631996	Ist1	0.359804	-0.45904	Ist1	0.950699	0.0328791	Ist1	0.979999	-0.0133349
Ist1	0.509306	-0.340261	Ist1	0.441913	-0.392162	Ist1	0.579289	-0.288476	Ist1	0.531105	0.323926	Ist1	0.509537	-0.340086	Isyna1	0.674202	0.220786	Ist1	0.432943	0.399252	Isyna1	0.928353	-0.0478011	Ist1	0.323029	-0.490699	Ist1	0.135478	-0.682162	Ist1	0.136983	0.680289	Isyna1	0.0622772	0.78866	Isyna1	0.493099	-0.352539	Isyna1	0.529853	0.324859	Isyna1	0.991211	-0.00585949
Isyna1	0.550139	-0.30982	Isyna1	0.44834	-0.38711	Isyna1	0.617172	-0.261156	Isyna1	0.99011	-0.00659338	Isyna1	0.73731	-0.176975	Itga6	0.87431	0.0839907	Isyna1	0.903679	0.0643025	Itga6	0.735629	0.178131	Isyna1	0.368661	-0.451591	Isyna1	0.602526	-0.271666	Isyna1	0.0331032	0.847519	Itga6	0.390785	-0.433251	Itga6	0.702175	0.201268	Itga6	0.741122	0.174352	Itga6	0.636452	0.247414
Itga6	0.845963	0.103056	Itga6	0.723748	0.186324	Itga6	0.918905	0.0541159	Itga6	0.320927	-0.492546	Itga6	0.753733	0.165695	Itgav	0.845077	-0.103653	Itga6	0.632563	-0.250178	Itgav	0.796771	-0.136331	Itga6	0.303081	0.50842	Itga6	0.214848	0.592913	Itga6	0.315424	-0.497406	Itgav	0.121131	0.700482	Itgav	0.0204152	-0.880951	Itgav	0.553504	0.307341	Itgav	0.398088	0.427277
Itgav	0.143263	-0.672571	Itgav	0.18497	-0.624563	Itgav	0.179413	-0.630675	Itgav	0.911287	-0.0592109	Itgav	0.308145	-0.503881	Itgb1	0.591622	-0.279533	Itgav	0.143593	0.67217	Itgb1	0.190833	0.618196	Itgav	0.634713	-0.248649	Itgav	0.158849	-0.654017	Itgav	0.124264	0.696405	Itgb1	0.159218	0.653587	Itgb1	0.0458771	-0.819607	Itgb1	0.0197684	0.882892	Itgb1	0.000309633	0.985598
Itgb1	0.00714657	-0.930158	Itgb1	0.021127	-0.87885	Itgb1	0.00465625	-0.943755	Itgb1	0.0617845	-0.78953	Itgb1	0.084536	-0.752143	Itm2b	0.686089	-0.212471	Itgb1	0.770179	0.154442	Itm2b	0.337186	-0.478364	Itgb1	0.615695	-0.262213	Itgb1	0.568545	-0.296309	Itgb1	0.234261	0.573303	Itm2b	0.351307	-0.466247	Itm2b	0.160329	0.652296	Itm2b	0.280935	-0.528614	Itm2b	0.29594	-0.514869
Itm2b	0.168445	0.642975	Itm2b	0.107107	0.719332	Itm2b	0.170821	0.640284	Itm2b	0.216673	0.59104	Itm2b	0.608423	0.267427	Itpr1	0.84326	-0.104878	Itm2b	0.619043	0.259818	Itpr1	0.786521	-0.1433	Itm2b	0.0505133	0.810402	Itm2b	0.79715	0.136073	Itm2b	0.39048	-0.433502	Itpr1	0.0401622	-0.831574	Itpr1	0.00995096	0.917406	Itpr1	0.217015	-0.590691	Itpr1	0.246679	-0.561098
Itpr1	0.0591475	0.794245	Itpr1	0.0566244	0.798847	Itpr1	0.0787986	0.76109	Itpr1	0.416241	0.412583	Itpr1	0.341103	0.474985	Itsn2	0.0703605	0.774803	Itpr1	0.566543	-0.297772	Itsn2	0.413483	-0.414802	Itpr1	0.294603	0.516083	Itpr1	0.389621	0.434207	Itpr1	0.0458238	-0.819716	Itsn2	0.129158	-0.690122	Itsn2	0.239921	0.567709	Itsn2	0.375649	-0.445758	Itsn2	0.211253	-0.596622
Itsn2	0.117159	0.70572	Itsn2	0.135519	0.68211	Itsn2	0.126538	0.693472	Itsn2	0.981212	0.0125258	Itsn2	0.0063283	0.934324	Ivd	0.923348	-0.0511461	Itsn2	0.311038	-0.501301	Ivd	0.260812	-0.547497	Itsn2	0.600211	0.273333	Itsn2	0.0259682	0.865369	Itsn2	0.151036	-0.663215	Ivd	0.296867	-0.514028	Ivd	0.865395	-0.0899792	Ivd	0.393885	-0.430711	Ivd	0.940958	-0.0393817
Ivd	0.739793	0.175266	Ivd	0.521697	0.330952	Ivd	0.748146	0.169527	Ivd	0.666716	0.226039	Ivd	0.737466	0.176867	Izumo1r	0.611356	0.265322	Ivd	0.212144	0.595701	Izumo1r	0.716141	0.191583	Ivd	0.143471	0.672318	Ivd	0.995779	-0.00281397	Ivd	0.261584	-0.546761	Izumo1r	0.234222	-0.573342	Izumo1r	0.0328198	0.848191	Izumo1r	0.691984	-0.208359	Izumo1r	0.380678	-0.441584
Izumo1r	0.177801	0.632463	Izumo1r	0.262309	0.546073	Izumo1r	0.211695	0.596164	Izumo1r	0.943843	-0.0374556	Izumo1r	0.255338	0.552729	Jagn1	0.0796815	-0.759695	Izumo1r	0.042478	-0.826635	Jagn1	0.750196	0.16812	Izumo1r	0.89963	0.0670139	Izumo1r	0.104364	0.723143	Izumo1r	0.249834	-0.558035	Jagn1	0.843473	0.104734	Jagn1	0.667202	0.225697	Jagn1	0.743178	-0.172939	Jagn1	0.864405	-0.090645
Jagn1	0.949869	0.0334333	Jagn1	0.98197	0.0120209	Jagn1	0.942616	0.038275	Jagn1	0.266422	0.542177	Jagn1	0.363705	-0.455752	Jpt2	0.352636	0.465116	Jagn1	0.642402	0.243193	Jpt2	0.25585	-0.552238	Jagn1	0.940653	-0.0395856	Jagn1	0.202668	-0.605583	Jagn1	0.814568	0.124261	Jpt2	0.0228327	-0.873947	Jpt2	0.0628277	0.787691	Jpt2	0.0426648	-0.826242	Jpt2	0.0279864	-0.860106
Jpt2	0.00834096	0.924474	Jpt2	0.015949	0.895032	Jpt2	0.00971383	0.91841	Jpt2	0.308186	0.503844	Jpt2	0.013711	0.902806	Jup	0.509913	-0.339804	Jpt2	0.542425	-0.31552	Jup	0.674339	0.22069	Jpt2	0.533709	0.321988	Jpt2	0.227046	0.580513	Jpt2	0.0426622	-0.826247	Jup	0.00817142	0.925255	Jup	0.144261	-0.671357	Jup	0.20824	0.59975	Jup	0.283297	0.526432
Jup	0.108596	-0.717282	Jup	0.119153	-0.703081	Jup	0.132355	-0.686074	Jup	0.740701	-0.174642	Jup	0.0962821	-0.734639	Kars1	0.684107	0.213855	Jup	0.379341	0.442691	Kars1	0.415169	0.413445	Jup	0.617272	-0.261084	Jup	0.178769	-0.631388	Jup	0.00826667	0.924815	Kars1	0.829191	0.114371	Kars1	0.329702	-0.48486	Kars1	0.536474	0.319933	Kars1	0.40368	0.422727
Kars1	0.366651	-0.453276	Kars1	0.303634	-0.507923	Kars1	0.352261	-0.465435	Kars1	0.2782	-0.531149	Kars1	0.848297	-0.101484	Kbtbd8	0.8874	0.0752082	Kars1	0.564176	-0.299505	Kbtbd8	0.306738	-0.50514	Kars1	0.160862	-0.651678	Kars1	0.995392	0.00307214	Kars1	0.898587	0.0677124	Kbtbd8	0.180156	-0.629853	Kbtbd8	0.0753724	0.766574	Kbtbd8	0.0152298	-0.89747	Kbtbd8	0.0102586	-0.91612
Kbtbd8	0.0350498	0.842974	Kbtbd8	0.0655203	0.783007	Kbtbd8	0.0300186	0.854987	Kbtbd8	0.028095	0.859828	Kbtbd8	0.218627	0.589042	Kcmf1	0.815862	-0.123385	Kbtbd8	0.852753	-0.0984833	Kcmf1	0.476833	-0.364985	Kbtbd8	0.793304	0.138686	Kbtbd8	0.862407	0.0919883	Kbtbd8	0.251034	-0.556875	Kcmf1	0.872047	-0.0855106	Kcmf1	0.213798	0.593994	Kcmf1	0.429471	-0.402009	Kcmf1	0.20528	-0.602841
Kcmf1	0.269288	0.539477	Kcmf1	0.287667	0.522414	Kcmf1	0.248487	0.55934	Kcmf1	0.171416	0.639612	Kcmf1	0.7135	0.193411	Kctd3	0.369484	-0.450902	Kcmf1	0.86177	0.0924164	Kctd3	0.310909	0.501415	Kcmf1	0.485945	0.357997	Kcmf1	0.974293	-0.0171396	Kcmf1	0.980117	-0.0132559	Kctd3	0.448906	0.386666	Kctd3	0.199259	-0.609184	Kctd3	0.118592	0.703821	Kctd3	0.0124319	0.907526
Kctd3	0.0960378	-0.734993	Kctd3	0.181172	-0.628732	Kctd3	0.0792107	-0.760438	Kctd3	0.17219	-0.63874	Kctd3	0.11437	-0.709444	Kdm2b	0.309299	0.502851	Kctd3	0.57868	0.288919	Kdm2b	0.339223	-0.476606	Kctd3	0.82538	0.116946	Kctd3	0.639549	-0.245216	Kctd3	0.567745	0.296893	Kdm2b	0.480128	-0.362454	Kdm2b	0.0659882	0.782202	Kdm2b	0.456304	-0.380882	Kdm2b	0.0898683	-0.74407
Kdm2b	0.0618956	0.789334	Kdm2b	0.0767087	0.764422	Kdm2b	0.0585555	0.795316	Kdm2b	0.570032	0.295222	Kdm2b	0.0991532	0.730507	Khdc3	0.529038	0.325467	Kdm2b	0.518175	-0.333591	Khdc3	0.348227	-0.468875	Kdm2b	0.320343	0.49306	Kdm2b	0.139338	0.677377	Kdm2b	0.574179	-0.292197	Khdc3	0.140201	-0.676316	Khdc3	0.0182151	0.88768	Khdc3	0.268552	-0.540169	Khdc3	0.106694	-0.719902
Khdc3	0.0188342	0.885749	Khdc3	0.0140461	0.901605	Khdc3	0.0230475	0.873342	Khdc3	0.491199	0.353986	Khdc3	0.0940782	0.737847	Khsrp	0.852966	0.0983395	Khdc3	0.605768	-0.269334	Khsrp	0.506663	0.342255	Khdc3	0.131696	0.686906	Khdc3	0.129324	0.689912	Khdc3	0.177923	-0.632328	Khsrp	0.122061	0.699267	Khsrp	0.00879241	-0.922429	Khsrp	0.146088	0.669146	Khsrp	0.117301	0.70553
Khsrp	0.0326482	-0.848599	Khsrp	0.0299826	-0.855076	Khsrp	0.0388826	-0.83436	Khsrp	0.193401	-0.615432	Khsrp	0.33502	-0.480239	Kiaa2013	0.864871	-0.0903318	Khsrp	0.80841	0.128433	Kiaa2013	0.603853	0.270711	Khsrp	0.227157	-0.580401	Khsrp	0.536621	-0.319824	Khsrp	0.154729	0.658842	Kiaa2013	0.942902	-0.038084	Kiaa2013	0.407777	-0.419407	Kiaa2013	0.380217	0.441965	Kiaa2013	0.138538	0.678364
Kiaa2013	0.395255	-0.42959	Kiaa2013	0.545778	-0.31304	Kiaa2013	0.353171	-0.464661	Kiaa2013	0.161794	-0.650599	Kiaa2013	0.620523	-0.25876	Kif11	0.478631	0.363603	Kiaa2013	0.813024	0.125307	Kif11	0.9716	-0.0189355	Kiaa2013	0.597272	0.275452	Kiaa2013	0.78134	0.146828	Kiaa2013	0.807154	-0.129284	Kif11	0.174285	0.636386	Kif11	0.311797	-0.500625	Kif11	0.649282	0.238324	Kif11	0.949581	0.0336256
Kif11	0.472782	-0.368105	Kif11	0.353088	-0.464731	Kif11	0.531313	-0.323772	Kif11	0.868514	-0.0878835	Kif11	0.887418	-0.0751964	Kif1b	0.617677	0.260794	Kif11	0.965688	-0.0228789	Kif1b	0.983116	0.0112568	Kif11	0.120005	-0.701959	Kif11	0.6196	-0.259419	Kif11	0.138118	0.678882	Kif1b	0.83624	-0.109612	Kif1b	0.415797	-0.41294	Kif1b	0.92407	-0.0506631	Kif1b	0.764719	0.158173
Kif1b	0.670737	-0.223216	Kif1b	0.646219	-0.24049	Kif1b	0.670943	-0.223072	Kif1b	0.714864	-0.192467	Kif1b	0.85762	0.0952075	Kif23	0.518857	-0.33308	Kif1b	0.955954	-0.0293727	Kif23	0.298804	-0.512276	Kif1b	0.406868	-0.420143	Kif1b	0.928353	-0.0478011	Kif1b	0.793877	-0.138297	Kif23	0.886564	-0.0757689	Kif23	0.983061	-0.011293	Kif23	0.171097	-0.639972	Kif23	0.414088	-0.414314
Kif23	0.721077	0.18817	Kif23	0.705145	0.199205	Kif23	0.666103	0.22647	Kif23	0.0258292	0.865738	Kif23	0.910875	-0.0594865	Kif2c	0.980943	-0.0127055	Kif23	0.184474	0.625105	Kif2c	0.112391	-0.71211	Kif23	0.994417	0.00372225	Kif23	0.153319	-0.660507	Kif23	0.958966	-0.0273627	Kif2c	0.727259	-0.1839	Kif2c	0.962858	-0.0247663	Kif2c	0.111712	-0.71303	Kif2c	0.293247	-0.517316
Kif2c	0.578563	0.289004	Kif2c	0.551092	0.309118	Kif2c	0.521515	0.331088	Kif2c	0.0551734	0.801536	Kif2c	0.698138	0.204074	Kif4	0.317518	-0.495553	Kif2c	0.224124	0.583458	Kif4	0.0334506	0.846698	Kif2c	0.887907	0.0748686	Kif2c	0.390525	-0.433465	Kif2c	0.806043	-0.130038	Kif4	0.260345	0.547942	Kif4	0.202261	-0.606012	Kif4	0.0323355	0.849345	Kif4	0.00220862	0.961379
Kif4	0.0295663	-0.856112	Kif4	0.0374208	-0.837596	Kif4	0.0194578	-0.883835	Kif4	0.0999756	-0.729334	Kif4	0.0414708	-0.828767	Kifc1	0.704679	0.199528	Kif4	0.963273	-0.0244894	Kifc1	0.981319	0.0124549	Kif4	0.494713	-0.351311	Kif4	0.524288	-0.329013	Kif4	0.355089	0.463031	Kifc1	0.935557	-0.0429888	Kifc1	0.922835	-0.0514887	Kifc1	0.585998	-0.283605	Kifc1	0.60707	-0.268398
Kifc1	0.932193	0.0452352	Kifc1	0.882543	-0.0784654	Kifc1	0.905414	0.063141	Kifc1	0.659032	0.231445	Kifc1	0.742178	0.173626	Kit	0.371273	-0.449406	Kifc1	0.649829	-0.237938	Kit	0.926915	-0.0487621	Kifc1	0.109439	-0.716126	Kifc1	0.723333	-0.18661	Kifc1	0.983228	-0.0111816	Kit	0.0556106	-0.800722	Kit	0.104217	0.723349	Kit	0.188214	-0.62103	Kit	0.45112	-0.384932
Kit	0.206348	0.601724	Kit	0.182363	0.627421	Kit	0.240117	0.567517	Kit	0.292244	0.51823	Kit	0.728176	0.183268	Klhdc3	0.904511	0.0637456	Kit	0.925481	-0.04972	Klhdc3	0.274719	-0.53439	Kit	0.399707	0.425957	Kit	0.905191	0.0632907	Kit	0.0509544	-0.809547	Klhdc3	0.21532	-0.592428	Klhdc3	0.252182	0.555766	Klhdc3	0.39371	-0.430854	Klhdc3	0.437887	-0.395338
Klhdc3	0.189088	0.620083	Klhdc3	0.0950056	0.736493	Klhdc3	0.202065	0.606218	Klhdc3	0.576928	0.290194	Klhdc3	0.378497	0.443392	Kntc1	0.899555	0.0670635	Klhdc3	0.712488	0.194113	Kntc1	0.587873	0.282247	Klhdc3	0.00148615	0.968356	Klhdc3	0.374203	0.446962	Klhdc3	0.223042	-0.584553	Kntc1	0.535995	0.320289	Kntc1	0.112681	-0.711717	Kntc1	0.158768	0.654111	Kntc1	0.0624308	0.788389
Kntc1	0.145788	-0.669508	Kntc1	0.22903	-0.578521	Kntc1	0.132694	-0.685648	Kntc1	0.0657382	-0.782632	Kntc1	0.496519	-0.349938	Kpna2	0.102653	0.725543	Kntc1	0.766857	0.156712	Kpna2	0.174884	-0.635715	Kntc1	0.96288	0.0247516	Kntc1	0.933087	0.0446381	Kntc1	0.645286	0.24115	Kpna2	0.92276	-0.0515392	Kpna2	0.812929	0.125371	Kpna2	0.927967	-0.0480592	Kpna2	0.54097	-0.316598
Kpna2	0.513129	0.337381	Kpna2	0.429613	0.401896	Kpna2	0.488535	0.356018	Kpna2	0.854093	-0.0975814	Kpna2	0.216516	0.591201	Kpnb1	0.048151	0.815041	Kpna2	0.924331	0.0504886	Kpnb1	0.120516	-0.701288	Kpna2	0.208989	0.59897	Kpna2	0.178866	0.631282	Kpna2	0.97888	-0.0140811	Kpnb1	0.337558	-0.478043	Kpnb1	0.19456	0.61419	Kpnb1	0.272363	-0.536592	Kpnb1	0.0417235	-0.82823
Kpnb1	0.0515513	0.808396	Kpnb1	0.0656348	0.78281	Kpnb1	0.0437602	0.823954	Kpnb1	0.573686	0.292556	Kpnb1	0.00187818	0.964403	Krr1	0.298057	-0.512951	Kpnb1	0.569726	-0.295446	Krr1	0.386498	0.436776	Kpnb1	0.454069	0.382626	Kpnb1	0.0887732	0.74571	Kpnb1	0.425296	-0.405334	Krr1	0.567887	-0.296789	Krr1	0.197128	0.611449	Krr1	0.694677	-0.206483	Krr1	0.698269	-0.203983
Krr1	0.569587	0.295547	Krr1	0.687148	0.211732	Krr1	0.608202	0.267585	Krr1	0.564379	0.299356	Krr1	0.830072	-0.113776	Krt76	0.56937	-0.295706	Krr1	0.437653	-0.395523	Krt76	0.394793	0.429967	Krr1	0.749584	-0.16854	Krr1	0.859835	-0.0937176	Krr1	0.574351	-0.292071	Krt76	0.359143	0.459599	Krt76	0.725719	0.184963	Krt76	0.582559	0.2861	Krt76	0.999768	0.000154816
Krt76	0.848254	-0.101513	Krt76	0.697344	-0.204627	Krt76	0.858517	-0.0946044	Krt76	0.922183	0.0519249	Krt76	0.514705	-0.336197	Krt8	0.411085	-0.416735	Krt76	0.59279	-0.278688	Krt8	0.125349	0.695003	Krt76	0.474741	-0.366595	Krt76	0.677649	-0.218372	Krt76	0.319919	0.493434	Krt8	0.193867	0.614932	Krt8	0.0636393	-0.78627	Krt8	0.0331635	0.847376	Krt8	7.78576e-09	0.999928
Krt8	0.00627085	-0.934626	Krt8	0.017763	-0.88911	Krt8	0.00334325	-0.952411	Krt8	0.0981671	-0.73192	Krt8	0.0425123	-0.826562	Krtap9-3	0.598739	0.274394	Krt8	0.767934	0.155975	Krtap9-3	0.708821	-0.196655	Krt8	0.55637	-0.305232	Krt8	0.449835	-0.385938	Krt8	0.27951	0.529934	Krtap9-3	0.155764	0.657626	Krtap9-3	0.740357	-0.174878	Krtap9-3	0.763754	0.158833	Krtap9-3	0.704	-0.2
Krtap9-3	0.833897	-0.111193	Krtap9-3	0.722099	-0.187463	Krtap9-3	0.909751	-0.0602391	Krtap9-3	0.783247	0.145529	Krtap9-3	0.964248	-0.0238392	Ktn1	0.573338	-0.292809	Krtap9-3	0.910203	0.0599366	Ktn1	0.471146	0.369367	Krtap9-3	0.531103	-0.323928	Krtap9-3	0.721129	-0.188133	Krtap9-3	0.0980215	0.732129	Ktn1	0.94644	0.0357222	Ktn1	0.723046	-0.186809	Ktn1	0.300031	0.511167	Ktn1	0.174177	0.636507
Ktn1	0.504892	-0.343593	Ktn1	0.662035	-0.22933	Ktn1	0.453825	-0.382817	Ktn1	0.230241	-0.577309	Ktn1	0.473152	-0.367819	L1td1	0.381781	-0.440671	Ktn1	0.87538	0.0832723	L1td1	0.161417	0.651035	Ktn1	0.390255	0.433687	Ktn1	0.780571	0.147353	Ktn1	0.933164	-0.044587	L1td1	0.179872	0.630168	L1td1	0.0512794	-0.808919	L1td1	0.0411049	0.829548	L1td1	1.70958e-05	0.996622
L1td1	0.00518769	-0.9406	L1td1	0.0187633	-0.885969	L1td1	0.00291832	-0.955561	L1td1	0.126435	-0.693605	L1td1	0.0340157	-0.845373	L2hgdh	0.657622	-0.232438	L1td1	0.666544	0.22616	L2hgdh	0.0794843	0.760006	L1td1	0.605465	-0.269551	L1td1	0.397223	-0.427982	L1td1	0.261626	0.546722	L2hgdh	0.0622792	0.788656	L2hgdh	0.0748565	-0.767409	L2hgdh	0.00287564	0.95589	L2hgdh	0.00659499	0.932939
L2hgdh	0.00445955	-0.944967	L2hgdh	0.00297038	-0.955164	L2hgdh	0.00311591	-0.95407	L2hgdh	0.053425	-0.80482	L2hgdh	0.0782963	-0.761887	Lactb	0.388983	-0.434731	L2hgdh	0.919847	-0.0534864	Lactb	0.418757	-0.410564	L2hgdh	0.283994	-0.52579	L2hgdh	0.558369	-0.303764	L2hgdh	0.102908	0.725184	Lactb	0.0784251	-0.761683	Lactb	0.362967	0.456372	Lactb	0.0387302	-0.834695	Lactb	0.370247	-0.450264
Lactb	0.262121	0.546252	Lactb	0.196046	0.612602	Lactb	0.272853	0.536133	Lactb	0.0726751	0.77097	Lactb	0.73529	0.178365	Lama1	0.413859	-0.414499	Lactb	0.451091	0.384955	Lama1	0.123917	0.696854	Lactb	0.345556	0.471161	Lactb	0.680867	-0.21612	Lactb	0.0800474	-0.759119	Lama1	0.201704	0.606599	Lama1	0.0655302	-0.78299	Lama1	0.0340234	0.845355	Lama1	0	1
Lama1	0.00685731	-0.931603	Lama1	0.0187712	-0.885944	Lama1	0.00369578	-0.949943	Lama1	0.0959014	-0.73519	Lama1	0.0446498	-0.822116	Lama5	0.413859	-0.414499	Lama1	0.775403	0.150876	Lama5	0.123917	0.696854	Lama1	0.558138	-0.303933	Lama1	0.457843	-0.379683	Lama1	0.289235	0.520977	Lama5	0.201704	0.606599	Lama5	0.0655302	-0.78299	Lama5	0.0340234	0.845355	Lama5	0	1
Lama5	0.00685731	-0.931603	Lama5	0.0187712	-0.885944	Lama5	0.00369578	-0.949943	Lama5	0.0959014	-0.73519	Lama5	0.0446498	-0.822116	Lamb1	0.106646	0.71997	Lama5	0.775403	0.150876	Lamb1	0.876208	-0.0827164	Lama5	0.558138	-0.303933	Lama5	0.457843	-0.379683	Lama5	0.289235	0.520977	Lamb1	0.632131	-0.250485	Lamb1	0.57707	0.290091	Lamb1	0.729341	0.182464	Lamb1	0.853182	-0.0981943
Lamb1	0.575173	0.291472	Lamb1	0.558809	0.30344	Lamb1	0.605259	0.269699	Lamb1	0.284147	-0.525648	Lamb1	0.215594	0.592147	Lamc1	0.581775	-0.28667	Lamb1	0.28039	-0.529119	Lamc1	0.243827	0.563879	Lamb1	0.496756	0.349758	Lamb1	0.00515403	0.940795	Lamb1	0.624191	-0.256141	Lamc1	0.505064	0.343463	Lamc1	0.0705181	-0.77454	Lamc1	0.183074	0.62664	Lamc1	0.0147074	0.899275
Lamc1	0.0461049	-0.819145	Lamc1	0.0744855	-0.768011	Lamc1	0.0360038	-0.84079	Lamc1	0.142662	-0.673303	Lamc1	0.182291	-0.6275	Lamp1	0.8047	0.130948	Lamc1	0.780974	0.147078	Lamp1	0.683913	-0.213991	Lamc1	0.543349	-0.314836	Lamc1	0.552698	-0.307934	Lamc1	0.630588	0.251583	Lamp1	0.0432896	-0.824934	Lamp1	0.0652019	0.783556	Lamp1	0.389643	-0.434189	Lamp1	0.399888	-0.42581
Lamp1	0.103658	0.724132	Lamp1	0.0725554	0.771167	Lamp1	0.131948	0.686587	Lamp1	0.797569	0.135789	Lamp1	0.232203	0.57535	Lamp2	0.563376	-0.300091	Lamp1	0.57328	-0.292852	Lamp2	0.513609	0.337021	Lamp1	0.129322	0.689915	Lamp1	0.141998	0.674114	Lamp1	0.040793	-0.830215	Lamp2	0.0341238	0.845121	Lamp2	0.00116186	-0.972038	Lamp2	0.123697	0.69714	Lamp2	0.0504703	0.810486
Lamp2	0.00379438	-0.949274	Lamp2	0.0120359	-0.909034	Lamp2	0.00706811	-0.930547	Lamp2	0.382659	-0.439944	Lamp2	0.0580285	-0.796274	Lamtor2	0.49337	0.352332	Lamp2	0.350272	0.46713	Lamtor2	0.343864	-0.472612	Lamp2	0.456794	-0.3805	Lamp2	0.172268	-0.638651	Lamp2	0.0550513	0.801764	Lamtor2	0.300255	-0.510965	Lamtor2	0.0848626	0.751643	Lamtor2	0.468685	-0.371269	Lamtor2	0.218046	-0.589636
Lamtor2	0.0813129	0.757135	Lamtor2	0.0578414	0.796615	Lamtor2	0.087038	0.748328	Lamtor2	0.66958	0.224028	Lamtor2	0.158592	0.654316	Lamtor4	0.93589	0.0427662	Lamtor2	0.726728	-0.184267	Lamtor4	0.12801	-0.691587	Lamtor2	0.078213	0.76202	Lamtor2	0.126186	0.693925	Lamtor2	0.344844	-0.471771	Lamtor4	0.0225732	-0.874681	Lamtor4	0.0940684	0.737861	Lamtor4	0.00506901	-0.941291	Lamtor4	0.0582391	-0.795891
Lamtor4	0.0180979	0.888049	Lamtor4	0.00600935	0.936019	Lamtor4	0.0188994	0.885548	Lamtor4	0.0708255	0.774028	Lamtor4	0.1718	0.639179	Lancl1	0.333739	0.48135	Lamtor4	0.765574	0.157589	Lancl1	0.0219202	-0.876547	Lamtor4	0.158335	0.654616	Lamtor4	0.644809	0.241489	Lamtor4	0.0384084	-0.835403	Lancl1	0.159687	-0.653041	Lancl1	0.167979	0.643506	Lancl1	0.024905	-0.868219	Lancl1	0.00564727	-0.937998
Lancl1	0.0153908	0.896919	Lancl1	0.0127147	0.906463	Lancl1	0.00995321	0.917396	Lancl1	0.122554	0.698625	Lancl1	0.0283697	0.859128	Lap3	0.0825838	0.755156	Lancl1	0.915871	0.0561453	Lap3	0.678422	-0.217831	Lancl1	0.303764	0.507806	Lancl1	0.426295	0.404537	Lancl1	0.228633	-0.578919	Lap3	0.551901	0.308521	Lap3	0.355283	-0.462867	Lap3	0.452615	0.383762	Lap3	0.714329	0.192837
Lap3	0.635094	-0.248378	Lap3	0.671754	-0.222503	Lap3	0.658982	-0.23148	Lap3	0.241583	-0.566077	Lap3	0.612493	0.264506	Larp4	0.837756	-0.108589	Lap3	0.927041	-0.0486779	Larp4	0.675523	0.219861	Lap3	0.991956	-0.00536239	Lap3	0.407816	0.419375	Lap3	0.555163	0.30612	Larp4	0.0028017	0.956465	Larp4	0.0229191	-0.873703	Larp4	0.109199	0.716454	Larp4	0.160722	0.65184
Larp4	0.0347588	-0.843646	Larp4	0.0436862	-0.824108	Larp4	0.0491643	-0.813039	Larp4	0.41818	-0.411027	Larp4	0.152927	-0.660971	Larp7	0.588219	-0.281995	Larp4	0.44335	0.39103	Larp7	0.212063	0.595784	Larp4	0.49921	-0.347895	Larp4	0.302928	-0.508557	Larp4	0.00495141	0.941982	Larp7	0.0145791	0.899723	Larp7	0.0314648	-0.851442	Larp7	0.0129796	0.905477	Larp7	0.0166335	0.892762
Larp7	0.00147258	-0.968502	Larp7	0.0025341	-0.958611	Larp7	0.00201375	-0.963133	Larp7	0.15626	-0.657044	Larp7	0.0454287	-0.82052	Lars	0.515399	-0.335675	Larp7	0.738535	0.176132	Lars	0.222998	0.584598	Larp7	0.372671	-0.448239	Larp7	0.358205	-0.460391	Larp7	0.0322012	0.849667	Lars	0.131765	0.686819	Lars	0.00865417	-0.92305	Lars	0.0730171	0.770409	Lars	0.00476511	0.943095
Lars	0.000592739	-0.980055	Lars	0.00361993	-0.950464	Lars	0.000408338	-0.983455	Lars	0.173011	-0.637816	Lars	0.0539739	-0.803784	Las1l	0.579964	-0.287985	Lars	0.642274	0.243284	Las1l	0.155758	0.657632	Lars	0.352514	-0.46522	Lars	0.298101	-0.512911	Lars	0.194251	0.614521	Las1l	0.0713216	0.773204	Las1l	0.0431575	-0.82521	Las1l	0.00745827	0.928632	Las1l	0.00150989	0.968103
Las1l	0.00223844	-0.961117	Las1l	0.00662427	-0.932788	Las1l	0.00145669	-0.968673	Las1l	0.0747948	-0.767509	Las1l	0.0573376	-0.797536	Lats1	0.682998	0.214631	Las1l	0.81701	0.122608	Lats1	0.649514	-0.23816	Las1l	0.477516	-0.36446	Las1l	0.492792	-0.352773	Las1l	0.118448	0.704012	Lats1	0.534019	-0.321758	Lats1	0.781928	-0.146428	Lats1	0.390032	-0.433869	Lats1	0.698808	-0.203608
Lats1	0.865928	0.0896211	Lats1	0.909756	0.0602355	Lats1	0.851731	0.0991709	Lats1	0.666735	0.226025	Lats1	0.607342	0.268203	Lbr	0.640029	-0.244876	Lats1	0.924992	0.0500474	Lbr	0.201262	0.607065	Lats1	0.52458	-0.328795	Lats1	0.829396	-0.114233	Lats1	0.537828	-0.318928	Lbr	0.303116	0.508389	Lbr	0.162697	-0.649556	Lbr	0.0262326	0.864669	Lbr	0.00512421	0.940969
Lbr	0.0578024	-0.796687	Lbr	0.100411	-0.728715	Lbr	0.0451639	-0.821061	Lbr	0.0392905	-0.833467	Lbr	0.165585	-0.646238	Lck	0.348637	0.468525	Lbr	0.896763	0.0689341	Lck	0.591545	0.279588	Lbr	0.899162	-0.0673271	Lbr	0.848767	-0.101167	Lbr	0.403067	0.423224	Lck	0.364027	-0.45548	Lck	0.196381	0.612245	Lck	0.950418	0.0330667	Lck	0.670325	-0.223505
Lck	0.394008	0.43061	Lck	0.494629	0.351375	Lck	0.443311	0.39106	Lck	0.465948	-0.373387	Lck	0.257146	0.550996	Lclat1	0.695518	-0.205897	Lck	0.013005	-0.905383	Lclat1	0.280748	0.528787	Lck	0.968739	-0.0208438	Lck	0.0293666	0.856611	Lck	0.358776	-0.459908	Lclat1	0.560044	-0.302534	Lclat1	0.672254	0.222152	Lclat1	0.79257	-0.139186	Lclat1	0.963156	-0.0245679
Lclat1	0.930393	0.0464379	Lclat1	0.891671	-0.0723458	Lclat1	0.971909	0.0187298	Lclat1	0.972482	0.0183473	Lclat1	0.953	-0.0313434	Lcp1	0.252961	0.555016	Lclat1	0.275884	-0.533303	Lcp1	0.137681	-0.679423	Lclat1	0.17504	-0.635541	Lclat1	0.884042	-0.0774605	Lclat1	0.534206	-0.321619	Lcp1	0.216719	-0.590993	Lcp1	0.494362	0.351578	Lcp1	0.0755722	-0.766251	Lcp1	0.0907361	-0.742777
Lcp1	0.166102	0.645647	Lcp1	0.191296	0.617696	Lcp1	0.150288	0.664106	Lcp1	0.307482	0.504473	Lcp1	0.0660682	0.782065	Ldha	0.822904	0.11862	Lcp1	0.920158	-0.0532781	Ldha	0.0164257	-0.893446	Lcp1	0.878019	0.0815011	Lcp1	0.562681	0.3006	Lcp1	0.271139	-0.537739	Ldha	0.129131	-0.690157	Ldha	0.359413	0.45937	Ldha	0.0193168	-0.884265	Ldha	0.113149	-0.711086
Ldha	0.0951888	0.736226	Ldha	0.0431221	0.825284	Ldha	0.0855521	0.750588	Ldha	0.0774727	0.763199	Ldha	0.22666	0.5809	Ldhb	0.195198	0.613508	Ldha	0.372531	0.448356	Ldhb	0.242862	-0.564823	Ldha	0.094946	0.73658	Ldha	0.815029	0.123949	Ldha	0.163755	-0.648338	Ldhb	0.055519	-0.800893	Ldhb	0.0526023	0.806383	Ldhb	0.124906	-0.695575	Ldhb	0.0360563	-0.840671
Ldhb	0.00714936	0.930144	Ldhb	0.0126021	0.906884	Ldhb	0.00848569	0.923812	Ldhb	0.485925	0.358013	Ldhb	0.00135569	0.969784	Ldhc	0.926758	-0.0488672	Ldhb	0.441099	-0.392803	Ldhc	0.117565	-0.70518	Ldhb	0.410042	0.417576	Ldhb	0.0794231	0.760102	Ldhb	0.0857116	-0.750344	Ldhc	0.0650156	-0.783878	Ldhc	0.326866	0.487336	Ldhc	0.00137386	-0.969581	Ldhc	0.12138	-0.700157
Ldhc	0.112511	0.711947	Ldhc	0.0785253	0.761524	Ldhc	0.107513	0.718771	Ldhc	0.03714	0.838225	Ldhc	0.317108	0.495915	Ldhd	0.272384	0.536572	Ldhc	0.50452	0.343874	Ldhd	0.21208	-0.595767	Ldhc	0.342716	0.473598	Ldhc	0.955808	-0.0294695	Ldhc	0.085684	-0.750386	Ldhd	0.0212442	-0.878507	Ldhd	0.0900339	0.743823	Ldhd	0.0810475	-0.75755	Ldhd	0.0590494	-0.794422
Ldhd	0.0137579	0.902637	Ldhd	0.0139035	0.902114	Ldhd	0.0163538	0.893684	Ldhd	0.441788	0.39226	Ldhd	0.00671711	0.932314	Lemd3	0.310371	0.501895	Ldhd	0.590417	-0.280404	Lemd3	0.972026	0.0186517	Ldhd	0.357099	0.461328	Ldhd	0.133409	0.68475	Ldhd	0.0364834	-0.839703	Lemd3	0.782401	0.146106	Lemd3	0.655023	-0.234271	Lemd3	0.97706	-0.0152944	Lemd3	0.812554	-0.125625
Lemd3	0.850914	-0.0997213	Lemd3	0.678411	-0.217839	Lemd3	0.882345	-0.0785986	Lemd3	0.854265	-0.097465	Lemd3	0.648971	0.238544	Letm1	0.544998	-0.313617	Lemd3	0.523156	-0.32986	Letm1	0.548823	-0.310791	Lemd3	0.100253	-0.728939	Lemd3	0.956003	0.0293399	Lemd3	0.742743	0.173238	Letm1	0.936241	-0.0425319	Letm1	0.61761	0.260842	Letm1	0.223225	-0.584367	Letm1	0.266363	-0.542233
Letm1	0.547164	0.312016	Letm1	0.6272	0.253995	Letm1	0.502697	0.345253	Letm1	0.0291678	0.85711	Letm1	0.988561	-0.00762595	Lgals1	0.373301	-0.447714	Letm1	0.597187	0.275513	Lgals1	0.0612964	0.790396	Letm1	0.759424	-0.161796	Letm1	0.27775	-0.531567	Letm1	0.962521	0.0249912	Lgals1	0.257793	0.550377	Lgals1	0.12847	-0.690999	Lgals1	0.0342868	0.844741	Lgals1	0.000206786	0.988236
Lgals1	0.0167534	-0.892368	Lgals1	0.0272368	-0.862039	Lgals1	0.00990349	-0.917606	Lgals1	0.0855319	-0.750619	Lgals1	0.0483456	-0.814655	Lima1	0.335674	-0.479673	Lgals1	0.943833	0.0374625	Lima1	0.0568456	0.798439	Lgals1	0.506704	-0.342224	Lgals1	0.513294	-0.337258	Lgals1	0.356132	0.462147	Lima1	0.163092	0.649101	Lima1	0.107847	-0.718311	Lima1	0.0253802	0.866938	Lima1	0.000545008	0.980878
Lima1	0.00763015	-0.927804	Lima1	0.0120951	-0.908807	Lima1	0.00415032	-0.946927	Lima1	0.114791	-0.708879	Lima1	0.0241808	-0.870194	Lman1	0.661609	0.22963	Lima1	0.905081	0.0633642	Lman1	0.264479	-0.544015	Lima1	0.425884	-0.404866	Lima1	0.408626	-0.41872	Lima1	0.238507	0.569101	Lman1	0.0154635	-0.896672	Lman1	0.398997	0.426535	Lman1	0.0784051	-0.761714	Lman1	0.29953	-0.51162
Lman1	0.169119	0.642211	Lman1	0.123722	0.697107	Lman1	0.181511	0.628358	Lman1	0.433729	0.398629	Lman1	0.168168	0.64329	Lman2	0.560354	0.302306	Lman1	0.914579	0.0570094	Lman2	0.146271	-0.668925	Lman1	0.360522	0.458433	Lman1	0.502485	0.345414	Lman1	0.0156449	-0.896056	Lman2	0.00620864	-0.934955	Lman2	0.107334	0.719019	Lman2	0.0254122	-0.866852	Lman2	0.0724979	-0.771262
Lman2	0.0157121	0.895829	Lman2	0.00634957	0.934213	Lman2	0.018375	0.887178	Lman2	0.24896	0.558882	Lman2	0.0524335	0.806705	Lman2l	0.208124	0.599871	Lman2	0.950762	-0.0328373	Lman2l	0.447829	0.387511	Lman2	0.199361	0.609076	Lman2	0.324429	0.48947	Lman2	0.0135668	-0.903327	Lman2l	0.813852	-0.124746	Lman2l	0.545131	0.313518	Lman2l	0.689062	0.210397	Lman2l	0.822676	-0.118775
Lman2l	0.748282	0.169433	Lman2l	0.94945	0.0337125	Lman2l	0.781069	0.147013	Lman2l	0.326894	-0.487312	Lman2l	0.377307	0.44438	Lmf2	0.696287	-0.205362	Lman2l	0.00187894	-0.964396	Lmf2	0.0140002	0.901769	Lman2l	0.349927	-0.467423	Lman2l	0.127098	0.692754	Lman2l	0.823144	-0.118458	Lmf2	0.861889	0.0923365	Lmf2	0.911036	-0.0593793	Lmf2	0.379731	0.442368	Lmf2	0.38306	0.439613
Lmf2	0.482746	-0.360446	Lmf2	0.345481	-0.471225	Lmf2	0.434431	-0.398073	Lmf2	0.293431	-0.517149	Lmf2	0.531754	-0.323443	Lmna	0.416467	-0.412402	Lmf2	0.154875	-0.658671	Lmna	0.107392	0.718938	Lmf2	0.104431	-0.72305	Lmf2	0.997031	-0.00197916	Lmf2	0.937255	0.0418541	Lmna	0.139638	0.677008	Lmna	0.0646802	-0.784459	Lmna	0.0203544	0.881133	Lmna	4.80286e-05	0.994336
Lmna	0.00382833	-0.949046	Lmna	0.010589	-0.914761	Lmna	0.00188974	-0.964293	Lmna	0.0965095	-0.734309	Lmna	0.034188	-0.844971	Lmnb1	0.441067	-0.392828	Lmna	0.806308	0.129858	Lmnb1	0.250935	0.55697	Lmna	0.49728	-0.34936	Lmna	0.433917	-0.39848	Lmna	0.210588	0.597311	Lmnb1	0.0247288	0.868697	Lmnb1	0.0274767	-0.861418	Lmnb1	0.0307102	0.853282	Lmnb1	0.0132017	0.904658
Lmnb1	0.00140843	-0.969199	Lmnb1	0.00549844	-0.938829	Lmnb1	0.00192586	-0.963951	Lmnb1	0.227951	-0.579604	Lmnb1	0.0214038	-0.878041	Lmnb2	0.642583	-0.243065	Lmnb1	0.567123	0.297348	Lmnb2	0.143168	0.672686	Lmnb1	0.475097	-0.366321	Lmnb1	0.260187	-0.548092	Lmnb1	0.0482695	0.814806	Lmnb2	0.128205	0.691338	Lmnb2	0.512695	-0.337708	Lmnb2	0.0200862	0.881935	Lmnb2	0.134573	0.683291
Lmnb2	0.18747	-0.621838	Lmnb2	0.181292	-0.6286	Lmnb2	0.175488	-0.63504	Lmnb2	0.148066	-0.666765	Lmnb2	0.196735	-0.611867	Lnpk	0.957514	0.0283315	Lmnb2	0.753173	-0.166078	Lnpk	0.190504	-0.618551	Lmnb2	0.725539	-0.185087	Lmnb2	0.894736	-0.0702915	Lmnb2	0.159527	0.653227	Lnpk	0.739268	0.175627	Lnpk	0.764763	-0.158143	Lnpk	0.926055	-0.0493367	Lnpk	0.919676	-0.0536006
Lnpk	0.945212	0.0365413	Lnpk	0.741402	0.17416	Lnpk	0.90322	0.0646099	Lnpk	0.703109	0.200619	Lnpk	0.996559	-0.00229373	Lonp1	0.219539	0.588112	Lnpk	0.126555	0.693451	Lonp1	0.306742	-0.505136	Lnpk	0.0980737	0.732054	Lnpk	0.897472	-0.0684592	Lnpk	0.710415	0.195549	Lonp1	0.0626024	-0.788087	Lonp1	0.239465	0.568158	Lonp1	0.327267	-0.486986	Lonp1	0.290825	-0.519524
Lonp1	0.109272	0.716355	Lonp1	0.0786912	0.76126	Lonp1	0.123449	0.697461	Lonp1	0.903469	0.0644434	Lonp1	0.033253	0.847164	Lonrf3	0.707481	0.197584	Lonp1	0.622681	-0.257219	Lonrf3	0.352158	-0.465522	Lonp1	0.204043	0.604138	Lonp1	0.0480241	0.815293	Lonp1	0.0681934	-0.778443	Lonrf3	0.420385	0.409259	Lonrf3	0.802237	-0.132619	Lonrf3	0.672427	-0.222031	Lonrf3	0.425731	-0.404987
Lonrf3	0.91609	0.0559987	Lonrf3	0.999704	0.000197398	Lonrf3	0.829374	0.114248	Lonrf3	0.317235	0.495803	Lonrf3	0.882882	0.0782383	Lpcat1	0.825274	-0.117018	Lonrf3	0.569495	0.295615	Lpcat1	0.481257	0.361587	Lonrf3	0.639531	-0.245229	Lonrf3	0.491699	-0.353605	Lonrf3	0.321344	0.492179	Lpcat1	0.315301	-0.497514	Lpcat1	0.0730715	0.770319	Lpcat1	0.587392	-0.282595	Lpcat1	0.454717	-0.38212
Lpcat1	0.313316	0.499275	Lpcat1	0.451484	0.384647	Lpcat1	0.351447	0.466128	Lpcat1	0.732435	0.180331	Lpcat1	0.622653	0.257239	Lpcat3	0.510116	-0.33965	Lpcat1	0.117165	-0.705712	Lpcat3	0.208053	0.599945	Lpcat1	0.699491	-0.203133	Lpcat1	0.574527	0.291943	Lpcat1	0.330265	-0.48437	Lpcat3	0.256639	0.551482	Lpcat3	0.0231605	-0.873025	Lpcat3	0.101658	0.726947	Lpcat3	0.00371312	0.949825
Lpcat3	0.00655145	-0.933163	Lpcat3	0.016435	-0.893415	Lpcat3	0.0044114	-0.945268	Lpcat3	0.149558	-0.664978	Lpcat3	0.0818759	-0.756256	Lpin2	0.915648	0.0562939	Lpcat3	0.694588	0.206545	Lpin2	0.0153249	-0.897144	Lpcat3	0.421363	-0.408476	Lpcat3	0.379959	-0.442179	Lpcat3	0.348856	0.468338	Lpin2	0.359437	-0.45935	Lpin2	0.402561	0.423636	Lpin2	0.0250034	-0.867953	Lpin2	0.0674065	-0.779778
Lpin2	0.132968	0.685304	Lpin2	0.0933803	0.73887	Lpin2	0.109056	0.716651	Lpin2	0.0122293	0.908294	Lpin2	0.341614	0.474545	Lrp2	0.405357	-0.421366	Lpin2	0.314144	0.49854	Lrp2	0.0610112	0.790903	Lpin2	0.24214	0.56553	Lpin2	0.886172	-0.076032	Lpin2	0.442654	-0.391578	Lrp2	0.235809	0.571768	Lrp2	0.12417	-0.696526	Lrp2	0.0263967	0.864236	Lrp2	0.00018904	0.988753
Lrp2	0.0151446	-0.897762	Lrp2	0.0242472	-0.870012	Lrp2	0.00886162	-0.922121	Lrp2	0.0739035	-0.768959	Lrp2	0.0524329	-0.806706	Lrpap1	0.802249	-0.132612	Lrp2	0.965904	0.0227347	Lrpap1	0.177001	0.633353	Lrp2	0.495488	-0.350721	Lrp2	0.535525	-0.320638	Lrp2	0.329489	0.485046	Lrpap1	0.0702003	0.77507	Lrpap1	0.0660244	-0.78214	Lrpap1	0.00145807	0.968658	Lrpap1	0.00748909	0.928483
Lrpap1	0.0108131	-0.91385	Lrpap1	0.0165799	-0.892938	Lrpap1	0.00902095	-0.921414	Lrpap1	0.0326981	-0.84848	Lrpap1	0.13133	-0.687369	Lrpprc	0.433091	-0.399134	Lrpap1	0.971997	0.0186711	Lrpprc	0.133078	0.685165	Lrpap1	0.503937	-0.344315	Lrpap1	0.707748	-0.197399	Lrpap1	0.113081	0.711177	Lrpprc	0.158145	0.654837	Lrpprc	0.0572412	-0.797713	Lrpprc	0.0250069	0.867943	Lrpprc	7.62239e-06	0.997745
Lrpprc	0.00456925	-0.944288	Lrpprc	0.0143998	-0.900352	Lrpprc	0.0024031	-0.959703	Lrpprc	0.0948358	-0.73674	Lrpprc	0.0411045	-0.829548	Lrrc47	0.37981	0.442303	Lrpprc	0.761151	0.160613	Lrrc47	0.275709	-0.533466	Lrpprc	0.552039	-0.30842	Lrpprc	0.449241	-0.386404	Lrpprc	0.234503	0.573063	Lrrc47	0.476396	0.365321	Lrrc47	0.969328	0.0204507	Lrrc47	0.744262	-0.172194	Lrrc47	0.31094	-0.501388
Lrrc47	0.70489	0.199382	Lrrc47	0.786755	0.143141	Lrrc47	0.626221	0.254693	Lrrc47	0.462045	0.376415	Lrrc47	0.577083	0.290081	Lrrc59	0.511445	-0.338649	Lrrc47	0.813441	0.125024	Lrrc59	0.170631	0.640499	Lrrc47	0.859899	-0.0936744	Lrrc47	0.945086	-0.0366254	Lrrc47	0.361551	0.457566	Lrrc59	0.0327725	0.848303	Lrrc59	0.0306256	-0.853489	Lrrc59	0.014484	0.900056	Lrrc59	0.00626035	0.934682
Lrrc59	0.000437146	-0.98288	Lrrc59	0.00162033	-0.966951	Lrrc59	0.000439546	-0.982833	Lrrc59	0.142933	-0.672972	Lrrc59	0.0320739	-0.849973	Lrrfip1	0.591033	-0.279959	Lrrc59	0.737231	0.177029	Lrrfip1	0.955455	0.0297053	Lrrc59	0.379672	-0.442418	Lrrc59	0.342029	-0.474189	Lrrc59	0.0620862	0.788997	Lrrfip1	0.528745	0.325685	Lrrfip1	0.32214	-0.491479	Lrrfip1	0.337276	0.478286	Lrrfip1	0.188664	0.620542
Lrrfip1	0.334313	-0.480852	Lrrfip1	0.52709	-0.32692	Lrrfip1	0.326647	-0.487528	Lrrfip1	0.454054	-0.382639	Lrrfip1	0.343671	-0.472777	Lrriq1	0.399516	-0.426113	Lrrfip1	0.262896	0.545516	Lrriq1	0.408367	0.418929	Lrrfip1	0.296816	0.514075	Lrrfip1	0.777983	-0.149116	Lrrfip1	0.606489	0.268816	Lrriq1	0.376981	-0.44465	Lrriq1	0.151862	0.662234	Lrriq1	0.585796	-0.283752	Lrriq1	0.631815	-0.250709
Lrriq1	0.470589	0.369797	Lrriq1	0.587827	0.28228	Lrriq1	0.514776	0.336143	Lrriq1	0.591167	0.279862	Lrriq1	0.99158	0.00561346	Lsm14a	0.124649	0.695907	Lrriq1	0.337249	-0.47831	Lsm14a	0.915767	-0.0562146	Lrriq1	0.738593	-0.176091	Lrriq1	0.984411	0.0103928	Lrriq1	0.376878	-0.444736	Lsm14a	0.564271	-0.299435	Lsm14a	0.480629	0.362069	Lsm14a	0.77616	0.15036	Lsm14a	0.801178	-0.133338
Lsm14a	0.510638	0.339257	Lsm14a	0.504887	0.343597	Lsm14a	0.543838	0.314475	Lsm14a	0.313851	-0.4988	Lsm14a	0.198902	0.609563	Lsm14b	0.0899184	0.743995	Lsm14a	0.229262	-0.578289	Lsm14b	0.775305	-0.150943	Lsm14a	0.502228	0.345608	Lsm14a	0.00252367	0.958697	Lsm14a	0.557887	-0.304118	Lsm14b	0.537212	-0.319385	Lsm14b	0.474331	0.366911	Lsm14b	0.866499	0.0892373	Lsm14b	0.711092	-0.19508
Lsm14b	0.453344	0.383193	Lsm14b	0.442015	0.392081	Lsm14b	0.479574	0.362879	Lsm14b	0.379607	-0.442471	Lsm14b	0.149093	0.665535	Luc7l2	0.554948	-0.306279	Lsm14b	0.275931	-0.53326	Luc7l2	0.189481	0.619657	Lsm14b	0.454863	0.382006	Lsm14b	0.00183891	0.964779	Lsm14b	0.539764	-0.317492	Luc7l2	0.0252016	0.867418	Luc7l2	0.0308609	-0.852913	Luc7l2	0.0120488	0.908984	Luc7l2	0.0089439	0.921755
Luc7l2	0.000824941	-0.976456	Luc7l2	0.00225856	-0.960941	Luc7l2	0.000955978	-0.974647	Luc7l2	0.13862	-0.678263	Luc7l2	0.0398278	-0.832298	Lyar	0.916421	-0.055777	Luc7l2	0.740566	0.174734	Lyar	0.493482	0.352248	Luc7l2	0.391811	-0.43241	Luc7l2	0.36521	-0.454486	Luc7l2	0.0501007	0.811205	Lyar	0.0248637	0.868331	Lyar	0.01342	-0.90386	Lyar	0.158132	0.654853	Lyar	0.16929	0.642017
Lyar	0.0246535	-0.868902	Lyar	0.0149108	-0.898568	Lyar	0.035241	-0.842534	Lyar	0.387982	-0.435554	Lyar	0.193625	-0.615192	Lyrm4	0.487151	0.357075	Lyar	0.693179	0.207526	Lyrm4	0.411842	-0.416124	Lyar	0.143668	-0.672079	Lyar	0.275134	-0.534002	Lyar	0.0326325	0.848636	Lyrm4	0.108071	-0.718004	Lyrm4	0.237718	0.56988	Lyrm4	0.0553365	-0.801232	Lyrm4	0.0759115	-0.765703
Lyrm4	0.107266	0.719113	Lyrm4	0.163368	0.648784	Lyrm4	0.105529	0.72152	Lyrm4	0.264837	0.543676	Lyrm4	0.106006	0.720857	M6pr	0.539272	-0.317857	Lyrm4	0.584078	-0.284997	M6pr	0.226057	0.581508	Lyrm4	0.906164	-0.0626395	Lyrm4	0.585136	0.28423	Lyrm4	0.144458	-0.671118	M6pr	0.0105047	0.915105	M6pr	0.0368259	-0.83893	M6pr	0.0186653	0.886273	M6pr	0.0234754	0.872145
M6pr	0.0024439	-0.95936	M6pr	0.0036897	-0.949985	M6pr	0.00341887	-0.951871	M6pr	0.199953	-0.60845	M6pr	0.0362541	-0.840222	Macf1	0.374256	-0.446918	M6pr	0.695079	0.206203	Macf1	0.216525	0.591192	M6pr	0.380597	-0.441651	M6pr	0.311639	-0.500766	M6pr	0.0246655	0.868869	Macf1	0.0455255	0.820323	Macf1	0.0541964	-0.803365	Macf1	0.0271461	0.862275	Macf1	0.0085239	0.923639
Macf1	0.00461481	-0.944008	Macf1	0.0134793	-0.903644	Macf1	0.00447413	-0.944877	Macf1	0.211972	-0.595878	Macf1	0.0169307	-0.89179	Magoh	0.38012	-0.442046	Macf1	0.585688	0.28383	Magoh	0.154597	0.658998	Macf1	0.579984	-0.287971	Macf1	0.297474	-0.513479	Macf1	0.0792381	0.760395	Magoh	0.109508	0.716031	Magoh	0.0345714	-0.84408	Magoh	0.0341685	0.845016	Magoh	0.000358952	0.98449
Magoh	0.000934475	-0.974935	Magoh	0.00607699	-0.935656	Magoh	0.000386821	-0.983898	Magoh	0.150601	-0.663734	Magoh	0.0212074	-0.878615	Manf	0.369405	0.450968	Magoh	0.66003	0.230742	Manf	0.487573	-0.356753	Magoh	0.48354	-0.359837	Magoh	0.318741	-0.494473	Magoh	0.170637	0.640491	Manf	0.099411	-0.730139	Manf	0.0928775	0.739609	Manf	0.457404	-0.380025	Manf	0.305011	-0.506687
Manf	0.0836198	0.753553	Manf	0.0616119	0.789836	Manf	0.101419	0.727285	Manf	0.936801	0.0421575	Manf	0.0804933	0.758418	Map4	0.926503	-0.0490372	Manf	0.48027	-0.362344	Map4	0.74938	0.16868	Manf	0.136498	0.680891	Manf	0.0292119	0.856999	Manf	0.108146	-0.717899	Map4	0.814578	-0.124254	Map4	0.326102	0.488004	Map4	0.704199	0.199862	Map4	0.982595	-0.0116037
Map4	0.633263	0.24968	Map4	0.592775	0.278699	Map4	0.674056	0.220888	Map4	0.693145	-0.20755	Map4	0.880512	0.0798285	Mapk1	0.360161	-0.458738	Map4	0.569911	-0.295311	Mapk1	0.12169	0.699752	Map4	0.308191	0.50384	Map4	0.339759	0.476143	Map4	0.803304	-0.131895	Mapk1	0.889311	-0.0739272	Mapk1	0.809876	0.127439	Mapk1	0.375018	0.446283	Mapk1	0.298233	0.512792
Mapk1	0.68464	-0.213483	Mapk1	0.721912	-0.187593	Mapk1	0.609787	-0.266447	Mapk1	0.328175	-0.486193	Mapk1	0.44854	-0.386953	Mapre1	0.49076	-0.35432	Mapk1	0.557306	-0.304545	Mapre1	0.336272	-0.479155	Mapk1	0.827235	0.115693	Mapk1	0.797984	0.135506	Mapk1	0.782273	-0.146193	Mapre1	0.371904	-0.44888	Mapre1	0.984988	-0.0100085	Mapre1	0.417115	-0.411882	Mapre1	0.994713	-0.00352436
Mapre1	0.756556	0.16376	Mapre1	0.514712	0.336191	Mapre1	0.76763	0.156183	Mapre1	0.494399	0.35155	Mapre1	0.958927	-0.0273885	Marc2	0.83558	-0.110058	Mapre1	0.104502	0.722951	Marc2	0.698259	0.20399	Mapre1	0.057679	0.796912	Mapre1	0.740544	-0.17475	Mapre1	0.333582	-0.481486	Marc2	0.33319	-0.481827	Marc2	0.056543	0.798997	Marc2	0.398706	-0.426773	Marc2	0.272107	-0.536832
Marc2	0.227062	0.580497	Marc2	0.360761	0.458232	Marc2	0.247474	0.560325	Marc2	0.452158	0.38412	Marc2	0.559513	0.302923	Marcks	0.456077	-0.38106	Marc2	0.205913	-0.602178	Marcks	0.20655	0.601512	Marc2	0.691197	-0.208908	Marc2	0.71414	0.192968	Marc2	0.373717	-0.447367	Marcks	0.0509478	0.80956	Marcks	0.0300947	-0.854798	Marcks	0.0208687	0.879608	Marcks	0.00339529	0.952039
Marcks	0.00100942	-0.973945	Marcks	0.00590623	-0.936577	Marcks	0.000875744	-0.975739	Marcks	0.156118	-0.65721	Marcks	0.0268772	-0.862976	Marcksl1	0.504283	-0.344053	Marcks	0.630718	0.25149	Marcksl1	0.211642	0.59622	Marcks	0.510638	-0.339257	Marcks	0.334295	-0.480867	Marcks	0.0891545	0.745138	Marcksl1	0.0184776	0.886858	Marcksl1	0.0292582	-0.856883	Marcksl1	0.0201615	0.881709	Marcksl1	0.0140424	0.901618
Marcksl1	0.000916303	-0.975181	Marcksl1	0.00237886	-0.959908	Marcksl1	0.00131829	-0.970206	Marcksl1	0.189454	-0.619686	Marcksl1	0.0294005	-0.856526	Mark2	0.541617	-0.316119	Marcksl1	0.673922	0.220983	Mark2	0.99272	0.00485312	Marcksl1	0.387153	-0.436237	Marcksl1	0.297769	-0.513211	Marcksl1	0.0387277	0.8347	Mark2	0.403204	-0.423113	Mark2	0.0433744	0.824757	Mark2	0.419747	-0.409771	Mark2	0.314611	-0.498125
Mark2	0.200458	0.607916	Mark2	0.23438	0.573185	Mark2	0.216447	0.591273	Mark2	0.317202	0.495832	Mark2	0.742051	0.173713	Mars	0.468745	-0.371222	Mark2	0.65619	-0.233448	Mars	0.0386938	0.834775	Mark2	0.567779	0.296868	Mark2	0.813544	0.124955	Mark2	0.445458	-0.389372	Mars	0.175255	0.6353	Mars	0.16955	-0.641721	Mars	0.0087595	0.922577	Mars	0.00239802	0.959746
Mars	0.0206636	-0.880214	Mars	0.0234469	-0.872224	Mars	0.013544	-0.903409	Mars	0.0542132	-0.803334	Mars	0.0635375	-0.786448	Mat1a	0.0866977	0.748844	Mars	0.88244	-0.0785347	Mat1a	0.761889	-0.160109	Mars	0.440691	-0.393124	Mars	0.616767	-0.261445	Mars	0.250865	0.557038	Mat1a	0.541701	-0.316056	Mat1a	0.47609	0.365557	Mat1a	0.870464	0.0865735	Mat1a	0.704	-0.2
Mat1a	0.45067	0.385284	Mat1a	0.438867	0.394564	Mat1a	0.475994	0.365631	Mat1a	0.385179	-0.437863	Mat1a	0.146326	0.66886	Mat2a	0.813972	0.124665	Mat1a	0.281928	-0.527696	Mat2a	0.840476	0.106755	Mat1a	0.450603	0.385337	Mat1a	0.00190252	0.964172	Mat1a	0.545458	-0.313277	Mat2a	0.0274715	0.861432	Mat2a	0.119956	-0.702024	Mat2a	0.358059	0.460515	Mat2a	0.560918	0.301893
Mat2a	0.189966	-0.619132	Mat2a	0.137468	-0.679688	Mat2a	0.232196	-0.575357	Mat2a	0.718798	-0.189745	Mat2a	0.448866	-0.386697	Mat2b	0.570278	-0.295043	Mat2a	0.742256	0.173573	Mat2b	0.0792044	0.760448	Mat2a	0.168983	-0.642365	Mat2a	0.359543	-0.45926	Mat2a	0.018899	0.885549	Mat2b	0.252334	0.55562	Mat2b	0.135339	-0.682335	Mat2b	0.0156042	0.896194	Mat2b	0.000773829	0.9772
Mat2b	0.0245228	-0.869258	Mat2b	0.0367501	-0.839101	Mat2b	0.0160334	-0.89475	Mat2b	0.032266	-0.849512	Mat2b	0.108332	-0.717644	Matr3	0.466487	-0.372969	Mat2b	0.942372	-0.0384378	Matr3	0.162989	0.64922	Mat2b	0.552101	-0.308375	Mat2b	0.718404	-0.190018	Mat2b	0.347831	0.469214	Matr3	0.0647204	0.784389	Matr3	0.033194	-0.847304	Matr3	0.017214	0.890871	Matr3	0.0014852	0.968366
Matr3	0.000655332	-0.979025	Matr3	0.00392638	-0.948392	Matr3	0.000370848	-0.984235	Matr3	0.12652	-0.693495	Matr3	0.029708	-0.855758	Mavs	0.744629	-0.171942	Matr3	0.709976	0.195854	Mavs	0.344213	0.472312	Matr3	0.458131	-0.379459	Matr3	0.363146	-0.456222	Matr3	0.109541	0.715986	Mavs	0.000335951	0.984997	Mavs	0.0534526	-0.804768	Mavs	0.0328521	0.848114	Mavs	0.0962435	0.734694
Mavs	0.0173481	-0.890438	Mavs	0.0135525	-0.903379	Mavs	0.0238257	-0.871173	Mavs	0.267474	-0.541185	Mavs	0.0964783	-0.734354	Mboat7	0.0690191	0.77705	Mavs	0.74274	0.17324	Mboat7	0.471703	-0.368937	Mavs	0.324201	-0.489669	Mavs	0.356554	-0.46179	Mavs	0.00215876	0.96182	Mboat7	0.514083	-0.336664	Mboat7	0.406776	0.420217	Mboat7	0.920254	-0.0532141	Mboat7	0.49346	-0.352264
Mboat7	0.312472	0.500025	Mboat7	0.287222	0.522821	Mboat7	0.322597	0.491078	Mboat7	0.621879	-0.257791	Mboat7	0.0874446	0.747712	Mbp	0.678263	0.217942	Mboat7	0.442523	-0.391681	Mbp	0.603355	-0.271069	Mboat7	0.29601	0.514805	Mboat7	0.00611438	0.935456	Mboat7	0.542369	-0.315562	Mbp	0.549269	-0.310462	Mbp	0.764849	-0.158084	Mbp	0.376504	-0.445047	Mbp	0.683941	-0.213972
Mbp	0.863731	0.091098	Mbp	0.901964	0.0654511	Mbp	0.846199	0.102897	Mbp	0.637347	0.246778	Mbp	0.60575	0.269347	Mcat	0.539034	-0.318033	Mbp	0.874358	0.0839583	Mcat	0.933731	-0.0442079	Mbp	0.547586	-0.311705	Mbp	0.807693	-0.128919	Mbp	0.556074	-0.30545	Mcat	0.159282	0.653513	Mcat	0.0150923	-0.897942	Mcat	0.548678	0.310898	Mcat	0.274792	0.534322
Mcat	0.0990135	-0.730707	Mcat	0.152111	-0.661938	Mcat	0.123558	-0.697319	Mcat	0.935251	-0.043193	Mcat	0.163267	-0.6489	Mccc1	0.520173	-0.332093	Mcat	0.0820597	0.75597	Mccc1	0.881619	0.0790854	Mcat	0.705358	-0.199057	Mcat	0.0734743	-0.76966	Mcat	0.178194	0.632027	Mccc1	0.466852	-0.372687	Mccc1	0.536364	0.320015	Mccc1	0.954187	0.0305517	Mccc1	0.767177	0.156493
Mccc1	0.746708	0.170514	Mccc1	0.585435	0.284013	Mccc1	0.805215	0.130599	Mccc1	0.829173	-0.114383	Mccc1	0.907917	-0.0614663	Mcf2l	0.24576	0.561992	Mccc1	0.883477	0.0778391	Mcf2l	0.459977	-0.378022	Mccc1	0.10015	0.729086	Mccc1	0.619984	0.259145	Mccc1	0.406387	-0.420532	Mcf2l	0.114811	-0.708851	Mcf2l	0.0177327	0.889207	Mcf2l	0.18309	-0.626622	Mcf2l	0.0283489	-0.859181
Mcf2l	0.0102865	0.916005	Mcf2l	0.0358989	0.841029	Mcf2l	0.0121358	0.908651	Mcf2l	0.494608	0.351391	Mcf2l	0.011979	0.909252	Mcm2	0.629289	-0.252507	Mcf2l	0.224871	-0.582704	Mcm2	0.843813	0.104505	Mcf2l	0.69992	0.202835	Mcf2l	0.100918	0.727995	Mcf2l	0.163083	-0.649111	Mcm2	0.696034	0.205539	Mcm2	0.0597232	-0.793207	Mcm2	0.712009	0.194445	Mcm2	0.219153	0.588505
Mcm2	0.177735	-0.632537	Mcm2	0.246617	-0.561158	Mcm2	0.180237	-0.629764	Mcm2	0.681648	-0.215574	Mcm2	0.348731	-0.468445	Mcm3	0.295212	-0.51553	Mcm2	0.309657	0.502531	Mcm3	0.0344851	0.84428	Mcm2	0.665841	-0.226654	Mcm2	0.287357	-0.522698	Mcm2	0.785503	0.143993	Mcm3	0.174791	0.635819	Mcm3	0.12902	-0.690299	Mcm3	0.0377828	0.836789	Mcm3	0.00278857	0.956568
Mcm3	0.00980724	-0.918013	Mcm3	0.0102573	-0.916126	Mcm3	0.00571473	-0.937624	Mcm3	0.145632	-0.669697	Mcm3	0.0198663	-0.882596	Mcm6	0.963221	0.0245244	Mcm3	0.970288	0.0198103	Mcm6	0.395097	-0.429719	Mcm3	0.323503	-0.490282	Mcm3	0.359801	-0.459042	Mcm3	0.249861	0.558009	Mcm6	0.694718	0.206455	Mcm6	0.208094	-0.599902	Mcm6	0.796625	0.13643	Mcm6	0.50619	0.342613
Mcm6	0.515786	-0.335384	Mcm6	0.74026	-0.174944	Mcm6	0.53968	-0.317554	Mcm6	0.815069	-0.123921	Mcm6	0.737615	-0.176765	Mcm7	0.413859	-0.414499	Mcm6	0.0814978	0.756846	Mcm7	0.123917	0.696854	Mcm6	0.310259	0.501994	Mcm6	0.732748	-0.180116	Mcm6	0.737246	0.177018	Mcm7	0.201704	0.606599	Mcm7	0.0655302	-0.78299	Mcm7	0.0340234	0.845355	Mcm7	0	1
Mcm7	0.00685731	-0.931603	Mcm7	0.0187712	-0.885944	Mcm7	0.00369578	-0.949943	Mcm7	0.0959014	-0.73519	Mcm7	0.0446498	-0.822116	Mdh1	0.033059	0.847623	Mcm7	0.775403	0.150876	Mdh1	0.653209	-0.23555	Mcm7	0.558138	-0.303933	Mcm7	0.457843	-0.379683	Mcm7	0.289235	0.520977	Mdh1	0.4787	-0.36355	Mdh1	0.28793	0.522172	Mdh1	0.888125	-0.0747225	Mdh1	0.384543	-0.438388
Mdh1	0.255718	0.552365	Mdh1	0.295694	0.515092	Mdh1	0.267538	0.541125	Mdh1	0.614108	-0.26335	Mdh1	0.0456267	0.820117	Mdh2	0.746573	0.170607	Mdh1	0.165693	-0.646114	Mdh2	0.789951	-0.140967	Mdh1	0.623231	0.256826	Mdh1	0.000291278	0.986032	Mdh1	0.518689	-0.333205	Mdh2	0.386624	-0.436673	Mdh2	0.67343	-0.221327	Mdh2	0.853412	-0.0980392	Mdh2	0.68255	0.214943
Mdh2	0.937882	-0.0414355	Mdh2	0.917794	0.054859	Mdh2	0.903043	-0.0647287	Mdh2	0.615139	-0.262611	Mdh2	0.729319	0.182479	Me2	0.384965	0.43804	Mdh2	0.792711	0.139089	Me2	0.0905285	-0.743086	Mdh2	0.604523	0.270229	Mdh2	0.661967	0.229378	Mdh2	0.316053	-0.496848	Me2	0.120475	-0.701342	Me2	0.589648	0.280961	Me2	0.0713757	-0.773115	Me2	0.197009	-0.611575
Me2	0.201191	0.607141	Me2	0.165498	0.646338	Me2	0.192222	0.616699	Me2	0.351465	0.466113	Me2	0.108638	0.717223	Mecr	0.80985	0.127457	Me2	0.772821	0.152638	Mecr	0.288212	-0.521914	Me2	0.491702	0.353603	Me2	0.577919	0.289473	Me2	0.142653	-0.673314	Mecr	0.0349542	-0.843195	Mecr	0.285221	0.52466	Mecr	0.0116886	-0.910377	Mecr	0.125054	-0.695383
Mecr	0.112584	0.711849	Mecr	0.115995	0.70727	Mecr	0.114224	0.709639	Mecr	0.152048	0.662013	Mecr	0.197131	0.611445	Men1	0.723099	-0.186773	Mecr	0.982078	0.0119489	Men1	0.477962	0.364117	Mecr	0.70144	0.201779	Mecr	0.791985	0.139583	Mecr	0.0483258	-0.814694	Men1	0.313445	0.49916	Men1	0.672098	-0.222261	Men1	0.113148	0.711088	Men1	0.255126	0.552933
Men1	0.404295	-0.422228	Men1	0.480091	-0.362482	Men1	0.388651	-0.435004	Men1	0.261846	-0.546512	Men1	0.376585	-0.444979	Metap1	0.0504394	0.810546	Men1	0.94471	0.036877	Metap1	0.954994	-0.0300132	Men1	0.631683	0.250804	Men1	0.900389	0.0665055	Men1	0.35409	0.46388	Metap1	0.973773	-0.0174866	Metap1	0.998901	0.000732439	Metap1	0.497592	0.349123	Metap1	0.913166	0.0579541
Metap1	0.921028	0.0526966	Metap1	0.923192	0.0512502	Metap1	0.938518	0.0410109	Metap1	0.144881	-0.670606	Metap1	0.323997	0.489849	Metap2	0.979245	0.0138378	Metap1	0.321097	-0.492397	Metap2	0.669023	0.224419	Metap1	0.820374	0.120332	Metap1	0.039148	0.833779	Metap1	0.960519	-0.0263265	Metap2	0.00124841	0.971011	Metap2	0.186757	-0.622614	Metap2	0.167411	0.644153	Metap2	0.433288	0.398978
Metap2	0.162206	-0.650123	Metap2	0.125554	-0.694739	Metap2	0.195498	-0.613187	Metap2	0.570696	-0.294737	Metap2	0.307794	-0.504195	Mfap2	0.914658	0.056956	Metap2	0.784716	0.144529	Mfap2	0.725467	-0.185137	Metap2	0.333791	-0.481305	Metap2	0.43374	-0.39862	Metap2	0.000133561	0.990549	Mfap2	0.0020581	-0.962726	Mfap2	0.159493	0.653267	Mfap2	0.221557	-0.586059	Mfap2	0.442326	-0.391836
Mfap2	0.154096	0.659589	Mfap2	0.124039	0.696696	Mfap2	0.189306	0.619846	Mfap2	0.686149	0.212429	Mfap2	0.26361	0.544838	Mff	0.243774	0.563931	Mfap2	0.64732	-0.239711	Mff	0.270186	-0.538633	Mfap2	0.340227	0.47574	Mfap2	0.315548	0.497296	Mfap2	0.000452277	-0.982585	Mff	0.0866357	-0.748938	Mff	0.224294	0.583287	Mff	0.35678	-0.461598	Mff	0.292598	-0.517907
Mff	0.10431	0.723219	Mff	0.0664395	0.781428	Mff	0.116999	0.705932	Mff	0.887171	0.0753623	Mff	0.0432865	0.82494	Mfge8	0.713267	-0.193573	Mff	0.697773	-0.204328	Mfge8	0.294613	-0.516074	Mff	0.121406	0.700123	Mff	0.0467438	0.817855	Mff	0.0949178	-0.736621	Mfge8	0.0822393	-0.755691	Mfge8	0.378381	0.443488	Mfge8	0.00712363	-0.930271	Mfge8	0.198502	-0.609988
Mfge8	0.197339	0.611224	Mfge8	0.174955	0.635636	Mfge8	0.195669	0.613004	Mfge8	0.0443528	0.822728	Mfge8	0.485111	0.358635	Mfn1	0.695706	0.205767	Mfge8	0.587651	0.282407	Mfn1	0.683235	0.214465	Mfge8	0.602243	0.271869	Mfge8	0.755531	-0.164462	Mfge8	0.0982004	-0.731872	Mfn1	0.220239	0.587399	Mfn1	0.875483	0.0832034	Mfn1	0.495263	0.350893	Mfn1	0.827907	-0.115239
Mfn1	0.889497	-0.0738028	Mfn1	0.7088	-0.196669	Mfn1	0.925715	-0.0495641	Mfn1	0.860045	-0.0935763	Mfn1	0.923784	-0.0508543	Mfsd1	0.483484	-0.35988	Mfn1	0.450442	-0.385463	Mfsd1	0.40319	0.423125	Mfn1	0.394769	-0.429987	Mfn1	0.936028	0.0426741	Mfn1	0.166069	0.645685	Mfsd1	0.0202331	0.881495	Mfsd1	0.362325	-0.456913	Mfsd1	0.239691	0.567935	Mfsd1	0.424054	0.406325
Mfsd1	0.193483	-0.615344	Mfsd1	0.142896	-0.673017	Mfsd1	0.21761	-0.590082	Mfsd1	0.802214	-0.132635	Mfsd1	0.127027	-0.692845	Mgat4a	0.905163	0.0633094	Mfsd1	0.806114	0.129989	Mgat4a	0.119319	-0.702863	Mfsd1	0.292841	-0.517686	Mfsd1	0.216892	-0.590816	Mfsd1	0.0164148	0.893482	Mgat4a	0.161135	-0.651362	Mgat4a	0.235509	0.572065	Mgat4a	0.00067295	-0.978744	Mgat4a	0.0267326	-0.863354
Mgat4a	0.0705698	0.774454	Mgat4a	0.0762146	0.765215	Mgat4a	0.0593903	0.793807	Mgat4a	0.00884429	0.922198	Mgat4a	0.243533	0.564166	Mgst1	0.0866977	0.748844	Mgat4a	0.711984	0.194462	Mgst1	0.761889	-0.160109	Mgat4a	0.606973	0.268468	Mgat4a	0.956558	-0.0289695	Mgat4a	0.220785	-0.586843	Mgst1	0.541701	-0.316056	Mgst1	0.47609	0.365557	Mgst1	0.870464	0.0865735	Mgst1	0.704	-0.2
Mgst1	0.45067	0.385284	Mgst1	0.438867	0.394564	Mgst1	0.475994	0.365631	Mgst1	0.385179	-0.437863	Mgst1	0.146326	0.66886	Mia2	0.860728	0.0931171	Mgst1	0.281928	-0.527696	Mia2	0.382642	0.439959	Mgst1	0.450603	0.385337	Mgst1	0.00190252	0.964172	Mgst1	0.545458	-0.313277	Mia2	0.152136	0.661908	Mia2	0.0220455	-0.876187	Mia2	0.0422063	0.827208	Mia2	0.0352357	0.842546
Mia2	0.0252025	-0.867416	Mia2	0.0355333	-0.841864	Mia2	0.0248928	-0.868252	Mia2	0.0428608	-0.82583	Mia2	0.316157	-0.496757	Mia3	0.397764	0.427541	Mia2	0.908881	0.0608208	Mia3	0.834057	0.111085	Mia2	0.457168	-0.380209	Mia2	0.800079	-0.134084	Mia2	0.207158	0.600878	Mia3	0.92225	0.05188	Mia3	0.303681	-0.507881	Mia3	0.663513	0.22829	Mia3	0.536721	0.31975
Mia3	0.497016	-0.349561	Mia3	0.480777	-0.361956	Mia3	0.492506	-0.352991	Mia3	0.311918	-0.500517	Mia3	0.865484	0.0899199	Micos10	0.382371	-0.440183	Mia3	0.775309	-0.15094	Micos10	0.510359	0.339467	Mia3	0.430888	-0.400883	Mia3	0.786549	0.143281	Mia3	0.978947	0.0140364	Micos10	0.622138	-0.257606	Micos10	0.959242	-0.0271787	Micos10	0.641339	0.243947	Micos10	0.297956	0.513042
Micos10	0.732325	-0.180407	Micos10	0.903889	-0.0641621	Micos10	0.663048	-0.228617	Micos10	0.471094	-0.369407	Micos10	0.549913	-0.309987	Micu1	0.807089	-0.129328	Micos10	0.84909	0.100949	Micu1	0.537915	-0.318863	Micos10	0.351058	0.46646	Micos10	0.869359	0.0873158	Micos10	0.505102	-0.343434	Micu1	0.511933	-0.338282	Micu1	0.637627	0.24658	Micu1	0.0993589	-0.730214	Micu1	0.24065	-0.566992
Micu1	0.460643	0.377504	Micu1	0.548712	0.310873	Micu1	0.43312	0.399111	Micu1	0.0709014	0.773902	Micu1	0.699164	0.203361	Micu2	0.644267	-0.241872	Micu1	0.807832	0.128824	Micu2	0.422247	-0.407769	Micu1	0.595328	-0.276855	Micu1	0.462391	-0.376146	Micu1	0.578131	-0.289319	Micu2	0.0400859	-0.831739	Micu2	0.176836	0.633537	Micu2	0.148966	-0.665687	Micu2	0.403641	-0.422758
Micu2	0.15169	0.662437	Micu2	0.0784851	0.761587	Micu2	0.173225	0.637575	Micu2	0.304791	0.506884	Micu2	0.506002	0.342754	Mien1	0.757968	0.162793	Micu2	0.690344	0.209502	Mien1	0.121273	-0.700297	Micu2	0.0512736	0.80893	Micu2	0.692093	0.208283	Micu2	0.0372763	-0.837919	Mien1	0.0119874	-0.90922	Mien1	0.233747	0.573814	Mien1	0.0155089	-0.896518	Mien1	0.133359	-0.684813
Mien1	0.0604208	0.791957	Mien1	0.0300396	0.854935	Mien1	0.0635208	0.786477	Mien1	0.186118	0.62331	Mien1	0.140039	0.676515	Mif	0.766239	-0.157134	Mien1	0.750323	0.168033	Mif	0.110368	-0.714856	Mien1	0.192563	0.616333	Mien1	0.56783	0.296831	Mien1	0.0184445	-0.886961	Mif	0.995033	-0.00331151	Mif	0.870658	0.0864433	Mif	0.448828	-0.386727	Mif	0.515355	-0.335708
Mif	0.604143	0.270502	Mif	0.45606	0.381072	Mif	0.558819	0.303433	Mif	0.201351	0.606971	Mif	0.934323	0.0438126	Miox	0.22016	0.58748	Mif	0.0941059	0.737806	Miox	0.315348	-0.497473	Mif	0.120778	0.700945	Mif	0.643888	-0.242141	Mif	0.939749	0.0401893	Miox	0.556335	-0.305258	Miox	0.87725	0.0820172	Miox	0.27953	-0.529916	Miox	0.262842	-0.545567
Miox	0.475454	0.366046	Miox	0.556744	0.304958	Miox	0.442839	0.391432	Miox	0.536719	0.319752	Miox	0.196768	0.611832	Mki67	0.814442	-0.124346	Miox	0.844802	-0.103839	Mki67	0.747777	-0.16978	Miox	0.641965	-0.243503	Miox	0.746824	0.170434	Miox	0.623472	-0.256654	Mki67	0.870565	0.0865055	Mki67	0.171418	-0.639609	Mki67	0.81751	-0.122269	Mki67	0.642967	0.242793
Mki67	0.451856	-0.384356	Mki67	0.510139	-0.339633	Mki67	0.476263	-0.365424	Mki67	0.837897	0.108494	Mki67	0.64738	-0.239669	Mlec	0.853798	-0.0977796	Mki67	0.273094	0.535908	Mlec	0.694155	-0.206847	Mki67	0.630681	-0.251517	Mki67	0.267153	-0.541487	Mki67	0.908254	0.0612405	Mlec	0.0418322	-0.827999	Mlec	0.291985	0.518466	Mlec	0.0623052	-0.788611	Mlec	0.290253	-0.520047
Mlec	0.225291	0.58228	Mlec	0.251179	0.556734	Mlec	0.242338	0.565336	Mlec	0.248266	0.559555	Mlec	0.420206	0.409403	Mlf2	0.631811	-0.250713	Mlec	0.832359	-0.112232	Mlf2	0.840607	-0.106667	Mlec	0.954143	0.0305812	Mlec	0.940448	0.039722	Mlec	0.045083	-0.821227	Mlf2	0.709455	-0.196215	Mlf2	0.942054	0.0386501	Mlf2	0.262164	-0.546211	Mlf2	0.530766	-0.324179
Mlf2	0.804243	0.131258	Mlf2	0.909258	0.0605688	Mlf2	0.778889	0.148499	Mlf2	0.194527	0.614225	Mlf2	0.979109	-0.0139281	Mlycd	0.966758	-0.0221647	Mlf2	0.796203	0.136717	Mlycd	0.705269	0.199119	Mlf2	0.36211	-0.457094	Mlf2	0.290637	-0.519696	Mlf2	0.749749	-0.168426	Mlycd	0.373543	0.447512	Mlycd	0.0440472	-0.823359	Mlycd	0.546194	0.312733	Mlycd	0.306085	0.505725
Mlycd	0.135109	-0.682622	Mlycd	0.126019	-0.694139	Mlycd	0.148879	-0.66579	Mlycd	0.585465	-0.283991	Mlycd	0.424366	-0.406076	Mms19	0.0884643	0.746175	Mlycd	0.642851	0.242875	Mms19	0.123459	-0.697449	Mlycd	0.195131	-0.613579	Mlycd	0.32663	-0.487543	Mlycd	0.413761	0.414578	Mms19	0.813764	0.124805	Mms19	0.976734	-0.015512	Mms19	0.914695	-0.0569314	Mms19	0.500852	-0.346651
Mms19	0.632939	0.24991	Mms19	0.57343	0.292742	Mms19	0.583549	0.285381	Mms19	0.996069	-0.00262084	Mms19	0.275715	0.533461	Mocs3	0.938276	-0.0411728	Mms19	0.783163	0.145587	Mocs3	0.322354	0.491291	Mms19	0.405497	0.421253	Mms19	0.368595	0.451646	Mms19	0.734121	0.17917	Mocs3	0.00468642	0.943572	Mocs3	0.0468916	-0.817557	Mocs3	0.00949768	0.919336	Mocs3	0.0643179	0.785088
Mocs3	0.0157125	-0.895828	Mocs3	0.0141091	-0.90138	Mocs3	0.019785	-0.882842	Mocs3	0.122702	-0.698431	Mocs3	0.158521	-0.654399	Mogat2	0.413859	-0.414499	Mocs3	0.875662	0.0830835	Mogat2	0.218973	-0.588689	Mocs3	0.370157	-0.450339	Mocs3	0.566986	-0.297449	Mocs3	0.0115861	0.910776	Mogat2	0.541701	-0.316056	Mogat2	0.806432	0.129774	Mogat2	0.326537	-0.487624	Mogat2	0.704	-0.2
Mogat2	0.594683	0.277321	Mogat2	0.396388	0.428664	Mogat2	0.583381	0.285503	Mogat2	0.214141	0.593641	Mogat2	0.941972	-0.0387045	Mospd1	0.355874	-0.462366	Mogat2	0.0645894	0.784616	Mospd1	0.409964	-0.41764	Mogat2	0.042859	0.825834	Mogat2	0.592346	-0.279009	Mogat2	0.545458	-0.313277	Mospd1	0.456646	-0.380616	Mospd1	0.290717	0.519623	Mospd1	0.254116	-0.553904	Mospd1	0.396746	-0.428372
Mospd1	0.305262	0.506462	Mospd1	0.223607	0.583981	Mospd1	0.30307	0.50843	Mospd1	0.109271	0.716356	Mospd1	0.932999	0.0446974	Mov10	0.413859	-0.414499	Mospd1	0.386982	0.436378	Mov10	0.123917	0.696854	Mospd1	0.128505	0.690955	Mospd1	0.739752	-0.175294	Mospd1	0.492712	-0.352834	Mov10	0.201704	0.606599	Mov10	0.0655302	-0.78299	Mov10	0.0340234	0.845355	Mov10	0	1
Mov10	0.00685731	-0.931603	Mov10	0.0187712	-0.885944	Mov10	0.00369578	-0.949943	Mov10	0.0959014	-0.73519	Mov10	0.0446498	-0.822116	Mpst	0.550019	0.309909	Mov10	0.775403	0.150876	Mpst	0.147327	-0.667653	Mov10	0.558138	-0.303933	Mov10	0.457843	-0.379683	Mov10	0.289235	0.520977	Mpst	0.123686	-0.697154	Mpst	0.575529	0.291212	Mpst	0.0405926	-0.830646	Mpst	0.179969	-0.630061
Mpst	0.217806	0.589881	Mpst	0.202695	0.605555	Mpst	0.20759	0.600427	Mpst	0.237528	0.570067	Mpst	0.174188	0.636495	Mpz	0.674956	0.220258	Mpst	0.780752	0.147229	Mpz	0.639979	-0.244911	Mpst	0.694746	0.206435	Mpst	0.792057	0.139534	Mpst	0.148364	-0.666408	Mpz	0.541701	-0.316056	Mpz	0.768893	-0.15532	Mpz	0.394757	-0.429997	Mpz	0.704	-0.2
Mpz	0.872945	0.0849074	Mpz	0.914369	0.0571494	Mpz	0.858079	0.094899	Mpz	0.67222	0.222176	Mpz	0.607327	0.268214	Mrpl12	0.179107	-0.631015	Mpz	0.913355	0.0578279	Mrpl12	0.0259168	0.865505	Mpz	0.531103	-0.323928	Mpz	0.829966	-0.113848	Mpz	0.545458	-0.313277	Mrpl12	0.171845	0.639128	Mrpl12	0.34144	-0.474696	Mrpl12	0.0687097	0.777571	Mrpl12	0.0462316	0.818889
Mrpl12	0.0642757	-0.785161	Mrpl12	0.0542159	-0.803328	Mrpl12	0.0539786	-0.803775	Mrpl12	0.297697	-0.513276	Mrpl12	0.0160588	-0.894665	Mrpl18	0.413859	-0.414499	Mrpl12	0.949574	-0.0336298	Mrpl18	0.123917	0.696854	Mrpl12	0.373369	-0.447657	Mrpl12	0.333546	-0.481517	Mrpl12	0.228052	0.579502	Mrpl18	0.201704	0.606599	Mrpl18	0.0655302	-0.78299	Mrpl18	0.0340234	0.845355	Mrpl18	0	1
Mrpl18	0.00685731	-0.931603	Mrpl18	0.0187712	-0.885944	Mrpl18	0.00369578	-0.949943	Mrpl18	0.0959014	-0.73519	Mrpl18	0.0446498	-0.822116	Mrpl21	0.523519	-0.329588	Mrpl18	0.775403	0.150876	Mrpl21	0.58295	0.285816	Mrpl18	0.558138	-0.303933	Mrpl18	0.457843	-0.379683	Mrpl18	0.289235	0.520977	Mrpl21	0.0584042	0.795591	Mrpl21	0.000722919	-0.977966	Mrpl21	0.189064	0.620108	Mrpl21	0.0665402	0.781256
Mrpl21	0.00765907	-0.927666	Mrpl21	0.0202931	-0.881316	Mrpl21	0.0124158	-0.907587	Mrpl21	0.472757	-0.368124	Mrpl21	0.0619488	-0.78924	Mrpl23	0.465537	-0.373705	Mrpl21	0.280346	0.529159	Mrpl23	0.140672	0.675737	Mrpl21	0.473648	-0.367437	Mrpl21	0.130273	-0.688706	Mrpl21	0.0843727	0.752394	Mrpl23	0.0947533	0.736861	Mrpl23	0.0407745	-0.830255	Mrpl23	0.0171712	0.891009	Mrpl23	0.000361293	0.98444
Mrpl23	0.00129563	-0.970465	Mrpl23	0.00572686	-0.937558	Mrpl23	0.000593664	-0.980039	Mrpl23	0.103736	-0.724021	Mrpl23	0.0350005	-0.843088	Mrpl43	0.95704	0.0286476	Mrpl23	0.755199	0.16469	Mrpl43	0.275133	0.534004	Mrpl23	0.472658	-0.368201	Mrpl23	0.405643	-0.421135	Mrpl23	0.151333	0.662862	Mrpl43	0.109309	0.716303	Mrpl43	0.0232842	-0.872678	Mrpl43	0.0228383	0.873931	Mrpl43	0.022957	0.873596
Mrpl43	0.0123793	-0.907725	Mrpl43	0.0152535	-0.897388	Mrpl43	0.0118956	-0.909574	Mrpl43	0.0385143	-0.83517	Mrpl43	0.240733	-0.566911	Mrpl58	0.670433	-0.223429	Mrpl43	0.974565	0.0169581	Mrpl58	0.276453	0.532773	Mrpl43	0.355883	-0.462358	Mrpl43	0.726491	-0.18443	Mrpl43	0.157806	0.655233	Mrpl58	0.00287532	0.955892	Mrpl58	0.0391995	-0.833666	Mrpl58	0.0199747	0.88227	Mrpl58	0.0490056	0.813351
Mrpl58	0.00631869	-0.934375	Mrpl58	0.00580964	-0.937103	Mrpl58	0.00906607	-0.921215	Mrpl58	0.209092	-0.598864	Mrpl58	0.06701	-0.780453	Mrps22	0.739725	-0.175313	Mrpl58	0.738405	0.176221	Mrps22	0.339465	0.476397	Mrpl58	0.340347	-0.475636	Mrpl58	0.352052	-0.465613	Mrpl58	0.00926997	0.920322	Mrps22	0.00040153	0.983594	Mrps22	0.0522846	-0.806989	Mrps22	0.0317753	0.850691	Mrps22	0.0925685	0.740064
Mrps22	0.0163608	-0.893661	Mrps22	0.012851	-0.905954	Mrps22	0.0225396	-0.874776	Mrps22	0.263309	-0.545124	Mrps22	0.0942179	-0.737643	Mrps23	0.413859	-0.414499	Mrps22	0.742345	0.173511	Mrps23	0.123917	0.696854	Mrps22	0.324965	-0.489	Mrps22	0.356012	-0.462249	Mrps22	0.00241363	0.959614	Mrps23	0.201704	0.606599	Mrps23	0.0655302	-0.78299	Mrps23	0.0340234	0.845355	Mrps23	0	1
Mrps23	0.00685731	-0.931603	Mrps23	0.0187712	-0.885944	Mrps23	0.00369578	-0.949943	Mrps23	0.0959014	-0.73519	Mrps23	0.0446498	-0.822116	Mrps26	0.344829	-0.471784	Mrps23	0.775403	0.150876	Mrps26	0.266195	0.542392	Mrps23	0.558138	-0.303933	Mrps23	0.457843	-0.379683	Mrps23	0.289235	0.520977	Mrps26	0.1057	0.721282	Mrps26	0.0382706	-0.835708	Mrps26	0.0507928	0.80986	Mrps26	0.00282861	0.956255
Mrps26	0.0051679	-0.940715	Mrps26	0.0228064	-0.874021	Mrps26	0.00434615	-0.945678	Mrps26	0.213815	-0.593976	Mrps26	0.0202042	-0.881581	Mrps31	0.413859	-0.414499	Mrps26	0.475828	0.365758	Mrps31	0.123917	0.696854	Mrps26	0.70903	-0.19651	Mrps26	0.296804	-0.514086	Mrps26	0.162479	0.649808	Mrps31	0.201704	0.606599	Mrps31	0.0655302	-0.78299	Mrps31	0.0340234	0.845355	Mrps31	0	1
Mrps31	0.00685731	-0.931603	Mrps31	0.0187712	-0.885944	Mrps31	0.00369578	-0.949943	Mrps31	0.0959014	-0.73519	Mrps31	0.0446498	-0.822116	Mrps34	0.413859	-0.414499	Mrps31	0.775403	0.150876	Mrps34	0.123917	0.696854	Mrps31	0.558138	-0.303933	Mrps31	0.457843	-0.379683	Mrps31	0.289235	0.520977	Mrps34	0.201704	0.606599	Mrps34	0.0655302	-0.78299	Mrps34	0.0340234	0.845355	Mrps34	0	1
Mrps34	0.00685731	-0.931603	Mrps34	0.0187712	-0.885944	Mrps34	0.00369578	-0.949943	Mrps34	0.0959014	-0.73519	Mrps34	0.0446498	-0.822116	Mrps36	0.944593	-0.0369546	Mrps34	0.775403	0.150876	Mrps36	0.55301	-0.307705	Mrps34	0.558138	-0.303933	Mrps34	0.457843	-0.379683	Mrps34	0.289235	0.520977	Mrps36	0.360749	-0.458242	Mrps36	0.76839	-0.155664	Mrps36	0.292576	-0.517927	Mrps36	0.823924	-0.117931
Mrps36	0.863677	0.0911346	Mrps36	0.806933	0.129434	Mrps36	0.861692	0.0924691	Mrps36	0.538668	0.318304	Mrps36	0.777836	0.149216	Mrps5	0.431235	-0.400607	Mrps36	0.539859	0.317421	Mrps5	0.12813	0.691434	Mrps36	0.9502	-0.0332123	Mrps36	0.663562	-0.228256	Mrps36	0.339194	-0.476631	Mrps5	0.155406	0.658046	Mrps5	0.0540053	-0.803725	Mrps5	0.0258398	0.86571	Mrps5	7.29877e-06	0.997793
Mrps5	0.00373031	-0.949708	Mrps5	0.012123	-0.9087	Mrps5	0.00183633	-0.964804	Mrps5	0.0969517	-0.73367	Mrps5	0.0394775	-0.833059	Mrps7	0.413859	-0.414499	Mrps5	0.766948	0.15665	Mrps7	0.123917	0.696854	Mrps5	0.52386	-0.329333	Mrps5	0.436114	-0.39674	Mrps5	0.231049	0.576502	Mrps7	0.201704	0.606599	Mrps7	0.0655302	-0.78299	Mrps7	0.0340234	0.845355	Mrps7	0	1
Mrps7	0.00685731	-0.931603	Mrps7	0.0187712	-0.885944	Mrps7	0.00369578	-0.949943	Mrps7	0.0959014	-0.73519	Mrps7	0.0446498	-0.822116	Mrps9	0.782911	-0.145758	Mrps7	0.775403	0.150876	Mrps9	0.382548	0.440036	Mrps7	0.558138	-0.303933	Mrps7	0.457843	-0.379683	Mrps7	0.289235	0.520977	Mrps9	5.98467e-05	0.993677	Mrps9	0.0637557	-0.786067	Mrps9	0.0424978	0.826593	Mrps9	0.127667	0.692025
Mrps9	0.0265286	-0.863889	Mrps9	0.0201457	-0.881756	Mrps9	0.0355864	-0.841742	Mrps9	0.301456	-0.509882	Mrps9	0.115725	-0.707629	Mrto4	0.61101	-0.26557	Mrps9	0.74629	0.170801	Mrto4	0.239293	0.568327	Mrps9	0.319536	-0.493771	Mrps9	0.361859	-0.457306	Mrps9	0.000808065	0.976699	Mrto4	0.104611	0.722798	Mrto4	0.018942	-0.885416	Mrto4	0.0238045	0.871231	Mrto4	0.00127972	0.970647
Mrto4	0.00199537	-0.963302	Mrto4	0.0103369	-0.915796	Mrto4	0.00140533	-0.969233	Mrto4	0.0899737	-0.743913	Mrto4	0.0731578	-0.770178	Ms4a1	0.648744	0.238704	Mrto4	0.679022	0.217411	Ms4a1	0.321888	-0.491701	Mrto4	0.547526	-0.311749	Mrto4	0.469903	-0.370327	Mrto4	0.162693	0.649561	Ms4a1	0.0930072	-0.739418	Ms4a1	0.00641962	0.933847	Ms4a1	0.0412904	-0.829151	Ms4a1	0.00479851	-0.942894
Ms4a1	0.00154767	0.967704	Ms4a1	0.0100703	0.916905	Ms4a1	0.00154299	0.967754	Ms4a1	0.126129	0.693999	Ms4a1	0.0822607	0.755658	Msh2	0.624472	-0.25594	Ms4a1	0.581447	-0.286908	Msh2	0.115717	0.70764	Ms4a1	0.537482	0.319185	Ms4a1	0.413394	0.414873	Ms4a1	0.144538	-0.671021	Msh2	0.24069	0.566953	Msh2	0.132114	-0.686379	Msh2	0.0127684	0.906262	Msh2	0.00132332	0.970149
Msh2	0.0290737	-0.857346	Msh2	0.0475287	-0.816281	Msh2	0.0203408	-0.881173	Msh2	0.0277291	-0.860767	Msh2	0.127409	-0.692356	Msh6	0.362387	-0.456861	Msh2	0.988534	-0.00764395	Msh6	0.0389134	0.834292	Msh2	0.649636	-0.238074	Msh2	0.772037	-0.153173	Msh2	0.332644	0.4823	Msh6	0.374434	0.44677	Msh6	0.37351	-0.447539	Msh6	0.0388691	0.83439	Msh6	0.014148	0.901242
Msh6	0.0972299	-0.733269	Msh6	0.116149	-0.707063	Msh6	0.0743249	-0.768272	Msh6	0.0847909	-0.751752	Msh6	0.0968596	-0.733803	Msn	0.413859	-0.414499	Msh6	0.835448	-0.110147	Msn	0.123917	0.696854	Msh6	0.700197	-0.202642	Msh6	0.754185	-0.165385	Msh6	0.480403	0.362243	Msn	0.201704	0.606599	Msn	0.0655302	-0.78299	Msn	0.0340234	0.845355	Msn	0	1
Msn	0.00685731	-0.931603	Msn	0.0187712	-0.885944	Msn	0.00369578	-0.949943	Msn	0.0959014	-0.73519	Msn	0.0446498	-0.822116	Msra	0.355833	-0.462401	Msn	0.775403	0.150876	Msra	0.181108	0.628802	Msn	0.558138	-0.303933	Msn	0.457843	-0.379683	Msn	0.289235	0.520977	Msra	0.192294	0.616622	Msra	0.0449976	-0.821402	Msra	0.0551855	0.801513	Msra	7.39251e-05	0.992972
Msra	0.00519871	-0.940537	Msra	0.0203262	-0.881217	Msra	0.00303207	-0.954697	Msra	0.151107	-0.66313	Msra	0.0305739	-0.853616	Mta3	0.603316	-0.271097	Msra	0.610719	0.265779	Mta3	0.162929	0.649289	Msra	0.619344	-0.259603	Msra	0.358919	-0.459788	Msra	0.276581	0.532654	Mta3	0.060789	0.791299	Mta3	0.0156572	-0.896015	Mta3	0.0392754	0.8335	Mta3	0.0125757	0.906983
Mta3	0.00023238	-0.987527	Mta3	6.9064e-05	-0.993207	Mta3	0.00026359	-0.986714	Mta3	0.150308	-0.664083	Mta3	0.0596518	-0.793336	Mtatp8	0.435572	0.397169	Mta3	0.823989	0.117887	Mtatp8	0.152983	-0.660904	Mta3	0.204237	-0.603934	Mta3	0.323388	-0.490383	Mta3	0.0985274	0.731403	Mtatp8	0.090189	-0.743592	Mtatp8	0.128764	0.690625	Mtatp8	0.0108811	-0.913575	Mtatp8	0.00696882	-0.931042
Mtatp8	0.0198623	0.882608	Mtatp8	0.0353631	0.842254	Mtatp8	0.0162809	0.893926	Mtatp8	0.118321	0.704179	Mtatp8	0.0431782	0.825166	Mtch1	0.020746	-0.87997	Mtatp8	0.790648	-0.140492	Mtch1	0.875531	0.0831709	Mtatp8	0.682705	0.214835	Mtatp8	0.511281	0.338773	Mtatp8	0.139606	-0.677047	Mtch1	0.8266	-0.116122	Mtch1	0.857738	0.0951283	Mtch1	0.479129	-0.36322	Mtch1	0.954568	-0.0302976
Mtch1	0.997642	0.00157227	Mtch1	0.970236	0.0198451	Mtch1	0.998469	0.00102046	Mtch1	0.174149	0.636538	Mtch1	0.332978	-0.48201	Mtco2	0.85288	-0.0983973	Mtch1	0.365504	0.454239	Mtco2	0.28611	0.523843	Mtch1	0.998081	-0.0012791	Mtch1	0.0816759	-0.756568	Mtch1	0.819788	-0.120728	Mtco2	0.463563	0.375236	Mtco2	0.948236	0.0345234	Mtco2	0.134919	0.682859	Mtco2	0.406615	0.420347
Mtco2	0.614743	-0.262895	Mtco2	0.616001	-0.261994	Mtco2	0.582255	-0.286321	Mtco2	0.227153	-0.580405	Mtco2	0.566056	-0.298129	Mtdh	0.393415	-0.431095	Mtco2	0.529612	-0.325038	Mtdh	0.0875254	0.74759	Mtco2	0.853368	0.098069	Mtco2	0.615982	0.262008	Mtco2	0.498936	0.348103	Mtdh	0.164458	0.64753	Mtdh	0.0579397	-0.796436	Mtdh	0.0347721	0.843615	Mtdh	0.00018272	0.988943
Mtdh	0.00274273	-0.956929	Mtdh	0.00641025	-0.933896	Mtdh	0.00110096	-0.972784	Mtdh	0.114003	-0.709937	Mtdh	0.0319473	-0.850277	Mtf2	0.613561	-0.263741	Mtdh	0.836109	0.109701	Mtf2	0.23065	0.5769	Mtdh	0.388423	-0.435192	Mtdh	0.381027	-0.441295	Mtdh	0.241289	0.566364	Mtf2	0.00928556	0.920254	Mtf2	0.0329504	-0.847881	Mtf2	0.0144162	0.900295	Mtf2	0.0244968	0.869329
Mtf2	0.00237473	-0.959943	Mtf2	0.00310961	-0.954117	Mtf2	0.00339584	-0.952035	Mtf2	0.171175	-0.639883	Mtf2	0.0508994	-0.809654	Mthfd1	0.432119	0.399906	Mtf2	0.737831	0.176616	Mthfd1	0.94136	0.0391132	Mtf2	0.360707	-0.458278	Mtf2	0.354804	-0.463273	Mtf2	0.0225439	0.874764	Mthfd1	0.968531	-0.0209822	Mthfd1	0.978396	-0.0144039	Mthfd1	0.390229	0.433708	Mthfd1	0.593957	0.277845
Mthfd1	0.935042	-0.0433324	Mthfd1	0.948746	0.0341829	Mthfd1	0.898459	-0.067798	Mthfd1	0.155585	-0.657836	Mthfd1	0.713202	0.193618	Mthfd1l	0.319048	0.494202	Mthfd1	0.695164	-0.206144	Mthfd1l	0.667298	-0.22563	Mthfd1	0.335488	0.479834	Mthfd1	0.144354	0.671245	Mthfd1	0.912002	-0.0587326	Mthfd1l	0.370481	-0.450068	Mthfd1l	0.959784	0.0268169	Mthfd1l	0.978867	-0.0140895	Mthfd1l	0.918822	0.0541717
Mthfd1l	0.746549	0.170623	Mthfd1l	0.621608	0.257985	Mthfd1l	0.783157	0.145591	Mthfd1l	0.429598	-0.401908	Mthfd1l	0.357202	0.461241	Mtmr14	0.967022	-0.0219889	Mthfd1l	0.831709	-0.112671	Mtmr14	0.179692	-0.630367	Mthfd1l	0.342993	0.47336	Mthfd1l	0.155764	0.657626	Mthfd1l	0.323505	-0.49028	Mtmr14	0.0281598	-0.859663	Mtmr14	0.0636547	0.786243	Mtmr14	0.0169982	-0.89157	Mtmr14	0.0759341	-0.765667
Mtmr14	0.0183848	0.887148	Mtmr14	0.00561244	0.938191	Mtmr14	0.0205628	0.880513	Mtmr14	0.0862327	0.74955	Mtmr14	0.215479	0.592266	Mtor	0.395519	-0.429374	Mtmr14	0.800036	0.134113	Mtor	0.819346	-0.121027	Mtmr14	0.120325	0.701539	Mtmr14	0.626005	0.254847	Mtmr14	0.0441157	-0.823218	Mtor	0.284772	0.525073	Mtor	0.600938	-0.272809	Mtor	0.897725	-0.0682892	Mtor	0.926462	-0.0490644
Mtor	0.652876	-0.235785	Mtor	0.619519	-0.259477	Mtor	0.715743	-0.191859	Mtor	0.300111	0.511095	Mtor	0.361124	-0.457926	Mtpap	0.198586	-0.609899	Mtor	0.289247	0.520966	Mtpap	0.234462	0.573104	Mtor	0.612657	-0.264389	Mtor	0.0609375	-0.791034	Mtor	0.23745	0.570145	Mtpap	0.821531	0.119549	Mtpap	0.609827	0.266419	Mtpap	0.553296	0.307494	Mtpap	0.622257	0.257521
Mtpap	0.848239	-0.101523	Mtpap	0.832124	-0.112391	Mtpap	0.804929	-0.130793	Mtpap	0.851291	-0.0994672	Mtpap	0.357149	-0.461285	Mtx1	0.615493	0.262358	Mtpap	0.733858	-0.179351	Mtx1	0.276326	-0.532892	Mtpap	0.910457	0.0597663	Mtpap	0.815042	-0.12394	Mtpap	0.858228	0.0947984	Mtx1	0.455942	-0.381165	Mtx1	0.77099	0.153888	Mtx1	0.758924	-0.162138	Mtx1	0.838749	-0.10792
Mtx1	0.541977	0.315852	Mtx1	0.354698	0.463363	Mtx1	0.55447	0.30663	Mtx1	0.934292	-0.0438337	Mtx1	0.4629	0.375751	Mtx2	0.944164	0.0372409	Mtx1	0.57613	0.290775	Mtx2	0.122187	-0.699103	Mtx1	0.0113462	0.911719	Mtx1	0.337331	0.478239	Mtx1	0.438087	-0.39518	Mtx2	0.80241	-0.132502	Mtx2	0.754106	-0.165438	Mtx2	0.181681	-0.628171	Mtx2	0.423697	-0.406611
Mtx2	0.732355	0.180387	Mtx2	0.685423	0.212936	Mtx2	0.671922	0.222385	Mtx2	0.133123	0.685109	Mtx2	0.743161	0.172951	Mvp	0.662839	0.228765	Mtx2	0.190461	0.618598	Mvp	0.149946	-0.664515	Mtx2	0.919998	0.0533852	Mtx2	0.39435	-0.43033	Mtx2	0.866437	-0.0892792	Mvp	0.0652904	-0.783403	Mvp	0.10519	0.721992	Mvp	0.00132112	-0.970174	Mvp	0.00867252	-0.922967
Mvp	0.0159717	0.894956	Mvp	0.0234653	0.872173	Mvp	0.0133447	0.904135	Mvp	0.0536195	0.804453	Mvp	0.0925493	0.740092	Mybbp1a	0.683744	-0.214109	Mvp	0.951854	-0.0321081	Mybbp1a	0.30347	0.50807	Mvp	0.563385	0.300085	Mvp	0.6576	0.232454	Mvp	0.106016	-0.720843	Mybbp1a	0.0034552	0.951614	Mybbp1a	0.0234852	-0.872117	Mybbp1a	0.0292062	0.857013	Mybbp1a	0.0499051	0.811587
Mybbp1a	0.00399475	-0.94794	Mybbp1a	0.00364366	-0.950301	Mybbp1a	0.00662532	-0.932783	Mybbp1a	0.226596	-0.580965	Mybbp1a	0.0688368	-0.777357	Mydgf	0.414343	0.414109	Mybbp1a	0.695317	0.206037	Mydgf	0.540661	-0.316827	Mybbp1a	0.309094	-0.503034	Mybbp1a	0.316133	-0.496778	Mybbp1a	0.0102978	0.915958	Mydgf	0.0736885	-0.76931	Mydgf	0.119204	0.703013	Mydgf	0.46478	-0.374292	Mydgf	0.3724	-0.448465
Mydgf	0.1087	0.717138	Mydgf	0.0792114	0.760437	Mydgf	0.132131	0.686357	Mydgf	0.988837	0.00744184	Mydgf	0.100439	0.728675	Myef2	0.599301	-0.273989	Mydgf	0.492161	-0.353253	Myef2	0.19303	0.615831	Mydgf	0.144293	0.671319	Mydgf	0.0361324	0.840498	Mydgf	0.0747745	-0.767542	Myef2	0.00874951	0.922621	Myef2	0.0366453	-0.839337	Myef2	0.0361255	0.840514	Myef2	0.0494064	0.812563
Myef2	0.00316673	-0.953694	Myef2	0.000585584	-0.980176	Myef2	0.00486373	-0.942504	Myef2	0.240638	-0.567004	Myef2	0.0515305	-0.808436	Myf6	0.0819622	0.756122	Myef2	0.824091	0.117818	Myf6	0.590471	-0.280365	Myef2	0.174977	-0.635611	Myef2	0.268882	-0.539859	Myef2	0.0191738	0.884703	Myf6	0.226056	-0.581509	Myf6	0.215517	0.592226	Myf6	0.666399	-0.226261	Myf6	0.351047	-0.466469
Myf6	0.170696	0.640425	Myf6	0.182165	0.627639	Myf6	0.188875	0.620313	Myf6	0.734557	-0.178869	Myf6	0.029448	0.856407	Myh10	0.452578	-0.383792	Myf6	0.223703	-0.583884	Myh10	0.0979655	0.73221	Myf6	0.463641	0.375175	Myf6	0.000489575	0.981879	Myf6	0.244152	-0.563561	Myh10	0.200811	0.607542	Myh10	0.0864823	-0.749171	Myh10	0.0224314	0.875084	Myh10	1.37809e-05	0.996967
Myh10	0.00963379	-0.918752	Myh10	0.0204184	-0.880942	Myh10	0.00543246	-0.939201	Myh10	0.0700783	-0.775274	Myh10	0.0556256	-0.800694	Myh11	0.625298	0.255352	Myh10	0.877784	0.081659	Myh11	0.183057	-0.626659	Myh10	0.540063	-0.31727	Myh10	0.529925	-0.324805	Myh10	0.287699	0.522385	Myh11	0.0163781	-0.893604	Myh11	0.0296619	0.855873	Myh11	0.0121099	-0.90875	Myh11	0.016729	-0.892448
Myh11	0.000925427	0.975058	Myh11	0.000824435	0.976463	Myh11	0.00129669	0.970452	Myh11	0.138967	0.677834	Myh11	0.0529217	0.805775	Myh3	0.0960706	0.734945	Myh11	0.813437	-0.125027	Myh3	0.807537	-0.129024	Myh11	0.296628	0.514245	Myh11	0.371831	0.44894	Myh11	0.0349787	-0.843138	Myh3	0.56256	-0.300688	Myh3	0.498894	0.348135	Myh3	0.825908	0.11659	Myh3	0.751386	-0.167303
Myh3	0.485708	0.358179	Myh3	0.473079	0.367876	Myh3	0.513322	0.337236	Myh3	0.350899	-0.466595	Myh3	0.167664	0.643864	Myh4	0.0843992	0.752354	Myh3	0.274982	-0.534144	Myh4	0.742464	-0.17343	Myh3	0.464916	0.374187	Myh3	0.00247067	0.959136	Myh3	0.562084	-0.301037	Myh4	0.526678	-0.327228	Myh4	0.478311	0.363849	Myh4	0.889439	0.0738413	Myh4	0.696061	-0.20552
Myh4	0.443616	0.39082	Myh4	0.429538	0.401956	Myh4	0.468581	0.371349	Myh4	0.394548	-0.430168	Myh4	0.14004	0.676514	Myh6	0.0782225	0.762005	Myh4	0.292378	-0.518107	Myh6	0.730512	-0.181657	Myh4	0.441607	0.392403	Myh4	0.00195744	0.963655	Myh4	0.530265	-0.324552	Myh6	0.564498	-0.299269	Myh6	0.513882	0.336815	Myh6	0.863049	0.0915564	Myh6	0.714693	-0.192585
Myh6	0.469262	0.370822	Myh6	0.452459	0.383885	Myh6	0.492659	0.352874	Myh6	0.381414	-0.440974	Myh6	0.147771	0.66712	Myh7	0.0866977	0.748844	Myh6	0.311163	-0.50119	Myh7	0.761889	-0.160109	Myh6	0.442777	0.391481	Myh6	0.00288059	0.955852	Myh6	0.568667	-0.296219	Myh7	0.541701	-0.316056	Myh7	0.47609	0.365557	Myh7	0.870464	0.0865735	Myh7	0.704	-0.2
Myh7	0.45067	0.385284	Myh7	0.438867	0.394564	Myh7	0.475994	0.365631	Myh7	0.385179	-0.437863	Myh7	0.146326	0.66886	Myh9	0.374798	-0.446466	Myh7	0.281928	-0.527696	Myh9	0.173866	0.636856	Myh7	0.450603	0.385337	Myh7	0.00190252	0.964172	Myh7	0.545458	-0.313277	Myh9	0.529933	0.3248	Myh9	0.152384	-0.661615	Myh9	0.135724	0.681855	Myh9	0.0040707	0.947443
Myh9	0.0607591	-0.791352	Myh9	0.107867	-0.718284	Myh9	0.044647	-0.822122	Myh9	0.134499	-0.683384	Myh9	0.110603	-0.714537	Myl12b	0.73329	-0.179742	Myh9	0.760089	0.161341	Myl12b	0.950862	0.0327706	Myh9	0.797554	-0.135799	Myh9	0.581335	-0.286989	Myh9	0.667814	0.225268	Myl12b	0.98439	0.0104067	Myl12b	0.211375	-0.596496	Myl12b	0.601571	0.272354	Myl12b	0.179791	0.630257
Myl12b	0.339203	-0.476623	Myl12b	0.520156	-0.332106	Myl12b	0.319773	-0.493563	Myl12b	0.426149	-0.404654	Myl12b	0.5245	-0.328855	Myl6	0.937741	-0.04153	Myl12b	0.337284	0.47828	Myl6	0.756955	0.163486	Myl12b	0.561574	0.301412	Myl12b	0.79268	-0.139111	Myl12b	0.893749	-0.0709529	Myl6	0.218694	-0.588974	Myl6	0.605115	0.269804	Myl6	0.991804	0.00546389	Myl6	0.729908	0.182073
Myl6	0.736761	0.177352	Myl6	0.617815	0.260696	Myl6	0.813828	0.124762	Myl6	0.510141	-0.339631	Myl6	0.754977	0.164842	Myo10	0.46987	-0.370353	Myl6	0.695391	-0.205986	Myo10	0.693742	-0.207134	Myl6	0.313028	0.499531	Myl6	0.314825	0.497937	Myl6	0.157078	-0.656084	Myo10	0.189893	-0.619211	Myo10	0.981198	-0.0125352	Myo10	0.32874	-0.4857	Myo10	0.961778	0.0254866
Myo10	0.814997	0.12397	Myo10	0.662442	0.229044	Myo10	0.846042	0.103003	Myo10	0.565618	0.298449	Myo10	0.983082	-0.0112793	Myo18a	0.844115	-0.104302	Myo10	0.390817	0.433225	Myo18a	0.184847	0.624698	Myo10	0.495172	0.350962	Myo10	0.679149	-0.217322	Myo10	0.146919	-0.668145	Myo18a	0.752078	0.166829	Myo18a	0.692374	-0.208088	Myo18a	0.103769	0.723976	Myo18a	0.117509	0.705255
Myo18a	0.383341	-0.439381	Myo18a	0.44184	-0.392219	Myo18a	0.332101	-0.482772	Myo18a	0.0387265	-0.834703	Myo18a	0.51673	-0.334675	Myo1b	0.871134	-0.0861234	Myo18a	0.591831	-0.279382	Myo1b	0.993688	-0.00420794	Myo18a	0.857556	0.0952505	Myo18a	0.567671	0.296948	Myo18a	0.869502	0.0872196	Myo1b	0.0440472	0.823359	Myo1b	0.0370607	-0.838402	Myo1b	0.442432	0.391753	Myo1b	0.423779	0.406545
Myo1b	0.12402	-0.696721	Myo1b	0.125498	-0.694811	Myo1b	0.160327	-0.652298	Myo1b	0.868163	-0.0881196	Myo1b	0.275032	-0.534098	Myo1c	0.834055	0.111087	Myo1b	0.303482	0.508059	Myo1c	0.93638	-0.0424385	Myo1b	0.380888	-0.44141	Myo1b	0.154324	-0.659321	Myo1b	0.0404118	0.831035	Myo1c	0.84001	-0.107069	Myo1c	0.432797	-0.399368	Myo1c	0.733646	-0.179497	Myo1c	0.875874	0.0829408
Myo1c	0.706185	-0.198483	Myo1c	0.675238	-0.22006	Myo1c	0.716648	-0.191232	Myo1c	0.974309	0.0171289	Myo1c	0.963854	0.0241019	Myo5a	0.750463	0.167937	Myo1c	0.852699	0.0985191	Myo5a	0.319072	-0.49418	Myo1c	0.365746	-0.454036	Myo1c	0.640057	-0.244855	Myo1c	0.812349	-0.125764	Myo5a	0.208462	-0.599519	Myo5a	0.0215117	0.877728	Myo5a	0.0510393	-0.809383	Myo5a	0.00435112	-0.945647
Myo5a	0.0123361	0.907888	Myo5a	0.0335327	0.846505	Myo5a	0.00997975	0.917285	Myo5a	0.0718633	0.772308	Myo5a	0.15509	0.658418	Myo5b	0.790832	0.140367	Myo5a	0.688963	-0.210465	Myo5b	0.249528	-0.558332	Myo5a	0.641735	0.243665	Myo5a	0.607527	0.26807	Myo5a	0.289803	-0.520458	Myo5b	0.00497172	-0.941862	Myo5b	0.0375003	0.837419	Myo5b	0.0386785	-0.834808	Myo5b	0.0840287	-0.752923
Myo5b	0.00893462	0.921796	Myo5b	0.0024188	0.95957	Myo5b	0.0128802	0.905846	Myo5b	0.225995	0.58157	Myo5b	0.108438	0.717498	Myo6	0.320771	0.492683	Myo5b	0.8956	-0.069713	Myo6	0.214262	-0.593516	Myo5b	0.147729	0.66717	Myo5b	0.348416	0.468713	Myo5b	0.0109912	-0.913133	Myo6	0.0188251	-0.885777	Myo6	0.15871	0.654178	Myo6	0.0580114	-0.796305	Myo6	0.0788417	-0.761022
Myo6	0.0343092	0.844689	Myo6	0.0346791	0.84383	Myo6	0.0374941	0.837433	Myo6	0.400541	0.425278	Myo6	0.0184959	0.886801	Myorg	0.378608	0.443299	Myo6	0.67835	-0.217881	Myorg	0.506931	0.342053	Myo6	0.460297	0.377773	Myo6	0.229414	0.578137	Myo6	0.0312923	-0.851861	Myorg	0.894513	0.070441	Myorg	0.462582	-0.375998	Myorg	0.272963	0.53603	Myorg	0.306466	0.505383
Myorg	0.469026	-0.371005	Myorg	0.480702	-0.362013	Myorg	0.436	-0.39683	Myorg	0.0310767	-0.852386	Myorg	0.907483	0.0617567	Naa50	0.594957	-0.277123	Myorg	0.460404	-0.37769	Naa50	0.442971	0.391328	Myorg	0.734833	-0.17868	Myorg	0.354031	0.46393	Myorg	0.985337	0.00977551	Naa50	0.99949	0.000340093	Naa50	0.286378	0.523597	Naa50	0.858097	-0.0948869	Naa50	0.576359	-0.290608
Naa50	0.650873	0.2372	Naa50	0.849185	0.100886	Naa50	0.660079	0.230707	Naa50	0.59598	0.276384	Naa50	0.906115	-0.0626722	Naalad2	0.875044	0.0834979	Naa50	0.326903	-0.487304	Naalad2	0.713006	-0.193754	Naa50	0.42276	-0.407359	Naa50	0.862045	-0.0922316	Naa50	0.942678	0.0382331	Naalad2	0.39051	0.433477	Naalad2	0.415399	-0.41326	Naalad2	0.837652	-0.108659	Naalad2	0.813654	-0.12488
Naalad2	0.66209	-0.229292	Naalad2	0.561041	-0.301803	Naalad2	0.731725	-0.180821	Naalad2	0.543154	0.314981	Naalad2	0.82029	-0.120389	Naca	0.437581	-0.39558	Naalad2	0.624034	0.256253	Naca	0.313964	0.4987	Naalad2	0.21659	-0.591125	Naalad2	0.271657	-0.537253	Naalad2	0.333357	0.481681	Naca	0.316684	0.49629	Naca	0.0899569	-0.743938	Naca	0.0826909	0.75499	Naca	0.00342176	0.95185
Naca	0.0393086	-0.833428	Naca	0.0949081	-0.736635	Naca	0.0313327	-0.851763	Naca	0.141163	-0.675135	Naca	0.0912881	-0.741957	Nadk2	0.23711	0.570481	Naca	0.541153	0.316462	Nadk2	0.244907	-0.562825	Naca	0.993884	-0.00407747	Naca	0.551799	-0.308597	Naca	0.420938	0.408817	Nadk2	0.0485983	-0.814155	Nadk2	0.330611	0.484069	Nadk2	0.227562	-0.579994	Nadk2	0.273097	-0.535905
Nadk2	0.12877	0.690617	Nadk2	0.0962678	0.734659	Nadk2	0.139903	0.676682	Nadk2	0.777724	0.149293	Nadk2	0.0368414	0.838895	Nanos2	0.800339	-0.133908	Nadk2	0.749506	-0.168593	Nanos2	0.363562	0.455872	Nadk2	0.285866	0.524067	Nadk2	0.121791	0.69962	Nadk2	0.0537022	-0.804296	Nanos2	0.433857	-0.398527	Nanos2	0.934452	-0.0437263	Nanos2	0.970513	-0.0196604	Nanos2	0.619184	0.259717
Nanos2	0.823759	-0.118042	Nanos2	0.780244	-0.147575	Nanos2	0.765301	-0.157775	Nanos2	0.614123	-0.263338	Nanos2	0.93149	-0.0457055	Nap1l4	0.917044	0.0553606	Nanos2	0.516968	-0.334497	Nap1l4	0.0846255	-0.752006	Nanos2	0.481014	-0.361774	Nanos2	0.941177	0.0392356	Nanos2	0.356629	-0.461726	Nap1l4	0.200675	-0.607686	Nap1l4	0.303467	0.508073	Nap1l4	0.176504	-0.633906	Nap1l4	0.270672	-0.538177
Nap1l4	0.140811	0.675567	Nap1l4	0.0579109	0.796489	Nap1l4	0.139597	0.677058	Nap1l4	0.272303	0.536648	Nap1l4	0.335062	0.480202	Napa	0.556893	0.304848	Nap1l4	0.437893	0.395334	Napa	0.225101	-0.582472	Nap1l4	0.002275	0.960799	Nap1l4	0.594453	0.277487	Nap1l4	0.225249	-0.582322	Napa	0.0523745	-0.806818	Napa	0.227224	0.580334	Napa	0.249438	-0.558418	Napa	0.327114	-0.48712
Napa	0.107599	0.718653	Napa	0.0484983	0.814353	Napa	0.121637	0.699821	Napa	0.652991	0.235704	Napa	0.133652	0.684444	Nasp	0.858554	-0.0945794	Napa	0.962709	0.0248659	Nasp	0.405306	-0.421408	Napa	0.0314023	0.851594	Napa	0.183651	0.626007	Napa	0.0545104	-0.802776	Nasp	0.282478	0.527188	Nasp	0.559756	-0.302745	Nasp	0.832075	-0.112424	Nasp	0.733304	-0.179733
Nasp	0.799691	-0.134347	Nasp	0.798403	-0.135222	Nasp	0.883616	-0.0777457	Nasp	0.324707	0.489226	Nasp	0.688987	-0.210449	Nat10	0.577013	-0.290132	Nasp	0.224422	0.583157	Nat10	0.200422	0.607953	Nasp	0.865403	-0.0899744	Nasp	0.22287	-0.584727	Nasp	0.218235	0.589443	Nat10	0.0263031	0.864482	Nat10	0.019729	-0.883011	Nat10	0.0170718	0.891331	Nat10	0.00955528	0.919088
Nat10	0.000213348	-0.98805	Nat10	0.000894412	-0.975481	Nat10	0.000346284	-0.984767	Nat10	0.145301	-0.670098	Nat10	0.0432189	-0.825081	Nat14	0.95742	-0.028394	Nat10	0.72806	0.183348	Nat14	0.550121	-0.309834	Nat10	0.345932	-0.470839	Nat10	0.341963	-0.474245	Nat10	0.0515488	0.8084	Nat14	0.14006	-0.676489	Nat14	0.0211669	0.878733	Nat14	0.0504434	-0.810538	Nat14	0.034789	-0.843576
Nat14	0.0337066	0.846097	Nat14	0.0683475	0.778182	Nat14	0.0347659	0.843629	Nat14	0.0782562	0.761951	Nat14	0.279552	0.529895	Nceh1	0.883132	0.0780705	Nat14	0.634605	-0.248726	Nceh1	0.654326	-0.234762	Nat14	0.785325	0.144114	Nat14	0.758974	0.162104	Nat14	0.192502	-0.616398	Nceh1	0.0164746	-0.893285	Nceh1	0.263825	0.544634	Nceh1	0.34292	-0.473423	Nceh1	0.599715	-0.27369
Nceh1	0.231428	0.576123	Nceh1	0.159048	0.653785	Nceh1	0.272649	0.536324	Nceh1	0.852104	0.0989197	Nceh1	0.312599	0.499912	Ncl	0.545829	-0.313002	Nceh1	0.819517	-0.120911	Ncl	0.248182	0.559636	Nceh1	0.169614	0.641649	Nceh1	0.274007	0.535055	Nceh1	0.00857146	-0.923423	Ncl	0.0166644	0.89266	Ncl	0.0163805	-0.893596	Ncl	0.0280577	0.859924	Ncl	0.0176061	0.889611
[truncated: 952 more rows]

## Sheet: ZY_Israel
Ooep			Nlrp5			Tle6			Zbed3			Padi6			Atg5			Npm2			H1foo			Zar1			Oas1d			Pou5f1			Ago2			Dnmt1			Cdh1			Ctcf
[truncated: 7,764 more rows]

## Sheet: ZY_Gao
Ooep			Nlrp5			Tle6			Zbed3			Padi6			Atg5			Npm2			H1foo			Zar1			Oas1d			Pou5f1			Ago2			Dnmt1			Cdh1			Ctcf
[truncated: 3,647 more rows]
