# Supplementary material for: Comparative maternal protein profiling of mouse biparental and uniparental embryos
Source: Gigascience. 2022 Sep 3;11:giac084. doi: 10.1093/gigascience/giac084 (PMC9440387; doi:10.1093/gigascience/giac084)
Supplement: giac084_Supplemental_Figures_and_Tables [file giac084_supplemental_figures_and_tables.zip › Table S7.xlsx]

## Sheet: lrl≥0.70&p≤0.05
PA_chen	ZY_Israel	ZY_Gao
Tle6	Diaph1	Anln
Rrs1	Aldh7a1	Lgtn
Eif4a3	Grsf1	Npm3
Bop1	Adsl	Mdn1
Psmd14	Hn1l	Psmd1
Dhx9	Cops5	Tet2
Rrp9	Pdcd5	Rpl28
Yme1l1	Znfx1	Btf3
Snrpf	Hmgb3	Psmc4
Rps19	Aip	Api5
Psma3	Rrp12	Zfp207
Ptbp1	Nap1l4	Thoc2
Eif3e	Pc	Prpf40a
Psmd1	Marf1	Arvcf
Rpl27	Fam63a	Prpf8
Nat10	Nop10	Vrk2
Hnrnpu	Polr2g	Slc5a11
Mta3	Aspscr1	Hnrnpk
Hist1h3b	Uhrf1	LOC100504872
H4c1	Pttg1ip	Xrn2
Rpl28	Map2k6	Trmt2a
H2afv	Crk	Rbmxrt
Hmga2	Dbndd1	Snrpe
Hdgf	Bud31	Naa25
Nop56	Brd4	Nop16
Psmc5	Tceb3	Cat
Srsf2	Cox15	Nfatc2ip
Rps4x	Vcpkmt	Rbm14;Rbm4
Sf3a3	Copb2	Fxc1
Atad3	Grtp1	Gsto1
Psmc1	Rnmt	Srpr
H1-4	Tmpo	Fam120a
Ncl	Rragc	Chchd5
Top2a	Scyl2	Rps23;Gm15450
Pnn	Anxa7	Ldlrap1
Rpl23a	Strn	Rpl10
Lrrc59	Arf5	Fam136a
Nolc1	Top2a	Snrpd3
Acadm	Nat10	C230096C10Rik
Nlrp5	Senp8	2900064A13Rik
Gpx4	Skp1	Rdh13
Gpd2	Stat3	Cdh1
Eef1e1	Rrm2b	Rpl34;Rpl34-ps1;Gm4705
Rcc2	Rpp14	Marcksl1
Psmd2	Atg16l1	Rpl8
Rps2	Ufsp2	Ehd1
H2bc4	Tnpo3	Timm50
Set	Mars	Smarce1
Psmd3	Rasa1	Psmc5
Rack1	Mrpl22	Mrpl55
Rps27l	Chd4	Exosc9
Hpcal1	Pgm2l1	Rpl14
Hnrnpl	Nlrp4f	Ptma
Lars	Arhgap1	Bccip
Coro1c	Mecr	Smg1
Cwc15	Kif5b	Chd4
Alyref2	Igf2r	Cacybp
Nsun2	Ubr2	Gatad2a
Rpl10a	Larp4	Cops5
Psap	Eef1a1	Hspa14
Psmd13	Grb2	2410004B18Rik
Nhp2	Anp32e	Rnaseh2b
Rpl30	Ada	Otub1
Rpl17	Shroom2	Rpe
Farsa	Cyb5r3	Dnajc2
Rbmxl1	Ubxn7	Fbxw19
Matr3	Usp9x	Ehd3
Slc15a2	Mrps18b	Mrpl11
Dhx15	Hist1h3b	Gm11703
Emc1	Kbtbd8	Ccdc55
Fus	Pola1	Osbpl2
Gnl3	Nudcd3	Gca
Phf6	Pabpc4	Mcm7
Prpf4	Psmc1	Gba
Hnrnpf	Ddi2	Thumpd1
Rpl14	Cnot2	Eftud2
Flnb	Dnaja4	Apeh
Ddx18	Rab3gap2	Sf3b5
Ywhae	Anxa6	Snrnp200
Psmb7	Itch	Fbp2
Utp6	Chd6	Cdipt
Npm1	Pdpk1	Rpl36-ps3
Igf2bp1	Rrm2	Cyp2s1
Rpl13a	Slc30a3	Spint1
Ranbp2	Mrpl57	Scd2
Snrpa1	Atl3	Ilk
Luc7l2	F11r	Ighmbp2
Rpl7a	Nsfl1c	Srrt
Rps5	Pa2g4	1110008P14Rik
Iap	Tns3	Bat2l2
Exosc6	Acaa2	Ocln
Pelp1	Cops2	Mrp63
Rpl34	Hnrnpc	Ctnna1
Basp1	Scamp4	Nubp1
Cdx2	Eif5	Phf23
Rpl10	Bckdhb	Tpm3
Marcksl1	Park7	Rbm47
Rpl15	Lcmt1	Pld3
Smarca4	Uap1	Ilf2
Myh11	Rpl31	Myst2
Magoh	Rpl36a	Papola
Tra2b	Ppm1h	Pcbp1
Slc6a8	Ddx42	Edc3
Cbx3	Sumo2	Smarcd2
Hnrnpab	Eef1g	Pdcd10
Uqcrfs1	Eef1d	Spag7
Zfr	Tst	Plcd1
Elavl1	Myd88	Psmc3
Marcks	Prkcsh	Gm5561
Rpl7	Nsf	Macf1
Hmgb2	Rpl8	Lactb2
U2af1	Pdcd6	Vamp8
Sf3b1	Nip7	Igf2bp1
Echdc2	Plaa	Rpl13a
Ddx5	Pnpt1	Toe1
Ppp1cc	Gm15698	4930550L24Rik
Arf4	Crnkl1	Gm10071
Prpf8	Rhpn2	Smarcb1
Srrm1	Rps4x	Rpl30-ps10
Rpl35	Imp4	Rpl36al;Rpl36a
Capzb	Rpusd2	Sf3a1
Rps25	Gm10260	Hnrnpc
Rsl1d1	Rab11b	Ints12
Hnrnpk	Mea1	Ptcd3
Rpl8	Pacsin2	Tomm40
Nexn	Vat1	Lhpp
Ftsj3	Fbxw22	Rps15a
H2afx	Usf1	Rpl23
Hist1h2ap	Ppp4r4	Psma5
Hnrnpa2b1	Supt4h1b	Rps5
Ilf3	Ctsb	Ncl
Rpl3	Nop9	Pla2g4c
Bcas2	Snx9	Gm10020
Psmc2	Snrpc	2410004A20Rik
Rps11	Ddx52	Elac2
Mrpl23	Grwd1	Rpl27a
Rps21	Tpd52l2	Acadl
Rps14	Anp32a	Renbp
Farsb	Gcsh	Snrpb2
Lmnb1	Rab3gap1	Hnrnpf
Eftud2	Pik3r1	Mrps10
Larp7	Muc2	Gm10247
Ddx19a	Hnrnpa2b1	Nmt1
Atp2c1	Cbx3	Eef1d
G3bp1	Pdxk	Tardbp
Abce1	Taz	Ctr9
Sf3b3	Ipo4	Rps10
Snx2	Hnrnpd	Dap3
Ms4a1	Mocs3	Actn4
H1-2	Pgm1	Mt1
Rpl22l1	Nub1	Snrpn
Hnrnph2	Polr1d	Dbt
Hnrnpa3	Psma4	Sdccag1
Rbbp4	Rttn	1700025G04Rik
Rps6	Adpgk	Sf3b1
Amt	Fbxo15	Actn1
Rpl32	Rmdn3	Eef1g
Nifk	Pomp	Ercc3
Dcakd	Farp2	Tubb2a
H1-5	Sh3kbp1	Snx5
Gng5	Hdac6	Orc3l
Hnrnpc	Nob1	Gga1
H1-1	Ppme1	Exosc7
Elovl7	Rdx	Mtif3
Arpc2	Zwint	Cstf1
Tomm22	Ybx1	Btf3l4;LOC100504125
Rps24	Abcf3	Cops7a
Nono	Ppp1cb	Suclg2
Raly	Erh	1110008F13Rik
Polr2a	Psmc5	Ikbkap
Rpl13	Krr1	Atp6v0a4
Mrto4	Pi4k2a	Sf3a2
Rpl29	Eif2s2	Gjb3
Snrnp200	Fignl1	Bcas2
Xrcc1	Rps25	Mrpl19
Ncln	Hnrnpa3	Tubb2b
Hsd17b4	Fbxw18	Sae1
Rpl26	Rps21	Mars
Prpf40a	Prpsap2	Gm2000;Rpl35
Sptan1	Pes1	Xrcc1
Rcc1	Psmg2	Gab1
Pkp4	Carhsp1	Smarcc1
Rps7	Lama2	Prdx2
Rbm25	Pdf	Actn2
Atp5f1b	Prosc	Mrps31
Ap2m1	Tbc1d15	Dmd
Cdk11b	Ecm29	Gm8841
Rps27	Aldh6a1	Jup
Las1l	Khdrbs1	Ppp4r2
Rpl6	Brd2	Fubp3
Eif3g	Supt5h	Gm3362
Srsf6	Whsc1l1	Nsf
Rpl36a	Noc3l	Cldn4
Psmd6	Clns1a	Arhgap1
Ddx54	Rpl18a	Tes
Eif3l	Rhot1	Hmgb2
Mtf2	Kpna4	Anxa7
Srsf9	Eif3d	Prpf4b
H1-3	Ormdl3	D15Ertd621e
Smarca5	Prcc	1300001I01Rik
M6pr	Ran	Sfpq
Dars	Trim43a	Pkm2
Sf3a1	Slc1a4	Arglu1
Nlrp14	Arf4	Lrpap1
Parp1	Bub1b	Rpl4
Gtpbp4	Thumpd1	Ldhb
Rpl18a	Dohh	Gm11942
Fkbp4	Atg7	Rpl37a;Gm14173
Rps3	Commd3	Rpl10a
Epcam	Cdyl	Mt2
Emd	Camk2g	Rpl27
Sypl1	Rps16	Nudcd2
Slc25a20	Pmm2	LOC100503205
Sfpq	Rpl11	Cttn
H2afy	Snrpd2	Hgs
Mtdh	Fiz1	Ewsr1
Cystm1	Rpl38	Mbd3
Ndufa5	Aen	5430407P10Rik
Dhcr7	Alppl2	Crebbp
Acad9	Pdcd6ip	Rpl24
Tra2a	Glipr2	Gm5619
U2af2	Wdr43	Gm11425
Ctnna1	Rpl23a	Fubp1
Top2b	Dnajc3	Hnrnpa0
Tmem9b	Rsu1	2500003M10Rik
Cltc	Ddx20	Psmd4
Tomm70	Ak1	Scarb2
Xrn2	Cubn	Hnrpdl
Smarce1	Eif3l	Smarcad1
Chd4	Ubxn6	Gcn1l1
Rbm22	Utp20	Eif4a1
Acin1	Mrpl13	Hnrnpa3
Ptma	Rps9	Prpf31
Syngr1	Wdr46	Pik3cd
Myef2	Gemin2	Taldo1
Hmgn2	Gbf1	Ncapg2
Pabpc1	Ubqln4	Lsm1
Pabpn1	Nlrp4b	Dnajc24
Tpr	Ufm1	Ckmt1
Srsf1	Gpd1l	Acin1
Actb	Cwc15	Asns
Rpl19	Wdr36	Rpl22l1
Rps16	Ddhd1	Sarnp
Rpl27a	Kif23	Trim28
Skp1	Paf1	Cndp2
Nop2	Polr1c	A430005L14Rik
Actl6a	Tpr	Usp39
Rps18	Rpl26	Exosc6
Ybx1	Rps20	Cryl1
Rps15a	Eif1b	Bat1a
Rpl12	G6pdx	Hnrnph1
G3bp2	Eef2k	C77080
Dync1li1	Etohi1	Myef2
Supt16h	Rps26	Cyb5r1
Mrps5	Rcc1	Psmc6
Ssb	Anapc2	Nudt5
Lamp2	Cdk9	Rps16
Ndufs1	Syncrip	Srsf6
Lmna	Pin1rt1	Edf1
Eif3c	Atg5	Prpf19
Srpk2	Rangap1	Rnaseh2c
Rps17	E330021D16Rik	Fbxw13
Rfc2	Gdi2	Efha1
Prpf19	Stam2	Cdk11b
Nop10	Phf20	Rpl18
Mybbp1a	Znf131	G6pdx
Eif2s1	Eef2	Vps4a
Rpl23	Trmt61a	Hist1h1e
Acsf2	H2afx	Ddx42
Snrpd2	Cldn4	Acads
Rpl18	Atxn3	Hist1h1d
Nsf	Rpl3	Grpel1
Rpl4	D2Wsu81e	Mrps35
Exosc4	Rpl35	Nlrp4e
Rrbp1	Derl1	Fbxw26
Cdc5l	Rps23	Hist1h1c
L2hgdh	Aldh2	Naca
Emg1	Rpl30	Nono
Emc7	Bub1	Prdx1
Rps26	Abcd1	Itch
Lrpprc	Eif3k	Psmb6
Macf1	Rpl28	Rpl17
Ghitm	Otub1	Grn
Ubtf	Tcl1a	Ubap2l
Rrp12	Gm10020	Ado
Srsf10	Polr2e	Pxk
Tmem214	Plch1	Srsf12
Nkap	Pdcd10	Wbp11
Snrnp70	Rpl7a	Scpep1
Abcc1	Nlrp2	Dhrs3
Hist1h2bp	Myh11	Rfc2
Rab2a	Srsf2	Ap2a2
Acot8	Gnpda2	Eif4a2
Pdcd11	Lamtor1	Glmn
Abcb9	Mtfp1	Fsd1
Snrnp40	Unc45a	Mcm4
Mrps26	Srp72	Kdm3b
Rpl35a	Psmb10	Rpl19
L1td1	Hcfc1	Gm10126
Msra	Vasp	Npc2
Ckmt1	Copg1	Gm4332
Aurka	Pkmyt1	Zranb2
Rpl9	Cops6	Rbm25
Slc2a3	Pctp	Fbxw21
Thrap3	Ctsz	LOC100047604
Rps9	Tssc4	0610031J06Rik
Actr3	E330034G19Rik	Ndrg3
Tmod3	Prune	Mrps7
Nlrp4f	Utp14a	Itgb1
Pex14	Rpl22	Sfrs18
Atp5po	Rbm47	Mrps18a
Eif2b1	Eif5a	Raly
Wdr18	Rps2	Ldhc
Rpl31	Vps37a	Taf10
Eif3i	Trim43b	Timm13
Srsf7	Hsp90b1	Parn
Dppa2	Set	Gm5451
Uck2	Nap1l1	Vnn1
Gpaa1	Psrc1	Mrpl3
Erlec1	Ykt6	Prep
Vkorc1	Rab3a	Rufy1
Safb2	Rps5	Hpdl
Ddx27	Ears2	Hist1h1b
Gbx2	Fbl	Sf3a3
Acadl	Ncstn	Crym
Ddx21	Rps15a	Rfc1
Krt8	Prkci	Hnrnpl
Snrpa	Golph3	Raver1
Dync1h1	Psmd4	Pml
Hist2h2ac	Cox11	Mcm2
Mrpl58	Ints1	Hmgb1
Gprc5a	Rab1A	Galk1
Anxa2	Eif6	Gigyf2
Cwc22	Ptbp3	Fen1
Polr1c	Sarnp	Uchl5
Bcl2l10	Mrpl20	Idh2
Lpcat3	Eif3h	2610101N10Rik
Hnrnpa1	Dlgap4	Lrpprc
Idh3g	Fam101b	Gm6136
Prpf6	Slc31a1	Psme3
Enpep	Atp2b4	Abce1
Ctcf	Slc20a1	Emd
Rbmx2	Dpysl2	Cops6
Gls	Kif28p	Eif5a
Dsg2	Chmp1b2	Tomm70a
H1-0	Wdr77	Akr7a5
Lama1	Rprd1a	Nck2
Mov10	Armc1	Gda
Msn	Fbxo6	Nmt2
Gna13	Bnip3l	Gpd2
Wdr75	Taf3	Gstk1
Tex10	Eif2s1	Cops2
Mcm7	Ccdc50	Echdc2
FAM120A	Rars	Sephs1
Sri	Btf3	Lmnb1
Cd3eap	Rpl27a	Cdkn2aip
Fam98b	Bst2	Psmg1
Mrps7	Dxo	U2af2
Nol11	Fam188a	Ap2s1
Mrps23	Meis2	Rps27;Gm9846
Tmem30a	Aacs	Msh2
Spryd4	Pank2	Larp7
Prpf3	Gng3	BC094435
Mrpl18	Rab12	Hip1
Glipr2	Eif2b4	Tjp1
Sec23b	Rpl12	Zmym2
Snx5	Trmt112	Eef1b2
Rai14	Ddx21	Pfas
Slc28a3	Sumo1	Zfand3
Cmtm7	Tfrc	Mpdu1
Ppie	Ccdc127	Gstm5
Rbpms	Fbll1	Cbara1
Nid1	Ttc5	Sgip1
Gjb3	Pnn	Uqcrh
Rbpj	Ldhc	Rpl7
S100a11	Col4a3bp	2210016L21Rik
Stmn1	Papd5	Rnpep
Gtf2f1	Nudt4	LOC638399
Lama5	Ddx19a	Mvp
Mrps31	Sord	Rpsa-ps10
Snd1	Ywhag	Mcm6
Nop53	Agk	Cherp
Sf3b4	Taldo1	Zwint
Hnrnpul1	Nup155	Med7
Gatad2b	Rpl14	Matr3
Psip1	Rab3d	Pfkp
Pwp1	Naa15	Pfn2
Slc25a11	Inpp5k	Chchd8
Snw1	Apex1	Rps8;Gm15501
Fcf1	Nop58	Ndufa12
Chtop	Ccdc101	Pds5a
Mrps34	Eif3g	Hcfc1
Slc6a14	Phgdh	Mrpl48
Folr1	Hmgb1	Exoc2
Cbx5	Vamp8	Fbxw22
Tinagl1	Atp6v1a	Tex10
Zc3h18	Atic	Polr2a
Rpsa	Cmc2	Slc6a8
Rpl5	Hist1h1b	Acly
Abhd12	Snx12	Mrpl50
Rps3a	Plcg2	Rps4x
Nudt5	Fus	Cstf2t
Itgb1	Nop16	Naa10
Ldhb	Gstm5	Cul1
Uhrf1	Pgd	Cdo1
Rab4a	Rps19	Ik
Copb2	Omt2b	BC003965
Alpl	Gmds	Eif2a
Tardbp	Ccdc12	Srsf4
Tomm5	Nop14	Smc1a
Rbm8a	Ccdc25	Usp14
Stbd1	Rpl10a	Anxa3
Lima1	Nme1	Fdps
Mrpl21	Vapa	Zfr
Ndrg1	Arl3	Rps24;LOC677113
Tbrg4	Srp9	Mrpl34
Anxa4	Gemin5	Rps13;Gm12270
Spin1	Mcm3	Fkbp4
Suz12	Exosc9	Elavl1
Arl8b	Dclk2	Nudt21
Wdr26	Glud1	Ftsjd2
Cybc1	Srsf7	Hnrnpd
Rps28	Slc7a7	Acsf2
Pkm	Cad	Gm10119
Plec	Psmc6	Tbrg4
Jpt2	D10Jhu81e	Jarid2
Gdpd1	Rmnd5b	Sec23b
Numa1	Tmem41b	Tubb6
Flna	Ipo7	=-
Sptlc2	Rpl5	Snrpa1
Smc3	Ccdc137	Morf4l1;Gm6747
Tspan14	Alg11	Psmc1
Suclg2	Sec61g	Gm14059
Myo5b	Trim28	Ash2l
Atp5mf	Tufm	Got2
Rps20	Hnrnpll	Serpinb9b
44625	Rpl27	Rps6;Gm13654
Smc2	Rps7	Pmpcb
Eif2s2	Hnrnpm	Srsf3
Srfbp1	Gdpd1	Kif5b
Rpl37a	Hmgb2	Psma6
Bpgm	Acaa1a	Rcc2
Eif2b5	Rpl23	Uba6
Myh10	Rpl13	Tln1
Copg2	Rpl19	Atg4b
Mcm3	Rps17	St14
Txnrd1	Pabpn1	Akr1b3
Rab22a	Mpdu1	Eif4g1
Pcca	Cxadr	Caprin1
Vamp7	Rpl4	Stk24
Psma7	Dnaja1	E430025E21Rik
Shmt2	Rps27	LOC100047518
Atic	AK157302	Nop56
Aldh9a1	Oog4	Clasp2
Stx7	Isyna1	M6pr
Hspa9	Spg21	Lsm6
Gnpat	Atp2a2	Exosc8
Mcf2l	Rwdd1	Acadm
Pgp	Dek	1810035L17Rik
Vars	Dtd1	Rpl38
Psmc6	Tbl3	Cops4
Lrpap1	Cul7	Trmt1
Daglb	Smarcd1	Tpm4
Pgd	Top2b	Plaa
Rps10	Pphln1	Etfa
Snrpb2	Ndufb9	Lpcat3
Sf3a2	Fbxw15	Mrpl12
Nol12	Cul4b	Satb1
Fbxw15	Txlna	Rbm34
Caprin1	Helz	Naprt1
Dnmt1	Ncbp1	Tcof1
Atp5me	Slc5a6	Tubb3
Eif3h	Anxa8	Rpl3
Reep2	Dkc1	Mfap1a;Mfap1b
Cyb5r3	Cyp20a1	Folr1
Aph1c	Rps24	Hs1bp3
Ctnnd1	Mrto4	Rnmt
Bcap31	Tlr2	Mrpl53
Polr2h	Fahd2	Rps17
Psmd9	Nacc1	Psmd2
Pecr	Wasf2	Pdlim5
Fbl	Nhp2l1	Lmnb2
Ccdc47	Rsrc2	Fbxw20
Rps8	Gdpgp1	1500001M20Rik
Tspan8	Zcchc9	Psmd14
Emc2	Slc25a3	Vars
Cnn2	Abcf2	Hnrnpm
Gsta4	Fbxo5	Gar1
Myo5a	Rictor	Hist1h1a
Mrpl43	Slc25a22	Rps25
Acad10	Abcf1	Smpd1
Actn3	Cndp2	Psmb2
Atp5pb	Nav2	Gm7061
Pgs1	Snx18	Pfdn5
Eif4g1	Gm7367	Gm10036
Ruvbl2	Hist1h1c	LOC100503839;Serf2
Igsf8	Hnrnpa0	Eif4h
Nucb1	Rbpms	Ccdc58
Psma6	Ankrd28	Ide
Fasn	Cers2	Pura
Dgat1	Pls1	Etfb
Anxa6	Gm13145	Utp20
Eif1a	Hnrnpab	Ccdc9
Baz1b	Adck1	Txn1
Eprs	Rsl1d1	Hdgfrp2
Utp14a	Rps13	Rpusd2
Ldhd	Cycs	Tubb2c
Sptbn1	Prps1l3	1810063B05Rik
Atp1b1	Tbca	Mcm5
Ndufa6	Eif2b5	Pfkl
Psmb5	Nsd1	Gaa
Gabra5	Ncoa3	Scaf1
Ctnnb1	Vapb	Lgmn
Esyt2	Chmp4c	Hdlbp
Bysl	Rab22a	Dhrs7b
Cxadr	Bola3	Anxa11
Eif5b	Notch2	Med1
Abcd3	Rpl9	Eri1
Uqcrb	Fmnl3	Rps14
Scarb2	Psmc2	Cops3
Ccdc115	Cdc45	Lss
Hars	Nol9	Rps3
Lrp2	Tceb1	Grhl2
Dsp	Mapre2	Bspry
Anp32c	Bcat1	Isy1
Tbl2	Cops7a	Crip2
Cryl1	Ethe1	Eif3k
Acadsb	Sf3a3	Tmem33
Lancl1	Eif3e	Cdc73
Atp12a	Acadm	Fam101b
Timm9	Gtf2f1	Ptges2
Rab3gap1	Mfap3	Tsn
Actn4	Lonp1	Ssb
Lman2	G6pd2	Hdgf
Mocs3	Tnrc6a	Hnrnph3
Nudt7	Obfc1	Tmem214
Rhot1	Hist1h1e	Lmtk2
Mvp	Pelp1	Trim25
Capza1	Faah	Rpl5
Hnrnpd	Tfb1m	Miox
Cmc4	Zmpste24	Mrpl21
Mrps22	Irf2bp1	Sco2
Tomm40	Lcmt2	Rps19
Arpc1b	Ppm1l	Sdc4
Ddx56	Slc6a9	Cstf3
Rbm39	Setx	Pla2g6
Lgals1	Cbx5	Lrp2
Akr1b1	Chmp6	Rpp40
Eif3a	Bclaf1	Ubap2
Ddx4	Osbp	Rpl22;LOC100504863
Eea1	Lin54	Baz1b
Scp2	Jmjd6	Pla2g15
Trip12	Tulp3	Nlrp2
Sall4	Vamp4	Arg2
Cfl1	Ddah1	Rrm1
Exoc1	Ccdc23	Hspbp1
Mavs	Cct3	Snrpd2
Tmem199	Npl	Srrm1
Slc2a1	Nolc1	Nsun2
Lamtor4	Msh6	Snw1
Cdo1	Kif18a	Ppig
Dipk2a	Aprt	Snx1
Nop58	Stard5	Csnk2a1
Dnajc7	Srfbp1	Psma4
Pdcd6ip	Map4k5	Metap1
Mtmr14	Plrg1	Cpox
Rpl22	Ppm1a	Rcl1
Noc2l	Prps1l1	Oxa1l
Suclg1	Fbxw21	Trmt112;Gm13072;LOC100503161
Ptgr1	Raly	Anxa2
Rps15	Ddx3y	Tle6
Khdc3	Cirh1a	Gys1
Acot6	Txndc15	Tpr
Coa3	Mtch2	Hdac6
Ywhaq	Nup43	Lap3
Hadh	Mex3a	Pdzd11
Rnf170	43345	Galm
Atp1b3	Eif4g1	Llgl1
Igf2r	E330017A01Rik	Myadm
Tmem63b	Lemd2	Ebp
Cltb	Rbbp6	Kdm1a
Mtatp8	Nagpa	Ptms
Hsp90b1	Nop56	H1f0
Gldc	Eif3m	Dnaja4
Ap2a2	Rps3	Dkc1
Slc16a1	Slc7a6	Apex1
Rrp8	Caprin1	Srsf11
Arf5	Dpysl5	Mrpl46
Mars	Hist3h2ba	Pus1
Dnajc11	Rpl18	Sptlc2
Cul3	Chd1l	Prkar1a
Cops6	Brix1	sept2
Ndufs8	Csnk2b	Aldh9a1
Ythdf2	Gls	Ubxn7
Rida	Cltc	Psmd6
Pym1	Rab2a	Rps11
Nudc	Tonsl	Xpot
Rdx	Coq6	Cldn6
H3-3a	Dnajc5	Naa15
Adpgk	Erc2	Acad9
Aimp1	M6pr	Lcmt1
Thoc2	Wdr70	Ggct
Rps13	Gzf1	Gbe1
Slc44a2	Kifc5b	Tcerg1
Atp6v1e1	Metap2	Rplp2
Fam234a	Heatr3	Sart1
Slc25a31	Top1	Zfp598
Idh2	Sacm1l	Rps21
Nlrp4a	Prdx5	Cbx1
Tpm4	Hprt1	Pebp1
Cndp2	Irf2bpl	Psmd13
Hpd	Tsc1	Rps15
Prdx6	Utp11l	Tomm22
Abcf1	Ap1b1	Slc3a2
Eef1g	Apeh	Tubb5
Ppil1	Clk3	Eif4e2
Arglu1	Eif3a	Glt25d1
Hnrnpm	Xpo5	Rrbp1
Pla2g4c	Naa38	Elf3
Abcb8	Gm13023	Nlrp4b
Hdgfl2	Ing1	Psma7
Etfb	Taf1c	Ddah1
Ppih	Aldh1l1	Epn1
Dnaja4	Drg2	Msh6
Plaa	Ddx47	Hnrnpul2
Mat2b	Nlrp5	Serpinb12
Ywhah	Cnot8	Csnk2b
Lyar	Gkap1	Bsg
Ube2m	Hist1h4a	Fbxw23
Rps27a	Psen1	Glyr1
Akap8	Oas1d	0610037L13Rik
Got2	Erlec1	Hnrnpu
Mia2	Acsl1	Luc7l3
Pes1	Ruvbl1	Elp2
Slc45a3	Tacc3	Prkci
Glg1	Satb1	Rgn
Tprn	Lyar	Smek1
Pttg1ip	Mrpl12	Fam50a
Psmd12	Hook3	Prmt3
Fpgs	Hs2st1	Rps9
Psmd11	Smc4	Carm1
Tubb2a	Rbx1	Fus
Mrps9	Ccs	Eef1e1
Wdr48	Pgm3	Psma2
Uchl1	Zcchc10	Bcs1l
Cdc42	Cth	Heatr5a
Aatf	Smug1	Phf5a
Rpl37	Rplp2	Cpt1a
Timm50	Parp1	Ywhaz
Cebpz	Ddx5	Ap3d1
Vamp4	Ifrd1	Pafah1b3
Paox	Hsph1	Cxadr
Srprb	Pebp1	AU018091
Tm9sf2	Galk1	Phf16
Hm13	Nt5c	Mrps27
Npm3	Lamp2	Cpsf6
Timm13	Rpl34	Gm2a
Acsl1	Lamtor2	AI314180
Prps1	Csad	Nploc4
Park7	Rpl22l1	Atp8a1
Vnn1	Mkrn1	Rbm33
Msh2	Eef1e1	Ada
Wdr46	Fbxw28	Rab11fip5
Psma4	Bzw2	Psmd7
Atp5f1a	Cab39	Pold3
Kif4	Cul1	Bax
Pmpcb	Tfcp2l1	Atxn10
Ssrp1	Sec13	Clic4
G6pdx	Pgam1	Lmbrd1
Anxa11	Lpin2	Mrpl40
Slc25a5	Gabarapl2	Trmt5
Aldh2	Ipo11	1110004F10Rik
Spry4	Ruvbl2	Sp3
Padi6	Pla2g4c	Tpmt
Psmd8	Pde3a	Eif3b
Hnrnpa0	Tacc2	Naa20
Dnajc3	Tead1	Paf1
Reep5	Myo5b	Rplp0
Trappc3	Pdp2	Sars2
Cfl2	Lpin1	Psmd8
Pdcd5	Grn	Serpinh1
Sil1	E030010N08Rik	Fbxw24
Gja1	Matr3	Hnrpll
Calcoco2	Dimt1	Mcm3
Tpm3	Ddost	Sf3b2
Khsrp	Ninj1	Slc25a5
Pum3	Lhpp	Anapc5
Adrm1	Smarcb1	Dap
Slc25a4	Mrps22	Pdcl3
Aifm1	Gpr161	Eif2c2
Ap1b1	Snrpb2	Ttc39b
Uvrag	4930522L14Rik	Ptges
Nat14	Gorab	Snx2
Atl3	Klc1	Ccdc72;Gm15431
Efcab14	Ctcf	Ddx56
Bub1b	Cd2bp2	Tagln2
Hmgb1	Zc3h15	Hexa
Myo6	Uba6	Caskin1
Larp4	Ube2k	Atp5f1
RtcA	Cul5	Smtn
Kbtbd8	Pno1	Zfp830
Ppan	Dnajb4	Slc25a4
Tmc3	Timm22	Ict1
Srsf3	Eif3c	Nup205
Armc10	Hnrnpa1	Pvrl2
Vdac1	Eif3f	Psma3
Pld1	Wrb	Coq3
Atp5f1e	Atp6ap1	Mrps34
Top1	Hnrnpu	Slc2a3
Rragc	Prpf19	Lig3
Hook1	Dtx2	Cstb
Txnl1	Usp37	Dab2
Tmem143	Mrpl16	Prdx4
Uqcrc2	Csnk2a1	2010002M12Rik
Actr2	Rnpep	Dars
Nsa2	Tra2b	Adnp
Pip4p1	Tomm22	Csta
Rab3d	Fam73b	Tmem65
Snap23	Lgmn	Prrc1
Gapdh	Yipf6	Erf
Ano10	Sdc4	Slc28a3
Prdx1	Rtf1	Cbx3;LOC100504483
Tmed10	Serbp1	Mki67ip
Tpp2	Wdr18	Khsrp
Rad50	Rps8	Npm1
Tusc3	Hexb	Th1l
Naca	Tln1	Plrg1
Atp1a1	Vbp1	Fbl;LOC100044829
Psmc3	Fam136a	Hspa9
Hk2	Vti1b	Gm4199
Calm3	Rpsa	Fkbp3
Psmf1	Med29	Aco2
Pofut2	Srsf6	Paox
Stt3a	Pcmt1	Cldn7
Hnrnpul2	Hdgf	Ddx17
Slirp	Ppp1r15b	Rdbp
Snrpd3	Hnrnph1	Zfml
Atl1	Psma6	Ythdc1
Eif3k	Cfl2	Lasp1
Cdh1	Nqo1	Gmds
Ubr4	Gpam	Gins4
Ccdc90b	Uba2	Clpp
Nlrp4b	Gpatch11	Pqbp1
Glmp	Arpc1a	Rbpms
Rnf114	Ubxn1	Ythdf3
Txndc5	Acadsb	Pgm2l1
Snu13	Fpgs	Dnajb12
Dlst	Rbm8a	Hist2h3c2-ps;Hist1h3d;Hist1h3b;Hist1h3f;Hist1h3e;Hist2h3c1;Hist1h3c;Hist2h3b
Creld2	Pycr2	Ddb1
Eif3b	Cd63	Fbxw16
Plxnb2	Crip2	Pddc1
Armc8	Arf1	Wibg
Prrc2c	Fbxw16	Pop1
Serbp1	D8Ertd738e	Ctnnb1
Sap18	Kdm5b	Slco2a1
Ppib	Osbpl8	Mrpl37
Rpl11	Yrdc	H3f3b;H3f3a
Bclaf1	Reep2	Fam98b
Slc3a2	Srsf3	L1td1
Rpf2	Kifc1	BC003331
Cyb5a	Mtmr14	Gsta4
Csde1	Sf3b3	Exoc6
Dtx2	Far1	Myo1c
Abcf3	Eif2b2	Tbcd
Serinc1	Rps6	Nedd4l
Lamc1	Uso1	Hist1h4k;Hist1h4n;Hist1h4a;Hist1h4m;Hist1h4b;Hist1h4d;Hist1h4c;Hist1h4f;Hist1h4i;Hist1h4h;Hist4h4;Hist1h4j;Hist2h4;LOC674678
Aco2	Baz1b	Aars
Rfc4	Lsm8	Ivns1abp
Bub3	Idh3g	Smc3
Rab3a	Dnm1l	Pmvk
Entpd2	Ppil1	Opa3
Atp5pd	Gulp1	Urb2
Dhrs1	Itsn2	Nit1
Vdac2	Rps14	Psmb1
Ndfip1	Tkt	Hibch
Fkbp1a	Las1l	Thumpd3
Adk	Reep5	Khdrbs1
Zp2	Spns1	Ears2
Trappc5	Ddx27	Arpc4
Slc25a15	Mat2a	Taf15
Ooep	Nudt5	Ilf3
Acbd3	Gins3	Mat1a
Apoo	Gabpa	Tmed3
Ddb1	Agpat4	Scrib
Uchl3	Dppa2	Snrpd1
Rab11b	Rpl17	Prdx5
Ttc9c	Atp2c1	Atg5
Mien1	Aebp2	Cyc1
Dynlt1	Dhx9	Ranbp1
St13	Rpl35a	Snx27
Echdc3	Nudc	Arpc5
Slc12a7	Baz2b	Sf1
Bcap29	Nfkb2	Trim33
Ipo8	Bcat2	Serpinb6a
Copb1	Sqstm1	Zc3hav1
Golga5	Tsnax	Zc3h11a
Echs1	Rbms1	Eif2b4
Ago2	Pin1	Ccar1
Rbm19	Dsg2	Nop10
Slc25a3	Dcp1a	Cwc15
Usp9x	Rmdn1	Cmbl
Gmds	Stbd1	Ythdf2
Vat1	Slc25a13	Ap1s1
Ldha	Ctsa	Nlrp14
Uso1	Ntan1	Nlrp5
Syncrip	Pfdn2	4930583H14Rik
Rgn	Ssbp1	Rad21
Prodh	Gprc5c	Pank2
Rmdn3	Ptma	Ufd1l
Pa2g4	Pabpc1	Hspa4l
Gabarapl2	Cirbp	Marcks
Ifit1	Ccdc124	Lrba
Tsc22d1	Cdk4	Lamc1
Alpg	4931406P16Rik	Gspt1
Nfs1	Rheb	U2af1
Napa	Wdr4	Sympk
Rplp2	Npc2	Bat3
Faah	Myh9	Ttc38
Aldh16a1	Xpo4	Map2k6
Gnb2	Agpat9	Ppp1cc
Pdpn	Mtm1	Ppwd1
Gnb1	Mcm4	Ddx46
Akr7a2	Gap43	Rell1
Tagln2	Bre	Slc25a13
Rufy1	Tcl1b2	Ints4
Kpnb1	Enoph1	Sdhaf2
Myh9	Bzw1	Efnb2
Lbr	Uck1	Prdx6
Dnajb4	Rala	Abcb7
Flii	Sec11a	Top1
Atp13a1	Paox	Ranbp2
Aldh7a1	Safb	Hmgcl
Tm9sf4	Ppm1g	Hpcal1
Ndufs7	Anapc4	Glipr2
Ebna1bp2	Fbp1	Chd8
Ywhag	Wdr12	Sec24b
Igf2bp3	Usp45	Psmd3
Stom	Emc4	Ccdc90a
Pdzk1	Pkm	Phf3
Wtap	Dhx15	Las1l
Rab10	Tomm40	H2afv
Opa1	Timd2	Atp5d
Camk2g	Usp28	Rfc4
Qki	Dync1i2	1110007A13Rik
Wdr43	Als2	Hnrnpa1
Pdia5	Chd9	Myom2
Rab1b	Gnb2l1	Ap2m1
Ftl1	Hnrnpl	Eed
Rab14	Rps12	Hk2
Vps13b	Mt-Cyb	Clic1
Ogdh	Folr1	Ppil1
Psmb6	Decr2	Stx7
Mgat4a	Ndufs2	Acaa2
Pex26	Apip	Pdk1
Ezh2	Prpf4b	Srsf2
Rab1A	Dnmt1	C87977
Slc12a9	Klhl22	Tuba4a
Wdr3	Fbxw24	Nudcd1
Ywhab	Sfpq	Eml2
Lpin2	Bend3	Ldha
Zfp57	Pmm1	Adk
Isg20l2	Nlrp9a	Hspbap1
Zfp120	Ift22	Lima1
Elmod2	Ss18	Rtn4
Dlgap4	Tk1	H2afx
Rap1b	Mia3	Atp5j
Ddx1	Gm20390	Gm10436
Tmem120a	Lman2	Thoc4
Cttn	Tor1b	Nlrp4a
Rab6a	H2afv	Pycrl
Acox3	Poldip2	Lmna
Sgpl1	Bscl2	Eif3e
Etfa	Ranbp2	Snf8
Usp46	Ddb1	Rbmx2
Nup133	Chtop	Ints10
Ubac2	Myo1b	Nup50
Ndufa4	Sars	Asah1
Galm	Caprin2	LOC100505147;Lsm7;Gm10146
Fis1	Tax1bp3	Faf1
Rab18	Marcks	Dus3l
Hbb-b2	Rwdd4	Dhx9
Kif23	Ncl	Ttc9c
Ccdc6	Pdhb	Suox
Eef2k	Tnip1	Dnm1l
Hmgcs2	Mycbp	Xrn1
Smarcc1	Pdcd4	Saal1
Ass1	Ehd1	Pcx
Letm1	Ap1m1	Cdk7
Psmc4	Rbm19	Gm6941
Bmp15	Fam50a	Rab22a
Srpra	Pogz	Tbl1xr1
Myorg	Akap12	Ngly1
Pcyt1a	Eif3b	Ppif
Ywhaz	Urb2	Med31
Cox5b	Prdx6	Psmd5
Slc39a4	Npm1	Anp32e
Tubb3	Parvb	Hist1h2af
Ak2	Eif2s3x	Bms1
Chchd6	Creb1	Daglb
Cenpe	Psmd8	Ireb2
Ybx3	Ccbl1	Dcun1d1
Cdc42bpb	Vps4b	Ddx27
Ldhc	Plod2	Sgpp1
Tcl1b2	Frg1	Rab11fip4
Myo18a	Ccnt2	Rnps1
Cdipt	Sec31a	Tmpo
Septin7	Igbp1	Pik3r1
Hat1	Psmd3	Lyplal1
Ahcy	Kif11	Gpx4
Ndc1	Ror1	Nln
Gda	Rps28	Emg1
Mfge8	Zfc3h1	Mobkl3
Upf1	Atf2	Nup214
Pdhx	Mybbp1a	Pde12
Tm9sf3	Wibg	Mtdh
Zw10	Vti1a	2310044H10Rik
Acat1	Rtn4ip1	Pitrm1
Pebp1	Dhx40	Tjp2
Rhot2	Atg14	Pes1
Hspa8	Lsm12	Ppp1ca
Gstm5	Ctsc	Mov10
Syne3	Tsen15	Atp1b1
Zp3	Timm8a1	Swap70
Ube2d3	Fut11	Cnnm4
Thop1	Naa35	Atp5e
Itsn2	Psat1	Pak1ip1
Pfn2	Ndfip2	Trim24
Tmed3	Glul	Rps26
Dynlrb1	Crtc2	Polr2g
Ap3b1	Tfg	Snap23
Dynll2	Usp15	Mccc2
Ndufs4	Gtf2f2	2010012O05Rik
Adck1	Psmd11	Oas1e
Atp5f1c	Ubqln1	Rrs1
Parp4	Gja1	Aass
Adss2	Pramef6	Csrp1
Dnah5	Fbxw26	Plin3
Uqcrh	Tceb2	Tuba1c
Pafah1b1	Fbxw19	Gpr107
Mrpl12	Gm2a	Got1
Gdi2	Rprd1b	Cdc16
Rdh10	Tars	Ftl1
Glrx	Cherp	Yme1l1
Pik3r4	Xiap	Prpf4
Far1	Atp1a4	Eif3a
Atrx	Ppfibp2	Rrp1
Nomo1	Rpl24	Tsc22d1
Dctn1	Vamp7	Cwc27
Cenpv	AU015836	Ints2
Prdx2	Ssrp1	Fbxw17
Ggct	Rps29	Slc12a9
Tpi1	Kif2a	Plin2
Aldoa	Txndc17	Rbm26
Myf6	Rdh12	Gyg
Tp53	Rps15	Tuba1b
Aspscr1	Med26	Nap1l4
Akr1a1	Lzic	H1fx
Copg1	Fabp5	Vasp
Incenp	Gnl3	Epcam
Lonp1	Grcc10	Ptpn11
Nln	Tpm3-rs7	Fam129a
Rrp7a	Mnat1	Nol9
Hspa4	AU018091	Mdc1
Nadk2	Cstb	Arfgap1
Rmdn1	Ccdc186	Soat1
Fah	Aifm1	Gmps
Ppp1cb	Mrps18c	Nfu1
Stx17	Mta2	Fbxw18
Mff	Nudt2	Tmsb15b2
Cfdp1	Vdac1	Cggbp1
Pdpr	Stx17	Farsb
Slc9a3r1	Nlrp14	Eif4b
Mdh1	Sp2	Bach1
Atg16l1	Rpl7	Tuba3b;Tuba3a
Pip4p2	Nop2	Surf2
Adam10	Gm13154	Rbm39
	Col18a1	Unc45a
	Aldh9a1	Enpep
	Sirt2	Tuba1a
	Bag5	Pycr2
	Polr2a	Wbp4
	Slc2a3	Acbd7
	Ddx39a	Hint2
	Ube2d3	Krt7
	43354	Mta3
	Idh2	Ublcp1
	Otud6b	Polr2d
	Gm13102	Ccdc43
	Psma3	Ube2d3
	Gltscr1	Fbxl18
	Gm20604	Serp1
	Chchd6	Phactr2
	Cdv3	Hadh
	Patl1	Gm13023
	Baz1a	Ahnak
	Eral1	Upf2
	Znrd1	Bud31
	Mcur1	Gm4943
	Pla2g15	Mms19
	Wdr41	Hpca
	Ccdc85c	Itfg3
	Ahdc1	Mybbp1a
	Tcof1	Aldh7a1
	Eif4h	Asna1
	Srcap	Lig1
	Hacd3	Mtrr
	Rnf40	G3bp1
	Hs1bp3	Erp44
	Polr1b	Uchl1
	Smap	Ddx39
	Hspa9	Atp5c1
	Kcmf1	Akr1a4
	Mrps15	Sod2
	Arpc1b	Uchl3
	Gdf3	Htatsf1
	Mrpl52	Lama5
	Atg12	Atp5o;LOC100047429
	Oog3	Usp48
	Actn4	Nlrp4c
	Phf5a	Pdcd2
	Prmt1	BC017158
	Dcakd	Rrm2b
	Mdn1	Pkn2
	Ubap2	Skp1a
	Fbxl20	Pls1
	Nono	Dffa
	Psmd14	6430527G18Rik
	Myl12a	Chmp4b
	Ammecr1	Pabpn1
	Sbds	Tsc22d2
	Acbd7	Krt8
	Clpp	Cfdp1
	Nt5c3b	Rod1
	Fscn1	Efhd2
	Mbd3	Nup155
	Nufip2	Crabp2
	Pip5k1c	Ddx24
	Nup133	Chchd4
	Rab24	Pter
	Znf622	Triap1
	Tjp2	Ccdc93
	Gxylt1	Tmem41b
	Naa30	Hist1h2bh
	Psmb6	Ahctf1
	Tbc1d1	Akr1b8
	Trappc3	Hmgn5
	Cryl1	Ruvbl1
	U2surp	Mrpl39
	Myl12b	Rsl1d1
	Mtrf1	Tars
	Smu1	Gdi1
	Arl1	Fabp3
	Rnf34	D19Bwg1357e
	Dbr1	Arfgap2
	Phf11	Srsf5
	Smg8	Plcb3
	Pms1	Gtpbp4
	Scfd1	Basp1
	Pdap1	Krt19
	Sec62	Rbm22
	Gstt2	Srsf7
	Slc25a1	Eif3d
	Cdh1	Arl3
	Gpi	Ywhab
	Impa2	Gps1
	Mthfd2	Ywhaq
	Rps11	Paics
	Jarid2	Synrg
	Gpbp1l1	Nop58
	Zfpl1	Psmb7
	Ogdh	Bag3
	Commd6	Hat1
	Rtn4	Arpc1b
	Farsb	Fam162a
	Ubl7	Adh1
	Ireb2	Noc2l
	Snrpa1	1500003O03Rik
	Pcyt1a	Eif3c
	Sars2	Pawr
	Ywhab	Tpd52
	Haus2	1110054O05Rik
	Pwp2	Gm9843
	Ahcyl2	Ctsa
	Rpl10	Ormdl3
	G3bp1	Tspan8
	Cstf1	Acsl1
	Faf2	Cstf2
	Elavl1	2610019F03Rik
	Coil	Gak
	Kbtbd7	Prpf6
	Zfp57	Dsp
	Psmb4	Surf1
	Acly	Nars
	Mta1	-
	Mest	Dnajc11
	Etfdh	Gsk3b
	Ngfr	Ugdh
	Hps3	Mrps30
	Ilf3	Eomes
	Tbcc	Senp8
	Dctn2	BC053393
	Aspm	Krt18
	Scap	Havcr1
	Nif3l1	Pycard
	Spag1	Dtymk
	Tmem135	Ncoa3
	Rplp0	Arl8b
	Txn	Nme1
	Top3b	Rab4a
	Mvb12a	Plk1
	Incenp	Hnrnpa2b1
	Pdk1	Ranbp3
	St13	Rnf160
	Ehd3	Rps28
	Itfg1	Cops8
	Wdr83	Dck
	Ptdss2	Fmr1
	Cdipt	Eif3i
	Pdia6	E330009J07Rik
	Mark2	Pafah1b1
	Mybl2	Klhdc4
	Zc3h4	Cdk5
	Sar1a	Nup153
	Eif1	Rprd1b
	Cse1l	Iah1
	Atp11c	5730590G19Rik
	Mrpl41	Gldc
	Ctnnbip1	Ndnl2
	Odf2	Rps6ka1
	Zfp2	Cap1
	Renbp	Numa1
	Dhps	Bysl
	Shq1	Clpb
	Atp5l	Wasf2
	Sf3b2	Exosc4
	Sh3bgrl3	Plec
	Melk	Picalm
	Nfxl1	Cul2
	Sec22a	Tdp1
	Ptprf	Utp6
	Agpat1	Iws1
	Snx5	Wdr4
	Mrpl27	Mtap1s
	Sesn2	Mepce
	Arl8b	Gpa33
	Rad18	Eif3f
	Cops4	Psmd10
	Slc7a6os	Skiv2l
	Med25	Nlrp9a
	Bcar1	Gstt2
	Tpi1	AK010878
	Gtf2i	Suds3
	Snrpa	Ckap4
	Tmed10	Pcnp
	Tmx2	Ostc
	Strap	Mri1
	Ctnnd1	Impa2
	Ralgps2	Cnot8
	Slc35f2	Nup85
	Cept1	Srp72
	Emg1	Cd2ap
	Ints12	Ccdc51
	Phc2	Mphosph10
	Pmpcb	Eya3
	Bex4	Sh3gl1
	Plac8	Neu1
	Polr1e	Atg16l1
	Sod2	Eif3l
	Unc119	Gss
	Iap	Ywhag
	Mrps31	LOC100039215
	Babam1	Idh3b
	Lin28a	Gmppb
	Acadvl	Ass1
	Nabp1	Gorasp2
	Snrpb	Crls1
	Abr	Luc7l2
	Cdca8	Tia1
	Asl	Slc7a5
	Pycrl	Nhp2
	Usp8	Wdr91
	Tpd52	Acbd5
	Bcar3	Dnaja2
	Ppp1r2	Ppcs
	Rpl32	Atp5b
	Ogdhl	Commd2
	Msh2	Slc15a2
	Hnrnpf	Ephb3
	Gtf3c3	Abcd3
	Ndor1	Gng2
	Isoc2a	Suclg1
	Ktn1	Skiv2l2
	Snrpd1	Slc9a3r1
	Rufy1	Palm3
	Minos1	Ptbp1
	Bckdk	Fkbp8
	Ndufv1	Zc3h4
	Ass1	Fbxw8
	Tm9sf2	Tsc22d4
	Ncbp2	Gm5616
	Fbxw20	Ap2b1
	Hsp90ab1	Impa1
	Gpd2	BC051665
	U2af2	Ubqln4
	Hspa4l	Hccs
	Hgh1	Smc5
	Ubap2l	Hells
	Cox5a	Psmc2
	Eci1	Chtf18
	Rbm25	Hsd17b4
	Suz12	Myg1
	Tmx4	Numb
	Khdc3	Etfdh
	Nsun2	Myeov2
	Wrap53	Gdi2
	Exosc10	Tomm34
	Xpo6	Gnpda2
	Gldc	LOC100046151
	Gna14	Fbxw15
	Rbm28	Padi6
	Ctnna2	Dpp3
	Tmsb4x	Rap1gds1
	Lsg1	Ski
	Gtf2h1	Ube2l3;Gm10705
	Rbm10	Yipf3
	Lin9	Sptlc1
	Tmem33	Rab10
	Ssb	Copb2
	Usp38	Ssr1
	Atl1	Ctdp1
	Ap2s1	Ndufv2
	Capns1	Cebpz
	Trove2	Serbp1
	Hdac4	Ech1
	Snapc1	Luc7l
	Sp1	Fis1
	Tcerg1	Krr1
	Bcl2l1	Ccnk
	Man1b1	Sucla2
	Scfd2	Lyar
	Pfdn5	Gsn
	Psmb1	Leng8
	Rspry1	Necap1
	Timm50	Gnb2l1
	Arl2	Ankfy1
	Eif4e3	Iqgap3
	Psmc4	Slc25a10
	Ilk	Acot9
	Snrpe	Pno1
	Scaf11	LOC635999
	Polr2h	Nedd4
	Psap	Ap2a1
	Mt2	Cst3
	Snx15	Ndufa9
	Hmga2	Orc4l
	Stx8	Cog2
	Toe1	Nubp2
	Rrp15	Ndrg1
	Tmem165	Nutf2;Gm10349
	Mbd2	Bat2l
	Pfn2	Pgd
	Atp5a1	Smg7
	Scrn2	Nop14
	Gopc	Mvd
	Map7d3	Lars
	Smarcal1	Ptgr1
	Ttc9c	Coq9
	Acadl	Bat2
	Gjb3	Tmem49
	Mrps30	Poldip3
	Esam	Ebna1bp2
	Mccc2	Rhot1
	Anks1a	BC031781
	Hpdl	Rab1b
	Tpp2	Aurkaip1
	Rbm3	Glud1
	Mdh2	Nat10
	Mtco2	Exosc5
	Nubp2	Gm3724
	Myadm	Pdhb
	Arid3b	Mtpap
	Smc5	Iars2
	Ammecr1l	Mtfr1
	Eif4e2	Tssc1
	Ckb	Rars2
	Psmb7	Pdap1
	Flt4	Ppp6r3
	Eef1b	Rab2a
	Cnbp	Ogdhl
	Isy1	Sumo1
	Fam45a	Npm2
	Snrnp200	Smu1
	Plk1	Csnk1e
	Lmna	Lgals1
	Tardbp	Dohh
	Plcd1	Shmt2
	Nosip	Phb
	Ipo5	Hadha
	Cltb	Set
	Tfip11	Gm9840
	Gsto1	Ugp2
	Ostf1	Ddx5
	Hnrnpk	2010321M09Rik
	Ptbp1	Exosc10
	Myef2	Zmpste24
	Rnmtl1	2010107E04Rik
	Fbp2	Nucks1
	Kdm6a	Kbtbd8
	Mrpl48	Rbm17
	Racgap1	Cox7a2l
	Epcam	Nae1
	Gpaa1	Bpgm
	Echs1	Eea1
	Upp2	C630004H02Rik
	Dnajb1	Nasp
	U2af1	Uqcrc1
	Pih1d1	Gm3837;Pdcd5
	Mrpl49	Gm9791
	Cyfip2	Herc4
	Tigar	Med17
	Gm340	Gm2423
	Rcc2	Pik3cb
	Ctsf	Srp19
	Metap1	Rab4b
	Suv39h2	Ndufb3
	Eif2b3	Chchd6
	Rplp1	Hnrnpab
	Gyg1	Gm14443
	Cct7	Cpsf2
	Rbbp4	Pramel6
	Tagln2	Ctsc
	Acsf2	Vbp1
	Pqbp1	Sord
	Tmem259	Aatf
	Sephs2	Ppm1g
	Tex10	Atp1a1
	Tsc2	Mtmr14
	Ywhae	Rraga
	Hmgcs1	Tubal3
	Sf3b6	Nt5c
	Pramel6	Slc35b2
	Ctsd	Hdac2
	Atp5c1	Vrk1
	Vnn1	Tipin
	Me2	Pelp1
	P4ha1	Fmnl2
	Hist1h2ah	Gnb2
	Syngr1	Cdt1
	Exosc6	Ipo9
	Dnd1	Naa38
	Ttc1	Atad1
	Timeless	Nid1
	Etf1	Cog4
	Mpc1	Endog
	Trmt10a	Mfsd7c
	Hist1h2bf	Hmbs
	Tm7sf2	Uhrf1bp1l
	Bhmt	Slc25a20
	Ddx55	Dpy30
	Epdr1	Cpsf3l
	Dlg1	Alpl
	Atp5j	Armc6
	Gnpnat1	Dido1
	C1qbp	Morf4l2
	Eftud2	Elp3
	Cldn6	Sp1
	Pip5k1a	Sri
	Dgkq	Bend3
	Snrpd3	Tkt
	Scarb2	Dhx16
	H2afy	Fam188a
	Usp33	Eif2b5
	Triml2	Capzb
	Wdr45	Whsc2
	Ostc	Rbm8a
	Eif4a1	Adsl
	Dab2	Pex14
	Echdc2	Abhd11
	Msl2	Polr2e
	Gm14420	Ppp1r12a
	Tdrp	Gnpda1
	Extl3	Ttyh3
	Slc25a4	St13
	Mipep	Egln1
	Hk2	Rrp12
	Pafah1b3	Kdm2b
	Mapk8ip3	Sod1
	Tfap2c	Sirt5
	Dusp7	Med23
	Nup88	Ubtf
	Cdc34	Cltb
	Alas1	Pold1
	Ppp1ca	Spna2
	Bdh2	Atp5j2
	Ccdc43	Pola2
	Limd1	Itsn1
	Herc4	Ddx51
	Tle6	Man2c1
	Luc7l	Acadvl
	Timm44	Frg1
	Rasa3	Atr
	Sgpp1	Rangap1
	Pcbp1	Med4
	Hap1	Gm6180
	Tjp1	Vps36
	Lgals1	Flna
	Grik3	Rbm10
	Bnc2	Dnaja3
	Calcoco2	Glrx
	Cct4	Sparc
	Tomm70a	Lrrfip1
	Bnip3	Tmx1
	Btrc	1700066M21Rik
	Dcps	Anp32a
	Bnip2	Gtf3c2
	Atxn10	Nt5dc1
	Dbn1	Ap3m1
	Ythdf3	Nedd8
	Commd10	Cr1l
	Dbnl	Pdha1
	Fubp1	Ciao1
	Ctnna1	Ywhae
	Bcl9	Grhpr
	Fen1	Dazap1
	Usp48	Pde6d
	Sf3b4	Dnpep
	Golga1	Pdk3
	Rpl6	Tacstd2
	Pcdh20	Uqcrc2
	Phldb2	Pik3r4
	Cdk5rap3	Tial1
	Rpl37a	Psmd12
	Neu1	Ppp5c
	Gm561	Psmb4
	Nhp2	Wdr36
	Igf2bp1	Nudt7
	Wdr90	Pwp2
	N6amt2	Utp15
	Prpf31	Eif2b2
	Galnt7	Mlycd
	Suclg2	Zfp568
	Mcm7	Rbm27
	Ube2l3	Lrrc47
	Ap3b1	Prim1
	Psma2	Anp32b
	Cat	Mtap7
	Git2	Mapre2
	Kti12	Tomm5
	Smpd4	2310036O22Rik
	Arl15	C1qbp
	Zranb3	F11r
	Tmcc1	Slc44a2
	Gaa	Smc4
	Serpinb1b	Mga
	Gnptab	Sap18
	Rogdi	Pex13
	Shroom3	Ngdn
	Ccsmst1	Eif3g
	Zfp345	Ap1g1
	BC024978	Eps15l1
	Zbtb43	Nlrp4f
	Pramel7	Tbl2
	Ago3	Faf2
	Xrcc3	Smad2
	Dvl1	Celf2
	Larp6	Xpnpep1
	Flg2	Plek
	Dmgdh	Prkab1
	Cep95	Rer1
	Slc25a14	Slc25a11
	Dnph1	Fbxw28
	Akr1c20	Aak1
	Lgals6	Heatr1
	Raver2	Txlna
	Kif2b	Ssu72
	Gm28047	Ndufaf2
	Rnf219	Cryz
	Znf335	Capns1
	Gm7964	Leo1
	Tprn	Akt1s1
	Zfp82	Ddx18
	Rpl10l	Nxf7
	Mmp14	Dhx29
	Pramel5	Ndufs7
	Enpep	Fasn
	Csta	H2-D1;LOC100045864
	Krt8	Fhod1
	Ehhadh	Cpsf3
	Scp2	Gtf2e2
	Uba3	Slc16a1
	Exosc1	Vps39
	Sft2d2	Eif4e3
	Kctd12	2010106G01Rik
	Krt18	Rexo4
	Steap3	Aimp1
	Lphn2	Tfip11
	Naglu	Isoc2a
	Atat1	Imp4
	Rc3h1	Uap1l1
	Emd	Lyrm4
	Trmt1l	Dmgdh
	Got1	Slk
	Snx11	Pspc1
	Gatad1	Pgk1
	Golga3	Snrnp70
	Ccnf	Tk1
	Prep	Trip12
	Rrm1	Ckb
	Grk5	Stk17b
	Fbxw11	Ran;LOC100045999
	Hykk	Vac14
	Dcbld2	Acss2
	Mrps21	Timm8b
	Mink1	Cnn2
	Efhd2	Arih1
	Med10	Atn1
	Psme3	Fbp3;Fbp1
	Rps27a	Aimp2
	Pdhx	Pgs1
	Exosc8	Fam54a
	Eri1	Nudt14
	Arhgap28	Man2a1
	Papola	Anks1b
	Eif1a	Rfk
	Atp5d	Tra2b
	Osbpl7	Sco1
	Gigyf2	Blmh
	Mga	Eif2s1
	Atp1b1	Ptpn23
	Gbe1	Acaa1a;Acaa1b
	P4ha2	Dync1li2
	Isoc1	Ksr1
	Snx1	Wdr18
	Npm3	Ftsj3
	Gmnn	1300018J18Rik
	Hist1h3a	Trnt1
	Trim27	Cope
	Ppp1r10	Tor1aip1
	Snrpf	Ndufa8
	Sipa1	A2ld1
	Rnf7	Dnajc19
	Nudt21	Qdpr
	Triobp	Eif3h
	Phyhipl	Rab35
	Dcaf7	Dmap1
	Pak1	Pcbp2
	Arhgap21	Tmem168
	Inpp5a	Polr2b
	Mrps10	Strap
	Sde2	Rragc
	Tcf7l1	Acot7
	Mrpl51	Aldh1l1
	Rint1	Sept7
	Bag3	2410001C21Rik
	Ulk1	LOC100503183
	Mrpl9	Cox17
	Ppcs	Rai14
	Ofd1	Fbxo7
	Etfb	Lbr
	Akap9	Recql
	Cttn	Sgol2
	Asna1	Aarsd1
	Phb	Casc3
	Nipsnap3b	Haus7
	Itm2c	Dlgap4
	Ddt	Pex11b
	Ttf1	Gnb1
	Tdgf1	Brix1
	Adi1	Snd1
	Nr5a2	Dis3
	Macrod1	Mrto4
	Tmem192	Uso1
	Lrpap1	Polr2c
	Dennd5a	Rfc5
	Rprd2	Supt6h
	Det1	Gnl2
	Ints10	Eif2s3x
	Sfrp1	Rbm5
	Tet2	Psmb3
	Sigirr	Copg2
	Rap2b	Cyfip1
	Cdc40	Parp4
	Snx2	Gnl3
	S100a11	Gtf2f2
	Dazl	Prkrip1
	Arhgap42	Eprs
	Hmgcl	Nup88
	Phb2	Heatr2
	Atp5h	Spag1
	Anxa2	Pex1
	Cyp2s1	Vamp7
	Dnmt3b	Pik3c3
	Gemin4	Rpap1
	Nek9	Ppm1f
	Cenpb	Magoh
	Trappc2l	Mfsd1
	Ap2b1	Golga7b
	Psmd13	Crem
	Atxn1l	Timm8a1
	Acbd6	Zcchc8
	Rbmx	Rasa1
	Uxs1	Ilkap
	Zak	Polr1a
	Nfatc2ip	Hook1
	Rbp1	Actr2
	Itga3	Mtch1
	Gfm1	Spry4
	Ly75	Gpi1
	Chchd4	Cript
	Slirp	Nlrp9b
	Eps8	LOC100048522
	Qtrt1	Pip4k2c
	Znf593	Nckap1
	Dpf2	Nsun5
	Rpp21	Rps27a
	Brca2	Lars2
	Becn1	Csad
	Pld3	Copb1
	H3f3a	Ppfibp2
	Sf3b5	BC057079
	Atf7ip	Immt
	Dazap1	Rabggta
	Tapt1	Prpf38b
	Ncoa5	Ahcy
	Ccdc47	Bub3
	Rcl1	Gas6
	Endog	Tm9sf1
	Tldc1	Utp3
	Arfgap2	Slc39a7
	Kansl2	Parp1
	Hist1h1a	Vamp4
	Sf3a2	Bhmt
	Cep44	Tprn
	Pcyox1	Klraq1
	Myo6	Pcmt1
	Uqcrc1	Mre11a
	Hsd17b2	Cul4b
	Aplf	Dnajc13
	Coa3	Surf6
	Mapre1	Uvrag
	Gfer	Safb
	Pdk3	Hps5
	Vars	Nlrp9c
	Cfl1	Ywhah
	Tyw1	Khdc1c
	Gltscr2	Fbxo6
	Idh3b	Stxbp2
	Adat1	Hmmr
	Ccdc94	Ybx1
	Arhgap18	Aprt
	Myh10	4931406C07Rik
	Kif1b	Glg1
	Polr2d	Copg
	Supv3l1	Rdx
	Ckmt1	Pih1d1
	Atrx	Ncbp1
	Tmppe	Tmem63b
	Atp5b	Rbm15
	Trappc11	Dr1
	Wdr89	2010305A19Rik
	Rapgef5	Gpx1
	Olfr934	Vps33b
	Rpl7l1	Lancl1
	Rps10	Srp9;LOC100503508
	Mcm2	D6Wsu116e
	Khsrp	Actr3
	Nav1	Gtf2f1
	Atg4b	Kars
	Fam3c	Eif3m
	Golph3l	Sh3kbp1
	Tbl2	Pole
	Ogg1	Esd
	Col4a2	Cmpk2
	Dus3l	Mmgt1
	Psmb3	Mapre3
	Ide	Ahsa1
	Ccdc85a	Ak2
	Ptpn11	Sdhd
	Tiam1	Gm813
	Dis3	Tsg101
	Hist1h1d	Fam82a2
	Akr1a1	Prune
	Nudt19	Dnmt1
	Pard6b	Med6
	Actg1	Ppp2ca
	Zp1	LOC100505035
	Zswim8	Denr
	Lrrc14	Uqcr10
	Kat7	ORF19
	Nelfa	2310001A20Rik
	Cnih4	Adss
	Etv5	Gart
	Mpi	Uqcrb
	Fam168a	Wdr43
	Mtmr9	Avl9
	Mettl18	Brp16
	Aaas	Pnn
	Gm3604	Zfyve26
	Sae1	Rras2
	Csnk2a2	Spp1
	Marcksl1	Uqcrfs1
	Fggy	Nvl
	Ndufb4	Kifc5b
	Mnt	AU015836
	Foxj3	Map2k2
	Lyrm4	Ola1
	Lactb2	Snrnp27
	Dctpp1	Ube2g1
	Usp14	Hps6
	Rfc5	Ppan
	Gm1840	Gtf3c1
	Lap3	Cct4
	Exosc3	Ndufa7
	Mfn2	Supv3l1
	Mysm1	Gfm1
	Bcas2	Gabpa
	Srsf9	Hadhb
	Smarca4	Ddx23
	Srrt	Acox3
	Crym	Pdcd6
	Dnaja2	Mki67
	Tmem260	Mipep
	Eif5b	Amacr
	Sppl2a	Pecr
	Trmt10c	Spag9
	Med21	Dstn
	Bysl	Qk
	Cacybp	Copa
	Emsy	Ogt
	Ghdc	Coasy
	Chchd2	Bop1
	Mmgt1	Smc2
	Lcp1	Dctpp1
	Gins2	Sdha
	Actn1	Ndufs5
	Dnaaf5	Ogdh
	Slc38a2	Nans
	Hgs	Nosip
	Dnpep	Trappc6b
	Rpl21	Hspa4
	Srpr	Etl4
	Hspb8	Itsn2
	Naalad2	Cnpy2
	Alb	Hmgn2;Hmgn2-ps1
	Ooep	Adh5
	Pfkp	Gm10175;LOC100504871;Atp5g2;LOC100039108
	Sf1	Aldh6a1
	Churc1	Mesdc2
	Nup98	Pfdn4
	Synm	BC031181
	Atp1a2	Sra1
	Eif4ebp1	Eef2
	Luc7l3	Fbxw14
	Zic3	2700060E02Rik
	Ndufb11	Ctcf
	Cnpy2	Sumo2
	Map7d2	Agpat9
	Taf11	Capg
	Rbm27	2610039C10Rik
	Tpmt	Blvra
	Bax	Gm10110
	Ilf2	Psmd9
	Cog6	Pfdn2
	Gm9774	Vta1
	Clic1	Adi1
	Cenpj	Timm22
	Atp5o	Lypla2
	C87977	Ubr5
	Prpf8	Riok3
	Adk	Yars
	Hmgn1	Pdp1
	Chchd5	Stt3a
	Gpr89a	Zfp330
	Slc25a20	Fpgs
	Cnot11	Acot8
	Gpatch1	Ppm1h
	Mastl	Mapk3
	Bag4	Prmt1
	Zfp947	Ttc4
	Dpy30	Ndufs8
	Dlat	Hsph1
	Sephs1	E330017A01Rik
	Bach1	Nup133
	Wdr91	Wdr12
	G3bp2	Adrm1
	Taok1	Otud1
	N4bp2l2	Polr1b
	Mrpl2	Tmod3
	Zfp825	Raet1d
	Tti2	Arfip2
	Uck2	Hspb1
	Baz2a	Apoa1bp
	Gda	Slc25a48
	Mpc2	Dcaf5
	Myo1d	Acy1
	Tpp1	Tln2
	Akr1b8	Hprt
	Nfkbia	Vipar
	Clic4	Slc4a1ap
	Cachd1	Uba2
	Arg2	Arl2
	Mpg	Oog4
	Mpo	Oas1f
	Pou2f1	Ppme1
	Tubb3	Pom121
	Pnpla6	N4bp1
	Parp4	Trap1
	Drosha	Rg9mtd1
	Lmnb1	Vps4b
	Lrp2	Tbc1d15
	Rb1	Pin1l
	Palb2	Actl6a
	Ndrg2	Tfg
	Tbrg1	Son
	Tsr1	Ankrd33b
	Rps27l	Polr2k
	Apbb1	Tspan6
	Gart	Nup107
	Ogt	Sec61a1
	Gapdh	Spin1
	Mkln1	Mina
	Scamp3	Spty2d1
	Rabep2	D2Wsu81e
	Wdr62	Ddrgk1
	Nasp	Seh1l
	Tanc1	Ptpn1
	Cog2	Arpc3
	Ift57	Csde1
	Trim34a	Itpa
	Picalm	Lancl2
	Pfas	Fam118b
	Akr1b7	3110040N11Rik
	Supt3	Spg21
	Bptf	Utp14b
	Prpf38a	1110014N23Rik
	Cwf19l1	Ampd3
	Tubb5	Sh3bgrl3
	Isca2	Lpin2
	Utrn	Arpc2
	Bpgm	Arhgdia
	Tbc1d8b	Cfl2
	Rabepk	AI661453
	Cbx7	Gm3776
	Tsn	Slco4a1
	Ciapin1	Bclaf1
	Slc30a5	Ipo11
	Anapc10	2610027L16Rik
	Pnma2	Ctps
	Uqcr11	Uqcrq
	Gdi1	Tfam
	Mocs1	Xpo4
	Kpna1	Mdh2
	Prom1	Ciapin1
	Pgam5	Gmppa
	Fkbp3	Magt1
	Mapk1	Arcn1
	Erbb2ip	Aldh2
	Rtn3	Vcl
	Dot1l	Rab21
	Apobec3	Ctsb
	Shoc2	Naa16
	Smn1	Becn1
	Sptan1	Tut1
	Kpna2	Ndufb6
	Abl2	Pgm3
	Srgap2	Supt5h
	Aifm2	Fam151a
	Fancb	Scp2
	Dusp6	Myo1b
	Snw1	Scrn2
	Mtx1	Pxn
	Nt5c3a	Ubfd1
	Dnajb12	Adprh
	Hnrnpul2	Dynll2
	Arhgdib	Stx4a
	Paf	Ascc2
	Pfkl	Rela
	Med22	Kpnb1
	Tuba1c	Peci
	Rassf2	Vps13a
	Rab14	Dpm1
	Nme6	Hexb
	Polr2i	Tmed10
	Ssr4	Nxf1
	Uchl1	Iars
	Cdc16	Hrsp12
	Uba1	Pabpc2
	Cct5	Trip4
	Cggbp1	Acat3
	Rnf138	LOC637657
	Akr1b1	Wdr46
	Rps6ka6	Ctnnbl1
	Rgp1	Pak1
	Ddx18	Tox4
	Thg1l	Ints9
	Lrrc59	Wapal
	Polr3g	Sf3b4
	Vps36	Sec23a
	Daxx	Diap3
	Tubb6	Ndufa2
	Ldhb	Ncaph
	Dppa5a	Vps28
	Ppan	Ndufv1
	Slc25a5	Psip1
	Ndufa12	LOC100046843
	Qil1	Top3b
	Cyb5a	Dag1
	Slc16a1	Omt2a
	Tsc22d2	Oxsr1
	Sec23b	Meaf6
	Vrk1	Pgap1
	Get4	Eif2s2
	Cpped1	Bzw1
	Trappc4	Bcl2l10
	Pex1	Sytl4
	Snx16	Wdr37
	Cmtm7	Gm2382
	Hmox1	Idi1
	Cd9	Tprgl
	Igkv1-110	Plekha3
	Lrpprc	Tmem135
	C2cd5	Map4k5
	Nes	Msto1
	Lgalsl	Zc3h15
	Rbms2	Stx12
	Uqcrc2	Nmd3
	Pfn1	Farsa
	Psmf1	Mdh1
	Blmh	Dimt1
	Zc3hav1l	Purb
	Tmem214	Ctps2
	Mvp	Vps26a
	Upp1	Ddx52
	Poldip3	Phb2
	Aar2	Pnpo
	Cbr3	Wac
	F8a1	Atrx
	Dvl2	Ncln
	Cstf3	Epn2
	Commd2	Tnrc6b
	Ercc3	Anxa6
	Cbfb	Ccdc25
	Bms1	Suz12
	Actr10	Morc3
	Tmem222	2610029G23Rik
	Thoc3	Fscn1
	Mat2b	Sars
	Arcn1	Col18a1
	Ptcd3	Map2k4
	Ndufa9	Pdcd11
	Timm10	Rab11b
	Lypla2	Rab3a
	Nrd1	Gnl1
	Trap1	Zc3hc1
	Stmn2	Rab11a
	Dsn1	Nup160
	Rad23a	Ndufb9
	Kank1	Pafah1b2
	Qrich1	Ddx21
	Ccdc22	Nop2
	Cox7a2l	Glul
	Glrx	Adprhl2
	Setd8	Gstp1
	Gm364	Ufc1
	Mterf1b	Pola1
	Rgn	Slc6a9
	Tmsb10	Fam33a
	Llgl1	Flnc
	Ndufb5	Inpp5f
	Arl8a	Cd164l2
	Snrpg	Opa1
	Flnc	Pfdn1
	Mettl21A	Tbca
	Rpf2	Ppp2r2d
	Kat6b	Kpna4
	Adss	Ppp2r5d
	Btbd11	Cd3eap
	Spag7	Ddx20
	Tefm	Pcca
	Otub2	Gorasp1
	Rnps1	Esf1
	Lrrk2	Rab1
	Nelfcd	Nrd1
	Ppwd1	Nlrp4g
	Gm27029	Ppp3cb
	Dlg3	C330018D20Rik
	Vps26b	Nt5dc3
	Dnajc21	44625
	Slc26a2	Pnkd
	Kdm5a	Gfpt1
	Chkb	Idh3g
	Enox1	Med9
	Smc3	Dbil5
	Mt1	Ghitm
	Ggnbp2	Pgrmc1
	Dera	Ccdc47
	Ywhaz	Pan3
	Pwp1	Ncapd2
	Wdr82	Pex6
[truncated: 760 more rows]

## Sheet: r≥0.70&p≤0.05
PA_chen	ZY_Israel	ZY_Gao
Tle6	Diaph1	Cops5
Nlrp5	Aldh7a1	Otub1
Hpcal1	Adsl	Rpe
Ywhae	Hn1l	Fbxw19
Myh11	Cops5	Apeh
Nexn	Pdcd5	Lhpp
Ddx19a	Znfx1	Pla2g4c
Atp2c1	Aip	2410004A20Rik
Ms4a1	Nap1l4	Tubb2a
Dcakd	Pc	Cops7a
Hsd17b4	Fam63a	Tubb2b
Ap2m1	Polr2g	Prdx2
Nlrp14	Aspscr1	Nsf
Sypl1	Uhrf1	Anxa7
Cltc	Crk	D15Ertd621e
Skp1	Dbndd1	Pkm2
Dync1li1	Vcpkmt	Ldhb
Nsf	Copb2	Pik3cd
Rab2a	Rragc	Lsm1
Acot8	Scyl2	Cryl1
Abcb9	Anxa7	Nudt5
Aurka	Strn	Fbxw13
Nlrp4f	Arf5	Efha1
Pex14	Senp8	G6pdx
Gpaa1	Skp1	Vps4a
Erlec1	Stat3	Nlrp4e
Vkorc1	Rrm2b	Fbxw26
Dync1h1	Atg16l1	Prdx1
Bcl2l10	Ufsp2	Dhrs3
Nudt5	Rasa1	Glmn
Ldhb	Pgm2l1	Fsd1
Uhrf1	Nlrp4f	Fbxw21
Rab4a	Mecr	Ldhc
Stbd1	Ubr2	Rufy1
Spin1	Ada	Crym
Arl8b	Shroom2	Cops6
Pkm	Cyb5r3	Akr7a5
Jpt2	Usp9x	Gda
Gdpd1	Kbtbd8	Gstk1
Tspan14	Nudcd3	Cops2
Myo5b	Ddi2	Gstm5
44625	Dnaja4	Cbara1
Bpgm	Rab3gap2	Mvp
Copg2	Anxa6	Pfkp
Txnrd1	Pdpk1	Pfn2
Rab22a	Slc30a3	Fbxw22
Vamp7	Atl3	Cul1
Aldh9a1	Nsfl1c	Cdo1
Gnpat	Cops2	Anxa3
Mcf2l	Park7	Tubb6
Pgp	Lcmt1	Uba6
Daglb	Ppm1h	Akr1b3
Dnmt1	Myd88	Lsm6
Cyb5r3	Prkcsh	Cops4
Aph1c	Nsf	Plaa
Psmd9	Plaa	Naprt1
Pecr	Gm15698	Tubb3
Gsta4	Rhpn2	Fbxw20
Myo5a	Rpusd2	Pfdn5
Pgs1	Rab11b	Tubb2c
Igsf8	Mea1	Pfkl
Nucb1	Pacsin2	Cops3
Dgat1	Vat1	Bspry
Anxa6	Fbxw22	Miox
Ldhd	Snx9	Nlrp2
Abcd3	Tpd52l2	Arg2
Ccdc115	Rab3gap1	Tle6
Cryl1	Pik3r1	Gys1
Acadsb	Taz	Hdac6
Lancl1	Pgm1	Galm
Timm9	Adpgk	Dnaja4
Rab3gap1	Rmdn3	Aldh9a1
Lman2	Pomp	Lcmt1
Nudt7	Sh3kbp1	Ggct
Rhot1	Hdac6	Gbe1
Mvp	Ppme1	Pebp1
Cmc4	Rdx	Tubb5
Akr1b1	Abcf3	Nlrp4b
Ddx4	Fbxw18	Serpinb12
Eea1	Carhsp1	Fbxw23
Scp2	Tbc1d15	0610037L13Rik
Cfl1	Ecm29	Rgn
Exoc1	Aldh6a1	Ywhaz
Tmem199	Rhot1	Pafah1b3
Lamtor4	Bub1b	AI314180
Cdo1	Camk2g	Atp8a1
Dipk2a	Pdcd6ip	Ada
Dnajc7	Dnajc3	Tpmt
Pdcd6ip	Gbf1	Fbxw24
Mtmr14	Nlrp4b	Prdx4
Khdc3	Ddhd1	2010002M12Rik
Ywhaq	Eif1b	Paox
Rnf170	G6pdx	Gmds
Atp1b3	Eef2k	Pgm2l1
Cltb	Pin1rt1	Ddb1
Mtatp8	Atg5	Fbxw16
Hsp90b1	E330021D16Rik	Gsta4
Arf5	Gdi2	Tbcd
Cops6	Phf20	Mat1a
Rida	Znf131	Tmed3
Nudc	Aldh2	Prdx5
Rdx	Otub1	Atg5
Adpgk	Tcl1a	Nlrp14
Slc44a2	Plch1	Nlrp5
Nlrp4a	Nlrp2	Pank2
Pla2g4c	Myh11	Hspa4l
Dnaja4	Gnpda2	Ttc38
Plaa	Lamtor1	Hpcal1
Ywhah	Unc45a	Myom2
Ube2m	Copg1	Pdk1
Rps27a	Cops6	C87977
Slc45a3	E330034G19Rik	Tuba4a
Fpgs	Prune	Ldha
Tubb2a	Hsp90b1	Adk
Wdr48	Rab3a	Gm10436
Uchl1	Ncstn	Nlrp4a
Vamp4	Golph3	Pycrl
Paox	Rab1A	LOC100505147;Lsm7;Gm10146
Tm9sf2	Dlgap4	Ttc9c
Acsl1	Bst2	Dnm1l
Park7	Fam188a	Pcx
G6pdx	Pank2	Rab22a
Aldh2	Rab12	Ngly1
Spry4	Ttc5	Psmd5
Padi6	Ldhc	Daglb
Dnajc3	Col4a3bp	Ireb2
Reep5	Ddx19a	Dcun1d1
Trappc3	Ywhag	Pik3r1
Cfl2	Agk	Lyplal1
Pdcd5	Rab3d	Nln
Sil1	Inpp5k	Mobkl3
Gja1	Atp6v1a	Pitrm1
Aifm1	Cmc2	Polr2g
Uvrag	Snx12	Oas1e
Nat14	Gstm5	Aass
Atl3	Omt2b	Tuba1c
Efcab14	Gmds	Tsc22d1
Bub1b	Vapa	Fbxw17
Myo6	Arl3	Slc12a9
Kbtbd8	Dclk2	Gyg
Tmc3	D10Jhu81e	Tuba1b
Armc10	Alg11	Nap1l4
Pld1	Gdpd1	Ptpn11
Rragc	Acaa1a	Fbxw18
Hook1	AK157302	Tmsb15b2
Tmem143	Oog4	Tuba3b;Tuba3a
Pip4p1	Atp2a2	Tuba1a
Rab3d	Fbxw15	Acbd7
Gapdh	Cul4b	Polr2d
Ano10	Snx18	Ube2d3
Prdx1	Ankrd28	Gm13023
Tmed10	Pls1	Mms19
Tpp2	Tbca	Hpca
Tusc3	Vapb	Aldh7a1
Calm3	Rab22a	Asna1
Psmf1	Fmnl3	Uchl1
Atl1	Tceb1	Akr1a4
Ubr4	Mapre2	Uchl3
Nlrp4b	Cops7a	Nlrp4c
Rnf114	Mfap3	Rrm2b
Txndc5	Lonp1	Skp1a
Dlst	Faah	Pls1
Creld2	Tfb1m	Tsc22d2
Plxnb2	Lcmt2	Crabp2
Ppib	Setx	Pter
Cyb5a	Osbp	Gdi1
Dtx2	Lin54	Arl3
Abcf3	Tulp3	Ywhab
Serinc1	Vamp4	Gps1
Rab3a	Map4k5	Ywhaq
Entpd2	Fbxw21	Fam162a
Dhrs1	E330017A01Rik	Tpd52
Ndfip1	Nagpa	Acsl1
Fkbp1a	Cltc	Senp8
Adk	Rab2a	Arl8b
Zp2	Tonsl	Rab4a
Slc25a15	Dnajc5	Cops8
Ooep	Erc2	E330009J07Rik
Acbd3	Gzf1	Pafah1b1
Apoo	Sacm1l	Cdk5
Ddb1	Prdx5	Iah1
Uchl3	Tsc1	Clpb
Rab11b	Ap1b1	Psmd10
Ttc9c	Apeh	Nlrp9a
Mien1	Naa38	Gstt2
Dynlt1	Gm13023	Atg16l1
St13	Nlrp5	Ywhag
Echdc3	Psen1	Gorasp2
Slc12a7	Oas1d	Acbd5
Bcap29	Erlec1	Dnaja2
Ipo8	Acsl1	Abcd3
Copb1	Tacc3	Tsc22d4
Golga5	Hook3	Hsd17b4
Echs1	Rbx1	Myeov2
Usp9x	Hsph1	Gdi2
Gmds	Pebp1	Tomm34
Vat1	Lamtor2	Gnpda2
Ldha	Csad	Fbxw15
Uso1	Fbxw28	Padi6
Rgn	Cul1	Rap1gds1
Prodh	Sec13	Ski
Rmdn3	Lpin2	Rab10
Ifit1	Pla2g4c	Copb2
Tsc22d1	Tacc2	Fis1
Nfs1	Myo5b	Cog2
Napa	E030010N08Rik	Nutf2;Gm10349
Faah	Ddost	Rhot1
Aldh16a1	Ninj1	Rab1b
Rufy1	Lhpp	Rab2a
Kpnb1	4930522L14Rik	Ogdhl
Dnajb4	Gorab	Npm2
Aldh7a1	Uba6	Gm9840
Tm9sf4	Ube2k	Kbtbd8
Ywhag	Dnajb4	Bpgm
Stom	Wrb	Eea1
Pdzk1	Atp6ap1	C630004H02Rik
Wtap	Dtx2	Gm3837;Pdcd5
Rab10	Fam73b	Gm9791
Opa1	Yipf6	Gm2423
Camk2g	Vbp1	Pik3cb
Rab1b	Vti1b	Rab4b
Rab14	Pcmt1	Chchd6
Vps13b	Cfl2	Vbp1
Ogdh	Gpam	Mtmr14
Mgat4a	Gpatch11	Rraga
Rab1A	Arpc1a	Tubal3
Slc12a9	Acadsb	Slc35b2
Ywhab	Fpgs	Ipo9
Lpin2	Arf1	Atad1
Zfp57	Fbxw16	Fam188a
Dlgap4	Osbpl8	Adsl
Rap1b	Reep2	Pex14
Rab6a	Mtmr14	Gnpda1
Acox3	Uso1	Ttyh3
Usp46	Dnm1l	St13
Ndufa4	Itsn2	Kdm2b
Fis1	Reep5	Sod1
Rab18	Nudt5	Sirt5
Hbb-b2	Atp2c1	Cltb
Kif23	Nudc	Itsn1
Ccdc6	Baz2b	Man2c1
Eef2k	Tsnax	Gm6180
Letm1	Dcp1a	Dnaja3
Ywhaz	Rmdn1	Glrx
Cox5b	Stbd1	1700066M21Rik
Tubb3	Pfdn2	Nedd8
Ak2	Rheb	Ciao1
Chchd6	Myh9	Ywhae
Cenpe	Tcl1b2	Grhpr
Cdc42bpb	Rala	Pde6d
Ldhc	Paox	Pdk3
Tcl1b2	Anapc4	Pik3r4
Ahcy	Fbp1	Ppp5c
Mfge8	Pkm	Nudt7
Pdhx	Usp28	Mlycd
Tm9sf3	Dync1i2	Lrrc47
Zw10	Decr2	Mapre2
Acat1	Prpf4b	Slc44a2
Pebp1	Dnmt1	Pex13
Rhot2	Fbxw24	Nlrp4f
Hspa8	Nlrp9a	Plek
Gstm5	Mia3	Fbxw28
Syne3	Lman2	Eif4e3
Zp3	Bscl2	2010106G01Rik
Ube2d3	Ddb1	Lyrm4
Thop1	Caprin2	Pgk1
Itsn2	Ap1m1	Ckb
Pfn2	Akap12	Vac14
Tmed3	Ccnt2	Arih1
Dynlrb1	Sec31a	Fbp3;Fbp1
Dynll2	Igbp1	Pgs1
Adck1	Atf2	Fam54a
Parp4	Vti1a	Nudt14
Adss2	Rtn4ip1	Blmh
Dnah5	Fut11	Acaa1a;Acaa1b
Pafah1b1	Naa35	Ksr1
Gdi2	Ndfip2	1300018J18Rik
Rdh10	Usp15	Cope
Glrx	Ubqln1	A2ld1
Pik3r4	Fbxw26	Qdpr
Far1	Tceb2	Tmem168
Dctn1	Fbxw19	Rragc
Prdx2	Atp1a4	Acot7
Ggct	Vamp7	LOC100503183
Tpi1	AU015836	Fbxo7
Aldoa	Txndc17	Dlgap4
Myf6	Rdh12	Pex11b
Tp53	Fabp5	Uso1
Aspscr1	Ccdc186	Copg2
Akr1a1	Aifm1	Parp4
Copg1	Nudt2	Heatr2
Lonp1	Stx17	Spag1
Nln	Nlrp14	Pex1
Hspa4	Col18a1	Vamp7
Nadk2	Aldh9a1	Pik3c3
Rmdn1	Sirt2	Ppm1f
Stx17	Ube2d3	Rasa1
Mff	Chchd6	Hook1
Pdpr	Cdv3	Mtch1
Mdh1	Mcur1	Spry4
Atg16l1	Wdr41	Gpi1
Adam10	Ccdc85c	Nlrp9b
	Hacd3	LOC100048522
	Kcmf1	Rps27a
	Atg12	Csad
	Oog3	Copb1
	Dcakd	BC057079
	Myl12a	Immt
	Ammecr1	Rabggta
	Sbds	Vamp4
	Acbd7	Pcmt1
	Rab24	Cul4b
	Gxylt1	Dnajc13
	Naa30	Uvrag
	Tbc1d1	Hps5
	Trappc3	Nlrp9c
	Cryl1	Ywhah
	Arl1	Khdc1c
	Rnf34	4931406C07Rik
	Phf11	Copg
	Scfd1	Rdx
	Sec62	Tmem63b
	Gstt2	Gpx1
	Slc25a1	Vps33b
	Gpi	Lancl1
	Mthfd2	Sh3kbp1
	Zfpl1	Esd
	Ogdh	Cmpk2
	Commd6	Ahsa1
	Ywhab	Gm813
	Haus2	Fam82a2
	Ahcyl2	Prune
	Kbtbd7	Dnmt1
	Zfp57	Adss
	Tbcc	Avl9
	Dctn2	AU015836
	Aspm	Map2k2
	Nif3l1	Ube2g1
	Spag1	Hps6
	Tmem135	Acox3
	St13	Amacr
	Itfg1	Pecr
	Wdr83	Dstn
	Pdia6	Copa
	Mark2	Coasy
	Sar1a	Dctpp1
	Atp11c	Ogdh
	Ctnnbip1	Nans
	Odf2	Hspa4
	Zfp2	Itsn2
	Sh3bgrl3	Adh5
	Nfxl1	Aldh6a1
	Sec22a	Pfdn4
	Agpat1	Fbxw14
	Arl8b	Psmd9
	Cops4	Pfdn2
	Slc7a6os	Vta1
	Bcar1	Lypla2
	Tmed10	Pdp1
	Ralgps2	Fpgs
	Cept1	Acot8
	Phc2	Ppm1h
	Plac8	Mapk3
	Unc119	Hsph1
	Pycrl	E330017A01Rik
	Tpd52	Raet1d
	Bcar3	Apoa1bp
	Ogdhl	Slc25a48
	Isoc2a	Acy1
	Ktn1	Vipar
	Rufy1	Arl2
	Minos1	Oog4
	Tm9sf2	Oas1f
	Fbxw20	Ppme1
	Hspa4l	Tbc1d15
	Khdc3	Pin1l
	Xpo6	Ankrd33b
	Atl1	Tspan6
	Capns1	Spin1
	Trove2	Lancl2
	Bcl2l1	Ampd3
	Scfd2	Sh3bgrl3
	Pfdn5	Lpin2
	Rspry1	Arhgdia
	Arl2	Cfl2
	Eif4e3	Slco4a1
	Tmem165	Ctps
	Pfn2	Tfam
	Gopc	Arcn1
	Ttc9c	Aldh2
	Mrps30	Rab21
	Ckb	Naa16
	Cltb	Becn1
	Gyg1	Fam151a
	Tm7sf2	Scp2
	Pip5k1a	Scrn2
	Pafah1b3	Ubfd1
	Tle6	Adprh
	Scp2	Dynll2
	Rps27a	Rela
	Gbe1	Kpnb1
	Sipa1	Vps13a
	Pak1	Tmed10
	Asna1	Hrsp12
	Ddt	LOC637657
	Becn1	Pak1
	Tldc1	Omt2a
	Pcyox1	Bcl2l10
	Myo6	Sytl4
	Pdk3	Wdr37
	Cfl1	Gm2382
	Polr2d	Tprgl
	Fam3c	Plekha3
	Ptpn11	Tmem135
	Akr1a1	Map4k5
	Nudt19	Stx12
	Mpi	Mdh1
	Crym	Ctps2
	Dnaja2	Anxa6
	Chchd2	Col18a1
	Lcp1	Map2k4
	Dnaaf5	Rab11b
	Ooep	Rab3a
	Zic3	Rab11a
	Tpmt	Pafah1b2
	C87977	Gstp1
	Adk	Slc6a9
	Zfp825	Fam33a
	Gda	Cd164l2
	Akr1b8	Opa1
	Arg2	Pfdn1
	Drosha	Tbca
	Apbb1	Ppp2r2d
	Gapdh	Ppp2r5d
	Trim34a	Pcca
	Utrn	Rab1
	Bpgm	Nlrp4g
	Uqcr11	44625
	Gdi1	Gfpt1
	Prom1	Dbil5
	Rtn3	Pan3
	Abl2	Pex6
	Pfkl	Pi4k2a
	Med22	Fahd2a
	Rab14	Ppox
	Uchl1	Fam114a2
	Akr1b1	Scrn3
	Thg1l	Nhlrc2
	Ldhb	Slc30a3
	Qil1	Pdxp
	Cyb5a	Sypl
	Tsc22d2	Thnsl1
	Pex1	1110049F12Rik
	C2cd5	Oas1d
	Psmf1	Ninj2
	Mvp	Yipf1
	Upp1	Nrbp1
	Mat2b	Gnpat
	Arcn1	Cog1
	Lypla2	Pld1
	Nrd1	Slc25a35
	Glrx	Epb4.1l3
	Gm364	Oas1c
	Rgn	Ap1m1
	Tmsb10	Map2k1
	Arl8a	Gdpd1
	Adss	Tcl1
	Otub2	Trappc2l
	Dlg3	Mtap
	Vps26b	Apoo
	Kdm5a	Slc26a6
	Chkb	Eef2k
	Ywhaz	Dnajb4
	Wdr82	AU022751
	Ctps1	Atp9a
	Gstp1	5730455P16Rik
	Msra	Usp46
	Galm	Trappc4
	Dync1li1	Wdr1
	Mllt4	Ddx19a
	Iah1	Aspscr1
	Traf6	Slc11a2
	Rab1b	Ngef
	Fam179b	Wdr13
	Prdx4	Parl
	Hdhd2	Lsmd1
	Alg10b	Acot13
	Hook1	Aip
	Pcyox1l	Tsta3
	Tiprl	Nat14
	Entpd6	Fam160a1
	Ube2t	Aven
	Rdh11	Ndufa4
	Hus1	Fkbp1a
	Dynll2	Zzef1
	Kiaa1522	Ap1m2
	Rnf114	Pxmp2
	Cd97	Rhot2
	Fam107b	Tm9sf2
	Adh5	Calb1
	Pcmtd1	Mtmr9
	Nr2c2	Cab39l
	Myo18a	Fam105b
	Pex14	Lnp
	Lgr4	Snx12
	Ndufa3	Srm
	Dopey2	Arf5
	Mllt1	Glo1
	Tfam	Stx5a
	Ankmy2	Sephs2
	Cwf19l2	Zc3h6
	Alg1	Cops7b
	Usp1	Hn1l
	Ube2s	Arl6
	Fuk	AU017455
	Thnsl1	Mtr
	Sh3d19	E330021D16Rik
	Cox4i1	D330028D13Rik
	Gsta4	Robld3
	Daglb	Gclm
	Ttll12	Mea1
	Scoc	Mecr
	Pofut1	Lsm3
	Stk38l	Cisd1
	Abcc1	Vat1
	Wwp2	Fam3c
	Mapkapk5	4632415K11Rik
	Asrgl1	Scml2
	Selo	Cul4a
	Arhgap35	Rab27a
	Mex3c	Atox1
	Tsc22d1	2900010M23Rik
	Ccdc115	Clybl
	Spast	Sepw1
	Ppp6r2	Brca2
	Tom1l1	Pacsin2
	Sil1	Tcl1b3
	Cuedc2	Glce
	Mthfsl	Psmf1
	Mettl3	Diap1
	Cenph	Txnrd1
	Ift81	Brap
	Cox10	Kntc1
	Gnai1	2310035C23Rik
	Pgrmc2	Ube2m
	Bspry	Jam3
	Ube2g1	Arfip1
	Slc23a2	Upp1
	Pan3	1110065P20Rik
	Arhgef7	Cenpe
	Hpcal1	LOC100045021
	Pfdn1	Usp9x
	Mtmr7	Dtx2
	Gga3	Gm10566
	Hsd17b7	Folr4
	Ist1	2410002O22Rik
	Cactin	Fbxo40
	Rrp36	Tom1l2
	Calb1	Zbed3
	Tnfaip8	4732418C07Rik
	Ctdnep1	Atp2c1
	Khdc1c	Igbp1
	AU022751	Scamp5
	Tbc1d10b	Rhpn2
	Dph5	LOC100048117
	Strip1	Ckap5
	Zfand6	Arrdc1
	Ywhaq	Hagh
	Tmem14c	Bsdc1
	Mcee	Ahcyl1
	Gstk1	Bcap29
	2210016F16Rik	Wdr47
	Fam221a	Arg1
	Zfp91	Me2
	Gm5039	Acp1
	Abi1	Snx18
	Cep55	Slc45a3
	Acot7	Msrb3
	Rac1	Dcakd
	Gsta1	Asap1
	Slc39a14	Nek3
	Tubb2a	Trmt11
	Tcl1b3	Atl1
	Thada	4930471M23Rik
	Miox	Slc6a7
	Srm	Nudc
	Tmed1	1190002N15Rik
	Nt5dc1	Copz1
	Krt13	Cmpk1
	Erlin2	Hspa12a
	Psme4	2510039O18Rik
	Pigb	Pacs2
	Rab5b	Ccdc6
	Mical3	Aspm
	Mtx2	Armc1
	Myh14	Ppp1r3d
	Med15	Acp1;LOC631286
	Arih1	Calcoco1
	Gigyf1	Ppp1r7
	Tomm34	Ms4a1
	Opa1	Ebpl
	Impad1	Rasa2
	Ccdc132	Apoe
	Vps13c	Myo6
	Zfand5	Slc25a14
	Atad2b	Gm10035
	Nup50	Tcl1b2
	Cdk5	Higd1c
	Tcl1b1	Itpr1
	Adprh	Phpt1
	Jcad	Zfpl1
	Tsta3	Plxnb2
	Ubac1	Nsfl1c
	Gtf2h3	Ftsjd1
	Mpnd	Scfd1
	Tmed2	Dnajc7
	Tnpo1	Dlst
	Epha7	Wdr82
	Smad5	Acad11
	Aktip	Glrx5
	Pld1	Lrrc57
	Helq	Ptgis
	Iqsec1	Mpi
	Snrnp48	Ubash3b
	Alms1	Ivd
	Gatb	Cyb5r3
	Prdx2	Ube2z
	Farp1	0610010K06Rik
	Rhoa	Cdc37l1
	Ppip5k2	Gbf1
	Dpy19l1	Rab12
	Pfkm	Pacs1
	Dctn6	Rab14
	Erlin1	Cep55
	Gtpbp1	Atp6v0c
	Scaf1	Tiam1
	Crebzf	Rab3d
	Ccnb2	Xrcc4
	Txnrd3	Cltc
	Akr7a2	Arpc5l
	Tomm5	Tmed2;Gm10698
	Txnrd1	Mapkap1
	Lzts2	Fyco1
	Ncapg2	Entpd2
	Hars2	Pcbd2
	Necap2	Lactb
	Psmd5	Pdxdc1
	Brap	Lsm2
	Hspa2	Gm10259;Kpna2;Gm10184
	Vac14	Ppp6r1
	Eefsec	C3
	Mpv17	Sirt2
	Pecr	BC017612
	Hsd17b4	Tmsb10
	Akt1	Slc25a15
	Ppp5c	Stx16
	Prdx1	Ccdc115
	Steap2	Tmem165
	Scrn1	E330034G19Rik
	Ppp6r1	Bub1b
	Apob	Tbc1d25
	Tmem2	Rexo2
	Znf512	Ankrd44
	Nipsnap1	Scamp1
	Slc7a1	Dopey2
	Cenpa	Ncstn
	Ubfd1	Serinc1
	Amfr	Tmem199
	Rela	Mcee
	Pcbd1	E330016A19Rik
	Slc35e1	Zwilch
	Dtnbp1	Rnf114
	Arfgap3	Ddi2
	Pxmp2	Dclk2
	Ube3a	Vtn
	Prkrip1	Samhd1
	Znf22	Dync1i2
	Unk	2410091C18Rik
	Myom2	Scfd2
	Ttc12	Ooep
	Rilpl1	Txlng
	Lypla1	Macrod1
	Ing5	Cand1
	Cers5	Acat1
	Ppa1	Tm9sf4
	Ywhah	Dusp12
	Mdk	2310003L22Rik
	Ggct	Mosc2
	Spg7	Syap1
	Exo1	Hs2st1
	Smg7	Fam82b
	Abhd14b	Atg3
	Abhd10	Lypla1
	Wdr44	Sh2d3c
	Ticrr	Ttll12
	Aplp2	Pccb
	Alkbh4	Dbndd1
	Paxip1	Glrx3
	Fbrsl1	Akirin2
	Pik3c3	Aldh4a1
	Wdr1	Acp6
	Igsf3	Gm11546
	Map2k7	Fabp9
	Ube2m	Pdhx
	Haus3	Uba1
	Kiaa2013	Evi5
	Trappc6b	F630043A04Rik
	Znf326	Nif3l1
	Psmd9	Fam49a
	Cpeb4	Thop1
	Slc25a16	2410017P09Rik
	G2e3	Ptpn6
	Bex1	Sec14l3
	Nisch	Tpp2
	Scaf4	LOC236220
	Ptdss1	Dci
	Kptn	Cpt2
	Rab31	Echdc1
	Zdhhc20	Dync1li1
	Arhgef11	2400003C14Rik
	Clta	LOC639910
		Gbas
		Chdh

## Sheet: r≤-0.70&p≤0.05
PA_chen	ZY_Israel	ZY_Gao
Rrs1	Grsf1	Anln
Eif4a3	Hmgb3	Lgtn
Bop1	Rrp12	Npm3
Psmd14	Marf1	Mdn1
Dhx9	Nop10	Psmd1
Rrp9	Pttg1ip	Tet2
Yme1l1	Map2k6	Rpl28
Snrpf	Bud31	Btf3
Rps19	Brd4	Psmc4
Psma3	Tceb3	Api5
Ptbp1	Cox15	Zfp207
Eif3e	Grtp1	Thoc2
Psmd1	Rnmt	Prpf40a
Rpl27	Tmpo	Arvcf
Nat10	Top2a	Prpf8
Hnrnpu	Nat10	Vrk2
Mta3	Rpp14	Slc5a11
Hist1h3b	Tnpo3	Hnrnpk
H4c1	Mars	LOC100504872
Rpl28	Mrpl22	Xrn2
H2afv	Chd4	Trmt2a
Hmga2	Arhgap1	Rbmxrt
Hdgf	Kif5b	Snrpe
Nop56	Igf2r	Naa25
Psmc5	Larp4	Nop16
Srsf2	Eef1a1	Cat
Rps4x	Grb2	Nfatc2ip
Sf3a3	Anp32e	Rbm14;Rbm4
Atad3	Ubxn7	Fxc1
Psmc1	Mrps18b	Gsto1
H1-4	Hist1h3b	Srpr
Ncl	Pola1	Fam120a
Top2a	Pabpc4	Chchd5
Pnn	Psmc1	Rps23;Gm15450
Rpl23a	Cnot2	Ldlrap1
Lrrc59	Itch	Rpl10
Nolc1	Chd6	Fam136a
Acadm	Rrm2	Snrpd3
Gpx4	Mrpl57	C230096C10Rik
Gpd2	F11r	2900064A13Rik
Eef1e1	Pa2g4	Rdh13
Rcc2	Tns3	Cdh1
Psmd2	Acaa2	Rpl34;Rpl34-ps1;Gm4705
Rps2	Hnrnpc	Marcksl1
H2bc4	Scamp4	Rpl8
Set	Eif5	Ehd1
Psmd3	Bckdhb	Timm50
Rack1	Uap1	Smarce1
Rps27l	Rpl31	Psmc5
Hnrnpl	Rpl36a	Mrpl55
Lars	Ddx42	Exosc9
Coro1c	Sumo2	Rpl14
Cwc15	Eef1g	Ptma
Alyref2	Eef1d	Bccip
Nsun2	Tst	Smg1
Rpl10a	Rpl8	Chd4
Psap	Pdcd6	Cacybp
Psmd13	Nip7	Gatad2a
Nhp2	Pnpt1	Hspa14
Rpl30	Crnkl1	2410004B18Rik
Rpl17	Rps4x	Rnaseh2b
Farsa	Imp4	Dnajc2
Rbmxl1	Gm10260	Ehd3
Matr3	Usf1	Mrpl11
Slc15a2	Ppp4r4	Gm11703
Dhx15	Supt4h1b	Ccdc55
Emc1	Ctsb	Osbpl2
Fus	Nop9	Gca
Gnl3	Snrpc	Mcm7
Phf6	Ddx52	Gba
Prpf4	Grwd1	Thumpd1
Hnrnpf	Anp32a	Eftud2
Rpl14	Gcsh	Sf3b5
Flnb	Muc2	Snrnp200
Ddx18	Hnrnpa2b1	Fbp2
Psmb7	Cbx3	Cdipt
Utp6	Pdxk	Rpl36-ps3
Npm1	Ipo4	Cyp2s1
Igf2bp1	Hnrnpd	Spint1
Rpl13a	Mocs3	Scd2
Ranbp2	Nub1	Ilk
Snrpa1	Polr1d	Ighmbp2
Luc7l2	Psma4	Srrt
Rpl7a	Rttn	1110008P14Rik
Rps5	Fbxo15	Bat2l2
Iap	Farp2	Ocln
Exosc6	Nob1	Mrp63
Pelp1	Zwint	Ctnna1
Rpl34	Ybx1	Nubp1
Basp1	Ppp1cb	Phf23
Cdx2	Erh	Tpm3
Rpl10	Psmc5	Rbm47
Marcksl1	Krr1	Pld3
Rpl15	Pi4k2a	Ilf2
Smarca4	Eif2s2	Myst2
Magoh	Fignl1	Papola
Tra2b	Rps25	Pcbp1
Slc6a8	Hnrnpa3	Edc3
Cbx3	Rps21	Smarcd2
Hnrnpab	Prpsap2	Pdcd10
Uqcrfs1	Pes1	Spag7
Zfr	Psmg2	Plcd1
Elavl1	Lama2	Psmc3
Marcks	Pdf	Gm5561
Rpl7	Prosc	Macf1
Hmgb2	Khdrbs1	Lactb2
U2af1	Brd2	Vamp8
Sf3b1	Supt5h	Igf2bp1
Echdc2	Whsc1l1	Rpl13a
Ddx5	Noc3l	Toe1
Ppp1cc	Clns1a	4930550L24Rik
Arf4	Rpl18a	Gm10071
Prpf8	Kpna4	Smarcb1
Srrm1	Eif3d	Rpl30-ps10
Rpl35	Ormdl3	Rpl36al;Rpl36a
Capzb	Prcc	Sf3a1
Rps25	Ran	Hnrnpc
Rsl1d1	Trim43a	Ints12
Hnrnpk	Slc1a4	Ptcd3
Rpl8	Arf4	Tomm40
Ftsj3	Thumpd1	Rps15a
H2afx	Dohh	Rpl23
Hist1h2ap	Atg7	Psma5
Hnrnpa2b1	Commd3	Rps5
Ilf3	Cdyl	Ncl
Rpl3	Rps16	Gm10020
Bcas2	Pmm2	Elac2
Psmc2	Rpl11	Rpl27a
Rps11	Snrpd2	Acadl
Mrpl23	Fiz1	Renbp
Rps21	Rpl38	Snrpb2
Rps14	Aen	Hnrnpf
Farsb	Alppl2	Mrps10
Lmnb1	Glipr2	Gm10247
Eftud2	Wdr43	Nmt1
Larp7	Rpl23a	Eef1d
G3bp1	Rsu1	Tardbp
Abce1	Ddx20	Ctr9
Sf3b3	Ak1	Rps10
Snx2	Cubn	Dap3
H1-2	Eif3l	Actn4
Rpl22l1	Ubxn6	Mt1
Hnrnph2	Utp20	Snrpn
Hnrnpa3	Mrpl13	Dbt
Rbbp4	Rps9	Sdccag1
Rps6	Wdr46	1700025G04Rik
Amt	Gemin2	Sf3b1
Rpl32	Ubqln4	Actn1
Nifk	Ufm1	Eef1g
H1-5	Gpd1l	Ercc3
Gng5	Cwc15	Snx5
Hnrnpc	Wdr36	Orc3l
H1-1	Kif23	Gga1
Elovl7	Paf1	Exosc7
Arpc2	Polr1c	Mtif3
Tomm22	Tpr	Cstf1
Rps24	Rpl26	Btf3l4;LOC100504125
Nono	Rps20	Suclg2
Raly	Etohi1	1110008F13Rik
Polr2a	Rps26	Ikbkap
Rpl13	Rcc1	Atp6v0a4
Mrto4	Anapc2	Sf3a2
Rpl29	Cdk9	Gjb3
Snrnp200	Syncrip	Bcas2
Xrcc1	Rangap1	Mrpl19
Ncln	Stam2	Sae1
Rpl26	Eef2	Mars
Prpf40a	Trmt61a	Gm2000;Rpl35
Sptan1	H2afx	Xrcc1
Rcc1	Cldn4	Gab1
Pkp4	Atxn3	Smarcc1
Rps7	Rpl3	Actn2
Rbm25	D2Wsu81e	Mrps31
Atp5f1b	Rpl35	Dmd
Cdk11b	Derl1	Gm8841
Rps27	Rps23	Jup
Las1l	Rpl30	Ppp4r2
Rpl6	Bub1	Fubp3
Eif3g	Abcd1	Gm3362
Srsf6	Eif3k	Cldn4
Rpl36a	Rpl28	Arhgap1
Psmd6	Gm10020	Tes
Ddx54	Polr2e	Hmgb2
Eif3l	Pdcd10	Prpf4b
Mtf2	Rpl7a	1300001I01Rik
Srsf9	Srsf2	Sfpq
H1-3	Mtfp1	Arglu1
Smarca5	Srp72	Lrpap1
M6pr	Psmb10	Rpl4
Dars	Hcfc1	Gm11942
Sf3a1	Vasp	Rpl37a;Gm14173
Parp1	Pkmyt1	Rpl10a
Gtpbp4	Pctp	Mt2
Rpl18a	Ctsz	Rpl27
Fkbp4	Tssc4	Nudcd2
Rps3	Utp14a	LOC100503205
Epcam	Rpl22	Cttn
Emd	Rbm47	Hgs
Slc25a20	Eif5a	Ewsr1
Sfpq	Rps2	Mbd3
H2afy	Vps37a	5430407P10Rik
Mtdh	Trim43b	Crebbp
Cystm1	Set	Rpl24
Ndufa5	Nap1l1	Gm5619
Dhcr7	Psrc1	Gm11425
Acad9	Ykt6	Fubp1
Tra2a	Rps5	Hnrnpa0
U2af2	Ears2	2500003M10Rik
Ctnna1	Fbl	Psmd4
Top2b	Rps15a	Scarb2
Tmem9b	Prkci	Hnrpdl
Tomm70	Psmd4	Smarcad1
Xrn2	Cox11	Gcn1l1
Smarce1	Ints1	Eif4a1
Chd4	Eif6	Hnrnpa3
Rbm22	Ptbp3	Prpf31
Acin1	Sarnp	Taldo1
Ptma	Mrpl20	Ncapg2
Syngr1	Eif3h	Dnajc24
Myef2	Fam101b	Ckmt1
Hmgn2	Slc31a1	Acin1
Pabpc1	Atp2b4	Asns
Pabpn1	Slc20a1	Rpl22l1
Tpr	Dpysl2	Sarnp
Srsf1	Kif28p	Trim28
Actb	Chmp1b2	Cndp2
Rpl19	Wdr77	A430005L14Rik
Rps16	Rprd1a	Usp39
Rpl27a	Armc1	Exosc6
Nop2	Fbxo6	Bat1a
Actl6a	Bnip3l	Hnrnph1
Rps18	Taf3	C77080
Ybx1	Eif2s1	Myef2
Rps15a	Ccdc50	Cyb5r1
Rpl12	Rars	Psmc6
G3bp2	Btf3	Rps16
Supt16h	Rpl27a	Srsf6
Mrps5	Dxo	Edf1
Ssb	Meis2	Prpf19
Lamp2	Aacs	Rnaseh2c
Ndufs1	Gng3	Cdk11b
Lmna	Eif2b4	Rpl18
Eif3c	Rpl12	Hist1h1e
Srpk2	Trmt112	Ddx42
Rps17	Ddx21	Acads
Rfc2	Sumo1	Hist1h1d
Prpf19	Tfrc	Grpel1
Nop10	Ccdc127	Mrps35
Mybbp1a	Fbll1	Hist1h1c
Eif2s1	Pnn	Naca
Rpl23	Papd5	Nono
Acsf2	Nudt4	Itch
Snrpd2	Sord	Psmb6
Rpl18	Taldo1	Rpl17
Rpl4	Nup155	Grn
Exosc4	Rpl14	Ubap2l
Rrbp1	Naa15	Ado
Cdc5l	Apex1	Pxk
L2hgdh	Nop58	Srsf12
Emg1	Ccdc101	Wbp11
Emc7	Eif3g	Scpep1
Rps26	Phgdh	Rfc2
Lrpprc	Hmgb1	Ap2a2
Macf1	Vamp8	Eif4a2
Ghitm	Atic	Mcm4
Ubtf	Hist1h1b	Kdm3b
Rrp12	Plcg2	Rpl19
Srsf10	Fus	Gm10126
Tmem214	Nop16	Npc2
Nkap	Pgd	Gm4332
Snrnp70	Rps19	Zranb2
Abcc1	Ccdc12	Rbm25
Hist1h2bp	Nop14	LOC100047604
Pdcd11	Ccdc25	0610031J06Rik
Snrnp40	Rpl10a	Ndrg3
Mrps26	Nme1	Mrps7
Rpl35a	Srp9	Itgb1
L1td1	Gemin5	Sfrs18
Msra	Mcm3	Mrps18a
Ckmt1	Exosc9	Raly
Rpl9	Glud1	Taf10
Slc2a3	Srsf7	Timm13
Thrap3	Slc7a7	Parn
Rps9	Cad	Gm5451
Actr3	Psmc6	Vnn1
Tmod3	Rmnd5b	Mrpl3
Atp5po	Tmem41b	Prep
Eif2b1	Ipo7	Hpdl
Wdr18	Rpl5	Hist1h1b
Rpl31	Ccdc137	Sf3a3
Eif3i	Sec61g	Rfc1
Srsf7	Trim28	Hnrnpl
Dppa2	Tufm	Raver1
Uck2	Hnrnpll	Pml
Safb2	Rpl27	Mcm2
Ddx27	Rps7	Hmgb1
Gbx2	Hnrnpm	Galk1
Acadl	Hmgb2	Gigyf2
Ddx21	Rpl23	Fen1
Krt8	Rpl13	Uchl5
Snrpa	Rpl19	Idh2
Hist2h2ac	Rps17	2610101N10Rik
Mrpl58	Pabpn1	Lrpprc
Gprc5a	Mpdu1	Gm6136
Anxa2	Cxadr	Psme3
Cwc22	Rpl4	Abce1
Polr1c	Dnaja1	Emd
Lpcat3	Rps27	Eif5a
Hnrnpa1	Isyna1	Tomm70a
Idh3g	Spg21	Nck2
Prpf6	Rwdd1	Nmt2
Enpep	Dek	Gpd2
Ctcf	Dtd1	Echdc2
Rbmx2	Tbl3	Sephs1
Gls	Cul7	Lmnb1
Dsg2	Smarcd1	Cdkn2aip
H1-0	Top2b	Psmg1
Lama1	Pphln1	U2af2
Mov10	Ndufb9	Ap2s1
Msn	Txlna	Rps27;Gm9846
Gna13	Helz	Msh2
Wdr75	Ncbp1	Larp7
Tex10	Slc5a6	BC094435
Mcm7	Anxa8	Hip1
FAM120A	Dkc1	Tjp1
Sri	Cyp20a1	Zmym2
Cd3eap	Rps24	Eef1b2
Fam98b	Mrto4	Pfas
Mrps7	Tlr2	Zfand3
Nol11	Fahd2	Mpdu1
Mrps23	Nacc1	Sgip1
Tmem30a	Wasf2	Uqcrh
Spryd4	Nhp2l1	Rpl7
Prpf3	Rsrc2	2210016L21Rik
Mrpl18	Gdpgp1	Rnpep
Glipr2	Zcchc9	LOC638399
Sec23b	Slc25a3	Rpsa-ps10
Snx5	Abcf2	Mcm6
Rai14	Fbxo5	Cherp
Slc28a3	Rictor	Zwint
Cmtm7	Slc25a22	Med7
Ppie	Abcf1	Matr3
Rbpms	Cndp2	Chchd8
Nid1	Nav2	Rps8;Gm15501
Gjb3	Gm7367	Ndufa12
Rbpj	Hist1h1c	Pds5a
S100a11	Hnrnpa0	Hcfc1
Stmn1	Rbpms	Mrpl48
Gtf2f1	Cers2	Exoc2
Lama5	Gm13145	Tex10
Mrps31	Hnrnpab	Polr2a
Snd1	Adck1	Slc6a8
Nop53	Rsl1d1	Acly
Sf3b4	Rps13	Mrpl50
Hnrnpul1	Cycs	Rps4x
Gatad2b	Prps1l3	Cstf2t
Psip1	Eif2b5	Naa10
Pwp1	Nsd1	Ik
Slc25a11	Ncoa3	BC003965
Snw1	Chmp4c	Eif2a
Fcf1	Bola3	Srsf4
Chtop	Notch2	Smc1a
Mrps34	Rpl9	Usp14
Slc6a14	Psmc2	Fdps
Folr1	Cdc45	Zfr
Cbx5	Nol9	Rps24;LOC677113
Tinagl1	Bcat1	Mrpl34
Zc3h18	Ethe1	Rps13;Gm12270
Rpsa	Sf3a3	Fkbp4
Rpl5	Eif3e	Elavl1
Abhd12	Acadm	Nudt21
Rps3a	Gtf2f1	Ftsjd2
Itgb1	G6pd2	Hnrnpd
Copb2	Tnrc6a	Acsf2
Alpl	Obfc1	Gm10119
Tardbp	Hist1h1e	Tbrg4
Tomm5	Pelp1	Jarid2
Rbm8a	Zmpste24	Sec23b
Lima1	Irf2bp1	=-
Mrpl21	Ppm1l	Snrpa1
Ndrg1	Slc6a9	Morf4l1;Gm6747
Tbrg4	Cbx5	Psmc1
Anxa4	Chmp6	Gm14059
Suz12	Bclaf1	Ash2l
Wdr26	Jmjd6	Got2
Cybc1	Ddah1	Serpinb9b
Rps28	Ccdc23	Rps6;Gm13654
Plec	Cct3	Pmpcb
Numa1	Npl	Srsf3
Flna	Nolc1	Kif5b
Sptlc2	Msh6	Psma6
Smc3	Kif18a	Rcc2
Suclg2	Aprt	Tln1
Atp5mf	Stard5	Atg4b
Rps20	Srfbp1	St14
Smc2	Plrg1	Eif4g1
Eif2s2	Ppm1a	Caprin1
Srfbp1	Prps1l1	Stk24
Rpl37a	Raly	E430025E21Rik
Eif2b5	Ddx3y	LOC100047518
Myh10	Cirh1a	Nop56
Mcm3	Txndc15	Clasp2
Pcca	Mtch2	M6pr
Psma7	Nup43	Exosc8
Shmt2	Mex3a	Acadm
Atic	43345	1810035L17Rik
Stx7	Eif4g1	Rpl38
Hspa9	Lemd2	Trmt1
Vars	Rbbp6	Tpm4
Psmc6	Nop56	Etfa
Lrpap1	Eif3m	Lpcat3
Pgd	Rps3	Mrpl12
Rps10	Slc7a6	Satb1
Snrpb2	Caprin1	Rbm34
Sf3a2	Dpysl5	Tcof1
Nol12	Hist3h2ba	Rpl3
Fbxw15	Rpl18	Mfap1a;Mfap1b
Caprin1	Chd1l	Folr1
Atp5me	Brix1	Hs1bp3
Eif3h	Csnk2b	Rnmt
Reep2	Gls	Mrpl53
Ctnnd1	Coq6	Rps17
Bcap31	M6pr	Psmd2
Polr2h	Wdr70	Pdlim5
Fbl	Kifc5b	Lmnb2
Ccdc47	Metap2	1500001M20Rik
Rps8	Heatr3	Psmd14
Tspan8	Top1	Vars
Emc2	Hprt1	Hnrnpm
Cnn2	Irf2bpl	Gar1
Mrpl43	Utp11l	Hist1h1a
Acad10	Clk3	Rps25
Actn3	Eif3a	Smpd1
Atp5pb	Xpo5	Psmb2
Eif4g1	Ing1	Gm7061
Ruvbl2	Taf1c	Gm10036
Psma6	Aldh1l1	LOC100503839;Serf2
Fasn	Drg2	Eif4h
Eif1a	Ddx47	Ccdc58
Baz1b	Cnot8	Ide
Eprs	Gkap1	Pura
Utp14a	Hist1h4a	Etfb
Sptbn1	Ruvbl1	Utp20
Atp1b1	Satb1	Ccdc9
Ndufa6	Lyar	Txn1
Psmb5	Mrpl12	Hdgfrp2
Gabra5	Hs2st1	Rpusd2
Ctnnb1	Smc4	1810063B05Rik
Esyt2	Ccs	Mcm5
Bysl	Pgm3	Gaa
Cxadr	Zcchc10	Scaf1
Eif5b	Cth	Lgmn
Uqcrb	Smug1	Hdlbp
Scarb2	Rplp2	Dhrs7b
Hars	Parp1	Anxa11
Lrp2	Ddx5	Med1
Dsp	Ifrd1	Eri1
Anp32c	Galk1	Rps14
Tbl2	Nt5c	Lss
Atp12a	Lamp2	Rps3
Actn4	Rpl34	Grhl2
Mocs3	Rpl22l1	Isy1
Capza1	Mkrn1	Crip2
Hnrnpd	Eef1e1	Eif3k
Mrps22	Bzw2	Tmem33
Tomm40	Cab39	Cdc73
Arpc1b	Tfcp2l1	Fam101b
Ddx56	Pgam1	Ptges2
Rbm39	Gabarapl2	Tsn
Lgals1	Ipo11	Ssb
Eif3a	Ruvbl2	Hdgf
Trip12	Pde3a	Hnrnph3
Sall4	Tead1	Tmem214
Mavs	Pdp2	Lmtk2
Slc2a1	Lpin1	Trim25
Nop58	Grn	Rpl5
Rpl22	Matr3	Mrpl21
Noc2l	Dimt1	Sco2
Suclg1	Smarcb1	Rps19
Ptgr1	Mrps22	Sdc4
Rps15	Gpr161	Cstf3
Acot6	Snrpb2	Pla2g6
Coa3	Klc1	Lrp2
Hadh	Ctcf	Rpp40
Igf2r	Cd2bp2	Ubap2
Tmem63b	Zc3h15	Rpl22;LOC100504863
Gldc	Cul5	Baz1b
Ap2a2	Pno1	Pla2g15
Slc16a1	Timm22	Rrm1
Rrp8	Eif3c	Hspbp1
Mars	Hnrnpa1	Snrpd2
Dnajc11	Eif3f	Srrm1
Cul3	Hnrnpu	Nsun2
Ndufs8	Prpf19	Snw1
Ythdf2	Usp37	Ppig
Pym1	Mrpl16	Snx1
H3-3a	Csnk2a1	Csnk2a1
Aimp1	Rnpep	Psma4
Thoc2	Tra2b	Metap1
Rps13	Tomm22	Cpox
Atp6v1e1	Lgmn	Rcl1
Fam234a	Sdc4	Oxa1l
Slc25a31	Rtf1	Trmt112;Gm13072;LOC100503161
Idh2	Serbp1	Anxa2
Tpm4	Wdr18	Tpr
Cndp2	Rps8	Lap3
Hpd	Hexb	Pdzd11
Prdx6	Tln1	Llgl1
Abcf1	Fam136a	Myadm
Eef1g	Rpsa	Ebp
Ppil1	Med29	Kdm1a
Arglu1	Srsf6	Ptms
Hnrnpm	Hdgf	H1f0
Abcb8	Ppp1r15b	Dkc1
Hdgfl2	Hnrnph1	Apex1
Etfb	Psma6	Srsf11
Ppih	Nqo1	Mrpl46
Mat2b	Uba2	Pus1
Lyar	Ubxn1	Sptlc2
Akap8	Rbm8a	Prkar1a
Got2	Pycr2	sept2
Mia2	Cd63	Ubxn7
Pes1	Crip2	Psmd6
Glg1	D8Ertd738e	Rps11
Tprn	Kdm5b	Xpot
Pttg1ip	Yrdc	Cldn6
Psmd12	Srsf3	Naa15
Psmd11	Kifc1	Acad9
Mrps9	Sf3b3	Tcerg1
Cdc42	Far1	Rplp2
Aatf	Eif2b2	Sart1
Rpl37	Rps6	Zfp598
Timm50	Baz1b	Rps21
Cebpz	Lsm8	Cbx1
Srprb	Idh3g	Psmd13
Hm13	Ppil1	Rps15
Npm3	Gulp1	Tomm22
Timm13	Rps14	Slc3a2
Prps1	Tkt	Eif4e2
Vnn1	Las1l	Glt25d1
Msh2	Spns1	Rrbp1
Wdr46	Ddx27	Elf3
Psma4	Mat2a	Psma7
Atp5f1a	Gins3	Ddah1
Kif4	Gabpa	Epn1
Pmpcb	Agpat4	Msh6
Ssrp1	Dppa2	Hnrnpul2
Anxa11	Rpl17	Csnk2b
Slc25a5	Aebp2	Bsg
Psmd8	Dhx9	Glyr1
Hnrnpa0	Rpl35a	Hnrnpu
Calcoco2	Nfkb2	Luc7l3
Tpm3	Bcat2	Elp2
Khsrp	Sqstm1	Prkci
Pum3	Rbms1	Smek1
Adrm1	Pin1	Fam50a
Slc25a4	Dsg2	Prmt3
Ap1b1	Slc25a13	Rps9
Hmgb1	Ctsa	Carm1
Larp4	Ntan1	Fus
RtcA	Ssbp1	Eef1e1
Ppan	Gprc5c	Psma2
Srsf3	Ptma	Bcs1l
Vdac1	Pabpc1	Heatr5a
Atp5f1e	Cirbp	Phf5a
Top1	Ccdc124	Cpt1a
Txnl1	Cdk4	Ap3d1
Uqcrc2	4931406P16Rik	Cxadr
Actr2	Wdr4	AU018091
Nsa2	Npc2	Phf16
Snap23	Xpo4	Mrps27
Rad50	Agpat9	Cpsf6
Naca	Mtm1	Gm2a
Atp1a1	Mcm4	Nploc4
Psmc3	Gap43	Rbm33
Hk2	Bre	Rab11fip5
Pofut2	Enoph1	Psmd7
Stt3a	Bzw1	Pold3
Hnrnpul2	Uck1	Bax
Slirp	Sec11a	Atxn10
Snrpd3	Safb	Clic4
Eif3k	Ppm1g	Lmbrd1
Cdh1	Wdr12	Mrpl40
Ccdc90b	Usp45	Trmt5
Glmp	Emc4	1110004F10Rik
Snu13	Dhx15	Sp3
Eif3b	Tomm40	Eif3b
Armc8	Timd2	Naa20
Prrc2c	Als2	Paf1
Serbp1	Chd9	Rplp0
Sap18	Gnb2l1	Sars2
Rpl11	Hnrnpl	Psmd8
Bclaf1	Rps12	Serpinh1
Slc3a2	Mt-Cyb	Hnrpll
Rpf2	Folr1	Mcm3
Csde1	Ndufs2	Sf3b2
Lamc1	Apip	Slc25a5
Aco2	Klhl22	Anapc5
Rfc4	Sfpq	Dap
Bub3	Bend3	Pdcl3
Atp5pd	Pmm1	Eif2c2
Vdac2	Ift22	Ttc39b
Trappc5	Ss18	Ptges
Ago2	Tk1	Snx2
Rbm19	Gm20390	Ccdc72;Gm15431
Slc25a3	Tor1b	Ddx56
Syncrip	H2afv	Tagln2
Pa2g4	Poldip2	Hexa
Gabarapl2	Ranbp2	Caskin1
Alpg	Chtop	Atp5f1
Rplp2	Myo1b	Smtn
Gnb2	Sars	Zfp830
Pdpn	Tax1bp3	Slc25a4
Gnb1	Marcks	Ict1
Akr7a2	Rwdd4	Nup205
Tagln2	Ncl	Pvrl2
Myh9	Pdhb	Psma3
Lbr	Tnip1	Coq3
Flii	Mycbp	Mrps34
Atp13a1	Pdcd4	Slc2a3
Ndufs7	Ehd1	Lig3
Ebna1bp2	Rbm19	Cstb
Igf2bp3	Fam50a	Dab2
Qki	Pogz	Dars
Wdr43	Eif3b	Adnp
Pdia5	Urb2	Csta
Ftl1	Prdx6	Tmem65
Psmb6	Npm1	Prrc1
Pex26	Parvb	Erf
Ezh2	Eif2s3x	Slc28a3
Wdr3	Creb1	Cbx3;LOC100504483
Isg20l2	Psmd8	Mki67ip
Zfp120	Ccbl1	Khsrp
Elmod2	Vps4b	Npm1
Ddx1	Plod2	Th1l
Tmem120a	Frg1	Plrg1
Cttn	Psmd3	Fbl;LOC100044829
Sgpl1	Kif11	Hspa9
Etfa	Ror1	Gm4199
Nup133	Rps28	Fkbp3
Ubac2	Zfc3h1	Aco2
Galm	Mybbp1a	Cldn7
Hmgcs2	Wibg	Ddx17
Smarcc1	Dhx40	Rdbp
Ass1	Atg14	Zfml
Psmc4	Lsm12	Ythdc1
Bmp15	Ctsc	Lasp1
Srpra	Tsen15	Gins4
Myorg	Timm8a1	Clpp
Pcyt1a	Psat1	Pqbp1
Slc39a4	Glul	Rbpms
Ybx3	Crtc2	Ythdf3
Myo18a	Tfg	Dnajb12
Cdipt	Gtf2f2	Hist2h3c2-ps;Hist1h3d;Hist1h3b;Hist1h3f;Hist1h3e;Hist2h3c1;Hist1h3c;Hist2h3b
Septin7	Psmd11	Pddc1
Hat1	Gja1	Wibg
Ndc1	Pramef6	Pop1
Gda	Gm2a	Ctnnb1
Upf1	Rprd1b	Slco2a1
Ap3b1	Tars	Mrpl37
Ndufs4	Cherp	H3f3b;H3f3a
Atp5f1c	Xiap	Fam98b
Uqcrh	Ppfibp2	L1td1
Mrpl12	Rpl24	BC003331
Atrx	Ssrp1	Exoc6
Nomo1	Rps29	Myo1c
Cenpv	Kif2a	Nedd4l
Incenp	Rps15	Hist1h4k;Hist1h4n;Hist1h4a;Hist1h4m;Hist1h4b;Hist1h4d;Hist1h4c;Hist1h4f;Hist1h4i;Hist1h4h;Hist4h4;Hist1h4j;Hist2h4;LOC674678
Rrp7a	Med26	Aars
Fah	Lzic	Ivns1abp
Ppp1cb	Gnl3	Smc3
Cfdp1	Grcc10	Pmvk
Slc9a3r1	Tpm3-rs7	Opa3
Pip4p2	Mnat1	Urb2
	AU018091	Nit1
	Cstb	Psmb1
	Mrps18c	Hibch
	Mta2	Thumpd3
	Vdac1	Khdrbs1
	Sp2	Ears2
	Rpl7	Arpc4
	Nop2	Taf15
	Gm13154	Ilf3
	Bag5	Scrib
	Polr2a	Snrpd1
	Slc2a3	Cyc1
	Ddx39a	Ranbp1
	43354	Snx27
	Idh2	Arpc5
	Otud6b	Sf1
	Gm13102	Trim33
	Psma3	Serpinb6a
	Gltscr1	Zc3hav1
	Gm20604	Zc3h11a
	Patl1	Eif2b4
	Baz1a	Ccar1
	Eral1	Nop10
	Znrd1	Cwc15
	Pla2g15	Cmbl
	Ahdc1	Ythdf2
	Tcof1	Ap1s1
	Eif4h	4930583H14Rik
	Srcap	Rad21
	Rnf40	Ufd1l
	Hs1bp3	Marcks
	Polr1b	Lrba
	Smap	Lamc1
	Hspa9	Gspt1
	Mrps15	U2af1
	Arpc1b	Sympk
	Gdf3	Bat3
	Mrpl52	Map2k6
	Actn4	Ppp1cc
	Phf5a	Ppwd1
	Prmt1	Ddx46
	Mdn1	Rell1
	Ubap2	Slc25a13
	Fbxl20	Ints4
	Nono	Sdhaf2
	Psmd14	Efnb2
	Clpp	Prdx6
	Nt5c3b	Abcb7
	Fscn1	Top1
	Mbd3	Ranbp2
	Nufip2	Hmgcl
	Pip5k1c	Glipr2
	Nup133	Chd8
	Znf622	Sec24b
	Tjp2	Psmd3
	Psmb6	Ccdc90a
	U2surp	Phf3
	Myl12b	Las1l
	Mtrf1	H2afv
	Smu1	Atp5d
	Dbr1	Rfc4
	Smg8	1110007A13Rik
	Pms1	Hnrnpa1
	Pdap1	Ap2m1
	Cdh1	Eed
	Impa2	Hk2
	Rps11	Clic1
	Jarid2	Ppil1
	Gpbp1l1	Stx7
	Rtn4	Acaa2
	Farsb	Srsf2
	Ubl7	Nudcd1
	Ireb2	Eml2
	Snrpa1	Hspbap1
	Pcyt1a	Lima1
	Sars2	Rtn4
	Pwp2	H2afx
	Rpl10	Atp5j
	G3bp1	Thoc4
	Cstf1	Lmna
	Faf2	Eif3e
	Elavl1	Snf8
	Coil	Rbmx2
	Psmb4	Ints10
	Acly	Nup50
	Mta1	Asah1
	Mest	Faf1
	Etfdh	Dus3l
	Ngfr	Dhx9
	Hps3	Suox
	Ilf3	Xrn1
	Scap	Saal1
	Rplp0	Cdk7
	Txn	Gm6941
	Top3b	Tbl1xr1
	Mvb12a	Ppif
	Incenp	Med31
	Pdk1	Anp32e
	Ehd3	Hist1h2af
	Ptdss2	Bms1
	Cdipt	Ddx27
	Mybl2	Sgpp1
	Zc3h4	Rab11fip4
	Eif1	Rnps1
	Cse1l	Tmpo
	Mrpl41	Gpx4
	Renbp	Emg1
	Dhps	Nup214
	Shq1	Pde12
	Atp5l	Mtdh
	Sf3b2	2310044H10Rik
	Melk	Tjp2
	Ptprf	Pes1
	Snx5	Ppp1ca
	Mrpl27	Mov10
	Sesn2	Atp1b1
	Rad18	Swap70
	Med25	Cnnm4
	Tpi1	Atp5e
	Gtf2i	Pak1ip1
	Snrpa	Trim24
	Tmx2	Rps26
	Strap	Snap23
	Ctnnd1	Mccc2
	Slc35f2	2010012O05Rik
	Emg1	Rrs1
	Ints12	Csrp1
	Pmpcb	Plin3
	Bex4	Gpr107
	Polr1e	Got1
	Sod2	Cdc16
	Iap	Ftl1
	Mrps31	Yme1l1
	Babam1	Prpf4
	Lin28a	Eif3a
	Acadvl	Rrp1
	Nabp1	Cwc27
	Snrpb	Ints2
	Abr	Plin2
	Cdca8	Rbm26
	Asl	H1fx
	Usp8	Vasp
	Ppp1r2	Epcam
	Rpl32	Fam129a
	Msh2	Nol9
	Hnrnpf	Mdc1
	Gtf3c3	Arfgap1
	Ndor1	Soat1
	Snrpd1	Gmps
	Bckdk	Nfu1
	Ndufv1	Cggbp1
	Ass1	Farsb
	Ncbp2	Eif4b
	Hsp90ab1	Bach1
	Gpd2	Surf2
	U2af2	Rbm39
	Hgh1	Unc45a
	Ubap2l	Enpep
	Cox5a	Pycr2
	Eci1	Wbp4
	Rbm25	Hint2
	Suz12	Krt7
	Tmx4	Mta3
	Nsun2	Ublcp1
	Wrap53	Ccdc43
	Exosc10	Fbxl18
	Gldc	Serp1
	Gna14	Phactr2
	Rbm28	Hadh
	Ctnna2	Ahnak
	Tmsb4x	Upf2
	Lsg1	Bud31
	Gtf2h1	Gm4943
	Rbm10	Itfg3
	Lin9	Mybbp1a
	Tmem33	Lig1
	Ssb	Mtrr
	Usp38	G3bp1
	Ap2s1	Erp44
	Hdac4	Ddx39
	Snapc1	Atp5c1
	Sp1	Sod2
	Tcerg1	Htatsf1
	Man1b1	Lama5
	Psmb1	Atp5o;LOC100047429
	Timm50	Usp48
	Psmc4	Pdcd2
	Ilk	BC017158
	Snrpe	Pkn2
	Scaf11	Dffa
	Polr2h	6430527G18Rik
	Psap	Chmp4b
	Mt2	Pabpn1
	Snx15	Krt8
	Hmga2	Cfdp1
	Stx8	Rod1
	Toe1	Efhd2
	Rrp15	Nup155
	Mbd2	Ddx24
	Atp5a1	Chchd4
	Scrn2	Triap1
	Map7d3	Ccdc93
	Smarcal1	Tmem41b
	Acadl	Hist1h2bh
	Gjb3	Ahctf1
	Esam	Akr1b8
	Mccc2	Hmgn5
	Anks1a	Ruvbl1
	Hpdl	Mrpl39
	Tpp2	Rsl1d1
	Rbm3	Tars
	Mdh2	Fabp3
	Mtco2	D19Bwg1357e
	Nubp2	Arfgap2
	Myadm	Srsf5
	Arid3b	Plcb3
	Smc5	Gtpbp4
	Ammecr1l	Basp1
	Eif4e2	Krt19
	Psmb7	Rbm22
	Flt4	Srsf7
	Eef1b	Eif3d
	Cnbp	Paics
	Isy1	Synrg
	Fam45a	Nop58
	Snrnp200	Psmb7
	Plk1	Bag3
	Lmna	Hat1
	Tardbp	Arpc1b
	Plcd1	Adh1
	Nosip	Noc2l
	Ipo5	1500003O03Rik
	Tfip11	Eif3c
	Gsto1	Pawr
	Ostf1	1110054O05Rik
	Hnrnpk	Gm9843
	Ptbp1	Ctsa
	Myef2	Ormdl3
	Rnmtl1	Tspan8
	Fbp2	Cstf2
	Kdm6a	2610019F03Rik
	Mrpl48	Gak
	Racgap1	Prpf6
	Epcam	Dsp
	Gpaa1	Surf1
	Echs1	Nars
	Upp2	-
	Dnajb1	Dnajc11
	U2af1	Gsk3b
	Pih1d1	Ugdh
	Mrpl49	Mrps30
	Cyfip2	Eomes
	Tigar	BC053393
	Gm340	Krt18
	Rcc2	Havcr1
	Ctsf	Pycard
	Metap1	Dtymk
	Suv39h2	Ncoa3
	Eif2b3	Nme1
	Rplp1	Plk1
	Cct7	Hnrnpa2b1
	Rbbp4	Ranbp3
	Tagln2	Rnf160
	Acsf2	Rps28
	Pqbp1	Dck
	Tmem259	Fmr1
	Sephs2	Eif3i
	Tex10	Klhdc4
	Tsc2	Nup153
	Ywhae	Rprd1b
	Hmgcs1	5730590G19Rik
	Sf3b6	Gldc
	Pramel6	Ndnl2
	Ctsd	Rps6ka1
	Atp5c1	Cap1
	Vnn1	Numa1
	Me2	Bysl
	P4ha1	Wasf2
	Hist1h2ah	Exosc4
	Syngr1	Plec
	Exosc6	Picalm
	Dnd1	Cul2
	Ttc1	Tdp1
	Timeless	Utp6
	Etf1	Iws1
	Mpc1	Wdr4
	Trmt10a	Mtap1s
	Hist1h2bf	Mepce
	Bhmt	Gpa33
	Ddx55	Eif3f
	Epdr1	Skiv2l
	Dlg1	AK010878
	Atp5j	Suds3
	Gnpnat1	Ckap4
	C1qbp	Pcnp
	Eftud2	Ostc
	Cldn6	Mri1
	Dgkq	Impa2
	Snrpd3	Cnot8
	Scarb2	Nup85
	H2afy	Srp72
	Usp33	Cd2ap
	Triml2	Ccdc51
	Wdr45	Mphosph10
	Ostc	Eya3
	Eif4a1	Sh3gl1
	Dab2	Neu1
	Echdc2	Eif3l
	Msl2	Gss
	Gm14420	LOC100039215
	Tdrp	Idh3b
	Extl3	Gmppb
	Slc25a4	Ass1
	Mipep	Crls1
	Hk2	Luc7l2
	Mapk8ip3	Tia1
	Tfap2c	Slc7a5
	Dusp7	Nhp2
	Nup88	Wdr91
	Cdc34	Ppcs
	Alas1	Atp5b
	Ppp1ca	Commd2
	Bdh2	Slc15a2
	Ccdc43	Ephb3
	Limd1	Gng2
	Herc4	Suclg1
	Luc7l	Skiv2l2
	Timm44	Slc9a3r1
	Rasa3	Palm3
	Sgpp1	Ptbp1
	Pcbp1	Fkbp8
	Hap1	Zc3h4
	Tjp1	Fbxw8
	Lgals1	Gm5616
	Grik3	Ap2b1
	Bnc2	Impa1
	Calcoco2	BC051665
	Cct4	Ubqln4
	Tomm70a	Hccs
	Bnip3	Smc5
	Btrc	Hells
	Dcps	Psmc2
	Bnip2	Chtf18
	Atxn10	Myg1
	Dbn1	Numb
	Ythdf3	Etfdh
	Commd10	LOC100046151
	Dbnl	Dpp3
	Fubp1	Ube2l3;Gm10705
	Ctnna1	Yipf3
	Bcl9	Sptlc1
	Fen1	Ssr1
	Usp48	Ctdp1
	Sf3b4	Ndufv2
	Golga1	Cebpz
	Rpl6	Serbp1
	Pcdh20	Ech1
	Phldb2	Luc7l
	Cdk5rap3	Krr1
	Rpl37a	Ccnk
	Neu1	Sucla2
	Gm561	Lyar
	Nhp2	Gsn
	Igf2bp1	Leng8
	Wdr90	Necap1
	N6amt2	Gnb2l1
	Prpf31	Ankfy1
	Galnt7	Iqgap3
	Suclg2	Slc25a10
	Mcm7	Acot9
	Ube2l3	Pno1
	Ap3b1	LOC635999
	Psma2	Nedd4
	Cat	Ap2a1
	Git2	Cst3
	Kti12	Ndufa9
	Smpd4	Orc4l
	Arl15	Nubp2
	Zranb3	Ndrg1
	Tmcc1	Bat2l
	Gaa	Pgd
	Serpinb1b	Smg7
	Gnptab	Nop14
	Rogdi	Mvd
	Shroom3	Lars
	Ccsmst1	Ptgr1
	Zfp345	Coq9
	BC024978	Bat2
	Zbtb43	Tmem49
	Pramel7	Poldip3
	Ago3	Ebna1bp2
	Xrcc3	BC031781
	Dvl1	Aurkaip1
	Larp6	Glud1
	Flg2	Nat10
	Dmgdh	Exosc5
	Cep95	Gm3724
	Slc25a14	Pdhb
	Dnph1	Mtpap
	Akr1c20	Iars2
	Lgals6	Mtfr1
	Raver2	Tssc1
	Kif2b	Rars2
	Gm28047	Pdap1
	Rnf219	Ppp6r3
	Znf335	Sumo1
	Gm7964	Smu1
	Tprn	Csnk1e
	Zfp82	Lgals1
	Rpl10l	Dohh
	Mmp14	Shmt2
	Pramel5	Phb
	Enpep	Hadha
	Csta	Set
	Krt8	Ugp2
	Ehhadh	Ddx5
	Uba3	2010321M09Rik
	Exosc1	Exosc10
	Sft2d2	Zmpste24
	Kctd12	2010107E04Rik
	Krt18	Nucks1
	Steap3	Rbm17
	Lphn2	Cox7a2l
	Naglu	Nae1
	Atat1	Nasp
	Rc3h1	Uqcrc1
	Emd	Herc4
	Trmt1l	Med17
	Got1	Srp19
	Snx11	Ndufb3
	Gatad1	Hnrnpab
	Golga3	Gm14443
	Ccnf	Cpsf2
	Prep	Pramel6
	Rrm1	Ctsc
	Grk5	Sord
	Fbxw11	Aatf
	Hykk	Ppm1g
	Dcbld2	Atp1a1
	Mrps21	Nt5c
	Mink1	Hdac2
	Efhd2	Vrk1
	Med10	Tipin
	Psme3	Pelp1
	Pdhx	Fmnl2
	Exosc8	Gnb2
	Eri1	Cdt1
	Arhgap28	Naa38
	Papola	Nid1
	Eif1a	Cog4
	Atp5d	Endog
	Osbpl7	Mfsd7c
	Gigyf2	Hmbs
	Mga	Uhrf1bp1l
	Atp1b1	Slc25a20
	P4ha2	Dpy30
	Isoc1	Cpsf3l
	Snx1	Alpl
	Npm3	Armc6
	Gmnn	Dido1
	Hist1h3a	Morf4l2
	Trim27	Elp3
	Ppp1r10	Sp1
	Snrpf	Sri
	Rnf7	Bend3
	Nudt21	Tkt
	Triobp	Dhx16
	Phyhipl	Eif2b5
	Dcaf7	Capzb
	Arhgap21	Whsc2
	Inpp5a	Rbm8a
	Mrps10	Abhd11
	Sde2	Polr2e
	Tcf7l1	Ppp1r12a
	Mrpl51	Egln1
	Rint1	Rrp12
	Bag3	Med23
	Ulk1	Ubtf
	Mrpl9	Pold1
	Ppcs	Spna2
	Ofd1	Atp5j2
	Etfb	Pola2
	Akap9	Ddx51
	Cttn	Acadvl
	Phb	Frg1
	Nipsnap3b	Atr
	Itm2c	Rangap1
	Ttf1	Med4
	Tdgf1	Vps36
	Adi1	Flna
	Nr5a2	Rbm10
	Macrod1	Sparc
	Tmem192	Lrrfip1
	Lrpap1	Tmx1
	Dennd5a	Anp32a
	Rprd2	Gtf3c2
	Det1	Nt5dc1
	Ints10	Ap3m1
	Sfrp1	Cr1l
	Tet2	Pdha1
	Sigirr	Dazap1
	Rap2b	Dnpep
	Cdc40	Tacstd2
	Snx2	Uqcrc2
	S100a11	Tial1
	Dazl	Psmd12
	Arhgap42	Psmb4
	Hmgcl	Wdr36
	Phb2	Pwp2
	Atp5h	Utp15
	Anxa2	Eif2b2
	Cyp2s1	Zfp568
	Dnmt3b	Rbm27
	Gemin4	Prim1
	Nek9	Anp32b
	Cenpb	Mtap7
	Trappc2l	Tomm5
	Ap2b1	2310036O22Rik
	Psmd13	C1qbp
	Atxn1l	F11r
	Acbd6	Smc4
	Rbmx	Mga
	Uxs1	Sap18
	Zak	Ngdn
	Nfatc2ip	Eif3g
	Rbp1	Ap1g1
	Itga3	Eps15l1
	Gfm1	Tbl2
	Ly75	Faf2
	Chchd4	Smad2
	Slirp	Celf2
	Eps8	Xpnpep1
	Qtrt1	Prkab1
	Znf593	Rer1
	Dpf2	Slc25a11
	Rpp21	Aak1
	Brca2	Heatr1
	Pld3	Txlna
	H3f3a	Ssu72
	Sf3b5	Ndufaf2
	Atf7ip	Cryz
	Dazap1	Capns1
	Tapt1	Leo1
	Ncoa5	Akt1s1
	Ccdc47	Ddx18
	Rcl1	Nxf7
	Endog	Dhx29
	Arfgap2	Ndufs7
	Kansl2	Fasn
	Hist1h1a	H2-D1;LOC100045864
	Sf3a2	Fhod1
	Cep44	Cpsf3
	Uqcrc1	Gtf2e2
	Hsd17b2	Slc16a1
	Aplf	Vps39
	Coa3	Rexo4
	Mapre1	Aimp1
	Gfer	Tfip11
	Vars	Isoc2a
	Tyw1	Imp4
	Gltscr2	Uap1l1
	Idh3b	Dmgdh
	Adat1	Slk
	Ccdc94	Pspc1
	Arhgap18	Snrnp70
	Myh10	Tk1
	Kif1b	Trip12
	Supv3l1	Stk17b
	Ckmt1	Ran;LOC100045999
	Atrx	Acss2
	Tmppe	Timm8b
	Atp5b	Cnn2
	Trappc11	Atn1
	Wdr89	Aimp2
	Rapgef5	Man2a1
	Olfr934	Anks1b
	Rpl7l1	Rfk
	Rps10	Tra2b
	Mcm2	Sco1
	Khsrp	Eif2s1
	Nav1	Ptpn23
	Atg4b	Dync1li2
	Golph3l	Wdr18
	Tbl2	Ftsj3
	Ogg1	Trnt1
	Col4a2	Tor1aip1
	Dus3l	Ndufa8
	Psmb3	Dnajc19
	Ide	Eif3h
	Ccdc85a	Rab35
	Tiam1	Dmap1
	Dis3	Pcbp2
	Hist1h1d	Polr2b
	Pard6b	Strap
	Actg1	Aldh1l1
	Zp1	Sept7
	Zswim8	2410001C21Rik
	Lrrc14	Cox17
	Kat7	Rai14
	Nelfa	Lbr
	Cnih4	Recql
	Etv5	Sgol2
	Fam168a	Aarsd1
	Mtmr9	Casc3
	Mettl18	Haus7
	Aaas	Gnb1
	Gm3604	Brix1
	Sae1	Snd1
	Csnk2a2	Dis3
	Marcksl1	Mrto4
	Fggy	Polr2c
	Ndufb4	Rfc5
	Mnt	Supt6h
	Foxj3	Gnl2
	Lyrm4	Eif2s3x
	Lactb2	Rbm5
	Dctpp1	Psmb3
	Usp14	Cyfip1
	Rfc5	Gnl3
	Gm1840	Gtf2f2
	Lap3	Prkrip1
	Exosc3	Eprs
	Mfn2	Nup88
	Mysm1	Rpap1
	Bcas2	Magoh
	Srsf9	Mfsd1
	Smarca4	Golga7b
	Srrt	Crem
	Tmem260	Timm8a1
	Eif5b	Zcchc8
	Sppl2a	Ilkap
	Trmt10c	Polr1a
	Med21	Actr2
	Bysl	Cript
	Cacybp	Pip4k2c
	Emsy	Nckap1
	Ghdc	Nsun5
	Mmgt1	Lars2
	Gins2	Ppfibp2
	Actn1	Prpf38b
	Slc38a2	Ahcy
	Hgs	Bub3
	Dnpep	Gas6
	Rpl21	Tm9sf1
	Srpr	Utp3
	Hspb8	Slc39a7
	Naalad2	Parp1
	Alb	Bhmt
	Pfkp	Tprn
	Sf1	Klraq1
	Churc1	Mre11a
	Nup98	Surf6
	Synm	Safb
	Atp1a2	Fbxo6
	Eif4ebp1	Stxbp2
	Luc7l3	Hmmr
	Ndufb11	Ybx1
	Cnpy2	Aprt
	Map7d2	Glg1
	Taf11	Pih1d1
	Rbm27	Ncbp1
	Bax	Rbm15
	Ilf2	Dr1
	Cog6	2010305A19Rik
	Gm9774	Srp9;LOC100503508
	Clic1	D6Wsu116e
	Cenpj	Actr3
	Atp5o	Gtf2f1
	Prpf8	Kars
	Hmgn1	Eif3m
	Chchd5	Pole
	Gpr89a	Mmgt1
	Slc25a20	Mapre3
	Cnot11	Ak2
	Gpatch1	Sdhd
	Mastl	Tsg101
	Bag4	Med6
	Zfp947	Ppp2ca
	Dpy30	LOC100505035
	Dlat	Denr
	Sephs1	Uqcr10
	Bach1	ORF19
	Wdr91	2310001A20Rik
	G3bp2	Gart
	Taok1	Uqcrb
	N4bp2l2	Wdr43
	Mrpl2	Brp16
	Tti2	Pnn
	Uck2	Zfyve26
	Baz2a	Rras2
	Mpc2	Spp1
	Myo1d	Uqcrfs1
	Tpp1	Nvl
	Nfkbia	Kifc5b
	Clic4	Ola1
	Cachd1	Snrnp27
	Mpg	Ppan
	Mpo	Gtf3c1
	Pou2f1	Cct4
	Tubb3	Ndufa7
	Pnpla6	Supv3l1
	Parp4	Gfm1
	Lmnb1	Gabpa
	Lrp2	Hadhb
	Rb1	Ddx23
	Palb2	Pdcd6
	Ndrg2	Mki67
	Tbrg1	Mipep
	Tsr1	Spag9
	Rps27l	Qk
	Gart	Ogt
	Ogt	Bop1
	Mkln1	Smc2
	Scamp3	Sdha
	Rabep2	Ndufs5
	Wdr62	Nosip
	Nasp	Trappc6b
	Tanc1	Etl4
	Cog2	Cnpy2
	Ift57	Hmgn2;Hmgn2-ps1
	Picalm	Gm10175;LOC100504871;Atp5g2;LOC100039108
	Pfas	Mesdc2
	Akr1b7	BC031181
	Supt3	Sra1
	Bptf	Eef2
	Prpf38a	2700060E02Rik
	Cwf19l1	Ctcf
	Tubb5	Sumo2
	Isca2	Agpat9
	Tbc1d8b	Capg
	Rabepk	2610039C10Rik
	Cbx7	Blvra
	Tsn	Gm10110
	Ciapin1	Adi1
	Slc30a5	Timm22
	Anapc10	Ubr5
	Pnma2	Riok3
	Mocs1	Yars
	Kpna1	Stt3a
	Pgam5	Zfp330
	Fkbp3	Prmt1
	Mapk1	Ttc4
	Erbb2ip	Ndufs8
	Dot1l	Nup133
	Apobec3	Wdr12
	Shoc2	Adrm1
	Smn1	Otud1
	Sptan1	Polr1b
	Kpna2	Tmod3
	Srgap2	Arfip2
	Aifm2	Hspb1
	Fancb	Dcaf5
	Dusp6	Tln2
	Snw1	Hprt
	Mtx1	Slc4a1ap
	Nt5c3a	Uba2
	Dnajb12	Pom121
	Hnrnpul2	N4bp1
	Arhgdib	Trap1
	Paf	Rg9mtd1
	Tuba1c	Vps4b
	Rassf2	Actl6a
	Nme6	Tfg
	Polr2i	Son
	Ssr4	Polr2k
	Cdc16	Nup107
	Uba1	Sec61a1
	Cct5	Mina
	Cggbp1	Spty2d1
	Rnf138	D2Wsu81e
	Rps6ka6	Ddrgk1
	Rgp1	Seh1l
	Ddx18	Ptpn1
	Lrrc59	Arpc3
	Polr3g	Csde1
	Vps36	Itpa
	Daxx	Fam118b
	Tubb6	3110040N11Rik
	Dppa5a	Spg21
	Ppan	Utp14b
	Slc25a5	1110014N23Rik
	Ndufa12	Arpc2
	Slc16a1	AI661453
	Sec23b	Gm3776
	Vrk1	Bclaf1
	Get4	Ipo11
	Cpped1	2610027L16Rik
	Trappc4	Uqcrq
	Snx16	Xpo4
	Cmtm7	Mdh2
	Hmox1	Ciapin1
	Cd9	Gmppa
	Igkv1-110	Magt1
	Lrpprc	Vcl
	Nes	Ctsb
	Lgalsl	Tut1
	Rbms2	Ndufb6
	Uqcrc2	Pgm3
	Pfn1	Supt5h
	Blmh	Myo1b
	Zc3hav1l	Pxn
	Tmem214	Stx4a
	Poldip3	Ascc2
	Aar2	Peci
	Cbr3	Dpm1
	F8a1	Hexb
	Dvl2	Nxf1
	Cstf3	Iars
	Commd2	Pabpc2
	Ercc3	Trip4
	Cbfb	Acat3
	Bms1	Wdr46
	Actr10	Ctnnbl1
	Tmem222	Tox4
	Thoc3	Ints9
	Ptcd3	Wapal
	Ndufa9	Sf3b4
	Timm10	Sec23a
	Trap1	Diap3
	Stmn2	Ndufa2
	Dsn1	Ncaph
	Rad23a	Vps28
	Kank1	Ndufv1
	Qrich1	Psip1
	Ccdc22	LOC100046843
	Cox7a2l	Top3b
	Setd8	Dag1
	Mterf1b	Oxsr1
	Llgl1	Meaf6
	Ndufb5	Pgap1
	Snrpg	Eif2s2
	Flnc	Bzw1
	Mettl21A	Idi1
	Rpf2	Msto1
	Kat6b	Zc3h15
	Btbd11	Nmd3
	Spag7	Farsa
	Tefm	Dimt1
	Rnps1	Purb
	Lrrk2	Vps26a
	Nelfcd	Ddx52
	Ppwd1	Phb2
	Gm27029	Pnpo
	Dnajc21	Wac
	Slc26a2	Atrx
	Enox1	Ncln
	Smc3	Epn2
	Mt1	Tnrc6b
	Ggnbp2	Ccdc25
	Dera	Suz12
	Pwp1	Morc3
	Adprhl2	2610029G23Rik
	Actr3	Fscn1
	Acsl4	Sars
	Gnrh1	Pdcd11
	Ap3m1	Gnl1
	Usmg5	Zc3hc1
	Vkorc1l1	Nup160
	Asun	Ndufb9
	Cyb5r1	Ddx21
	Eed	Nop2
	Cebpz	Glul
	Rbm48	Adprhl2
	Cln5	Ufc1
	Hmbs	Pola1
	Ap1m2	Flnc
	Tcf12	Inpp5f
	Zp2	Kpna4
	Cand1	Cd3eap
	Tbc1d13	Ddx20
	Hadh	Gorasp1
	Spr	Esf1
	Slc25a12	Nrd1
	Gripap1	Ppp3cb
	Sucla2	C330018D20Rik
	Zfp809	Nt5dc3
	Pgm2	Pnkd
	Tipin	Idh3g
	Exoc6b	Med9
	Hebp1	Ghitm
	Wdr83os	Pgrmc1
	Mthfr	Ccdc47
	Tubb2b	Ncapd2
	Wdfy1	Mogs
	Bdh1	Kif4
	Prdx3	Oxnad1
	Dld	Epb4.1
	Rab5a	Ccs
	Fam207a	Armc8
	Coq4	Narfl
	Mtap	Urod
	Taf5l	Uck2
	Rrbp1	Rnf20
	Tktl2	Vcp
	Bpnt1	Pelo
	Klf5	Atic
	Ap1s1	Coro1c
	Mrpl44	Gulo
	Ier3ip1	Gapvd1
	Tmem50b	Ndufa6
	Ylpm1	Smap1
	Malsu1	Nbn
	Dctd	Ckap2
	Dock1	Thrap3
	Vezf1	Diablo
	Ncoa6	Tyms
	Frmd8	Zfp706
	Yipf1	Stoml2
	Eps8l2	Znrd1
	Ddx19b	Ccdc53
	Gcn1l1	LOC100047252
	Atg101	Pabpc1
	Oxsr1	Nampt
	Hnrnpul1	Ccdc124
	Chrac1	Snx3
	Cecr2	Tsr1
	Gpr56	Prpsap2
	Exosc4	Hsdl1
	Pcyt1b	Mta2
	Rbm26	Tceb3
	Tcp1	1810022K09Rik;Gm4540
	Cuta	Mccc1
	Polr2b	Ubxn1
	Mpp2	Flii
	Timm10b	Tmem181a
	Pcbd2	Ppia
	Uqcc3	Bdh1
	Sgsm3	Phgdh
	Jtb	Nsdhl
	Timm13	Tsfm
	Bsg	Idh1
	Emc2	Mcg1038069
	Prkrir	Nup54
	Copz1	Mul1
	Csde1	Guk1
	Lasp1	Prpsap1
	Gm9242	Lsm12
	Rbbp5	Maged1
	Xpo1	Cnn3
	Rfc2	Ubl7
	Dnm3	Zbtb10
	Strn3	Ssbp1
	Nle1	Drg1
	Rpap2	A730071L15Rik
	Cbx1	Flnb
	Znf143	Dek
	Dhx57	Nol11
	Wwp1	Ccdc132
	Obsl1	Dhx36
	Stg	Rbbp6
	Acads	Ppil4
	Slc25a19	Etf1
	Nup54	Cbl
	Rpl36	Trrap
	Mms22l	Haus6
	Trabd	Prpf3
	Aamp	Rrm2
	Cpsf6	Vps11
	Ccdc93	Znhit6
	Dmtn	Nudt2
	Prpf6	Sdhb
	Myo1c	Rrp15
	Tmem120a	Tcf25
	Vps52	Atxn2
	Afap1	Wdr3
	Akap1	Rbm14
	Cpsf3l	Mocs3
	Nifk	Qars
	Rai14	AU019823
	Rbm4	Actg1
	Sh3bgrl	Rpap3
	Lonp2	Ncapg
	Ube2r2	Usp24
	Exosc5	Prmt5
	Gatad2a	Smchd1
	Ptpn23	Nip7
	Ppif	Ndufa10
	Nubp1	Jmjd6
	Dnajc9	Pcid2
	Sco1	Ppid
	Zfr	Yars2
	H2-L	Kin
	Itgb1	Mkrn1
	Scaf8	Ipo4
	Skt	Csda
	Smek1	1700021F05Rik
	Hdac8	Pepd
	Psmc3	Parg
	Smc1a	Map3k4
	Ptp4a2	Ercc2
	Snx3	Rad23a
	Plec	Hp
	Cdk2ap1	Chmp2a
	Pced1b	Llgl2
	Zbtb8os	Nob1
	Sf3a1	Tecr
	Fbxl15	Gltp
	Ikbkap	Pcyt2
	Rrp1	Cul5
	Rfwd3	Rprd1a
	Slc25a36	Abcf2
	Jade3	AW549877
	Nampt	Pcna
	Acat2	Eif2b3
	Rbm22	Rngtt
	Cstf2	Lamp2
	Golga4	Nufip2
	Rbpj	Mrpl22
	Cog4	Arhgap21
	Ubac2	Larp1
	Wdr45b	Apool
	Sccpdh	Atg7
	Taf9	Stam2
	Prpf40a	Clpx
	Purb	2310003F16Rik
	Desi1	Srpk1
	Rnf141	Umps
	Ndufs4	Wdr74
	Kiaa0391	Nolc1
	Mrpl53	Rbm42
	Mrpl24	Sall4
	Map2k2	Med22
	Skp2	Morc2a
	Sdhb	Cse1l
	Eif2b1	Napg
	Prrc2b	Tollip
	Nthl1	Vdac1
	Gm20425	Pnp
	Mtfr1l	Eef1a1
	Cacul1	Vps52
	Arhgef25	Decr1
	Asns	Polr2h
	Drg1	Lemd3
	Shmt2	Bcap31
	Smcr8	Mapre1
	Dna2	Ruvbl2
	Son	Bod1l
	Cyc1	Sdad1
	Pcgf2	Setd3
	Yeats4	Esrp1
	Leo1	Get4
	Sncg	Abhd10
	Itga5	Spnb2
	Ftsj3	Zrsr2
	Znf771	Mrpl38
	Lars2	Clcn5
	Mrpl55	Fam195a
	Msrb2	Iqgap2
	Foxp1	Shmt1
	Taf7	Golga3
	Tbc1d9b	Gm9234
	Sall4	Fdx1
	Prrc2c	Uba3
	Erp44	Patl1
	Yme1l1	Aacs
	Mesdc2	Ipo7
	Atp1a1	Pdia5
	Sh3gl1	Agpat2
	Atp5e	Mrps26
	Cisd1	Spnb3
	Gsk3a	Bola1
	Dctn1	Kif13b
	Tgfb1	Gfer
	Tmbim6	G3bp2
	Ndufb7	Git1
	Trit1	Tep1
	Smarcd2	Rnf213
	Ube2v2	Kif20a
	Atpaf2	Ctbp2
	Mettl9	Sec11a
	Dmd	Zc3h14
	Mrps9	Add1
	Sigmar1	Ddx10
	Mrps28	Gpkow
	Ssu72	Pa2g4
	Itgb6	Fkbp5
	Nf2	2310011J03Rik
	Prmt5	Ubl4
	Nfyc	Slc27a4
	E2f4	Polr1d
	Rnf123	Spc24
	Mdc1	Mycbp
	Bcl10	Mcat
	Adrbk1	2410127L17Rik
	Ptges3	Arf4
	Actr1b	Trpc4ap
	Psmd6	Xpnpep3
	Nanp	Crkl
	Srsf10	Cs
	Sh2b3	Rab3ip
	Uevld	Csnk1a1
	Rmi2	Mtx1
	Smarcc1	Pank4
	Srsf5	Arf6
	Carm1	Prosc
	Vcl	Nudt9
	Dhrs4	Tnpo3
	Bola1	Ythdc2
	Nxt1	Tomm20
	Man2b1	0610007P22Rik
	Wrnip1	Ndufa5
	Ddx54	Cox4i1
	Grpel1	Pus7
	Suclg1	Top2a
	Pou5f1	Polr1c
	Slc2a1	Actc1
	Hsf1	Ccdc126
	Nlrp4g	Pou5f1
	Nfya	Krt79
	Cdc73	6530401N04Rik
	Tnrc6c	Them4
	Cbll1	Kri1
	Hspa8	Gnai2
	Kntc1	Acp5
	Iqgap3	Asrgl1
	Nvl	Dnttip2
	Vrk2	Nudcd3
	Ythdc1	Stag2
	Lpcat3	Xpo1
	Dtymk	Ostf1
	N4bp1	Pikfyve
	Dhcr24	Ppp2cb
	Acsf3	Gm3873;Ndufb4;Gm3244
	Smc2	Npl
	Rbbp9	Usp8
	Ndufa6	Vdac2
	Snx10	Schip1
	Fbxl19	Auh
	Usp10	Huwe1
	Ncln	Dpm3
	Txlng	Crnkl1
	Mcm5	Ppp4c
	Pias4	Gtf2b
	Gmeb1	Lpcat4
	Krit1	Rock2
	Aak1	3110002H16Rik
	Vps8	LOC100505185
	Esrp1	Rrp9
	Tox4	Me1
	Ndufs5	Gpn1
	Supt6h	Fnbp4
	Cdk11b	Tdrd3
	Ndc1	Pygb
	Morf4l2	Cdc42
	Szrd1	Dcun1d5
	Arf6	Vps35
	Igsf8	Gsk3a
	Rps3a	Puf60
	Aptx	Wdr77
	Ctu2	Rabep1
	Atp2a3	Fam49b
	Tbl1xr1	Rnh1
	Cep97	Metap2
	Cdca5	Nup188
	Smtn	Flad1
	Chd7	Cdan1
	Uba52	Ube4b
	Akt2	Pmm2
	Dcaf4	Uggt1
	Srrm2	Fkbp15
	Wbp5	Clns1a
	Mtmr6	Rae1
	Tmem59	Cox4nb
	Dhx16	Cct7
	Dnajb6	Sec23ip
	Xrn2	Ubqln2
	Cnn3	Fem1b
	Zp3	Pgm2;Pgm1
	Uchl5	Trim36
	Znf740	Mobkl1b
	Lta4h	Spns1
	Api5	Clip2
	Prodh	Coro7
	Dpysl3	Mapk1
	Actbl2	Calm2;Calm3;Calm1
	Atp11a	Jagn1
	Dnlz	Esyt2
	Osgep	Lrrfip2
	Pgrmc1	Nup62
	Ndufs3	Mphosph8
	Akr1b10	Ralbp1
	Bet1l	Stx8
	Psma5	Drap1
	Gulo	Acaca
	C1d	Rpa2
	Ak2	Ranbp9
	Sdha	Cdc42bpb
	Ipo8	Cdc34-ps
	Cyb561d2	Wdhd1
	Tmem55b	2310003C23Rik
	Dynlt1	Tmem97
	Syne2	2810405K02Rik
	Samhd1	Cnot1
	Stx3	Tex264
	Vps29	Zfp36
	Psmc3ip	Arhgap17
	Chmp1b1	Tspan31
	Nadk2	Scamp4
	Zzef1	Cnot3
	Med28	Wasl
	Cks2	Nup98
	Tp53bp1	Nomo1
	Ppp1r14b	Capn1
	Lss	Ptgr2
	Sh3pxd2a	Dkkl1
	Tk2	Birc6
	Lrrc47	Golga4
	Ppie	Ptk2
	Git1	40796
	Eif3j2	Gars
	Znf48	Exoc4
	Cdc42	Rras
	Gemin7	Gpatch8
	Gan	Larp4b
	Vcp	Ptges3
	Ugp2	Ubr7
	Tmem177	Magmas;Gm9803
	Dpp3	Ankhd1
	Smap1	Rbpms2
	Yes1	Stau1
	Ntn1	Ubac2
	Larp4b	Rqcd1
	Acyp1	Tpt1
	Rad9a	Psrc1
	Ddx3x	Kif20b
	Rfc3	Gnas
	Plekhg3	Hsp90ab1
	Snx8	2310016M24Rik
	Glmp	Pgam5
	Lbr	Dynlt1e
	Ebna1bp2	Kdm6a
	Psmd1	Clptm1
	Krtcap2	Med11
	Slc38a9	Ddx3x
	Sprr2g	Rbbp4
	Gata6	Spcs3
	Slc4a1ap	Pik3c2a
	Kpna6	Ccdc75
	Gtdc1	Tbc1d10a
	Ppia	Rnf2
	Xpnpep3	Txndc12
	Blvrb	Sin3a
	Tpm4	Spcs2
	Txnl4a	Secisbp2l
	Med8	Pet117
	Osbpl1a	Cnot2
	Copg2	Dhfr
	Kdm1b	Med28
	Pacsin3	Rfc3
	Apoe	Aars2
	Anp32b	Atp2b1
	Phf8	LOC100503426
	Gm20509	Tpx2
	Wnk4	Atp13a1
	Nck2	Tbc1d10b
	Ctnnb1	Myl6
	Sub1	Hmga2
	Slc12a7	Derl2
	Bphl	D11Wsu99e
	Tada1	Akap1
	Ccrn4l	Rps6ka3
	Tor1aip2	Ndufb5
	Desi2	Btaf1
	Pla2g6	Hn1
	Cast	Ndufb11
	Psma7	Rad50
	Mmab	LOC100505117;Ttyh2
	Actb	Slc7a1
	Gm20939	Epb4.1l5
	Rnf5	LOC675851;Ndufc2
	Zfp930	Lass2
	Mtbp	Sec24c
	Med19	Rpa1
	S100g	Ndufb10
	Znf532	Myo19
	Cyb5r2
	Hadha
	Znf280c
	Pcnt
	Psme1
	Tmem230
	Fer
	Nin
	Map1b
	Gnb2
	Pigg
	Eif3j1
	Col4a1
	Dhx38
	Eif4a2
	Vps41
	Elp3
	Wdr20
	Mtg2
	Pacs1
	Specc1
	Cog5
	Atp1b3
	Nudcd1
	Bbs7
	Flnb
	Bop1
	Rab18
	Kif1a
	Mrpl47
	Bap1
	Alg13
	Edf1
	Gbx2
	Sgpl1
	Ptprj
	Swap70
	Rab2b
	Emc10
	Pxk
	Spg11
	Smim7
	Aqr
	Zfx
	Tsen2
	Rfk
	Kifap3
	Lin7c
	Pnkp
	Nudt14
[truncated: 39 more rows]
