# Supplementary material for: Comparative maternal protein profiling of mouse biparental and uniparental embryos
Source: Gigascience. 2022 Sep 3;11:giac084. doi: 10.1093/gigascience/giac084 (PMC9440387; doi:10.1093/gigascience/giac084)
Supplement: giac084_Supplemental_Figures_and_Tables [file giac084_supplemental_figures_and_tables.zip › Table S8.xlsx]

## Sheet: sheet1
Fig.5A_765	Fig.5A_397	Fig.5A_599	Fig.5A_529	Fig.5A_231	Fig.5A_600	Fig.5A_316
Ube2l3	Ndufa5	Ssu72	Rab4a	Srrm1	Eif2b2	Copa
Arpc1a	Cd3eap	Prosc	Dhx9	Gldc	Lrch4	Capzb
Pex19	Gstm2	Pdp2	Ruvbl2	Sptlc2	Otub1	Ptgr1
Wdr33	Mrps22	Sra1	Psma4	Faf2	Nup50	Iap
Rap1a	Tmem19	Nfatc2ip	Tmed10	Acin1	AU015836	Atp13a1
Cept1	Blvrb	Dctn3	Cyb5r3	Mrto4	Ppia	Bscl2
Max	Rps6	Zfyve26	Sall4	Hdgf	Oog4	Ermp1
Myeov2	Lmnb2	Agpat2	Rplp2	Accsl	Ppp5c	Psmd11
Acsl4	Rhob	Edf1	Ak2	Rbm22	Atp5j	Trappc3
Tom1l2	Dhrs7b	Cenph	Hat1	Metap1	Glo1	Slc25a15
Camsap1	Gpat3	Kpna1	Daglb	Rictor	Nup188	Impdh2
Arl6	Hoxb1	Utp20	Parp1	Polr2h	Rpia	Immt
Gss	Mrps9	Setd3	Hsd17b4	Rab3a	Lypla1	Dnajc11
Kbtbd7	Rpl37	Ddx52	Actn4	Larp7	Cdk5	Clpb
Mllt10	Cacfd1	Tmem33	Ubxn4	Sord	Sod2	Ovgp1
Urod	Cystm1	Mrps30	Mcm3	Eed	Atp5d	Hscb
Nmt1	Nsa2	Ppp4r2	Myo1b	Sf3a2	Tubb6	Txndc5
Vps53	Aimp1	Dis3	Arih1	Caprin1	Akap1	Atp6v1e1
Pole3	Srfbp1	Vps4b	Atp1a1	Emd	Tmsb10	Agr3
Ttc39c	Wdr3	Ahctf1	Etfa	Prpf40a	Ythdc1	Slc25a31
Cct2	Akap8	Riok3	Stt3a	Bcat1	Mdc1	Ndufs4
Chdh	Tubb4b	Gm340	Psmf1	Dpm1	Cstb	Paip1
Cog5	H1-1	Asap1	Rpl13a	Rbm25	Kit	Dnajc7
Tnpo1	Cmtm7	Pcbd2	Idh3g	Prpf6	Pfkl	Nup37
Cds2	Syt9	Hs1bp3	Cox4i1	Pnn	Gbf1	Myo5a
Gtf2b	Ep300	Apex1	Chchd6	Nop56	Pcbd1	Lmf2
l7Rn6	Srsf9	Nt5dc1	Eef1g	Trappc6b	Agpat9	Psmd2
Topbp1	Myh3	Hdgfrp2	Arl8b	Tbl2	Gm813	Atp6ap2
Arpc5l	Atp5pd	Rbbp6	Rab12	Atp1b1	Stx8	Usp46
Melk	Gbx2	Glyr1	Pacsin2	Idh2	Capns1	Lrrc59
Chd3	Hba	Tet2	Ldhb	Ilf3	Pi4k2a	Prc1
Polr2i	Tdpoz2	Fnbp4	Eif3c	Lpcat3	Gbe1	Tpm3
Obox5	Dsg1a	Pabpc1l	Hnrnpk	Srsf3	Dab2	Cct6a
Idi1	Snu13	Pop1	Nln	Scarb2	Ddx42	Arl6ip1
Clint1	Cep63	Mrpl48	Eftud2	Echdc2	C1qbp	Mboat7
Pigt	Rbm19	Dmgdh	Pdia3	L1td1	Ubqln1	Rnf170
Crabp2	Gcdh	Atp6v0a4	Rpl24	Vamp8	Sephs1	Rpl30
Ubr3	Smim14	Ilkap	Ywhae	Nsun2	Ptpn6	Mcat
Itga6	Rps8	Ap1s1	Macf1	Rrp1	Hn1l	Ergic3
Mlf2	Hist2h2ac	Gigyf2	Rab3gap1	Dsp	Eef1d	Hprt1
C3	Alyref2	Rbm33	Eif3h	Uggt1	Nlrp2	Flii
Aida	RtcA	Fam49b	Rab11b	Atrx	Lamc2	Tmco1
Fat1	Cenpv	Rnaseh2b	Eef2	Anxa2	Mdm4	Rdh12
Manbal	Hacd3	Trip4	Nudc	Chmp4b	Cab39l	Dhodh
Nedd8	Ppp1cb	Rasa2	Cryl1	Lama5	Apool	Banf1
Med31	Ergic2	Cggbp1	Prdx4	Bclaf1	Top3b	Acadsb
Calu	Khdc3	Poldip3	Eif2s3x	Alpl	Uba2	Uchl3
Mrrf	Slc15a2	Nudcd3	Ckb	Pttg1ip	Eef1a1	Rpl26
Fbp1	H4c1	Cnpy2	Rpl27	Cebpz	Hnrnph1	Chchd2
Gmfb	Atp5f1b	Lrba	Tusc3	Csde1	Scamp1	Fmr1
Eif2a	Mrps26	Tktl2	Eif2s1	Ddx56	Ppm1h	Acad9
Lztfl1	Cdk1	Med9	Ndufb3	Eef1e1	Gclm	Atl3
Ipo5	Ugt1a1	Fam101b	Tacc3	Dcaf8	Ddx3x	Vdac2
Ndufaf2	Atp5f1c	Tecr	Tomm40	Nom1	Ero1lb	Nfs1
Nmral1	Srprb	Hist1h1a	Oosp1	Eif3l	Snx18	Dnaja3
Ppp2ca	Ahcy	Gab1	Pebp1	Myef2	Csnk2b	Aurka
Yipf5	FAM120A	Pdlim2	Nexn	Sf3b4	Paf1	Naca
Rabggta	Dhcr7	Cpsf3l	Rfc4	Nhp2	Actc1	Rpl37a
Mta1	Tinagl1	Racgap1	Ube2m	Rps27a	Vcp	Copb1
Wasl	Eloc	Dbndd1	Cops4	Clpx	Mthfd1l	Aifm1
Gcat	Hpd	Mt1	Apeh	Exosc4	Tdrd3	Apoo
Aaas	Gabra5	Lars2	Npm1	Polr1c	Got1	Lman2
Pla2g12a	Gpx4	Gtse1	Psmc4	Mybbp1a	Gars	Agps
Dst	Rbpj	Yipf1	Vapb	Suz12	Ccdc117	Actbl2
Bicd2	Thoc2	Stag2	Creld2	Snap23	Stard13	Wnk2
Nbr1	Slc25a25	Vps11	Slc3a2	L2hgdh	Alg1	Txnl1
Ran	Lamc1	Exosc10	Uqcrb	Pno1	Rela	Zfp57
Tnks1bp1	Cnot9	Kdm2b	Calr	Gspt2	Asph	Uhrf1
Sec24b	Dipk2a	Purb	Mark2	Trappc4	Ndufa9	Dnajb1
Pdcd2l	Mia2	Ostc	Rufy1	Nop2	Crip2	Hspa5
Rad51	Slc28a3	Mtpap	Mlycd	Enpep	Dcun1d5	Npc1
Mkrn2	Myorg	Lemd3	Fkbp2	Khsrp	Cyc1	Ccdc90b
Ube4a	Lama1	Dimt1	Atic	Ddx27	Rer1	Gps1
Nlrp4e	Fam234a	Stam2	Rcc2	Igf2bp1	Usp30	Rpl9
Stx2	Cbx3	Nufip2	Rdh10	Matr3	Mtmr9	Slc35b2
Pls3	Cbx5	Fkbp15	Suclg1	Lamb1	Akr1b8	Hsdl2
Gbas	H2afy	Scaf1	Nup133	Suclg2	Smek1	Mff
Ppid	Myf6	Npl	Dlgap4	Ass1	Gga3	Cox7a2
Dhrs13	Rpl34	Trafd1	Ybx1	Mrps34	Actg1	Golm1
Tuba8	Acsm1	Prkci	Sil1	Baz1b	Ube2g1	Rps20
Eif4g2	Cyp4a14	Ormdl3	Anxa7	Sec23b	Gdi1	Rars
Atp2b3	Cdc5l	Aprt	Fasn	Jup	Cope	Tmem63b
Ufm1	Tkfc	Cstf2	Psmc6	Rcc1	Ptpn23	Acot9
Htt	Klhdc3	Ctsa	Ndufs7	Mars	Ptpn11	Rpl36
Rpn1	Glmp	Dync1li2	Tpr	Polr2e	Mtap	Ipo8
Smc6	Nkx2-8	Otud6b	Pgs1	Tmed3	Nup214	Lman1
Srp68	Asah1	Trappc2l	Nlrp9a	Snrpa1	Cacybp	Zp3
Cmas	Cwc22	Polr2c	Shmt2	Slc2a3	Ndufb11	Cct8
Rps6kb1	Lima1	Naa38	Rpl5	Rai14	Pfdn4	Snrpf
Wfs1	Mtdh	Tsr2	Lrpprc	Mov10	Pmm2	Armc8
Ppp4r1	Aph1c	Wdr47	Nudt5	Ipo4	Atp6ap1	Tmem143
Afap1l2	Fam98b	Mapre3	Pld3	Rrp9	Obox1	Rps2
Coq6	Esyt1	Col18a1	Tm9sf4	Hnrnpa0	Snx12	Padi6
Scamp2	Surf1	Pqbp1	Ncl	Rab5a	Atg4b	Cpt2
Mfn1	Abat	Elp3	Atp2a2	Bhmt	Smap1	Rpl7a
Atp5h	Hgd	Gsk3a	Anp32b	Gpd2	Ccdc101	Hars
Btg4	Rpl13	Vps39	Ghitm	Rrs1	Smu1	Cox6c
Mgst3	Amt	Gpr161	Rps14	Nop10	Samhd1	Rps7
Tcl1b1	Sqstm1	Rnf20	Eif3g	Zfr	Nup153	Ociad1
Edem3	Aatf	Srp19	Msh6	Rps16	Sel1l	Acox3
Slc7a5	Elob	Abhd6	Tomm22	Srsf7	Cetn2	Afg3l2
Cox6a1	Atp5pb	Gm13084	Rps19	Mrpl12	Vac14	Dars
Unk	Ndc1	Gm2a	Usp9x	Exosc6	Gmppb	Ppox
Cd81	Emc1	Herc4	Timm9	Ckap4	Galk1	Paics
Dopey1	Sec61g	Nubp1	Ubr4	Rrbp1	Rrm2	Bub3
Mtmr3	Gprc5c	Aak1	Uba1	Calcoco2	Bax	Gja1
Xrcc6	Mydgf	Pold3	Bpgm	Erp44	Nsdhl	Lancl1
Ppt2	Top2b	Zbtb10	Fam3c	Msh2	Coro7	Supt16h
Hbs1l	Micu2	Cnot8	Copg2	Rrp12	Psmd5	Rpl18a
Abcb6	Prps1	Ehd3	Eif6	Rbpms	Dpp3	Ms4a1
Tbc1d14	Mrps23	Tcf25	Ddt	Prpf3	Spag1	Cops3
Tuba1b	Chd9	Ik	Dcakd	Eif3k	Pgam5	Rps27
Gosr2	Mien1	Mycbp2	Dnmt1	Lgals1	Shcbp1	Acat1
Nusap1	Syngr1	Wdhd1	Rab22a	Eif4e	Drap1	Tpi1
Rbm15	Copg1	Chmp2a	Rtn3	Acadm	Pak1	Kpnb1
Dctn2	Tra2a	Nedd4l	U2af2	Luc7l2	Patl2	Atp6v1h
Txndc15	Elovl7	Timm8b	Os9	Polr2a	Tln1	Fth1
Ndufs2	Ezh2	Pwp2	Fdft1	Ggct	Parp12	Spcs1
Krt15	Sgpl1	Arhgap21	Farsb	Bop1	D10Wsu102e	Aass
Rexo2	Spem2	Zc3h4	Pgrmc2	Gulo	Nrd1	Cnot1
Sms	Gapdh	Ubqln2	Cct7	Rps28	Cops5	Pitrm1
Elavl2	Pym1	Asrgl1	Trim28	Lrp2	Drg1	Rraga
Lig1	Fcf1	Brca2	Vat1	Smarce1	Dtymk	Erh
Rab8b	Lck	Fam63a	Gfer	Tagln2	Pik3r1	Dctn1
Sgta	Abcb8	Yars	Ncstn	Ddx21	Fbxw16	Msra
Cks2	Septin11	Pfkp	Tubb3	Mrps31	Cnn3	Ddx1
Snap47	Esyt2	Pramel6	Kif4	Srsf6	Pccb	Ndfip2
Srrm2	Cfdp1	Nt5c	Gpaa1	Snx2	Clptm1	Fbl
Cox15	Manf	Leo1	Hnrnpf	Pes1	Fam160a1	Dync1h1
Stk38l	Ifit1	Wdr36	Bcl2l10	Snw1	Fip1l1	Tm9sf3
Coro1b	Rpf2	Luc7l3	Arpc1b	Snrpd2	Brap	Cox6b1
Aldoc	Tspan8	Smg1	Atp6v1f	Nat10	Lcp1	Usp7
Mest	Tmc3	Slc27a1	Slc25a5	Pmpcb	Mastl	Eea1
Atg2a	Rufy4	Arfgap1	Fam151a	Krt8	Entpd6	Acat2
Dusp12	Uox	Mtrr	Parp4	Gjb3	Atp6v0c	Cul2
Hn1	Cpsf1	Snx27	Bst2	Ap2a2	Actn1	Ndufs1
Pdcl3	Bckdhb	Exosc5	Snd1	Hk2	Arhgef16	Far1
Lsm7	Tmem256	Slc6a9	Rangap1	Gar1	Pan2	Sar1a
Rars2	Myh4	Sp1	Psmc3	Phf5a	Mink1	Kctd3
Usp12	Adss2	Tm7sf3	Plat	Arf4	Iah1	Eprs
Apoa1bp	Coa3	Ncbp1	G6pdx	Ctcf	Cand1	Sec61a1
Mthfd1	Ccdc51	Rrp15	Tardbp	Mrps7	Golga3	Slc25a3
2210016F16Rik	Rack1	Prmt3	Rps17	Larp4	Atg5	Aldh16a1
Amdhd2	Bnip1	Arg1	Eif4e3	Slc25a13	Tmem165	Arpc2
Agtrap	Utp14a	Mta2	Pgm2l1	Top1	Pdk3	Mat1a
Abi1	Hnrnph2	Ttc39b	Paox	Erlec1	Cct3	Gnb1
Pygb	Zc3h18	Frg1	Cndp2	Cad	Calb1	Rala
Tarbp2	Pip4p2	Mlst8	Atl1	Ebna1bp2	Adh5	Tmem30a
Ube2a	Pkm	Ogt	Abce1	Srsf2	Pigs	Fkbp1a
Ndufa2	Srpra	Tk1	Reep2	Lamp2	Hsp90ab1	Slc12a9
Aldh1l2	Hsd11b1	Csta	Chd4	Snx1	Tcp1	Nlrp4a
Mllt4	Rpl29	Cth	Metap2	Smc3	Cd2ap	Sart3
Bola3	Dnah5	AK157302	Bcap29	Rpl22l1	Slc4a1ap	Plxnb2
Chmp7	Pwp1	Chchd5	Hmgb2	Sap18	Nrbp1	Dlat
Snrpg	Atp6v1g1	Ears2	Stbd1	Tmem214	Hdlbp	Rps12
Nek3	Snrnp70	Fam195a	Rab18	Hnrnpul2	Ttc5	Trappc5
Fbxo30	Tmem9b	Psrc1	Psmb7	Emg1	Tfg	Dld
Wwc2	Msn	Nip7	Ddx6	Raly	E330034G19Rik	Zp2
Mtr	Slc39a4	Tomm20	Txnrd1	Dkc1	Vps29	Arf1
Clcc1	Lamtor4	Arfip2	Hnrnpa3	Mrpl21	Vps4a	Pcbp2
Golga2	Slc26a6	Glul	Rgn	Plec	Lsm3	Ap2m1
Rmnd5a	Tmx1	Tmf1	Nlrp5	M6pr	Paqr6	Ndufb8
Scamp5	Hist1h3b	Sf1	H2afv	Yme1l1	Morf4l2	Xrcc1
Fabp5	Sri	Usp33	Pdha1	U2af1	Csad	Cfl1
Tnfaip8	Hmgn2	Oxnad1	Bcap31	Rbm8a	Pdap1	Uqcrfs1
Slc38a10	Hist1h2ap	Ensa	Sf3a1	Ckmt1	Cox7a2l	Atp2b1
Scg3	Cmc4	Tiprl	Gdf9	Tra2b	Blmh	Ppib
Nck1	Lman2l	Renbp	Astl	Ddx18	Mcee	Abcb9
Mcm6	Rps27l	Nup62	Galm	Cxadr	Carm1	Erp29
Psmd10	Mrpl43	Eif2b3	Psma3	Abcc1	Med1	Ube2k
Map2k1	Rps13	Golph3	Rps5	Wdr43	AU022751	Atp1b3
Tubg2	Anp32c	Bcl2l13	Ybx2	Baz2a	Yars2	Rpsa
Eps8	Wdr48	Clns1a	Ndufa6	Vnn1	Ttll12	Igsf8
Med25	Acad10	Pgm3	Acads	Rsl1d1	Ndufb10	Itgav
Cutc	Prrc2c	Pdcd10	Rdx	Cwc15	Idh3b	Cars2
Arpc3	Phf6	Rnf121	Vamp7	Etfdh	Tjp1	Pex26
Dppa3	Atp5f1d	Mbtd1	Cdipt	Gnb2	Cdc37	Prodh
Cdk5rap3	Noc2l	Fam120a	Tmem199	Trim43a	Mcm2	Pdcd6ip
Gpr56	Akr7a2	Rpusd2	Sf3b1	Vkorc1	Chek1	Wdr26
Wdr7	Qki	Efnb2	Bmp15	Cdk11b	Cul4b	Psmb5
Rhoa	Calm3	Ech1	Mat2b	Npm3	E330021D16Rik	Mta3
Ndrg4	Dbn1	Sf3b5	Kbtbd8	Wdr18	Rnmt	Rab10
Arhgap28	Spryd4	Fam136a	Pa2g4	Fbxo15	Hagh	Nup35
Men1	Arglu1	Ncoa3	Pdhx	Acsf2	Mapre2	Aco1
Ddb2	Tmem59	Wasf2	Eif5a	Utp6	Arg2	Aco2
Kif14	Aldh8a1	Mkrn1	Vars	Bcas2	Mapre1	Hspa4
Tnpo2	Acot13	Exosc9	Gdpd1	Ftsj3	Tyms	Sec61b
Bre	H1-4	Ccnk	Psmb6	Anxa11	Nfxl1	Actb
Pts	Hmgcs2	Txlng	Sucla2	Ppan	Upp1	Actr2
Lrrc40	H1-2	Gm10020	Mdh1	Slc25a14	Hdac6	Aldoa
Slc25a10	Ago2	Ankhd1	Nlrp4f	Bnip3	Arhgap12	Ap3b1
Tuba1a	Acta1	Pola1	Snrpd3	Pou5f1	Nudt14	Mtch1
Tcea1	Sptan1	Smug1	Cfl2	Epcam	Ppp2r2d	Adam10
Isoc1	Selenbp1	Epn2	Gsta4	Bysl	Naalad2	Spg7
Pcna	Rbm39	Crnkl1	Eif4g1	Tex10	Actr1a	Wdr37
Cryz	Gsta3	Toe1	Eif3b	Uck2	Med11	Ndfip1
Obfc1	Atp5pf	Nop14	Myo6	Lyar	Umps	Spin1
Paip2	Srpk2	Napg	Sfpq	Rad50	Mycbp	Mpst
Ammecr1l	Ybx3	Itch	Gnas	Marcksl1	Supt6h	Gatad2b
Rad23b	Mrpl18	Fam50a	Smarcc1	Tprn	Fbxw19	Sec22b
Ppa2	Rpl23a	Bod1l	Myh9	Slc9a3r1	Ap2a1	Ube2o
Fbxo7	Abhd14b	Cst3	Prdx3	Wdr46	Mcfd2	Mfge8
Papss1	Ndrg1	Larp4b	Rpl10a	Sf3a3	Fbp2	Stip1
Aktip	Odr4	Bend3	Eif2s2	Ppp1cc	Adprh	Ldha
Nploc4	Znf622	Aacs	Hnrnpa2b1	Abcf1	Uba3	Atp6v1a
Galt	Gnmt	Bud31	Smarca5	Gpd1l	Capn1	Prkcsh
Krt6b	Syne3	Pus7	Lbr	Glipr2	Chordc1	Tmem126a
Eftud1	Atad3	Sarnp	Psmd14	Timm10	Pla2g6	Napa
Tollip	Otc	Nol9	Stoml2	Fbxl20	Tacc2	Stt3b
Vcpip1	Atp5f1e	Thumpd3	Hpcal1	Nol11	Pfdn5	Dynlrb1
Alg10b	Pdpr	Zzef1	Arf5	Snx5	Ap1m2	Rpl32
Prkdc	Wdr75	Lap3	Mvp	Hmga2	Slc7a6os	Pdcd5
Psmg1	Slc25a11	Nosip	Rhot2	Phgdh	Dicer1	Cul3
Alg5	Pah	Xrcc4	Tmem41b	Gtf2f1	Rasa1	Dhx15
Ptgis	Tmx4	Grb2	Aspscr1	G3bp1	Srpr	Numa1
Ppp2r1a	Prpf4	Cog4	Pdia4	Pelp1	Tsn	Basp1
Cgn	Nid1	Fbxw24	Rpl23	Nceh1	Ap2s1	Trim75
Ptgr2	Plac8	Slc5a6	Hspa9	Pabpn1	Ahsa1	Glg1
Acy1	Adgra2	Kifc5b	Sdf2l1	Zmpste24	Rbm26	Ddrgk1
Gsr	Gabarapl2	Nck2	Psmd6	Nop58	Mapk1	Fkbp4
Hsd17b10	Zfp2	H1fx	Abcf3	Nxf1	Tomm34	Tdrkh
Fkbp8	Mfap2	Rad21	Slc25a20	Gnl3	Dock7	Rpl35a
Carkd	Ndufa7	Fubp3	Psma7	Ubtf	Tpd52	Depdc7
Kpna2	Rmdn1	Nubp2	Sod1	Pcyt1a	Gmppa	Syncrip
Dcps	Nol12	Lsm6	Dnajb4	Mocs3	Clic4	Farsa
Xpo7	Rab6a	Ppp6r1	Vdac1	Supt5h	Prep	P4hb
Sumf2	Atp5po	Jarid2	Nolc1	Tomm5	Abr	Hspa8
Ccndbp1	Emc2	Dck	Psmc5	Ythdf2	Dnaja2	Ano10
Cnih4	Mrpl58	Mea1	Flna	Dppa2	Ppp1ca	Tmem11
Mapk8	Pam16	Dazap1	Mcm7	Bri3bp	Mthfd2	Rps3a
Rpn2	S100a9	Mipep	Nup54	Folr1	Picalm	Cnbp
Mtus1	Psip1	Snrpc	Tcl1b2		Gnpda2	Eif1a
Tor1aip1	Dpm3	Snrnp27	Isyna1		Myo1c	Psap
Kras	Ap5m1	Mccc2	Rpl17		Ilf2	Hspe1
Nsd1	Dgat1	Kdm1a	Akap12		Paip2b	Use1
Cox5a	Rab7a	Oxa1l	Cd164l2		Ptges3	Vti1b
Sec24c	Pum3	Pddc1	Timm13		Pgam1	Htra2
Carhsp1	Coa6	Bag3	Rhpn2		Ppif	Gorasp2
Ptpn21	Rbmx2	Mrpl53	Plaa		Mesdc2	Rpl36a
Synj2bp	Dync2h1	Wibg	Dync1li1		H1foo	Ppp1r7
Syf2	H1-3	Naa10	Las1l		Arhgap17	Cox17
Glrx3	Tf	Fbxw8	Smc2		Rrm2b	Rps23
Atpif1	Tmem120a	Zc3h11a	Rnf114		Uchl5	Pgp
Tiparp	Slc6a8	Pak1ip1	Uso1		Kars	Iars
Ttyh3	Ccdc136	Mrps35	Igf2r		Nudt2	Slc25a17
Atp2b2	H1-5	Khdrbs1	Gdi2		Atp5c1	Myh10
Vps35	Ddx54	Myg1	Tmod3		Uqcrq	Armc10
Fkbp5	Anxa4	Iws1	Eef2k		Polr2d	Ckap5
Nhlrc2	Htra1	Dohh	Fbxw15		Trmt11	Samm50
Hist2h2ab	Apoa1	Hist1h1c	Eif5b		Eif3f	Uvrag
Commd3	Magoh	Sec11a	Ccdc115		Myom2	Stom
Fig4	G6pc	Wdr74	Fpgs		Abhd10	Rpl6
Rpa3	Thrap3	Fbxw18	Cd9		Omt2a	Capza1
Sh3glb2	Ndufa11	Kdm6a	Psmd13		Grpel1	Exoc1
Kif2a	Dennd11	Macrod1	Cisd1		Tkt	Ppih
Pip5k1c	Hdac1	Acaca	Cdh1		Snx3	Dhrs1
Arhgdia	Atp5mf	Rbm14	Rps26		Scfd1	Zw10
Fntb	Slc6a14	Son	Cdc42		Fen1	Clta
Hectd3	Gstm1	Dppa4	Opa1		Api5	Myo5b
Spr	Fah	Timm8a1	Slc25a4		Uba6	Srpk1
Zc3h6	Cps1	Git1	Lrpap1		Fsd1	Pcca
Ifitm3	Dad1	Nup88	Ccdc47		Cul4a	Dstn
Usp47	Ranbp10	Adprhl2	Kif23		Fbxo38	Lonp1
Dgke	Ddx4	Nle1	Cops7a		Vapa	Tmed9
Erlin2	Sf3b6	Arfgap2	Mat2a		Thnsl1	Vamp3
Cdv3	Pc	Ppm1g	Lmna		Tmem168	Ctnnd1
Rbbp7	Col6a6	Krr1	Copb2		Gsto1	Gna13
Fermt2	Pdpn	Sumo1	Cltc		Ptpn18	Nomo1
Gmnn	Dsg2	Cat	Ywhab		Mcm5	Vti1a
Ctage5	Tomm70	Ube2j1	Timm50		Hsp90aa1	Ptgfrn
Pofut1	Mrpl23	Get4	Psme3		Ddx23	Park7
Ppp6c	Cd36	Pnp	Rpl4		Pigk	Dctn4
Prkar2a	Epb41l2	Rbm47	Nudt7		Sh3gl1	Puf60
Acp6	Nifk	Ubxn7	Mlec		Cpsf6	Aldh4a1
Pias4	Nadk2	D2Wsu81e	Phpt1		Tfip11	Syngr3
Acyp1	Rpl22	Bod1	Thop1		Atp5b	Ube2z
Asf1b	Sntb1	Fabp3	Pdzk1		Khdc1c	Huwe1
Rps6ka1	Spcs3	Fbxw28	Ctnnb1		Dcp1a	Trip12
Mon2	Cybc1	Gba	Aldh1l1		Gstt2	Clu
2010002M12Rik	Fh	Btf3	Ddx19a		Plch1	Golga5
Nckap1	Decr1	Mki67	Adk		Ide	Rpl31
Pex3	Mavs	Impa2	Sdhb		Srm	Dnajc3
Lyplal1	Zfp120	Clic1	Ncln		Nsfl1c	Eif4a3
Cpeb1	Pdcd11	Dek	Pabpc1		Cyfip1	Ndufa10
Cpsf2	Dbt	Chmp2b	Cnpy4		Sbds	Timm44
Atxn2l	Nat14	Nxt1	Elavl1		Lyrm4	Dlst
Ero1l	Cnn2	Senp8	Lsm14b		Hdac2	Ehd4
Fnta	Apmap	Map2k6	Arcn1		Patl1	Rps24
Ubr5	Ranbp9	Btrc	Aldh7a1		Csnk1e	Cox5b
Ninj1	Fdx1	Ppcs	Mtx1		Tsc22d2	Pex6
Golt1b	Atp5me	Txlna	Slc45a3		Pxmp2	Snrnp40
Hmg20a	Ftcd	Anxa3	Rfc2		Trap1	Camk2g
Gnrh1	Pip4p1	Pfdn1	Hadh		Pcbp1	Cbx2
Rae1	Tspan6	Prpf4b	Pdhb		Lactb2	Pdia6
Cmpk1	S100a11	Jam3	Uqcrc2		Tpt1	Mgat4a
Nin	Acot6	Cstf3	Cenpe		Osbp	Chchd3
Cops8	Rbmxl1	Plekha3	Rpl7		Igbp1	Lars
Usp22	Vps13b	Pxk	Itpr1		Vps26a	Safb2
Aldh3a2	Trappc11	Vasp	Psmc2		E330017A01Rik	Atp6v1b2
Parl	Gls	Aamp	Fbxw11		Birc6	Ndufv2
Cd55	Adck1	Ilk	Rtn4		Strap	Ranbp1
Nfu1	Eif1ax	Ncapg2	Fus		Rab3gap2	Letm1
Slc25a35	Izumo1r	Cyp2s1	Sacm1l		Tsta3	Echs1
Rnf141	Tmed1	Rprd1b	Hook1		Psma2	Sec63
Dnajc8	Fam83b	Ssr1	Prdx2		Sh3kbp1	Sf3b3
Dbnl	Adrm1	Gabpa	Cops6		Slk	Echdc3
Gtf2a2	Myh7	Rbm10	Slc12a7		Dnpep	Scamp3
Rpap1	Isg20l2	Rngtt	Rpl14		Nit1	Ssrp1
Slc44a1	Ecpas	Pacs1	Marcks		Nlrp4g	Rab21
Nubpl	Gtpbp4	Wdr4	Ooep		Lrrc57	Tufm
Eefsec	Mtf2	Prpf31	Ubac2		Snrpe	Rpl11
Tmem14c	Rpl15	Rnf213	Hnrnpm		Pfdn2	Rpl12
Lifr	Wtap	Cyb5r1	Scp2		Gnpnat1	Ganab
H2-K1	Rrp7a	Nudcd1	Syvn1		Xpo1	Abcb7
Mfn2	Skp1	Prpsap2	Hsp90b1		Nt5c2	Mfsd1
Alg2	Tmbim1	Fbxw21	Ddx5		Srp72	Ap1b1
Zcchc8	Rbm28	Med28	Ogdh		Pafah1b3
Hspd1	Hm13	Dnttip2	Rplp0		Snx9
Gmps	Fabp1	Esf1	Pik3r4		Trip13
Wbp2	Chtop	Tbc1d9b	Flnb		Nme1
Fcho2	Hbb-b2	Sco1	Pla2g4c		Spg21
Nup107	H2bc4	Tbl1xr1	Pecr		Acadvl
Reep6	Rap1b	Ddx24	Rbbp4		Ppp1r10
Pitpna	Emc7	Eif4e2	Rhot1		Dclk2
Tex264	Jpt2	Ighmbp2	Nsf		Skiv2l
Echdc1	Akr1b1	Dnajb12	Hyou1		Heatr6
Adssl1	Tbrg4	Alppl2	Tm9sf2		Kif20a
Glod4	44625	Ufd1l	Atg16l1		Pik3c3
Tanc1	Akr1a1	Sdc4	Prpf19		Mdh2
Rps6ka3	Smarca4	Ewsr1	Eif2b4		Tiam1
Cdt1	Stard3nl	Polr1d	Pdia5		Rnf220
Ubac1	Mcf2l	Tcerg1	Ftl1		Gfm1
Ppp2r5d	Atp12a	Commd2	Slc30a3		Rcn2
Wapal	Vma21	Atxn10	Cct4		Pls1
Sec23a	Spp2	Mrpl11	Gstm5		Atp9a
Kctd10	Alpg	Rad23a	Rpl8		Clcn5
Dera	Rmdn3	Rcl1	Tmpo		Evi5
Nap1l1	Rubcn	Dhx29	Eif3a		Dopey2
Npm2	Got2	Glce	Glud1		Tial1
Ogfr	Chp1	Mccc1	Abhd12		Prmt1
Eif2ak4	Gprc5a	Hsdl1	Lmnb1		Wdtc1
Taok1	Tpm1	Smtn	Acot8		Eif3m
Ctsd	Ppie	Rnpep	Wdr1		Rfk
Ncapg	Abhd16a	Mbd3	Myo18a		Zswim3
Mgea5	Rnf126	Epn1	Entpd2		Mapk3
Rbmxl2	Hnrnpul1	Mcl1	Edc4		Dync1i2
Mtss1	Myh6	Sirt1	Ndufa4		Safb
Tax1bp1	Mtatp8	Hmgn5	Psmb4		Dnajc5
Trim32	Actn3	Raver1	Hccs		Stub1
Pdpk1	Mogat2	Fbxw20	Ssb		Ptcd3
Ecd	Nop53	Prkrip1	Ubxn1		Hmbs
Atox1	Sptbn1	Rbm5	Tspan14		Tbc1d10b
Sdf2	Ddx47	Shmt1	Rps15a		Diras2
Cd47	Tnnc2	Hexim1	Snrnp200		Gstk1
Gfpt1	H1-0	Chd8	Ube2v2		Enpp5
Cast	Cdx2	Swap70	Spcs2		Parg
Ctps2	H3-3a	Papola	Dtx2		Tcl1b3
Bola2	Srsf1	Rpap3	Eif2b1		Tmem135
Vps13a	Slc2a1	Naa40	Psmd1		Cnot2
Pip4k2c	Atp5f1a	Pet117	Nono		Tpmt
Tubg1	Tia1	Bach1	Ski		Psmb1
Rpe	Sypl1	Kin	Ranbp2		Kpna6
Vps33b	Stx7	Fbxo6	Psmd12		Npc2
Rap1gds1	Serinc1	Ict1	Eif4a1		Map2k2
Appl1	Spart	Ercc2	Adpgk		Taldo1
Cpne3	Cox18	Tjp2	Cct5		Glrx5
Txn2	Rab1A	Ccdc132	Pld1		Oog3
Dip2b	Mgst1	Llgl1	Nlrp4b		Rnps1
Fanci	Efcab14	Skiv2l2	Ywhag		Ndufv1
Psmb2	Aldob	Ints12	Hmgb1		Fubp1
Triap1	Bcl2l11	Eri1	Cltb		AU018091
Chkb	Dynlt1	Wdr77	Elmod2		Acot7
Csrp1	Pkp4	Usp39	Snrpb2		Arfip1
Osbpl9	Arhgef39	Lgmn	Ctnna1		Mpi
Tuba3a	Incenp	Shroom4	Igf2bp3		Ostf1
Myl6	Septin7	Bub1	Rps21		Ptbp2
Ptges2	Cyb5a	Lig3	Rpl10		Scrn2
Hint1	Gars1	Narfl	Prdx6		Cbx1
Tpd52l2	Hmmr	Gcsh	Atp6v0d1		Ap1g1
Pabpc4	Bag6	Imp4	Hnrnpd		Tbc1d1
Mad2l1	Tp53	Timm22	Eif3e		Tbc1d15
Ube2n	Gng5	Bdh1	Sirt5		Gnb2l1
Ethe1	Slirp	Arl2	Ccdc69		Hsd17b7
Spats2	Rpl35	Nucks1	Dynll2		Ap1m1
Cit	Rps18	Iqgap3	Stmn1		Usp15
Sec31a	Nkap	Myadm	Slc44a2		Usp19
Golga7	Rida	Akirin2	Reep5		Cops2
Impa1	Srsf4	Dhx16	Uchl1		Csnk2a1
Hnrnph3	Snrpa	Dph1	Mtmr14		Sh3bgrl3
Tdp1	Coq9	Rprd1a	Sdha		3110001I22Rik
Ptov1	Rrp8	Spag7	Psmd3		Cul1
Ccbl2	Hdgfl2	Dus3l	Nap1l4		Plk1
Mtpn	Fyco1	Neu1	Cyb5b		Ppm1f
Aldh5a1	Hist1h2bp	Urb2	Spry4		Ttc4
Sugt1	P3h1	Mrps10	Actr3		Isoc2a
Hint2	Srsf10	Ubl7	Ldhd		Cpox
Prkaa1	Mrps5	Mrpl55	Psma6		Ndufb5
Gcc2		Hip1	Rps15		Hip1r
Tram1		Plcd1	Ipo7		Ankrd44
Hspa12a		Exosc7	Rab1b		Nif3l1
Sin3a		Zwint	Apoe		Aldh6a1
Crbn		Tceb3	Vamp4		Nup85
Zc3h14		Ccdc25	Eif4enif1		Rbpms2
Arfgef1		Dnajc2	Cdc73		Sumo2
Lancl2		Hexb	Tubb2a		Smad2
Hrsp12		Ipo11	Rps10		Ada
Tpx2		Ccdc124	Rpl18		Nans
Rab27a		Spp1	Hnrnpl		Pla2g15
Prkar2b		Vps52	Stx17		Ndufs5
Mms19		F11r	Upf1		Ugp2
Eps15l1		Fam188a	Ssbp1		Ranbp3
Gltscr1		Hpdl	Prpf8		Prkaca
Taf7		Mt2	Gpr107		Optn
Atp6v0a1		Avl9	Acbd3		Oas1d
Cnot10		Ctnnbl1	Sympk		Golga4
Stx16		Oxsr1	Tsc22d1		Pgrmc1
Cpsf3		Arpc5	Hmgcl		Asna1
Tmed2		H1f0	Anxa6		Dppa5a
Rnh1		Gaa	Rps3		Tnpo3
Stk3		Ddx20	Etf1		Ufsp2
Atp6v1d		Snf8	Fxr1		Ngly1
Pepd		Becn1	Eif3i		Pank2
Ppa1		Ehd1	Prdx1		Scfd2
Itih2		Gtf2f2	Set		Lrrfip1
Alb		Hist1h1d	Pofut2		Bola1
Ect2		Srsf5	Abcd3		Ciapin1
Arl1		Abcf2	Acadl		Asz1
Acaa1a		Nxf7	Top2a		Cmpk2
Derl1		Rfc3	Itgb1		Cpa1
Degs1		Parn	Serbp1		Tfam
Dynll1		Uap1	Rab3d		Copz1
Capza2		Luc7l	Rab32		Kcmf1
Gale		Wdr12	Dnaja4		Pter
Hectd1		Itsn1	Clpp		Spast
Crkl		Elac2	Tpm4		Scamp4
Gle1		Atg7	Rps25		Hspa1a
Por		Abl2	Actl6a		Kntc1
Dnajc13		Ctsc	Cnot3		Dnm1l
Cog7		Lasp1	St13		Ythdf3
Rchy1		Esrp1	Lsm14a		Ttc38
Tbcb		Hs2st1	Nub1		Aip
Cap1		Slc7a1	Atp6v0a2		Acbd7
Pard3		Ptpn2	Polr2g		Acly
Rab5c		Ppwd1	Ywhaz		Fkbp3
Pcyox1		Chchd4	Ptma		Hgs
Myo9b		Mrpl34	Rpl27a		Rfc5
Ivd		Ccs	Mecr		Usp8
Rpl39		Pgap1	Hnrnpc		Tomm70a
Cry1		Elp2	Rps11		Hadhb
Tsfm		Ppat	Tubb5		Ndufb9
Pold2		Lsm12	Eif2b5		Snrpd1
Nlrp9c		Ddx11	Nlrp14		Gcn1l1
Wdr61		Tmem209	Nucb1		Slc23a2
Nras		Plrg1	Txndc12		Wdr82
Tuba4a		Cog1	Ndufs8		Pcmt1
Tgoln1		Palm3	Dnajb11		Kif5b
Usp32		Gltp	Atp2c1		Dlgap5
Man2a1		Dctpp1	Ldhc		Qars
Twf2		Ccdc93	Prdx5		Endog
Idh3a		Flnc	Gnpat		Atp6v1c1
Prkar1a		Gng2	Pgd		Med6
Arhgef7		Hist1h1b	Rragc		Hsph1
Ccnb1		Nop16	Acsl1		Med22
Synj1		Ints10	Rpl28		Tulp3
Eif4b		Mga	Ppil1		Ppfibp2
Maoa		Pdzd11	Hnrnpab		Zc3h15
Fut11		Atp5e	Psmd8		Usp28
Aurkc		Ppp2r2a	Zbed3		Cenpf
Herc1		Edem2	G3bp2		Nup98
Lsm2		Pdcd2	Ddb1		Pex11b
Ado		Vps36	Ccdc6		Cdc37l1
Clspn		Znhit6	Hmox2		Cse1l
Cs		Gm13023	Pex14		Hspa4l
Psmd7		Bzw1	Gda		Guk1
Nup93		Lss	Etfb		Cab39
Heatr5b		Tsr1	Igf2bp2		Pex1
Rac1		Tm7sf2	Faah		Mdn1
Pgls		Pycr2	Tle6		Prune
Cecr5		Nvl	Eif4e1b		Dpy30
Pstpip2		Heatr5a	Rab14		Rnf25
Ndufa13		Naa15	Rps4x		Ogdhl
Lrrc16a		Fscn1	Uqcrh		Xrcc5
Ktn1		Fbxw22	Bub1b		Hspa2
Npepps		Syap1	Rpl3		Ireb2
Amacr		Pdk1	Gmds		Atad1
Hist1h2ah		Znrd1	Rps9		Mtx2
Pex5		Aplf	Pfn2		Znfx1
Shb		Slc39a7	Fis1		Hadha
Smchd1		Fam83g	Bsg		Tars
Xpo5		Pspc1	Zfpl1		Fam114a2
Hibadh		Smc5	Psmb3		Lypla2
Tfrc		Ddah1	Lpin2		Rdh11
Ciao1		Kpna7	H2afx		Pfas
Acad11		Bcl2l14	Glrx		Vbp1
Fars2		Anp32e	Ptbp1		Ubr2
Pcnt		Hibch	Rab2a		Fxr2
Cd151		Hist1h1e	Xrn2		Arhgap1
Scyl3		Gpatch8	Aldh9a1		Cul5
Zwilch		Myo19	Cttn		Rqcd1
Pdlim1		Sptlc1	Cnot7		Flad1
Csnk1d		Smarcb1	Hnrnpa1		Gga1
Uxs1		Clasp2	Psma5		Ppp3cb
Entpd1		Efhd2	Iars2		Cldn4
Prkcd		Adi1	Ern1		Atp5j2
Pfn1		Vrk2	Cdo1		Ubap2l
Tssc1		Jmjd6	Tpp2		Acaa2
Thg1l		Sars2	Hnrnpu		Phb
Gpr180		Brix1	Coro1c		Sirt2
Glmn		Ercc3	Ube2d3		Rpl38
Hyi		Usp10	Gstp1		Jagn1
Grcc10		Ccdc43	Cdc42bpb		Tbca
Inadl		Cep55	Myh11		Nae1
Med30		Cdca8	Dnajb6		Ubfd1
Minpp1		Dmd	Tubb2b		Pgk1
Atp2b4		Gemin5	Psmd9		Nlrp9b
Bin2		Aars2	Ruvbl1		Ikbkap
Sdcbp		Mpdu1	Slc16a1		Surf4
Hsd17b12		Nudt4	Lactb		Rpa1
Gnb4		Cldn6	Ywhaq		Cds1
Tbcd		Ufc1	Pafah1b1		Mcm4
Eif5		Asns	Eif3d		Ap2b1
Cog6		Pelo	Lamp1		Atg12
Rdh14		Ugdh	Aldh2		Eif4h
Me1		Ints9	Ywhah		Ddi2
Tsnax		Pdcd6	Psmc1		Tceb2
Rabac1		Smc1a	Itsn2		Stx12
Crk		Myh14	Ctsb		Nup160
Preb		Nudt21	Ttc9c		Eif4a2
Sec16a		Exosc8	Rpl19		Miox
Wdr13		Klhdc4			Smc4
Csnk1a1		Pdp1			Ube2t
Mia3		Hexa			Lrrc47
Nfya		Dffa			Gys1
Psme4		Ercc6l			Nasp
Usp4		Smarcd2			Sars
Hdhd2		Hcfc1			Oas1c
Nudt3		Isy1			Adss
Cenpj		Wdr91			Uqcrc1
Mtmr7		Morc3			Me2
Dnm2		Rbm27			Gart
Fam162a		Phf23			Kif11
Pcyox1l		Naa30			Sae1
Lpcat1		Zc3hav1			Ckap2
Fxn		Arf6			Pnpo
Dbi		Vrk1			Arpc4
Ube2h		Tmem181a			Hnrnpr
Slc38a9		Xpnpep3			Csnk2a2
Txnrd3		Cherp			Drg2
Cycs		Chd1l			Armc1
Atp5f1		Naa16			Mif
Btbd10		Eml2			Aspm
Hook3		Ubqln4			Crym
Zfp655		Fbxw26			Arl3
Cog3		Bcs1l			Zar1
Dut		Grn			Fbxw9
Capn7		Cstf1			Ap3m1
Dnajc9		Nampt			Kif13b
Fam134a		Spint1			Thumpd1
Sec62		Xpo4			Satb1
Lsm5		Gatad2a			Sap30
Stxbp2		Krt2			Ndufa12
Fau		Med29			Tdrd1
Nars		Nsun5			Chmp5
Eps15		Tcof1			Ube2s
Pdxk		Zranb2			Phb2
Cyth2		Gapvd1			Sephs2
Strn		Map4k5			Usp24
Agfg1		Cdk7			Adsl
Cenpq		Spns1			Supv3l1
Atp5l		Edc3			Pycrl
Gsta1		Ankzf1			Psmd4
Nipsnap1		Nob1			Ipo9
Zc3h7b		Cog2			Sf3b2
Mapkap1		Igsf3			Gpx3
Mrps36		Tox4			Ccdc58
Map2k4		Mmgt1			Rrm1
Cox7c		Leng8			Wars
Spg20		Sp3			Iqgap2
Ttc33		Srrt			Ppme1
Pcnp		Tbc1d23			Rab8a
Crtap		Prmt5			Fmnl3
Pafah1b2		Mrpl22			Cecr2
Man2c1		Bms1			Slc25a22
Gnpda1		Dcaf5			Usp14
Osbpl8		Unc45a			Lcmt1
Nde1		Smg7			C87977
Bpnt1		Pan3			Bspry
Mrpl10		Krt18			Qdpr
Alad		Anp32a			Vcl
Rnf14		Cdc16			Slbp
Btaf1		Lhpp			Atl2
Ccdc14		Polr1b			Kpna4
Cpne1		Sgpp1			Mphosph6
Cobll1		Pih1d1			Usp48
Dguok		Dctd			N4bp1
Hspa14		Ubap2			Pde12
Galk2		Polr2b			Dnaja1
Golgb1		Tipin			Tuba1c
Sdhc		Maea			Nup155
Foxj3					Bcar1
Ppp2r1b
Rab5b
Shc1
Rock1
Nit2
Diablo
Hsbp1
Kif2c
Ppp1r12a
Tmem55b
Comtd1
Rras2
Tmod2
Fbxw13
Wdr5
Mark3
Vdac3
Ppm1b
Myo10
Ttk
Clptm1l
Ddost
Ahnak2
Nudt9
Rbks
Grhpr
Btf3l4
Ptp4a1
Rpl21
Ap3d1
Pdxdc1
Lsm1
Vta1
Tceb1
Gstz1
Smap2
Cuta
Atp11b
Dhfr
Add1
Rab4b
Pigu
Dcun1d1
Bnc1
Yap1
Sub1
Yeats4
Ndufa8
Wee2
Ppp2cb
Otub2
Mospd1
Faf1
Agpat6
Psma1
Rplp1
Itpr3
Coasy
Slc18a2
Pcm1
Oat
Sbf1
Lmbrd1
Txndc17
Ndufs3
Zp1
Gpx1
Sepw1
Ola1
Iqgap1
Dmxl2
Specc1l
Eml4
Ndufb6
Wipf2
Baiap2l1
Atp5o
Pold1
Canx
Wnk1
Dnajc19
Rgs10
Vps45
Esd
Ndufab1
Foxo3
Kif3b
Idh1
Rbmx
D10Jhu81e
Sytl4
Tbcc
Sumo3
Uap1l1
Smad3
Pgm1
Wipi2
Nptn
Pex13
Usmg5
Troap
Hirip3
Nqo2
Itgb5
Cars
Brca1
Apip
Gng12
Slc25a1
Uba52
Stambp
Ndufa3
Caprin2
Klhdc2
Spc25
Lmo7
Vps37c
Rpa2
Rps29
Lsm4
Oxct1
Anxa5
Syne2
Cnot6l
Nxn
Ube2v1
Rab38
Bsdc1
Fuk
Enoph1
Clk2
Rint1
Sssca1
Sccpdh
Clybl
Ppp2r4
Arpp19
Gnai2
Gspt1
Dcxr
Tbc1d10a
Scrn3
Pdxp
Aars
Prkag1
Tmem97
Pik3cd
Stat3
Atp5a1
Dnmt3a
Usp5
Cdc42se2
Cbr1
Ankfy1
Vprbp
Ifrd1
Pde3a
Fdx1l
Fdps
Tln2
Ahcyl2
Sec23ip
Mut
Ube2i
Rmnd5b
