# Supplementary material for: Comparative maternal protein profiling of mouse biparental and uniparental embryos
Source: Gigascience. 2022 Sep 3;11:giac084. doi: 10.1093/gigascience/giac084 (PMC9440387; doi:10.1093/gigascience/giac084)
Supplement: giac084_Supplemental_Figures_and_Tables [file giac084_supplemental_figures_and_tables.zip › Table S9.xlsx]

## Sheet: Primers for Realtime PCR
Primers for Realtime PCR
Genes	Strand	Accession number	Primer sequences (5' - 3')	Annealing temperature (°C)	Fragment size (bp)
Rpl7a	F	NM_013721.3	CTGGACAGGCAGACAGCTAC	60	267
	R		TCGACACAGAGCAGGTAGGA
Rpl12	F	NM_009076.3	GGCAACGGTGCAACTTTCTT	60	293
	R		AGAAGGCACCACCTCGATCT
Rpl9	F	NM_011292.2	ATTACAAGAACGTGATGACGAAAGA	60	234
	R		CATTTGTCAACCCGGAGCCTT
Rps20	F	NM_026147.6	GCTGAGGAACAAGTCGGTCA	60	153
	R		AGTCCGCACAAACCTTCTCC
Rps7	F	NM_011300.3	AACAACGTGGAACACAAGGTTGAA	60	193
	R		TTCAAGAAGCTACTGCTGTCGT
Rpl18a	F	NM_029751.4	ATCTGGCTGCGCTATGACTC	60	104
	R		CCCATGTCTCGGTAGCACTG
Rpl30	F	NM_009083.4	GCTCTGCGGGGTAAACGAT	60	171
	R		TCGACTCCAGAGACTTTTTCGTC
Rpl32	F	NM_172086.2	GCTGCCATCTGTTTTACGGC	60	195
	R		TGTTGGGCATCAGGATCTGG
Rpl36a	F	NM_019865.5	TTGTATGCCCAGGGAAAGCG	60	120
	R		GCACTCCAGTCTCAGCACAA
Rpsa	F	NM_011029.4	CAGTTCCCCACGGAAGACTGG	60	192
	R		TGCAGTGAGGACCATAAGACAG
Rps2	F	NM_008503.5	ACCAGGTTCAAGGCTTTCGT	60	253
	R		AGACAATGCCAGTGCCTCT
Rpl11	F	NM_025919.3	TGGTTCCAGCAGAAGTACGA	60	176
	R		CCAGCAATTCTCATCGAGGC

## Sheet: Target sequence of siRNAs
Target sequence of siRNAs
Gene	Name	Sense Sequence(5’→3’)
Fbxw24	Fbxw24-si-1	GGAUAUUAGCGAGAGCGUUTT
	Fbxw24-si-2	CAUGGCAAGAACACGUCAATT
Control	Negative control	UUCUCCGAACGUGUCACGUTT
Realtime PCR primers
mRNA	Strand	Sequence(5’→3’)
Fbxw24	F	GGCAAGAACACGTCAAGTCC
	R	ATATCCCCGAACACCACACTC
H2afz	F	CCAAGACAAAGGCGGTTTCC
	R	TCCTGCCAACTCAAGTACCTC
